# Supplementary material for: Iterative reconstruction of a global metabolic model of Acinetobacter baylyi ADP1 using high-throughput growth phenotype and gene essentiality data
Source: BMC Syst Biol. 2008 Oct 7;2:85. doi: 10.1186/1752-0509-2-85 (PMC2606687; doi:10.1186/1752-0509-2-85)
Supplement: Additional file 2 — Genome-scale metabolic models. This file contains the description of all model versions as well as information on reactions, species, biomass precursors, modeled environments and literature references used for the model reconstruction. [file 1752-0509-2-85-S2.xls]

## Sheet: Legend
		This file describes the different versions of the metabolic model together with information on reactions, metabolites, biomass precursors, and modeled environments. Detailed information on genes can be found on the MaGe interface for A. baylyi at http://www.genoscope.cns.fr/mage/
Sheet	Field	Description
Model v1
Model v2
Model v3
Model v4
		These sheets provide the four model versions.
	MODEL ID	Identifier of the reaction
	Equation	Equation of the reaction using metabolite identifiers. Reversible reactions are denoted by -->, irreversible reactions are denoted by <->. Metabolites are localized by default in the cytoplasm. Metabolites localized in the extracellular space or in the periplasm are identified using [E] or [P] suffixes respectively.
	GPR association	Boolean gene-reaction association. SPONT represent reactions that can proceed spontaneously.
	Name	Name of the reaction
	Functional category	Global metabolic category of the reaction
	Pathway	Metabolic pathway of the reaction
Reactions data
		Information on the reactions of the model
	MODEL ID	Identifier of the reaction
	Name	Name of the reaction
	Functional category	Global metabolic category of the reaction
	Pathway	Metabolic pathway of the reaction
	EC number	Enzyme Commission number of the reactions
	TC number	Transport Classification number of the transporters (http://www.tcdb.org/)
	Comments	Notes by the curators on the reaction
	References	References related to the reaction
	BioCyc ID	Identifier of the corresponding reaction in AcinetoCyc (http://www.genoscope.cns.fr/nemoapps/nemocyc/ACINETO/). (!) Some reactions in the model can correspond to several lumped reactions in AcinetoCyc. In these cases, all AcinetoCyc identifiers are given (separated by " ; "
	BiGG ID	Identifier of the corresponding reaction(s) in BiGG database (http://bigg.ucsd.edu/). This reference is given for information purpose only but has not been subject to extensive checks, e.g. on similarity of chemical equation
Metabolites data
		Information on the metabolites of the model
	MODEL ID	Identifier of the metabolite
	Name	Name of the metabolite
	BioCyc ID	Identifier of the corresponding metabolite in BioCyc database (http://www.genoscope.cns.fr/nemoapps/nemocyc/ACINETO/)
	BiGG ID	Identifier of the corresponding metabolite in BiGG database (http://bigg.ucsd.edu)
	KEGG ID	Identifier of the corresponding metabolite in KEGG database (http://www.genome.jp/ligand/)
Essential biomass precursors
		Lists of essential biomass precursors that have been used for growth phenotype predictions in each version of the model
Environments
		In silico composition of the environments. This sheet provides for each environment the list of metabolites that are allowed to be imported by the model and their maximal uptake rate
	Media name	Simulated environment, characterized by their carbon / nitrogen sources
	Metabolite ID	Identifier of the metabolite
	Name	Name of the metabolite
	Maximal uptake flux	Maximal uptake rate of the corresponding exchange reaction
References
		Citation of the references provided in "Reactions data" worksheet

## Sheet: Model v1
MODEL ID	Equation	GPR association	Name	Functional category	Pathway
ALANINE-AMINOTRANSFERASE-RXN	1 GLT + 1 PYRUVATE <-> 1 2-KETOGLUTARATE + 1 L-ALPHA-ALANINE	ACIAD2080 or ACIAD2087	alanine aminotransferase	Amino acids metabolism	Alanine biosynthesis
ALARACECAT-RXN	1 L-ALPHA-ALANINE <-> 1 D-ALANINE	ACIAD2434 or ACIAD0116	alanine racemase	Amino acids metabolism	Alanine biosynthesis
DALADEHYDROG-RXN	1 FAD + 1 D-ALANINE + 1 WATER <-> 1 AMMONIUM + 1 PYRUVATE + 1 FADH2	ACIAD1998 or ACIAD0922 or ACIAD0115	d-alanine dehydrogenase	Amino acids metabolism	Alanine biosynthesis
ACETYLGLUTKIN-RXN	1 ACETYL-GLU + 1 ATP <-> 1 N-ACETYL-GLUTAMYL-P + 1 ADP	ACIAD0903	acetylglutamate kinase	Amino acids metabolism	Arginine biosynthesis
ACETYLORNDEACET-RXN	1 N-ALPHA-ACETYLORNITHINE + 1 WATER --> 1 L-ORNITHINE + 1 ACET	ACIAD3489	acetylornithine deacetylase	Amino acids metabolism	Arginine biosynthesis
ACETYLORNTRANSAM-RXN	1 GLT + 1 N-ACETYLGLUTAMATE_SEMIALDEHYDE <-> 1 2-KETOGLUTARATE + 1 N-ALPHA-ACETYLORNITHINE	ACIAD1231 or ACIAD1284	acetylornithine aminotransferase	Amino acids metabolism	Arginine biosynthesis
ARGSUCCINLYA-RXN	1 L-ARGININO-SUCCINATE <-> 1 FUM + 1 ARG	ACIAD0283	argininosuccinate lyase	Amino acids metabolism	Arginine biosynthesis
ARGSUCCINSYN-RXN	1 L-CITRULLINE + 1 L-ASPARTATE + 1 ATP <-> 1 AMP + 1 PPI + 1 L-ARGININO-SUCCINATE	ACIAD1151	argininosuccinate synthase	Amino acids metabolism	Arginine biosynthesis
CARBPSYN-RXN	1 HCO3 + 1 PROTON + 1 GLN + 1 WATER + 2 ATP --> 1 PI + 1 GLT + 1 CARBAMOYL-P + 2 ADP	ACIAD2861 and ACIAD2860	carbamoyl-phosphate synthase (glutamine-hydrolysing)	Amino acids metabolism	Arginine biosynthesis
GLUTAMATE-N-ACETYLTRANSFERASE-RXN	1 GLT + 1 N-ALPHA-ACETYLORNITHINE --> 1 ACETYL-GLU + 1 L-ORNITHINE	ACIAD0650	glutamate n-acetyltransferase	Amino acids metabolism	Arginine biosynthesis
N-ACETYLGLUTPREDUCT-RXN	1 N-ACETYL-GLUTAMYL-P + 1 NADPH <-> 1 PI + 1 N-ACETYLGLUTAMATE_SEMIALDEHYDE + 1 NADP	ACIAD1360	n-acetyl-gamma-glutamyl-phosphate reductase	Amino acids metabolism	Arginine biosynthesis
N-ACETYLTRANSFER-RXN	1 GLT + 1 ACETYL-COA <-> 1 ACETYL-GLU + 1 CO-A	ACIAD0650 or ACIAD0039	amino-acid n-acetyltransferase	Amino acids metabolism	Arginine biosynthesis
ORNCARBAMTRANSFER-RXN	1 CARBAMOYL-P + 1 L-ORNITHINE <-> 1 PI + 1 L-CITRULLINE	ACIAD1366	ornithine carbamoyltransferase	Amino acids metabolism	Arginine biosynthesis
ARGININE-N-SUCCINYLTRANSFERASE-RXN	1 ARG + 1 SUC-COA <-> 1 CPD-421 + 1 CO-A	ACIAD1286	arginine n-succinyltransferase	Amino acids metabolism	Arginine degradation
SUCCARGDIHYDRO-RXN	1 CPD-421 + 2 WATER --> 2 AMMONIUM + 1 CARBON-DIOXIDE + 1 N2-SUCCINYLORNITHINE	ACIAD1288	succinylarginine dihydrolase	Amino acids metabolism	Arginine degradation
SUCCGLUALDDEHYD-RXN	1 N2-SUCCINYLGLUTAMIC-SEMIALDEHYDE + 1 NAD + 1 WATER <-> 1 PROTON + 1 NADH + 1 N2-SUCCINYLGLUTAMATE	ACIAD1287	succinylglutamic semialdehyde dehydrogenase	Amino acids metabolism	Arginine degradation
SUCCGLUDESUCC-RXN	1 N2-SUCCINYLGLUTAMATE + 1 WATER --> 1 GLT + 1 SUC	ACIAD1289	succinylglutamate desuccinylase	Amino acids metabolism	Arginine degradation
SUCCORNTRANSAM-RXN	1 2-KETOGLUTARATE + 1 N2-SUCCINYLORNITHINE <-> 1 N2-SUCCINYLGLUTAMIC-SEMIALDEHYDE + 1 GLT	ACIAD1284	succinylornithine transaminase	Amino acids metabolism	Arginine degradation
ASPAMINOTRANS-RXN	1 OXALACETIC_ACID + 1 GLT <-> 1 2-KETOGLUTARATE + 1 L-ASPARTATE	ACIAD2574 or ACIAD2087	aspartate aminotransferase	Amino acids metabolism	Aspartate / asparagine biosynthesis
ASPARTATE-RACEMASE-RXN	1 L-ASPARTATE <-> 1 CPD-302	ACIAD0318	aspartate racemase	Amino acids metabolism	Aspartate / asparagine biosynthesis
ASPARAGHYD-RXN	1 ASN + 1 WATER --> 1 AMMONIUM + 1 L-ASPARTATE	ACIAD0476 or ACIAD2088	asparaginase	Amino acids metabolism	Aspartate / asparagine degradation
ASPARTASE-RXN	1 L-ASPARTATE --> 1 AMMONIUM + 1 FUM	ACIAD1744	aspartate ammonia-lyase	Amino acids metabolism	Aspartate / asparagine degradation
BADH-RXN	1 NAD + 1 WATER + 1 BETAINE_ALDEHYDE <-> 1 NADH + 1 BETAINE	ACIAD1009	betaine-aldehyde dehydrogenase	Amino acids metabolism	Betaine biosynthesis
CHD-RXN	1 FAD + 1 CHOLINE <-> 1 FADH2 + 1 BETAINE_ALDEHYDE	ACIAD1008	choline dehydrogenase	Amino acids metabolism	Betaine biosynthesis
PROTEINSYN-RXN	0.01 CHARGED-TRP-TRNAS + 0.05 CHARGED-ILE-TRNAS + 0.05 CHARGED-LYS-TRNAS + 0.01 CHARGED-HIS-TRNAS + 0.02 CHARGED-MET-TRNAS + 0.04 CHARGED-GLN-TRNAS + 0.04 CHARGED-PRO-TRNAS + 0.08 CHARGED-VAL-TRNAS + 0.02 CHARGED-PHE-TRNAS + 0.02 CHARGED-TYR-TRNAS + 0.04 CHARGED-ASP-TRNAS + 0.03 CHARGED-ARG-TRNAS + 0.04 CHARGED-SER-TRNAS + 0.13 CHARGED-ALA-TRNAS + 0.05 CHARGED-THR-TRNAS + 0.2 CHARGED-GLY-TRNAS + …		protein synthesis reaction	Amino acids metabolism	Biomass assembly
2.5.1.19-RXN	1 SHIKIMATE-5P + 1 PHOSPHO-ENOL-PYRUVATE --> 1 PI + 1 3-ENOLPYRUVYL-SHIKIMATE-5P	ACIAD2222	3-phosphoshikimate 1-carboxyvinyltransferase	Amino acids metabolism	Chorismate biosynthesis
3-DEHYDROQUINATE-DEHYDRATASE-RXN	1 DEHYDROQUINATE <-> 1 3-DEHYDRO-SHIKIMATE + 1 WATER	ACIAD1738	3-dehydroquinate dehydratase	Amino acids metabolism	Chorismate biosynthesis
3-DEHYDROQUINATE-SYNTHASE-RXN	1 3-DEOXY-D-ARABINO-HEPTULOSONATE-7-P --> 1 PI + 1 DEHYDROQUINATE	ACIAD3353	3-dehydroquinate synthase	Amino acids metabolism	Chorismate biosynthesis
CHORISMATE-SYNTHASE-RXN	1 3-ENOLPYRUVYL-SHIKIMATE-5P --> 1 PI + 1 CHORISMATE	ACIAD2028	chorismate synthase	Amino acids metabolism	Chorismate biosynthesis
DAHPSYN-RXN	1 ERYTHROSE-4P + 1 PHOSPHO-ENOL-PYRUVATE + 1 WATER --> 1 PI + 1 3-DEOXY-D-ARABINO-HEPTULOSONATE-7-P	ACIAD2330 or ACIAD1878	2-dehydro-3-deoxyphosphoheptonate aldolase	Amino acids metabolism	Chorismate biosynthesis
SHIKIMATE-5-DEHYDROGENASE-RXN	1 3-DEHYDRO-SHIKIMATE + 1 NADPH <-> 1 NADP + 1 SHIKIMATE	ACIAD0418	shikimate 5-dehydrogenase	Amino acids metabolism	Chorismate biosynthesis
SHIKIMATE-KINASE-RXN	1 SHIKIMATE + 1 ATP --> 1 SHIKIMATE-5P + 1 ADP	ACIAD3354	shikimate-kinase	Amino acids metabolism	Chorismate biosynthesis
ACSERLY-RXN	1 HS + 1 ACETYLSERINE <-> 1 CYS + 1 ACET	ACIAD1662 or ACIAD3071	cysteine synthase	Amino acids metabolism	Cysteine biosynthesis
ADENOSYLHOMOCYSTEINASE-RXN	1 ADENOSYL-HOMO-CYS + 1 WATER --> 1 ADENOSINE + 1 HOMO-CYS	ACIAD2282	adenosylhomocysteinase	Amino acids metabolism	Cysteine biosynthesis
SERINE-O-ACETTRAN-RXN	1 SER + 1 ACETYL-COA <-> 1 ACETYLSERINE + 1 CO-A	ACIAD2091 or ACIAD1584 or ACIAD1763	serine o-acetyltransferase	Amino acids metabolism	Cysteine biosynthesis
GLUTAMATESYN-RXN	1 2-KETOGLUTARATE + 1 GLN + 1 NADPH --> 2 GLT + 1 NADP	ACIAD3350 and ACIAD3349 or ACIAD2525 and ACIAD2526 and ACIAD2527	glutamate synthase (nadph)	Amino acids metabolism	Glutamate / glutamin biosynthesis
GLUTAMINESYN-RXN	1 AMMONIUM + 1 GLT + 1 ATP --> 1 PI + 1 GLN + 1 ADP	ACIAD2458 or ACIAD2528	glutamate--ammonia ligase	Amino acids metabolism	Glutamate / glutamin biosynthesis
GLUTAMIN-RXN	1 GLN + 1 WATER --> 1 AMMONIUM + 1 GLT	ACIAD1040 or ACIAD2088	glutaminase	Amino acids metabolism	Glutamate / glutamin biosynthesis
GLUTDEHYD-RXN	1 GLT + 1 NADP + 1 WATER <-> 1 AMMONIUM + 1 2-KETOGLUTARATE + 1 NADPH	ACIAD1110 or ACIAD2680	glutamate dehydrogenase (nadp+)	Amino acids metabolism	Glutamate / glutamin biosynthesis
GABATRANSAM-RXN	1 2-KETOGLUTARATE + 1 4-AMINO-BUTYRATE <-> 1 GLT + 1 SUCC-S-ALD	ACIAD3446	4-aminobutyrate aminotransferase	Amino acids metabolism	Glutamate degradation
SUCCSEMIALDDEHYDROG-RXN	1 NADP + 1 SUCC-S-ALD + 1 WATER <-> 1 SUC + 1 NADPH	ACIAD0960 or ACIAD2539 or ACIAD3445	succinate-semialdehyde dehydrogenase (nad(p)+)	Amino acids metabolism	Glutamate degradation
GLYOHMETRANS-RXN	1 GLY + 1 METHYLENE-THF + 1 WATER <-> 1 SER + 1 THF	ACIAD2255	glycine hydroxymethyltransferase	Amino acids metabolism	Glycine biosynthesis
ATPPHOSPHORIBOSYLTRANS-RXN	1 PRPP + 1 ATP <-> 1 PHOSPHORIBOSYL-ATP + 1 PPI	ACIAD0661 or ACIAD1257	atp phosphoribosyltransferase	Amino acids metabolism	Histidine metabolism
GLUTAMIDOTRANS-RXN	1 GLN + 1 PHOSPHORIBULOSYL-FORMIMINO-AICAR-P --> 1 AICAR + 1 GLT + 1 D-ERYTHRO-IMIDAZOLE-GLYCEROL-P	ACIAD3404 and ACIAD3396	imidazole glycerol phosphate synthase	Amino acids metabolism	Histidine metabolism
HISTALDEHYD-RXN	1 HISTIDINAL + 1 NAD + 1 WATER --> 1 HIS + 1 NADH	ACIAD0663	histidinol dehydrogenase	Amino acids metabolism	Histidine metabolism
HISTAMINOTRANS-RXN	1 GLT + 1 IMIDAZOLE-ACETOL-P <-> 1 2-KETOGLUTARATE + 1 L-HISTIDINOL-P	ACIAD0664	histidinol-phosphate aminotransferase	Amino acids metabolism	Histidine metabolism
HISTCYCLOHYD-RXN	1 PHOSPHORIBOSYL-AMP + 1 WATER --> 1 PHOSPHORIBOSYL-FORMIMINO-AICAR-P	ACIAD0380	phosphoribosyl-amp cyclohydrolase	Amino acids metabolism	Histidine metabolism
HISTIDINE-AMMONIA-LYASE-RXN	1 HIS --> 1 AMMONIUM + 1 UROCANATE	ACIAD0574	histidine ammonia-lyase	Amino acids metabolism	Histidine metabolism
HISTIDPHOS-RXN	1 L-HISTIDINOL-P + 1 WATER --> 1 PI + 1 HISTIDINOL		histidinol-phosphatase	Amino acids metabolism	Histidine metabolism
HISTOLDEHYD-RXN	1 HISTIDINOL + 1 NAD --> 1 HISTIDINAL + 1 NADH	ACIAD0663	histidinol dehydrogenase	Amino acids metabolism	Histidine metabolism
HISTPRATPHYD-RXN	1 PHOSPHORIBOSYL-ATP + 1 WATER --> 1 PPI + 1 PHOSPHORIBOSYL-AMP	ACIAD0380	phosphoribosyl-atp pyrophosphatase	Amino acids metabolism	Histidine metabolism
IMIDPHOSDEHYD-RXN	1 D-ERYTHRO-IMIDAZOLE-GLYCEROL-P --> 1 WATER + 1 IMIDAZOLE-ACETOL-P	ACIAD3395	imidazoleglycerol-phosphate dehydratase	Amino acids metabolism	Histidine metabolism
PRIBFAICARPISOM-RXN	1 PHOSPHORIBOSYL-FORMIMINO-AICAR-P --> 1 PHOSPHORIBULOSYL-FORMIMINO-AICAR-P	ACIAD3398	n-(5'-phospho-d-ribosylformimino)-5-amino-1-(5''-phosphoribosyl)-4- imidazole carboxamide isomerase	Amino acids metabolism	Histidine metabolism
ACETOOHBUTREDUCTOISOM-RXN	1 2-ACETO-2-HYDROXY-BUTYRATE + 1 NADPH <-> 1 NADP + 1 1-KETO-2-METHYLVALERATE	ACIAD3102	ketol-acid reductoisomerase	Amino acids metabolism	Isoleucine biosynthesis
ACETOOHBUTSYN-RXN	1 2-OXOBUTANOATE + 1 PYRUVATE --> 1 2-ACETO-2-HYDROXY-BUTYRATE + 1 CARBON-DIOXIDE	ACIAD0999 or ( ACIAD3103 and ACIAD3104 )	acetolactate synthase	Amino acids metabolism	Isoleucine biosynthesis
BRANCHED-CHAINAMINOTRANSFERILEU-RXN	1 GLT + 1 2-KETO-3-METHYL-VALERATE <-> 1 2-KETOGLUTARATE + 1 ILE	ACIAD0597	isoleucine aminotransferase	Amino acids metabolism	Isoleucine biosynthesis
DIHYDROXYMETVALDEHYDRAT-RXN	1 1-KETO-2-METHYLVALERATE <-> 1 2-KETO-3-METHYL-VALERATE + 1 WATER	ACIAD3636 or ACIAD1266	dihydroxy-acid dehydratase	Amino acids metabolism	Isoleucine biosynthesis
THREDEHYD-RXN	1 THR --> 1 AMMONIUM + 1 2-OXOBUTANOATE	ACIAD1357	threonine dehydratase	Amino acids metabolism	Isoleucine biosynthesis
2-ISOPROPYLMALATESYN-RXN	1 WATER + 1 2-KETO-ISOVALERATE + 1 ACETYL-COA <-> 1 3-CARBOXY-3-HYDROXY-ISOCAPROATE + 1 CO-A	ACIAD0530	2-isopropylmalate synthase	Amino acids metabolism	Leucine and valine biosynthesis
3-ISOPROPYLMALDEHYDROG-RXN	1 2-D-THREO-HYDROXY-3-CARBOXY-ISOCAPROATE + 1 NAD --> 1 2K-4CH3-PENTANOATE + 1 NADH + 1 CARBON-DIOXIDE	ACIAD0469	3-isopropylmalate dehydrogenase	Amino acids metabolism	Leucine and valine biosynthesis
3-ISOPROPYLMALISOM-RXN	1 3-CARBOXY-3-HYDROXY-ISOCAPROATE <-> 1 2-D-THREO-HYDROXY-3-CARBOXY-ISOCAPROATE	ACIAD0466 and ACIAD0463	3-isopropylmalate dehydratase	Amino acids metabolism	Leucine and valine biosynthesis
ACETOLACTREDUCTOISOM-RXN	1 2-ACETO-LACTATE + 1 NADPH <-> 1 NADP + 1 DIOH-ISOVALERATE	ACIAD3102	ketol-acid reductoisomerase	Amino acids metabolism	Leucine and valine biosynthesis
ACETOLACTSYN-RXN	2 PYRUVATE --> 1 2-ACETO-LACTATE + 1 CARBON-DIOXIDE	ACIAD0999 or ACIAD3104 and ACIAD3103	acetolactate synthase	Amino acids metabolism	Leucine and valine biosynthesis
BRANCHED-CHAINAMINOTRANSFERLEU-RXN	1 2K-4CH3-PENTANOATE + 1 GLT <-> 1 2-KETOGLUTARATE + 1 LEU	ACIAD0112 or ACIAD0597	leucine aminotransferase	Amino acids metabolism	Leucine and valine biosynthesis
BRANCHED-CHAINAMINOTRANSFERVAL-RXN	1 GLT + 1 2-KETO-ISOVALERATE <-> 1 2-KETOGLUTARATE + 1 VAL	ACIAD0597	valine aminotransferase	Amino acids metabolism	Leucine and valine biosynthesis
DIHYDROXYISOVALDEHYDRAT-RXN	1 DIOH-ISOVALERATE <-> 1 WATER + 1 2-KETO-ISOVALERATE	ACIAD1266 or ACIAD3636	dihydroxy-acid dehydratase	Amino acids metabolism	Leucine and valine biosynthesis
DIAMINOPIMDECARB-RXN	1 MESO-DIAMINOPIMELATE --> 1 LYS + 1 CARBON-DIOXIDE	ACIAD2660	diaminopimelate decarboxylase	Amino acids metabolism	Lysine biosynthesis
DIAMINOPIMEPIM-RXN	1 LL-DIAMINOPIMELATE <-> 1 MESO-DIAMINOPIMELATE	ACIAD2659	diaminopimelate epimerase	Amino acids metabolism	Lysine biosynthesis
DIHYDRODIPICSYN-RXN	1 L-ASPARTATE-SEMIALDEHYDE + 1 PYRUVATE <-> 2 WATER + 1 2,3-DIHYDRODIPICOLINATE	ACIAD3585	dihydrodipicolinate synthase	Amino acids metabolism	Lysine biosynthesis
DIHYDROPICRED-RXN	1 NADPH + 1 2,3-DIHYDRODIPICOLINATE --> 1 NADP + 1 DELTA{1}-PIPERIDEINE-2-6-DICARBOXYLATE	ACIAD3619	dihydrodipicolinate reductase	Amino acids metabolism	Lysine biosynthesis
SUCCDIAMINOPIMDESUCC-RXN	1 N-SUCCINYLLL-2,6-DIAMINOPIMELATE + 1 WATER <-> 1 LL-DIAMINOPIMELATE + 1 SUC	ACIAD0791	succinyl-diaminopimelate desuccinylase	Amino acids metabolism	Lysine biosynthesis
SUCCINYLDIAMINOPIMTRANS-RXN	1 2-KETOGLUTARATE + 1 N-SUCCINYLLL-2,6-DIAMINOPIMELATE <-> 1 GLT + 1 N-SUCCINYL-2-AMINO-6-KETOPIMELATE	ACIAD1231	succinyldiaminopimelate aminotransferase	Amino acids metabolism	Lysine biosynthesis
TETHYDPICSUCC-RXN	1 SUC-COA + 1 WATER + 1 DELTA{1}-PIPERIDEINE-2-6-DICARBOXYLATE <-> 1 N-SUCCINYL-2-AMINO-6-KETOPIMELATE + 1 CO-A	ACIAD2599	2,3,4,5-tetrahydropyridine-2-carboxylate n-succinyltransferase	Amino acids metabolism	Lysine biosynthesis
ACETYLHOMOSER-CYS-RXN	1 HS + 1 CPD-667 --> 1 HOMO-CYS + 1 ACET	ACIAD3382 or ACIAD2314	o-acetylhomoserine sulfhydrolase	Amino acids metabolism	Methionine metabolism
ADENOSYLHOMOCYSTEINE-NUCLEOSIDASE-RXN	1 ADENOSYL-HOMO-CYS + 1 WATER <-> 1 ADENINE + 1 CPD-561	ACIAD0773	adenosylhomocysteine nucleosidase	Amino acids metabolism	Methionine metabolism
CYSTATHIONINE-BETA-LYASE-RXN	1 WATER + 1 L-CYSTATHIONINE <-> 1 AMMONIUM + 1 PYRUVATE + 1 HOMO-CYS	ACIAD3222	cystathionine beta-lyase	Amino acids metabolism	Methionine metabolism
HOMOCYSMETB12-RXN	1 5-METHYL-THF + 1 HOMO-CYS --> 1 MET + 1 THF	ACIAD1045	5-methyltetrahydrofolate--homocysteine s-methyltransferase	Amino acids metabolism	Methionine metabolism
HOMOCYSMET-RXN	1 CPD-1302 + 1 HOMO-CYS --> 1 MET + 1 CPD-1301	ACIAD3523	5-methyltetrahydropteroyltriglutamate--homocysteine s-methyltransferase	Amino acids metabolism	Methionine metabolism
HOMOSERINE-O-ACETYLTRANSFERASE-RXN	1 HOMO-SER + 1 ACETYL-COA <-> 1 CO-A + 1 CPD-667	ACIAD0529	homoserine o-acetyltransferase	Amino acids metabolism	Methionine metabolism
RXNIM-6092	1 CYS + 1 CPD-667 --> 1 ACET + 1 L-CYSTATHIONINE	ACIAD2314	o-acylhomoserine sulfhydrylase	Amino acids metabolism	Methionine metabolism
S-ADENMETSYN-RXN	1 MET + 1 WATER + 1 ATP --> 1 PI + 1 S-ADENOSYLMETHIONINE + 1 PPI	ACIAD2037	methionine adenosyltransferase	Amino acids metabolism	Methionine metabolism
ORNDECARBOX-RXN	1 L-ORNITHINE --> 1 PUTRESCINE + 1 CARBON-DIOXIDE	ACIAD2768	ornithine decarboxylase	Amino acids metabolism	Ornithine degradation
2.6.1.76-RXN	1 L-ASPARTATE-SEMIALDEHYDE + 1 GLT <-> 1 2-KETOGLUTARATE + 1 CPD-470	ACIAD1210	diaminobutyrate-2-oxoglutarate transaminase	Amino acids metabolism	Other
DCYSDESULF-RXN	1 D-CYSTEINE + 1 WATER --> 1 AMMONIUM + 1 HS + 1 PYRUVATE	ACIAD0753	d-cysteine desulfhydrase	Amino acids metabolism	Other
RXN-681	1 CPD-470 --> 1 CARBON-DIOXIDE + 1 CPD-313	ACIAD1211	l-2,4-diaminobutyrate decarboxylase	Amino acids metabolism	Other
CHORISMATEMUT-RXN	1 CHORISMATE <-> 1 PREPHENATE	ACIAD2223	chorismate mutase	Amino acids metabolism	Phenylalanine / tyrosine biosynthesis
CYCLOHEXADIENYL-DEHYDROGENASE-RXN	1 CPD-659 + 1 NAD --> 1 TYR + 1 NADH + 1 CARBON-DIOXIDE	ACIAD2222	cyclohexadienyl dehydrogenase	Amino acids metabolism	Phenylalanine / tyrosine biosynthesis
PHEAMINOTRANS-RXN	1 GLT + 1 PHENYL-PYRUVATE <-> 1 2-KETOGLUTARATE + 1 PHE	ACIAD2574 or ACIAD0597 or ACIAD0112 or ACIAD0664	phenylalanine aminotransferase	Amino acids metabolism	Phenylalanine / tyrosine biosynthesis
PREPHENATEDEHYDRAT-RXN	1 PREPHENATE --> 1 CARBON-DIOXIDE + 1 WATER + 1 PHENYL-PYRUVATE	ACIAD2223	prephenate dehydratase	Amino acids metabolism	Phenylalanine / tyrosine biosynthesis
PREPHENATEDEHYDROG-RXN	1 NAD + 1 PREPHENATE --> 1 NADH + 1 CARBON-DIOXIDE + 1 P-HYDROXY-PHENYLPYRUVATE	ACIAD2222	prephenate dehydrogenase	Amino acids metabolism	Phenylalanine / tyrosine biosynthesis
PREPHENATE-TRANSAMINE-RXN	1 GLT + 1 PREPHENATE <-> 1 2-KETOGLUTARATE + 1 CPD-659	ACIAD0112	l-arogenate aminotransferase	Amino acids metabolism	Phenylalanine / tyrosine biosynthesis
TYRAMINOTRANS-RXN	1 GLT + 1 P-HYDROXY-PHENYLPYRUVATE <-> 1 2-KETOGLUTARATE + 1 TYR	ACIAD0597 or ACIAD2574 or ACIAD0112	tyrosine aminotransferase	Amino acids metabolism	Phenylalanine / tyrosine biosynthesis
GLUTKIN-RXN	1 GLT + 1 ATP --> 1 L-GLUTAMATE-5-P + 1 ADP	ACIAD2560	glutamate 5-kinase	Amino acids metabolism	Proline biosynthesis
GLUTSEMIALDEHYDROG-RXN	1 L-GLUTAMATE-5-P + 1 NADPH --> 1 PI + 1 NADP + 1 L-GLUTAMATE_GAMMA-SEMIALDEHYDE	ACIAD0547	glutamate-5-semialdehyde dehydrogenase	Amino acids metabolism	Proline biosynthesis
PYRROLINECARBREDUCT-RXN	1 L-DELTA(1)-PYRROLINE_5-CARBOXYLATE + 1 NADPH --> 1 PRO + 1 NADP	ACIAD3032	pyrroline-5-carboxylate reductase	Amino acids metabolism	Proline biosynthesis
SPONTPRO-RXN	1 L-GLUTAMATE_GAMMA-SEMIALDEHYDE --> 1 L-DELTA(1)-PYRROLINE_5-CARBOXYLATE + 1 WATER	SPONT	l-glutamate 5-semialdehyde dehydratase	Amino acids metabolism	Proline biosynthesis
PROLDEHYDROG-RXN	1 FAD + 1 PRO <-> 1 L-DELTA(1)-PYRROLINE_5-CARBOXYLATE + 1 FADH2	ACIAD1646	proline dehydrogenase	Amino acids metabolism	Proline degradation
PYRROLINECARBDEHYDROG-RXN	1 L-DELTA(1)-PYRROLINE_5-CARBOXYLATE + 1 NAD + 2 WATER <-> 1 GLT + 1 NADH	ACIAD1646	1-pyrroline-5-carboxylate dehydrogenase	Amino acids metabolism	Proline degradation
DSERDEAM-RXN	1 D-SERINE --> 1 AMMONIUM + 1 PYRUVATE	ACIAD1048	d-serine dehydratase	Amino acids metabolism	Serine / glycine biosynthesis
PGLYCDEHYDROG-RXN	1 G3P + 1 NAD <-> 1 3-P-HYDROXYPYRUVATE + 1 NADH	ACIAD3302	phosphoglycerate dehydrogenase	Amino acids metabolism	Serine / glycine biosynthesis
PSERPHOSPHA-RXN	1 3-P-SERINE + 1 WATER --> 1 PI + 1 SER	ACIAD3567	phosphoserine phosphatase	Amino acids metabolism	Serine / glycine biosynthesis
PSERTRANSAM-RXN	1 3-P-HYDROXYPYRUVATE + 1 GLT <-> 1 2-KETOGLUTARATE + 1 3-P-SERINE	ACIAD2647	phosphoserine aminotransferase	Amino acids metabolism	Serine / glycine biosynthesis
ADENYLYLSULFATE-REDUCTASE-RXN	1 RED-THIOREDOXIN-MONOMER + 1 APS --> 1 OX-THIOREDOXIN-MONOMER + 1 SO3 + 1 AMP	ACIAD0833	adenylylsulfate reductase	Amino acids metabolism	Sulfur metabolism
SULFATE-ADENYLYLTRANS-RXN	1 SULFATE + 1 ATP <-> 1 PPI + 1 APS	ACIAD1073 and ACIAD1072	sulfate adenylyltransferase	Amino acids metabolism	Sulfur metabolism
SULFITE-REDUCT-RXN	1 SO3 + 3 NADPH <-> 1 HS + 3 NADP + 3 WATER	ACIAD2982 and ACIAD0799	sulfite reductase (nadph)	Amino acids metabolism	Sulfur metabolism
ASPARTATEKIN-RXN	1 L-ASPARTATE + 1 ATP --> 1 L-BETA-ASPARTYL-P + 1 ADP	ACIAD1252	aspartate kinase	Amino acids metabolism	Threonine biosynthesis
ASPARTATE-SEMIALDEHYDE-DEHYDROGENASE-RXN	1 L-BETA-ASPARTYL-P + 1 NADPH <-> 1 PI + 1 L-ASPARTATE-SEMIALDEHYDE + 1 NADP	ACIAD0479	aspartate-semialdehyde dehydrogenase	Amino acids metabolism	Threonine biosynthesis
HOMOSERDEHYDROG-RXN	1 L-ASPARTATE-SEMIALDEHYDE + 1 NADPH <-> 1 HOMO-SER + 1 NADP	ACIAD0264	homoserine dehydrogenase	Amino acids metabolism	Threonine biosynthesis
HOMOSERKIN-RXN	1 HOMO-SER + 1 ATP <-> 1 O-PHOSPHO-L-HOMOSERINE + 1 ADP	ACIAD0834 or ACIAD1457 or ACIAD3403	homoserine kinase	Amino acids metabolism	Threonine biosynthesis
THRESYN-RXN	1 O-PHOSPHO-L-HOMOSERINE + 1 WATER --> 1 PI + 1 THR	ACIAD0263	threonine synthase	Amino acids metabolism	Threonine biosynthesis
6.3.5.6-RXN	1 ASPARTYL-TRNAASN + 1 GLN + 1 ATP --> 1 PI + 1 GLT + 1 ADP + 1 CHARGED-ASN-TRNAS	ACIAD0822 and ACIAD0823 and ACIAD0824	asparaginyl-trna synthetase (glutamine-hydrolyzing)	Amino acids metabolism	tRNA charging pathway
6.3.5.7-RXN	1 GLN + 1 GLUTAMYL-TRNA-GLN + 1 ATP --> 1 PI + 1 CHARGED-GLN-TRNAS + 1 GLT + 1 ADP	ACIAD0822 and ACIAD0823 and ACIAD0824	glutaminyl-trna synthetase (glutamine-hydrolyzing)	Amino acids metabolism	tRNA charging pathway
ALANINE--TRNA-LIGASE-RXN	1 L-ALPHA-ALANINE + 1 ATP + 1 ALA-TRNAS --> 1 AMP + 1 PPI + 1 CHARGED-ALA-TRNAS	ACIAD1253	alanine--trna ligase	Amino acids metabolism	tRNA charging pathway
ARGININE--TRNA-LIGASE-RXN	1 ARG + 1 ARG-TRNAS + 1 ATP --> 1 AMP + 1 PPI + 1 CHARGED-ARG-TRNAS	ACIAD0164	arginine--trna ligase	Amino acids metabolism	tRNA charging pathway
ASPARTATE--TRNAASN-LIGASE-RXN	1 ASN-TRNAS + 1 L-ASPARTATE + 1 ATP --> 1 ASPARTYL-TRNAASN + 1 AMP + 1 PPI	ACIAD0609	aspartate--trna(asn) ligase	Amino acids metabolism	tRNA charging pathway
ASPARTATE--TRNA-LIGASE-RXN	1 ASP-TRNAS + 1 L-ASPARTATE + 1 ATP --> 1 AMP + 1 CHARGED-ASP-TRNAS + 1 PPI	ACIAD0609	aspartate--trna ligase	Amino acids metabolism	tRNA charging pathway
CYSTEINE--TRNA-LIGASE-RXN	1 CYS-TRNAS + 1 CYS + 1 ATP --> 1 AMP + 1 PPI + 1 CHARGED-CYS-TRNAS	ACIAD1481	cysteine--trna ligase	Amino acids metabolism	tRNA charging pathway
GLUTAMATE--TRNAGLN-LIGASE-RXN	1 GLN-TRNAS + 1 GLT + 1 ATP --> 1 AMP + 1 PPI + 1 GLUTAMYL-TRNA-GLN	ACIAD0272 or ACIAD3371	glutamate--trna(gln) ligase	Amino acids metabolism	tRNA charging pathway
GLUTAMINE--TRNA-LIGASE-RXN	1 GLN-TRNAS + 1 GLN + 1 ATP --> 1 AMP + 1 CHARGED-GLN-TRNAS + 1 PPI	ACIAD1920	glutamine--trna ligase	Amino acids metabolism	tRNA charging pathway
GLYCINE--TRNA-LIGASE-RXN	1 GLY-TRNAS + 1 GLY + 1 ATP --> 1 AMP + 1 PPI + 1 CHARGED-GLY-TRNAS	ACIAD3268 and ACIAD3269	glycine--trna ligase	Amino acids metabolism	tRNA charging pathway
HISTIDINE--TRNA-LIGASE-RXN	1 HIS + 1 HIS-TRNAS + 1 ATP --> 1 AMP + 1 CHARGED-HIS-TRNAS + 1 PPI	ACIAD0562	histidine--trna ligase	Amino acids metabolism	tRNA charging pathway
ISOLEUCINE--TRNA-LIGASE-RXN	1 ILE-TRNAS + 1 ILE + 1 ATP --> 1 CHARGED-ILE-TRNAS + 1 AMP + 1 PPI	ACIAD0022	isoleucine--trna ligase	Amino acids metabolism	tRNA charging pathway
LEUCINE--TRNA-LIGASE-RXN	1 LEU-TRNAS + 1 LEU + 1 ATP --> 1 AMP + 1 PPI + 1 CHARGED-LEU-TRNAS	ACIAD3106	leucine--trna ligase	Amino acids metabolism	tRNA charging pathway
LYSINE--TRNA-LIGASE-RXN	1 LYS-TRNAS + 1 LYS + 1 ATP --> 1 CHARGED-LYS-TRNAS + 1 AMP + 1 PPI	ACIAD1069 or ACIAD2666	lysine--trna ligase	Amino acids metabolism	tRNA charging pathway
METHIONINE--TRNA-LIGASE-RXN	1 MET + 1 MET-TRNAS + 1 ATP --> 1 AMP + 1 CHARGED-MET-TRNAS + 1 PPI	ACIAD0768	methionine--trna ligase	Amino acids metabolism	tRNA charging pathway
PHENYLALANINE--TRNA-LIGASE-RXN	1 PHE + 1 PHE-TRNAS + 1 ATP --> 1 AMP + 1 CHARGED-PHE-TRNAS + 1 PPI	ACIAD3041 and ACIAD3042	phenylalanine--trna ligase	Amino acids metabolism	tRNA charging pathway
PROLINE--TRNA-LIGASE-RXN	1 PRO + 1 PRO-TRNAS + 1 ATP --> 1 AMP + 1 CHARGED-PRO-TRNAS + 1 PPI	ACIAD0782	proline--trna ligase	Amino acids metabolism	tRNA charging pathway
SERINE--TRNA-LIGASE-RXN	1 SER + 1 SER-TRNAS + 1 ATP --> 1 AMP + 1 PPI + 1 CHARGED-SER-TRNAS	ACIAD2935	serine--trna ligase	Amino acids metabolism	tRNA charging pathway
THREONINE--TRNA-LIGASE-RXN	1 ATP + 1 THR + 1 THR-TRNAS --> 1 AMP + 1 PPI + 1 CHARGED-THR-TRNAS	ACIAD3055	threonine--trna ligase	Amino acids metabolism	tRNA charging pathway
TRYPTOPHAN--TRNA-LIGASE-RXN	1 TRP-TRNAS + 1 TRP + 1 ATP --> 1 CHARGED-TRP-TRNAS + 1 AMP + 1 PPI	ACIAD2871	tryptophan--trna ligase	Amino acids metabolism	tRNA charging pathway
TYROSINE--TRNA-LIGASE-RXN	1 TYR + 1 TYR-TRNAS + 1 ATP --> 1 AMP + 1 CHARGED-TYR-TRNAS + 1 PPI	ACIAD0013	tyrosine--trna ligase	Amino acids metabolism	tRNA charging pathway
VALINE--TRNA-LIGASE-RXN	1 VAL + 1 VAL-TRNAS + 1 ATP --> 1 AMP + 1 CHARGED-VAL-TRNAS + 1 PPI	ACIAD2950	valine--trna ligase	Amino acids metabolism	tRNA charging pathway
ANTHRANSYN-RXN	1 GLN + 1 CHORISMATE <-> 1 GLT + 1 PYRUVATE + 1 ANTHRANILATE	ACIAD0297 and ACIAD2461	anthranilate synthase	Amino acids metabolism	Tryptophan biosynthesis
IGPSYN-RXN	1 CARBOXYPHENYLAMINO-DEOXYRIBULOSE-P --> 1 INDOLE-3-GLYCEROL-P + 1 CARBON-DIOXIDE + 1 WATER	ACIAD2463	indole-3-glycerol-phosphate synthase	Amino acids metabolism	Tryptophan biosynthesis
PRAISOM-RXN	1 N-(5-PHOSPHORIBOSYL)-ANTHRANILATE --> 1 CARBOXYPHENYLAMINO-DEOXYRIBULOSE-P	ACIAD0635	phosphoribosylanthranilate isomerase	Amino acids metabolism	Tryptophan biosynthesis
PRTRANS-RXN	1 PRPP + 1 ANTHRANILATE <-> 1 N-(5-PHOSPHORIBOSYL)-ANTHRANILATE + 1 PPI	ACIAD2462	anthranilate phosphoribosyltransferase	Amino acids metabolism	Tryptophan biosynthesis
TRYPSYN-RXN	1 INDOLE-3-GLYCEROL-P + 1 SER --> 1 TRP + 1 GAP + 1 WATER	ACIAD0642 and ACIAD0636	tryptophan synthase	Amino acids metabolism	Tryptophan biosynthesis
ALLOPHANATE-HYDROLASE-RXN	1 WATER + 1 CPD-578 --> 2 AMMONIUM + 2 CARBON-DIOXIDE	ACIAD2518	allophanate hydrolase	Amino acids metabolism	Urea degradation
UREASE-RXN	1 UREA + 1 WATER --> 2 AMMONIUM + 1 CARBON-DIOXIDE	ACIAD1089 and ACIAD1090 and ACIAD1091	urease	Amino acids metabolism	Urea degradation
ACETATE--COA-LIGASE-RXN	1 CO-A + 1 ACET + 1 ATP --> 1 AMP + 1 PPI + 1 ACETYL-COA	ACIAD1606 or ACIAD1611 or ACIAD3475	acetate--coa ligase	Central metabolism	Acetate metabolism
ACETATEKIN-RXN	1 ACET + 1 ATP <-> 1 ADP + 1 ACETYL-P	ACIAD0541	acetate kinase	Central metabolism	Acetate metabolism
PHOSACETYLTRANS-RXN	1 CO-A + 1 ACETYL-P <-> 1 PI + 1 ACETYL-COA	ACIAD2287 or ACIAD0540	phosphate acetyltransferase	Central metabolism	Acetate metabolism
GROWTH-RXN	0.003 LPS_W + 0.2 RNA_W + 0.028 PEPTIDO_W[E] + 0.032 DNA_W + 0.002 TRIACYLGLYCEROL_W + 0.041 PL_W + 0.032 COFACTOR_W + 0.633 PROTEIN_W + 0.006 WAX-ESTER_W + 0.002 AFATTYACID_FREE_W + 40 WATER + 0.021 POLYSACCH_FREE_W + 40 ATP --> 40 PI + 40 ADP		overall biomass assembly	Central metabolism	Biomass assembly
2OXOGLUTARATEDEH-RXN	1 2-KETOGLUTARATE + 1 NAD + 1 CO-A --> 1 NADH + 1 SUC-COA + 1 CARBON-DIOXIDE	ACIAD2876 and ACIAD2875 and ACIAD2874	2-oxogluterate dehydrogenase	Central metabolism	Citrate cycle (TCA)
ACONITATEDEHYDR-RXN	1 CIT <-> 1 CIS-ACONITATE + 1 WATER	ACIAD2395 or ACIAD3090 or ACIAD2755	aconitase (citrate hydro-lyase)	Central metabolism	Citrate cycle (TCA)
ACONITATEHYDR-RXN	1 CIS-ACONITATE + 1 WATER <-> 1 THREO-D(S)-ISO-CITRATE	ACIAD3090 or ACIAD2395 or ACIAD2755	aconitase (isocitrate hydro-lyase)	Central metabolism	Citrate cycle (TCA)
CITSYN-RXN	1 OXALACETIC_ACID + 1 WATER + 1 ACETYL-COA --> 1 CIT + 1 CO-A	ACIAD2886	citrate (si)-synthase	Central metabolism	Citrate cycle (TCA)
FUMHYDR-RXN	1 FUM + 1 WATER <-> 1 MAL	ACIAD1890 or ACIAD0538	fumarate hydratase	Central metabolism	Citrate cycle (TCA)
ISOCITDEH-RXN	1 THREO-D(S)-ISO-CITRATE + 1 NADP --> 1 2-KETOGLUTARATE + 1 CARBON-DIOXIDE + 1 NADPH	ACIAD1187 or ACIAD1190	isocitrate dehydrogenase (nadp+)	Central metabolism	Citrate cycle (TCA)
MALATE-DEH-RXN	1 MAL + 1 NAD <-> 1 OXALACETIC_ACID + 1 NADH	ACIAD3155	malate dehydrogenase	Central metabolism	Citrate cycle (TCA)
MALATE-DEHYDROGENASE-(ACCEPTOR)-RXN	1 MAL + 1 UBIQUINONE-8 --> 1 OXALACETIC_ACID + 1 UBIQUINOL-8	ACIAD1007	malate dehydrogenase (acceptor)	Central metabolism	Citrate cycle (TCA)
SUCCCOASYN-RXN	1 PI + 1 SUC-COA + 1 ADP <-> 1 SUC + 1 CO-A + 1 ATP	ACIAD2873 and ACIAD2872	succinate--coa ligase (adp-forming)	Central metabolism	Citrate cycle (TCA)
SUCC-FUM-OXRED-RXN	1 UBIQUINONE-8 + 1 SUC <-> 1 FUM + 1 UBIQUINOL-8	ACIAD2882 and ACIAD2881 and ACIAD2880 and ACIAD2879	succinate dehydrogenase	Central metabolism	Citrate cycle (TCA)
GLUCONOKIN-RXN	1 GLUCONATE + 1 ATP <-> 1 6-P-GLUCONATE + 1 ADP	ACIAD0545	gluconokinase	Central metabolism	Entner-Doudoroff pathway
GLUCONOLACT-RXN	1 GLC-D-LACTONE[P] + 1 WATER[P] <-> 1 GLUCONATE[P]	ACIAD2819	gluconolactonase	Central metabolism	Entner-Doudoroff pathway
KDPGALDOL-RXN	1 2-KETO-3-DEOXY-6-P-GLUCONATE <-> 1 PYRUVATE + 1 GAP	ACIAD0543	2-dehydro-3-deoxyphosphogluconate aldolase	Central metabolism	Entner-Doudoroff pathway
PGLUCONDEHYDRAT-RXN	1 6-P-GLUCONATE <-> 1 2-KETO-3-DEOXY-6-P-GLUCONATE + 1 WATER	ACIAD0542	phosphogluconate dehydratase	Central metabolism	Entner-Doudoroff pathway
PQQ-OXID-RXN	1 CPD-104[P] --> 1 PQQ[P]		pyrroloquinoline-quinone oxidation	Central metabolism	Entner-Doudoroff pathway
RXNIM-3886	1 PQQ[P] + 1 GLC[P] --> 1 GLC-D-LACTONE[P] + 1 CPD-104[P]	ACIAD2983 or ACIAD3598	glucose dehydrogenase [pyrroloquinoline-quinone]	Central metabolism	Entner-Doudoroff pathway
GLYC3PDEHYDROGBIOSYN-RXN	1 NADP + 1 GLYCEROL-3P <-> 1 NADPH + 1 DIHYDROXY-ACETONE-PHOSPHATE	ACIAD1317	glycerol-3-phosphate dehydrogenase (nad(p)+)	Central metabolism	Glycerol metabolism
GLYC3PDEHYDROG-RXN	1 FAD + 1 GLYCEROL-3P --> 1 FADH2 + 1 DIHYDROXY-ACETONE-PHOSPHATE	ACIAD2844	glycerol-3-phosphate dehydrogenase	Central metabolism	Glycerol metabolism
GLYCEROL-KIN-RXN	1 GLYCEROL + 1 ATP --> 1 GLYCEROL-3P + 1 ADP	ACIAD0930	glycerol kinase	Central metabolism	Glycerol metabolism
1.2.1.9-RXN	1 NADP + 1 GAP + 1 WATER --> 1 G3P + 1 NADPH	ACIAD0546	glyceraldehyde-3-phosphate dehydrogenase (nadp+)	Central metabolism	Glycolysis/gluconeogenesis
2PGADEHYDRAT-RXN	1 2-PG <-> 1 PHOSPHO-ENOL-PYRUVATE + 1 WATER	ACIAD2001	phosphopyruvate hydratase	Central metabolism	Glycolysis/gluconeogenesis
3PGAREARR-RXN	1 G3P <-> 1 2-PG	ACIAD0256	phosphoglycerate mutase	Central metabolism	Glycolysis/gluconeogenesis
4.1.1.32-RXN	1 OXALACETIC_ACID + 1 GTP --> 1 GDP + 1 PHOSPHO-ENOL-PYRUVATE + 1 CARBON-DIOXIDE	ACIAD2842	phosphoenolpyruvate carboxykinase (gtp)	Central metabolism	Glycolysis/gluconeogenesis
F16ALDOLASE-RXN	1 GAP + 1 DIHYDROXY-ACETONE-PHOSPHATE <-> 1 FRUCTOSE-16-DIPHOSPHATE	ACIAD1293 or ACIAD1925	fructose-bisphosphate aldolase	Central metabolism	Glycolysis/gluconeogenesis
F16BDEPHOS-RXN	1 FRUCTOSE-16-DIPHOSPHATE + 1 WATER --> 1 PI + 1 FRUCTOSE-6P	ACIAD2625	fructose-bisphosphatase	Central metabolism	Glycolysis/gluconeogenesis
GAPOXNPHOSPHN-RXN	1 PI + 1 GAP + 1 NAD <-> 1 NADH + 1 DPG	ACIAD2565 or ACIAD1255	glyceraldehyde 3-phosphate dehydrogenase (phosphorylating)	Central metabolism	Glycolysis/gluconeogenesis
PEPCARBOX-RXN	1 PHOSPHO-ENOL-PYRUVATE + 1 CARBON-DIOXIDE + 1 WATER --> 1 PI + 1 OXALACETIC_ACID	ACIAD3627	phosphoenolpyruvate carboxylase	Central metabolism	Glycolysis/gluconeogenesis
PGLUCISOM-RXN	1 GLC-6-P <-> 1 FRUCTOSE-6P	ACIAD0101	glucose-6-phosphate isomerase	Central metabolism	Glycolysis/gluconeogenesis
PHOSGLYPHOS-RXN	1 DPG + 1 ADP <-> 1 G3P + 1 ATP	ACIAD1927	phosphoglycerate kinase	Central metabolism	Glycolysis/gluconeogenesis
PHOSPHOGLUCMUT-RXN	1 GLC-1-P <-> 1 GLC-6-P	ACIAD0104	phosphoglucomutase	Central metabolism	Glycolysis/gluconeogenesis
TRIOSEPISOMERIZATION-RXN	1 GAP <-> 1 DIHYDROXY-ACETONE-PHOSPHATE	ACIAD0363	triosephosphate isomerase	Central metabolism	Glycolysis/gluconeogenesis
ISOCIT-CLEAV-RXN	1 THREO-D(S)-ISO-CITRATE --> 1 GLYOX + 1 SUC	ACIAD1084	isocitrate lyase	Central metabolism	Glyoxylate shunt
MALSYN-RXN	1 GLYOX + 1 WATER + 1 ACETYL-COA --> 1 MAL + 1 CO-A	ACIAD2335	malate synthase	Central metabolism	Glyoxylate shunt
ATP-DRAIN-RXN	1 WATER + 1 ATP --> 1 PI + 1 PROTON + 1 ADP		atp maintenance requirement	Central metabolism	Maintenance flux
RXNIM-3991	1 MALONATE --> 1 CARBON-DIOXIDE + 1 ACET	ACIAD1757 and ACIAD1756 and ACIAD1755 and ACIAD1753 and ACIAD1754 and ACIAD1758 and ACIAD1759	malonate decarboxylase	Central metabolism	Malonate metabolism
CO2-DISS-RXN	1 CARBON-DIOXIDE + 1 WATER <-> 1 HCO3 + 1 PROTON	SPONT	dissolution of carbon dioxide	Central metabolism	Other
1TRANSKETO-RXN	1 XYLULOSE-5-PHOSPHATE + 1 RIBOSE-5P <-> 1 D-SEDOHEPTULOSE-7-P + 1 GAP	ACIAD2035	transketolase (ribose-5p)	Central metabolism	Pentose phosphate
2TRANSKETO-RXN	1 ERYTHROSE-4P + 1 XYLULOSE-5-PHOSPHATE <-> 1 GAP + 1 FRUCTOSE-6P	ACIAD2035	transketolase (erythrose-4p)	Central metabolism	Pentose phosphate
RIB5PISOM-RXN	1 RIBOSE-5P <-> 1 RIBULOSE-5P	ACIAD1358	ribose 5-phosphate epimerase	Central metabolism	Pentose phosphate
RIBULP3EPIM-RXN	1 RIBULOSE-5P <-> 1 XYLULOSE-5-PHOSPHATE	ACIAD0685	ribulose phosphate 3-epimerase	Central metabolism	Pentose phosphate
TRANSALDOL-RXN	1 D-SEDOHEPTULOSE-7-P + 1 GAP <-> 1 ERYTHROSE-4P + 1 FRUCTOSE-6P	ACIAD1980	transaldolase	Central metabolism	Pentose phosphate
2-METHYLCITRATE-DEHYDRATASE-RXN	1 CPD-622 <-> 1 CPD-1136 + 1 WATER	ACIAD2755	2-methylcitrate dehydratase	Central metabolism	Propionate metabolism / methylcitrate pathway
2-METHYLCITRATE-SYNTHASE-RXN	1 OXALACETIC_ACID + 1 PROPIONYL-COA + 1 WATER --> 1 CO-A + 1 CPD-622	ACIAD2756	2-methylcitrate synthase	Central metabolism	Propionate metabolism / methylcitrate pathway
METHYLISOCITRATE-LYASE-RXN	1 CPD-618 --> 1 PYRUVATE + 1 SUC	ACIAD2758	methylisocitrate lyase	Central metabolism	Propionate metabolism / methylcitrate pathway
PROPIONATE--COA-LIGASE-RXN	1 PROPIONATE + 1 CO-A + 1 ATP --> 1 AMP + 1 PPI + 1 PROPIONYL-COA	ACIAD3475	propionate--coa ligase	Central metabolism	Propionate metabolism / methylcitrate pathway
PROPKIN-RXN	1 PROPIONATE + 1 ATP <-> 1 PROPIONYL-P + 1 ADP	ACIAD0541	propionate kinase	Central metabolism	Propionate metabolism / methylcitrate pathway
PTAALT-RXN	1 PROPIONYL-P + 1 CO-A <-> 1 PI + 1 PROPIONYL-COA	ACIAD0540	phosphate acetyltransferase	Central metabolism	Propionate metabolism / methylcitrate pathway
RXN0-311	1 CPD-1136 + 1 WATER <-> 1 CPD-618	ACIAD2755	methyl-cis-aconitic acid hydratase	Central metabolism	Propionate metabolism / methylcitrate pathway
MALIC-NADP-RXN	1 MAL + 1 NADP --> 1 PYRUVATE + 1 CARBON-DIOXIDE + 1 NADPH	ACIAD2287	malate dehydrogenase (oxaloacetate decarboxylating) (nadp+)	Central metabolism	Pyruvate metabolism
MALIC-NAD-RXN	1 MAL + 1 NAD --> 1 NADH + 1 PYRUVATE + 1 CARBON-DIOXIDE	ACIAD0166	malate dehydrogenase (oxaloacetate decarboxylating)	Central metabolism	Pyruvate metabolism
PEPSYNTH-RXN	1 PYRUVATE + 1 WATER + 1 ATP --> 1 PI + 1 AMP + 1 PHOSPHO-ENOL-PYRUVATE	ACIAD2423	pyruvate,water dikinase	Central metabolism	Pyruvate metabolism
PYRUVDEH-RXN	1 PYRUVATE + 1 NAD + 1 CO-A --> 1 NADH + 1 CARBON-DIOXIDE + 1 ACETYL-COA	ACIAD3507 and ACIAD3506 and ACIAD2874	pyruvate dehydrogenase	Central metabolism	Pyruvate metabolism
PYRUVOXID-RXN	1 PYRUVATE + 1 UBIQUINONE-8 + 1 WATER --> 1 UBIQUINOL-8 + 1 CARBON-DIOXIDE + 1 ACET	ACIAD3381	pyruvate dehydrogenase (cytochrome)	Central metabolism	Pyruvate metabolism
CATAL-RXN	2 HYDROGEN-PEROXIDE --> 1 OXYGEN-MOLECULE + 2 WATER	ACIAD0451	catalase	Central metabolism	Radicals detoxification
GLUTATHIONE-PEROXIDASE-RXN	1 HYDROGEN-PEROXIDE + 2 GLUTATHIONE --> 1 OXIDIZED-GLUTATHIONE + 2 WATER	ACIAD0193 or ACIAD2085	glutathione peroxidase	Central metabolism	Radicals detoxification
SUPEROX-DISMUT-RXN	2 PROTON + 2 SUPER-OXIDE --> 1 OXYGEN-MOLECULE + 1 HYDROGEN-PEROXIDE	ACIAD1070 or ACIAD1346 or ACIAD2072	superoxide dismutase	Central metabolism	Radicals detoxification
1.5.1.29-RXN	1 FMNH2 + 1 NAD <-> 1 FMN + 1 NADH	ACIAD3470	fmn reductase	Central metabolism	Respiration
1.6.1.2-RXN	1 NADH + 1 NADP + 2 PROTON[P] --> 2 PROTON + 1 NADPH + 1 NAD	ACIAD3078 and ACIAD3079 and ACIAD3080	nad(p)(+) transhydrogenase (ab-specific)	Central metabolism	Respiration
ATPSYN-RXN	1 PI + 4 PROTON[P] + 1 ADP <-> 3 PROTON + 1 WATER + 1 ATP	ACIAD0178 and ACIAD0180 and ACIAD0182 and ACIAD0183 and ACIAD0184 and ACIAD0185 and ACIAD0186 and ACIAD0187 and ACIAD0188	h(+)-transporting atp synthase	Central metabolism	Respiration
CYT-UBIQUINOL-OXID-D-RXN	1 OXYGEN-MOLECULE + 4 PROTON + 2 UBIQUINOL-8 --> 2 UBIQUINONE-8 + 2 WATER + 4 PROTON[P]	ACIAD2290 and ACIAD2291	cytochrome oxidase bd	Central metabolism	Respiration
CYT-UBIQUINOL-OXID-O-RXN	1 OXYGEN-MOLECULE + 8 PROTON + 2 UBIQUINOL-8 --> 2 UBIQUINONE-8 + 2 WATER + 8 PROTON[P]	ACIAD2428 and ACIAD2427 and ACIAD2426 and ACIAD2425	cytochrome oxidase bo	Central metabolism	Respiration
FAD-UBIQUINONE-RXN	1 UBIQUINONE-8 + 1 FADH2 --> 1 FAD + 1 UBIQUINOL-8		fad oxidation	Central metabolism	Respiration
NADH-DEHYDROG-A-RXN	5 PROTON + 1 NADH + 1 UBIQUINONE-8 --> 1 UBIQUINOL-8 + 1 NAD + 4 PROTON[P]	ACIAD0743 and ACIAD0742 and ACIAD0741 and ACIAD0740 and ACIAD0739 and ACIAD0738 and ACIAD0737 and ACIAD0736 and ACIAD0735 and ACIAD0734 and ACIAD0733 and ACIAD0731 and ACIAD0730	nadh dehydrogenase (ubiquinone)	Central metabolism	Respiration
NADH-DEHYDROGENASE-RXN	1 PROTON + 1 NADH + 1 UBIQUINONE-8 --> 1 UBIQUINOL-8 + 1 NAD	ACIAD3633	nadh dehydrogenase	Central metabolism	Respiration
PYRNUTRANSHYDROGEN-RXN	1 NADPH + 1 NAD --> 1 NADH + 1 NADP	ACIAD2274	nad(p)(+) transhydrogenase (b-specific)	Central metabolism	Respiration
THIOREDOXIN-REDUCT-NADPH-RXN	1 OX-THIOREDOXIN-MONOMER + 1 NADPH <-> 1 NADP + 1 RED-THIOREDOXIN-MONOMER	ACIAD0890	thioredoxin reductase (nadph)	Central metabolism	Respiration
COFACTORSYN-RXN	0.08 FAD + 0.08 FMN + 0.09 S-ADENOSYLMETHIONINE + 0.08 THIAMINE-PYROPHOSPHATE + 0.08 PYRIDOXAL_PHOSPHATE + 0.08 NADP + 0.09 UBIQUINONE-8 + 0.09 SIROHEME + 0.09 HEME_O + 0.08 NAD + 0.08 CO-A + 0.08 THF --> 0.61 COFACTOR_W		cofactor assembly	Cofactors biosynthesis	Biomass assembly
2.8.1.6-RXN	1 CYS + 1 DETHIOBIOTIN <-> 1 L-ALPHA-ALANINE + 1 BIOTIN	ACIAD2045	biotin synthase	Cofactors biosynthesis	Biotin biosynthesis
6-CARBOXYHEXANOATE--COA-LIGASE-RXN	1 CO-A + 1 ATP + 1 CPD-205 <-> 1 AMP + 1 PPI + 1 6-CARBOXYHEXANOYL-COA	ACIAD1826	6-carboxyhexanoate--coa ligase	Cofactors biosynthesis	Biotin biosynthesis
7KAPSYN-RXN	1 L-ALPHA-ALANINE + 1 6-CARBOXYHEXANOYL-COA --> 1 8-AMINO-7-OXONONANOATE + 1 CARBON-DIOXIDE + 1 CO-A	ACIAD0857	8-amino-7-oxononanoate synthase	Cofactors biosynthesis	Biotin biosynthesis
DAPASYN-RXN	1 S-ADENOSYLMETHIONINE + 1 8-AMINO-7-OXONONANOATE <-> 1 DIAMINONONANOATE + 1 S-ADENOSYL-4-METHYLTHIO-2-OXOBUTANOATE	ACIAD0856	adenosylmethionine--8-amino-7-oxononanoate aminotransferase	Cofactors biosynthesis	Biotin biosynthesis
DETHIOBIOTIN-SYN-RXN	1 DIAMINONONANOATE + 1 CARBON-DIOXIDE + 1 ATP --> 1 PI + 1 DETHIOBIOTIN + 1 ADP	ACIAD0859	dethiobiotin synthase	Cofactors biosynthesis	Biotin biosynthesis
2-DEHYDROPANTOATE-REDUCT-RXN	1 NADP + 1 L-PANTOATE <-> 1 2-DEHYDROPANTOATE + 1 NADPH	ACIAD3102	2-dehydropantoate 2-reductase	Cofactors biosynthesis	Coenzyme A biosynthesis
3-CH3-2-OXOBUTANOATE-OH-CH3-XFER-RXN	1 METHYLENE-THF + 1 WATER + 1 2-KETO-ISOVALERATE --> 1 2-DEHYDROPANTOATE + 1 THF	ACIAD3061	3-methyl-2-oxobutanoate hydroxymethyltransferase	Cofactors biosynthesis	Coenzyme A biosynthesis
ASPDECARBOX-RXN	1 L-ASPARTATE --> 1 B-ALANINE + 1 CARBON-DIOXIDE	ACIAD2911	aspartate 1-decarboxylase	Cofactors biosynthesis	Coenzyme A biosynthesis
DEPHOSPHOCOAKIN-RXN	1 ATP + 1 DEPHOSPHO-COA <-> 1 CO-A + 1 ADP	ACIAD0359	dephospho-coa kinase	Cofactors biosynthesis	Coenzyme A biosynthesis
PANTEPADENYLYLTRAN-RXN	1 PANTETHEINE-P + 1 ATP <-> 1 PPI + 1 DEPHOSPHO-COA	ACIAD2893	pantetheine-phosphate adenylyltransferase	Cofactors biosynthesis	Coenzyme A biosynthesis
PANTOATE-BETA-ALANINE-LIG-RXN	1 B-ALANINE + 1 L-PANTOATE + 1 ATP <-> 1 AMP + 1 PPI + 1 PANTOTHENATE	ACIAD3060	pantoate--beta-alanine ligase	Cofactors biosynthesis	Coenzyme A biosynthesis
PANTOTHENATE-KIN-RXN	1 PANTOTHENATE + 1 ATP <-> 1 4-P-PANTOTHENATE + 1 ADP	ACIAD0840	pantothenate kinase	Cofactors biosynthesis	Coenzyme A biosynthesis
P-PANTOCYSDECARB-RXN	1 4-PHOSPHOPANTOTHENOYLCYSTEINE --> 1 PANTETHEINE-P + 1 CARBON-DIOXIDE	ACIAD3125	phosphopantothenoylcysteine decarboxylase	Cofactors biosynthesis	Coenzyme A biosynthesis
P-PANTOCYSLIG-RXN	1 CTP + 1 CYS + 1 4-P-PANTOTHENATE <-> 1 CMP + 1 4-PHOSPHOPANTOTHENOYLCYSTEINE + 1 PPI	ACIAD3125	phosphopantothenate--cysteine ligase	Cofactors biosynthesis	Coenzyme A biosynthesis
DIOHBUTANONEPSYN-RXN	1 RIBULOSE-5P <-> 1 FORMATE + 1 DIHYDROXY-BUTANONE-P	ACIAD2913 or ACIAD3570	3,4-dihydroxy-2-butanone-4-phosphate synthase	Cofactors biosynthesis	FMN / FAD biosynthesis
FADSYN-RXN	1 FMN + 1 ATP <-> 1 FAD + 1 PPI	ACIAD0023	fmn adenylyltransferase	Cofactors biosynthesis	FMN / FAD biosynthesis
GTP-CYCLOHYDRO-II-RXN	1 GTP + 3 WATER <-> 1 FORMATE + 1 DIAMINO-OH-PHOSPHORIBOSYLAMINO-PYR + 1 PPI	ACIAD3249 or ACIAD3570	gtp cyclohydrolase ii	Cofactors biosynthesis	FMN / FAD biosynthesis
LUMAZINESYN-RXN	1 AMINO-RIBOSYLAMINO-1H-3H-PYR-DIONE + 1 DIHYDROXY-BUTANONE-P --> 1 PI + 1 DIMETHYL-D-RIBITYL-LUMAZINE + 2 WATER	ACIAD3571	lumazine synthase	Cofactors biosynthesis	FMN / FAD biosynthesis
RIBOFLAVINKIN-RXN	1 RIBOFLAVIN + 1 ATP <-> 1 FMN + 1 ADP	ACIAD0023	riboflavin kinase	Cofactors biosynthesis	FMN / FAD biosynthesis
RIBOFLAVINSYNDEAM-RXN	1 DIAMINO-OH-PHOSPHORIBOSYLAMINO-PYR + 1 WATER --> 1 AMMONIUM + 1 AMINO-RIBOSYLAMINO-1H-3H-PYR-DIONE-P	ACIAD0247	diaminohydroxyphosphoribosylaminopyrimidine deaminase (riboflavin-specific deaminase)	Cofactors biosynthesis	FMN / FAD biosynthesis
RIBOFLAVINSYNREDUC-RXN	1 AMINO-RIBOSYLAMINO-1H-3H-PYR-DIONE-P + 1 NADPH <-> 1 NADP + 1 AMINO-DIOXY-PHOSPHORIBITYLAMINO-PYR	ACIAD0247	5-amino-6-(5- phosphoribosylamino)uracil reductase (htp reductase)	Cofactors biosynthesis	FMN / FAD biosynthesis
RIBOFLAVIN-SYN-RXN	2 DIMETHYL-D-RIBITYL-LUMAZINE <-> 1 AMINO-RIBOSYLAMINO-1H-3H-PYR-DIONE + 1 RIBOFLAVIN	ACIAD0249 or ACIAD3571	riboflavin synthase	Cofactors biosynthesis	FMN / FAD biosynthesis
RIBOPHOSPHAT-RXN	1 AMINO-DIOXY-PHOSPHORIBITYLAMINO-PYR + 1 WATER --> 1 PI + 1 AMINO-RIBOSYLAMINO-1H-3H-PYR-DIONE		pyrimidine phosphatase	Cofactors biosynthesis	FMN / FAD biosynthesis
ADCLY-RXN	1 4-AMINO-4-DEOXYCHORISMATE <-> 1 PYRUVATE + 1 P-AMINO-BENZOATE	ACIAD2590	4-amino-4-deoxychorismate lyase	Cofactors biosynthesis	Folate metabolism
DIHYDROFOLATEREDUCT-RXN	1 NADP + 1 THF <-> 1 DIHYDROFOLATE + 1 NADPH	ACIAD0514	dihydrofolate reductase	Cofactors biosynthesis	Folate metabolism
DIHYDROFOLATESYNTH-RXN	1 7,8-DIHYDROPTEROATE + 1 GLT + 1 ATP --> 1 PI + 1 DIHYDROFOLATE + 1 ADP	ACIAD0644	dihydrofolate synthase	Cofactors biosynthesis	Folate metabolism
DIHYDRONEOPTERIN-MONO-P-DEPHOS-RXN	1 DIHYDRONEOPTERIN-P + 1 WATER --> 1 PI + 1 DIHYDRO-NEO-PTERIN		dihydroneopterin monophosphate dephosphorylase	Cofactors biosynthesis	Folate metabolism
FOLYLPOLYGLUTAMATESYNTH-RXN	2 GLT + 2 ATP + 1 THF --> 2 PI + 1 CPD-1301 + 2 ADP	ACIAD0644	folylpolyglutamate synthase	Cofactors biosynthesis	Folate metabolism
FORMYLTHFDEFORMYL-RXN	1 10-FORMYL-THF + 1 WATER --> 1 FORMATE + 1 THF	ACIAD2554 or ACIAD0505	formyltetrahydrofolate deformylase	Cofactors biosynthesis	Folate metabolism
GTP-CYCLOHYDRO-I-RXN	1 GTP + 2 WATER <-> 1 FORMATE + 1 DIHYDRONEOPTERIN-P3	ACIAD2470	gtp cyclohydrolase i	Cofactors biosynthesis	Folate metabolism
H2NEOPTERINALDOL-RXN	1 DIHYDRO-NEO-PTERIN --> 1 AMINO-OH-HYDROXYMETHYL-DIHYDROPTERIDINE + 1 GLYCOLALDEHYDE	ACIAD2408	dihydroneopterin aldolase	Cofactors biosynthesis	Folate metabolism
H2NEOPTERINP3PYROPHOSPHOHYDRO-RXN	1 WATER + 1 DIHYDRONEOPTERIN-P3 --> 1 DIHYDRONEOPTERIN-P + 1 PPI		dihydroneopterin triphosphate pyrophosphatase	Cofactors biosynthesis	Folate metabolism
H2PTERIDINEPYROPHOSPHOKIN-RXN	1 AMINO-OH-HYDROXYMETHYL-DIHYDROPTERIDINE + 1 ATP <-> 1 DIHYDROPTERIN-CH2OH-PP + 1 AMP	ACIAD2407 or ACIAD3062	2-amino-4-hydroxy-6-hydroxymethyldihydropteridine pyrophosphokinase	Cofactors biosynthesis	Folate metabolism
H2PTEROATESYNTH-RXN	1 DIHYDROPTERIN-CH2OH-PP + 1 P-AMINO-BENZOATE --> 1 7,8-DIHYDROPTEROATE + 1 PPI	ACIAD2852	dihydropteroate synthase	Cofactors biosynthesis	Folate metabolism
METHENYLTHFCYCLOHYDRO-RXN	1 WATER + 1 5,10-METHENYL-THF <-> 1 10-FORMYL-THF	ACIAD2553 or ACIAD2847	methenyltetrahydrofolate cyclohydrolase	Cofactors biosynthesis	Folate metabolism
METHYLENETHFDEHYDROG-NADP-RXN	1 NADP + 1 METHYLENE-THF <-> 1 NADPH + 1 5,10-METHENYL-THF	ACIAD2553 or ACIAD2847 or ACIAD1783	methylenetetrahydrofolate dehydrogenase (nadp+)	Cofactors biosynthesis	Folate metabolism
METHYLENETHFREDUCT-RXN	1 NAD + 1 5-METHYL-THF <-> 1 NADH + 1 METHYLENE-THF	ACIAD2283	5,10-methylenetetrahydrofolate reductase (fadh)	Cofactors biosynthesis	Folate metabolism
PABASYN-RXN	1 GLN + 1 CHORISMATE <-> 1 GLT + 1 4-AMINO-4-DEOXYCHORISMATE	ACIAD0665 and ACIAD2461	4-amino-4-deoxychorismate synthase	Cofactors biosynthesis	Folate metabolism
RXN-2881	1 FORMALDEHYDE + 1 THF --> 1 METHYLENE-THF + 1 WATER	SPONT	formaldehyde thf binding	Cofactors biosynthesis	Folate metabolism
GLUTATHIONE-SYN-RXN	1 GLY + 1 L-GAMMA-GLUTAMYLCYSTEINE + 1 ATP --> 1 PI + 1 GLUTATHIONE + 1 ADP	ACIAD3518	glutathione synthase	Cofactors biosynthesis	Glutathione biosynthesis
GLUTCYSLIG-RXN	1 CYS + 1 GLT + 1 ATP --> 1 PI + 1 L-GAMMA-GLUTAMYLCYSTEINE + 1 ADP	ACIAD3549	glutamate--cysteine ligase	Cofactors biosynthesis	Glutathione biosynthesis
DIMETHUROPORDEHYDROG-RXN	1 NAD + 1 DIHYDROSIROHYDROCHLORIN --> 1 SIROHYDROCHLORIN + 1 NADH	ACIAD2934	precorrin-2 oxidase	Cofactors biosynthesis	Heme / siroheme biosynthesis
GLURS-RXN	1 GLT-TRNAS + 1 GLT + 1 ATP <-> 1 AMP + 1 PPI + 1 CHARGED-GLT-TRNAS	ACIAD3371 or ACIAD0272	glutamate--trna ligase	Cofactors biosynthesis	Heme / siroheme biosynthesis
GLUTRNAREDUCT-RXN	1 NADPH + 1 CHARGED-GLT-TRNAS <-> 1 GLT-TRNAS + 1 NADP + 1 GLUTAMATE-1-SEMIALDEHYDE	ACIAD2900	glutamyl trna reductase	Cofactors biosynthesis	Heme / siroheme biosynthesis
GSAAMINOTRANS-RXN	1 GLUTAMATE-1-SEMIALDEHYDE <-> 1 5-AMINO-LEVULINATE	ACIAD1201	glutamate-1-semialdehyde 2,1-aminomutase	Cofactors biosynthesis	Heme / siroheme biosynthesis
HEMEOSYN-RXN	1 PROTOHEME + 1 FARNESYL-PP + 1 WATER <-> 1 HEME_O + 1 PPI	ACIAD2429	protoheme ix farnesyltransferase	Cofactors biosynthesis	Heme / siroheme biosynthesis
OHMETHYLBILANESYN-RXN	4 PORPHOBILINOGEN + 1 WATER --> 4 AMMONIUM + 1 HYDROXYMETHYLBILANE	ACIAD0286	hydroxymethylbilane synthase	Cofactors biosynthesis	Heme / siroheme biosynthesis
PORPHOBILSYNTH-RXN	2 5-AMINO-LEVULINATE <-> 1 PORPHOBILINOGEN + 2 WATER	ACIAD0923	porphobilinogen synthase	Cofactors biosynthesis	Heme / siroheme biosynthesis
PROTOHEMEFERROCHELAT-RXN	1 PROTOPORPHYRIN_IX + 1 FE+2 <-> 1 PROTOHEME + 2 PROTON	ACIAD3255	ferrochelatase	Cofactors biosynthesis	Heme / siroheme biosynthesis
PROTOPORGENOXI-RXN	1 OXYGEN-MOLECULE + 1 PROTOPORPHYRINOGEN --> 1 PROTOPORPHYRIN_IX + 2 WATER		protoporphyrinogen oxidase	Cofactors biosynthesis	Heme / siroheme biosynthesis
RXN0-1461	2 OXYGEN-MOLECULE + 1 COPROPORPHYRINOGEN_III --> 2 HYDROGEN-PEROXIDE + 2 CARBON-DIOXIDE + 1 PROTOPORPHYRINOGEN	ACIAD3250	coproporphyrinogen oxidase	Cofactors biosynthesis	Heme / siroheme biosynthesis
SIROHEME-FERROCHELAT-RXN	1 SIROHYDROCHLORIN + 1 FE+2 --> 2 PROTON + 1 SIROHEME	ACIAD2934	sirohydrochlorin ferrochelatase	Cofactors biosynthesis	Heme / siroheme biosynthesis
UROGENDECARBOX-RXN	1 UROPORPHYRINOGEN-III --> 1 COPROPORPHYRINOGEN_III + 4 CARBON-DIOXIDE	ACIAD2474	uroporphyrinogen decarboxylase	Cofactors biosynthesis	Heme / siroheme biosynthesis
UROGENIIISYN-RXN	1 HYDROXYMETHYLBILANE <-> 1 UROPORPHYRINOGEN-III + 1 WATER	ACIAD0287	uroporphyrinogen-iii synthase	Cofactors biosynthesis	Heme / siroheme biosynthesis
UROPORIIIMETHYLTRANSA-RXN	1 UROPORPHYRINOGEN-III + 2 S-ADENOSYLMETHIONINE --> 2 ADENOSYL-HOMO-CYS + 1 DIHYDROSIROHYDROCHLORIN	ACIAD2934	uroporphyrinogen-iii c-methyltransferase	Cofactors biosynthesis	Heme / siroheme biosynthesis
2.4.2.12-RXN	1 PPI + 1 NICOTINAMIDE_NUCLEOTIDE <-> 1 NIACINAMIDE + 1 PRPP	ACIAD0963	nicotinamide phosphoribosyltransferase	Cofactors biosynthesis	NAD / NADP biosynthesis
2.7.7.1-RXN	1 NICOTINAMIDE_NUCLEOTIDE + 1 ATP <-> 1 PPI + 1 NAD	ACIAD2606	nicotinamide-nucleotide adenylyltransferase	Cofactors biosynthesis	NAD / NADP biosynthesis
L-ASPARTATE-OXIDASE-RXN	1 OXYGEN-MOLECULE + 1 L-ASPARTATE + 1 WATER --> 1 AMMONIUM + 1 OXALACETIC_ACID + 1 HYDROGEN-PEROXIDE	ACIAD2587	l-aspartate oxidase (producing oxaloacetate)	Cofactors biosynthesis	NAD / NADP biosynthesis
L-ASPARTATE-OXID-RXN	1 OXYGEN-MOLECULE + 1 L-ASPARTATE --> 1 IMINOASPARTATE + 1 HYDROGEN-PEROXIDE	ACIAD2587	l-aspartate oxidase (producing iminoaspartate)	Cofactors biosynthesis	NAD / NADP biosynthesis
NAD-KIN-RXN	1 NAD + 1 ATP <-> 1 NADP + 1 ADP	ACIAD2231	nad(+) kinase	Cofactors biosynthesis	NAD / NADP biosynthesis
NAD-SYNTH-GLN-RXN	1 GLN + 1 DEAMIDO-NAD + 1 WATER + 1 ATP <-> 1 AMP + 1 GLT + 1 PPI + 1 NAD	ACIAD2888	nad(+) synthase (glutamine-hydrolysing)	Cofactors biosynthesis	NAD / NADP biosynthesis
NICONUCADENYLYLTRAN-RXN	1 NICOTINATE_NUCLEOTIDE + 1 ATP --> 1 PPI + 1 DEAMIDO-NAD		nicotinate-nucleotide adenylyltransferase	Cofactors biosynthesis	NAD / NADP biosynthesis
NICOTINAMID-RXN	1 NIACINAMIDE + 1 WATER --> 1 AMMONIUM + 1 NIACINE	ACIAD3584 or ACIAD1618	nicotinamidase	Cofactors biosynthesis	NAD / NADP biosynthesis
NICOTINATEPRIBOSYLTRANS-RXN	1 PRPP + 1 NIACINE + 1 WATER + 1 ATP --> 1 PI + 1 NICOTINATE_NUCLEOTIDE + 1 PPI + 1 ADP	ACIAD3562	nicotinate phosphoribosyltransferase	Cofactors biosynthesis	NAD / NADP biosynthesis
QUINOLINATE-SYNTHA-RXN	1 IMINOASPARTATE + 1 DIHYDROXY-ACETONE-PHOSPHATE --> 1 PI + 1 QUINOLINATE + 2 WATER	ACIAD0651	quinolinate synthetase a	Cofactors biosynthesis	NAD / NADP biosynthesis
QUINOPRIBOTRANS-RXN	1 QUINOLINATE + 1 PRPP --> 1 NICOTINATE_NUCLEOTIDE + 1 PPI + 1 CARBON-DIOXIDE	ACIAD0062	nicotinate-nucleotide pyrophosphorylase (carboxylating)	Cofactors biosynthesis	NAD / NADP biosynthesis
ADOMET-DMK-METHYLTRANSFER-RXN	1 S-ADENOSYLMETHIONINE + 1 DEMETHYLMENAQUINONE --> 1 ADENOSYL-HOMO-CYS + 1 VITAMIN_K_{2}	ACIAD2118 or ACIAD0384 or ACIAD1391	s-adenosylmethione:2-demethylmenaquinol methyltransferase	Cofactors biosynthesis	Other
DHBDEHYD-RXN	1 DIHYDRO-DIOH-BENZOATE + 1 NAD --> 1 NADH + 1 2-3-DIHYDROXYBENZOATE	ACIAD2774	2,3-dihydro-2,3-dihydroxybenzoate dehydrogenase	Cofactors biosynthesis	Other
ISOCHORMAT-RXN	1 ISOCHORISMATE + 1 WATER <-> 1 DIHYDRO-DIOH-BENZOATE + 1 PYRUVATE	ACIAD0028 or ACIAD3473 or ACIAD2775	isochorismatase	Cofactors biosynthesis	Other
ISOCHORSYN-RXN	1 CHORISMATE --> 1 ISOCHORISMATE	ACIAD2776	isochorismate mutase	Cofactors biosynthesis	Other
DXPREDISOM-RXN	1 NADP + 1 2-C-METHYL-D-ERYTHRITOL-4-PHOSPHATE <-> 1 DEOXYXYLULOSE-5P + 1 NADPH	ACIAD1376	1-deoxy-d-xylulose reductoisomerase	Cofactors biosynthesis	Polyisoprenoids biosynthesis
DXS-RXN	1 PYRUVATE + 1 GAP --> 1 DEOXYXYLULOSE-5P + 1 CARBON-DIOXIDE	ACIAD3247	1-deoxy-d-xylulose 5-phosphate synthase	Cofactors biosynthesis	Polyisoprenoids biosynthesis
FPPSYN-RXN	1 GERANYL-PP + 1 DELTA(3)-ISOPENTENYL-PP <-> 1 FARNESYL-PP + 1 PPI	ACIAD2968	geranyltranstransferase	Cofactors biosynthesis	Polyisoprenoids biosynthesis
GPPSYN-RXN	1 DELTA(3)-ISOPENTENYL-PP + 1 DI-CH3-ALLYL-PPI <-> 1 GERANYL-PP + 1 PPI	ACIAD2968	dimethylallyltransferase	Cofactors biosynthesis	Polyisoprenoids biosynthesis
ISPH2-RXN	1 NADH + 1 HYDROXY-METHYL-BUTENYL-DIP <-> 1 NAD + 1 WATER + 1 DELTA(3)-ISOPENTENYL-PP	ACIAD3322	1-hydroxy-2-methyl-2-(e)-butenyl 4-diphosphate reductase (ipdp)	Cofactors biosynthesis	Polyisoprenoids biosynthesis
OPPSYN-RXN	1 FARNESYL-PP + 5 DELTA(3)-ISOPENTENYL-PP --> 1 OCTAPRENYL-DIPHOSPHATE + 5 PPI	ACIAD2940	octaprenyl pyrophosphate synthase	Cofactors biosynthesis	Polyisoprenoids biosynthesis
R142-RXN	1 CPD-77 + 1 ATP --> 1 CPD-78 + 1 ADP	ACIAD2903	4-diphosphocytidyl-2-c-methyl-d-erythritol kinase	Cofactors biosynthesis	Polyisoprenoids biosynthesis
RXN0-277	1 CTP + 1 2-C-METHYL-D-ERYTHRITOL-4-PHOSPHATE --> 1 CPD-77 + 1 PPI	ACIAD1999	2-c-methyl-d-erythritol 4-phosphate cytidylyltransferase	Cofactors biosynthesis	Polyisoprenoids biosynthesis
RXN0-302	1 CPD-78 --> 1 CMP + 1 2C-METH-D-ERYTHRITOL-CYCLODIPHOSPHATE	ACIAD1996	2c-methyl-d-erythritol 2,4-cyclodiphosphate synthase	Cofactors biosynthesis	Polyisoprenoids biosynthesis
RXN0-882	1 PROTON + 1 2C-METH-D-ERYTHRITOL-CYCLODIPHOSPHATE <-> 1 WATER + 1 HYDROXY-METHYL-BUTENYL-DIP	ACIAD0561	1-hydroxy-2-methyl-2-(e)-butenyl 4-diphosphate synthase	Cofactors biosynthesis	Polyisoprenoids biosynthesis
RXN0-884	1 PROTON + 1 NADH + 1 HYDROXY-METHYL-BUTENYL-DIP <-> 1 NAD + 1 WATER + 1 DI-CH3-ALLYL-PPI	ACIAD3322	1-hydroxy-2-methyl-2-(e)-butenyl 4-diphosphate reductase (dmpp)	Cofactors biosynthesis	Polyisoprenoids biosynthesis
UNDECAPRENOL-KINASE-RXN	1 ATP + 1 CPD-188 --> 1 UNDECAPRENYL-P + 1 ADP	ACIAD0678 or ACIAD0914 or ACIAD1642	undecaprenol kinase	Cofactors biosynthesis	Polyisoprenoids biosynthesis
UNDECAPRENYL-DIPHOSPHATASE-RXN	1 UNDECAPRENYL-DIPHOSPHATE + 1 WATER --> 1 PI + 1 UNDECAPRENYL-P	ACIAD1642	undecaprenyl-diphosphatase	Cofactors biosynthesis	Polyisoprenoids biosynthesis
UPPSYN-RXN	1 FARNESYL-PP + 8 DELTA(3)-ISOPENTENYL-PP --> 1 UNDECAPRENYL-DIPHOSPHATE + 8 PPI	ACIAD1374	undecaprenyl pyrophosphate synthetase	Cofactors biosynthesis	Polyisoprenoids biosynthesis
ERYTH4PDEHYDROG-RXN	1 ERYTHROSE-4P + 1 NAD + 1 WATER <-> 1 ERYTHRONATE-4P + 1 NADH	ACIAD1255 or ACIAD2565	d-erythrose 4-phosphate dehydrogenase	Cofactors biosynthesis	Pyridoxal 5P biosynthesis
ERYTHRON4PDEHYDROG-RXN	1 ERYTHRONATE-4P + 1 NAD <-> 1 NADH + 1 3OH-4P-OH-ALPHA-KETOBUTYRATE	ACIAD2667	erythronate-4-phosphate dehydrogenase	Cofactors biosynthesis	Pyridoxal 5P biosynthesis
PDXA-RXN	1 NAD + 1 PHOSPHO-HYDROXY-THREONINE --> 1 1-AMINO-PROPAN-2-ONE-3-PHOSPHATE	ACIAD3010	4- (phosphohydroxy)-l-threonine dehydrogenase	Cofactors biosynthesis	Pyridoxal 5P biosynthesis
PDXJ-RXN	1 DEOXYXYLULOSE-5P + 1 1-AMINO-PROPAN-2-ONE-3-PHOSPHATE <-> 1 PI + 1 PYRIDOXINE-5P + 2 WATER	ACIAD2577	pyridoxine 5'-phosphate synthase	Cofactors biosynthesis	Pyridoxal 5P biosynthesis
PMPOXI-RXN	1 PYRIDOXAMINE-5P + 1 OXYGEN-MOLECULE + 1 WATER --> 1 AMMONIUM + 1 PYRIDOXAL_PHOSPHATE + 1 HYDROGEN-PEROXIDE	ACIAD3501	pyridoxamine-phosphate oxidase	Cofactors biosynthesis	Pyridoxal 5P biosynthesis
PNPOXI-RXN	1 OXYGEN-MOLECULE + 1 PYRIDOXINE-5P <-> 1 PYRIDOXAL_PHOSPHATE + 1 HYDROGEN-PEROXIDE	ACIAD3501	pyridoxine 5'-phosphate oxidase	Cofactors biosynthesis	Pyridoxal 5P biosynthesis
PSERTRANSAMPYR-RXN	1 GLT + 1 3OH-4P-OH-ALPHA-KETOBUTYRATE <-> 1 2-KETOGLUTARATE + 1 PHOSPHO-HYDROXY-THREONINE	ACIAD2647	phosphohydroxythreonine transaminase	Cofactors biosynthesis	Pyridoxal 5P biosynthesis
PYRIMSYN1-RXN	1 5-PHOSPHORIBOSYL-5-AMINOIMIDAZOLE + 1 WATER <-> 2 FORMATE + 1 AMINO-HYDROXYMETHYL-METHYL-PYR-P	ACIAD0276	4-amino-2-methyl-5-phosphomethylpyrimidine synthetase	Cofactors biosynthesis	Thiamin biosynthesis
PYRIMSYN3-RXN	1 ATP + 1 AMINO-HYDROXYMETHYL-METHYL-PYR-P <-> 1 ADP + 1 AMINO-HYDROXYMETHYL-METHYLPYRIMIDINE-PP	ACIAD0875	phosphomethylpyrimidine kinase	Cofactors biosynthesis	Thiamin biosynthesis
THIAZOLSYN2-RXN	1 DEOXYXYLULOSE-5P + 1 TYR + 1 CYS + 1 ATP <-> 1 AMP + 1 L-ALPHA-ALANINE + 1 4-HYDROXY-BENZYL-ALCOHOL + 1 THZ-P + 1 PPI + 1 CARBON-DIOXIDE + 1 WATER	ACIAD1308 and ACIAD1309 and ACIAD2411 and ACIAD1404	thiazole phosphate synthesis	Cofactors biosynthesis	Thiamin biosynthesis
THIAZOLSYN3-RXN	1 ATP + 1 THZ <-> 1 THZ-P + 1 ADP	ACIAD2011	hydroxyethylthiazole kinase	Cofactors biosynthesis	Thiamin biosynthesis
THI-P-KIN-RXN	1 THIAMINE-P + 1 ATP <-> 1 THIAMINE-PYROPHOSPHATE + 1 ADP	ACIAD3573	thiamine-phosphate kinase	Cofactors biosynthesis	Thiamin biosynthesis
THI-P-SYN-RXN	1 THZ-P + 1 AMINO-HYDROXYMETHYL-METHYLPYRIMIDINE-PP <-> 1 THIAMINE-P + 1 PPI	ACIAD1200	thiamine-phosphate pyrophosphorylase	Cofactors biosynthesis	Thiamin biosynthesis
2-OCTAPRENYL-6-METHOXYPHENOL-HYDROX-RXN	1 OXYGEN-MOLECULE + 1 2-OCTAPRENYL-6-METHOXYPHENOL --> 1 OCTAPRENYL-METHOXY-BENZOQUINONE + 1 WATER	ACIAD1127	2-octaprenyl-6-methoxyphenol hydroxylase	Cofactors biosynthesis	Ubiquinone biosynthesis
2-OCTAPRENYL-6-OHPHENOL-METHY-RXN	1 2-OCTAPRENYL-6-HYDROXYPHENOL + 1 S-ADENOSYLMETHIONINE --> 1 2-OCTAPRENYL-6-METHOXYPHENOL + 1 ADENOSYL-HOMO-CYS	ACIAD0044	2-octaprenyl-6-hydroxyphenol methylase	Cofactors biosynthesis	Ubiquinone biosynthesis
2-OCTAPRENYL-METHOXY-BENZOQ-METH-RXN	1 OCTAPRENYL-METHOXY-BENZOQUINONE + 1 S-ADENOSYLMETHIONINE --> 1 OCTAPRENYL-METHYL-METHOXY-BENZQ + 1 ADENOSYL-HOMO-CYS	ACIAD0384	2-octaprenyl-6-methoxy-benzoquinol methylase	Cofactors biosynthesis	Ubiquinone biosynthesis
2-OCTAPRENYLPHENOL-HYDROX-RXN	1 OXYGEN-MOLECULE + 2 2-OCTAPRENYLPHENOL --> 2 2-OCTAPRENYL-6-HYDROXYPHENOL	ACIAD0382	2-octaprenylphenol hydroxylase	Cofactors biosynthesis	Ubiquinone biosynthesis
3-OCTAPRENYL-4-OHBENZOATE-DECARBOX-RXN	1 3-OCTAPRENYL-4-HYDROXYBENZOATE --> 1 CARBON-DIOXIDE + 1 2-OCTAPRENYLPHENOL		octaprenyl-hydroxybenzoate decarboxylase	Cofactors biosynthesis	Ubiquinone biosynthesis
4OHBENZOATE-OCTAPRENYLTRANSFER-RXN	1 OCTAPRENYL-DIPHOSPHATE + 1 4-HYDROXYBENZOATE <-> 1 3-OCTAPRENYL-4-HYDROXYBENZOATE + 1 PPI	ACIAD2455	hydroxybenzoate octaprenyltransferase	Cofactors biosynthesis	Ubiquinone biosynthesis
CHORPYRLY-RXN	1 CHORISMATE --> 1 PYRUVATE + 1 4-HYDROXYBENZOATE	ACIAD2456	chorismate pyruvate lyase	Cofactors biosynthesis	Ubiquinone biosynthesis
DHHB-METHYLTRANSFER-RXN	1 S-ADENOSYLMETHIONINE + 1 OCTAPRENYL-METHYL-OH-METHOXY-BENZQ --> 1 UBIQUINONE-8 + 1 ADENOSYL-HOMO-CYS	ACIAD0044	3-demethylubiquinone-9 3-o-methyltransferase	Cofactors biosynthesis	Ubiquinone biosynthesis
OCTAPRENYL-METHYL-METHOXY-BENZOQ-OH-RXN	1 OXYGEN-MOLECULE + 1 OCTAPRENYL-METHYL-METHOXY-BENZQ --> 1 OCTAPRENYL-METHYL-OH-METHOXY-BENZQ	ACIAD1128	2-octaprenyl-3-methyl-6-methoxy-1,4-benzoquinol hydroxylase	Cofactors biosynthesis	Ubiquinone biosynthesis
RXNIM-6210	1 CPDIM-6116 + 1 ATP + 1 CO-A --> 1 CPDIM-6118 + 1 PPI + 1 AMP	ACIAD1724	3,4-dihydroxyphenylpropionate coa ligase	Degradation pathways	3,4-dihydroxyphenylpropionate degradation
RXNIM-6211	1 CPDIM-6118 + 1 FAD <-> 1 CAFFEOYL-COA + 1 FADH2	ACIAD1723	3,4-dihydroxyphenylpropionyl-coa dehydrogenase	Degradation pathways	3,4-dihydroxyphenylpropionate degradation
1.2.1.27-RXN	1 CH3-MALONATE-S-ALD + 1 NAD + 1 CO-A --> 1 NADH + 1 CARBON-DIOXIDE + 1 PROPIONYL-COA	ACIAD1604	methylmalonate-semialdehyde dehydrogenase (acylating)	Degradation pathways	3-hydroxy-isobutyrate degradation
3-HYDROXYISOBUTYRATE-DEHYDROGENASE-RXN	1 NAD + 1 3-HYDROXY-ISOBUTYRATE <-> 1 NADH + 1 CH3-MALONATE-S-ALD	ACIAD0032 or ACIAD2316 or ACIAD1605 or ACIAD3074	3-hydroxyisobutyrate dehydrogenase	Degradation pathways	3-hydroxy-isobutyrate degradation
3-HYDROXYBUTYRATE-DEHYDROGENASE-RXN	1 CPD-335 + 1 NAD <-> 1 NADH + 1 3-KETOBUTYRATE	ACIAD2509	3-hydroxybutyrate dehydrogenase	Degradation pathways	Acetoacetate metabolism
ACETOACETYL-COA-TRANSFER-RXN	1 3-KETOBUTYRATE + 1 ACETYL-COA <-> 1 ACETOACETYL-COA + 1 ACET	ACIAD2513 and ACIAD2514	acetoacetyl-coa transferase	Degradation pathways	Acetoacetate metabolism
ACETYL-COA-ACETYLTRANSFER-RXN	1 ACETOACETYL-COA + 1 CO-A <-> 2 ACETYL-COA	ACIAD2516 or ACIAD0694	acetyl-coa c-acetyltransferase	Degradation pathways	Acetoacetate metabolism
FUMARYLACETOACETASE-RXN	1 WATER + 1 4-FUMARYL-ACETOACETATE <-> 1 FUM + 1 3-KETOBUTYRATE	ACIAD1809	fumarylacetoacetase	Degradation pathways	Acetoacetate metabolism
ALDOXIME-DEHYDRAT-RXN	1 PROPIONALDOXIME --> 1 WATER + 1 PROPANENITRILE	ACIAD1620	propionaldoxime aldoxime dehydratase	Degradation pathways	Aldoxime / nitrile degradation
AMIDASE-RXN	1 WATER + 1 PROPANAMIDE --> 1 AMMONIUM + 1 PROPIONATE	ACIAD1618	propanamide amidase	Degradation pathways	Aldoxime / nitrile degradation
NITRILE-HYDRATASE-RXN	1 WATER + 1 PROPANENITRILE --> 1 PROPANAMIDE	ACIAD1615 and ACIAD1616	propane nitrile hydratase	Degradation pathways	Aldoxime / nitrile degradation
ALKANAL-MONOOXYGENASE-(FMN-LINKED)-RXN	1 OXYGEN-MOLECULE + 1 CPD-371 + 1 FMNH2 --> 1 FMN + 1 C8:0 + 1 WATER	ACIAD1830	octanal monooxygenase (fmn-linked)	Degradation pathways	Alkane degradation
ALKANE-1-MONOOXYGENASE-RXN	1 OXYGEN-MOLECULE + 1 CPD-148 + 1 NADH --> 1 NAD + 1 WATER + 1 OCTANOL	ACIAD1411 and ACIAD1065	octane-1 monooxygenase	Degradation pathways	Alkane degradation
R221-RXN	1 NAD + 1 OCTANOL <-> 1 CPD-371 + 1 NADH		octanol dehydrogenase	Degradation pathways	Alkane degradation
R222-RXN	1 CPD-371 + 1 NAD + 1 WATER <-> 1 NADH + 1 C8:0	ACIAD2018 or ACIAD2542	octanal dehydrogenase	Degradation pathways	Alkane degradation
ALLANTOICASE-RXN	1 WATER + 1 ALLANTOATE <-> 1 CPD-1091 + 1 UREA	ACIAD3541	allantoicase	Degradation pathways	Allantoate degradation
UREIDOGLYCOLATE-HYDROLASE-RXN	1 CPD-1091 + 1 WATER --> 2 AMMONIUM + 1 GLYOX + 1 CARBON-DIOXIDE	ACIAD3542	ureidoglycolate hydrolase	Degradation pathways	Allantoate degradation
1.14.12.1-RXN	1 OXYGEN-MOLECULE + 1 ANTHRANILATE + 1 NADPH --> 1 AMMONIUM + 1 NADP + 1 CARBON-DIOXIDE + 1 CATECHOL	ACIAD2669 and ACIAD2670 and ACIAD2671	anthranilate 1,2-dioxygenase (deaminating, decarboxylating)	Degradation pathways	Anthranilate degradation
BENZALDEHYDE-DEHYDROGENASE-(NAD+)-RXN	1 NAD + 1 WATER + 1 BENZALDEHYDE <-> 1 BENZOATE + 1 NADH	ACIAD1430 or ACIAD1725	benzaldehyde dehydrogenase (nad+)	Degradation pathways	Benzyl compounds degradation
BENZOATE-CIS-DIOL-DEHYDROGENASE-RXN	1 NAD + 1 1-2-CIS-DI-OH-BENZOATE --> 1 NADH + 1 CARBON-DIOXIDE + 1 CATECHOL	ACIAD1439	cis-1,2-dihydroxycyclohexa-3,5-diene-1-carboxylate dehydrogenase	Degradation pathways	Benzyl compounds degradation
BENZOATE-DIOXYGENASE-NON-DECARBOX-RXN	1 BENZOATE + 1 OXYGEN-MOLECULE + 1 NADH --> 1 1-2-CIS-DI-OH-BENZOATE + 1 NAD	ACIAD1436 and ACIAD1437 and ACIAD1438	benzoate 1,2-dioxygenase	Degradation pathways	Benzyl compounds degradation
BENZYL-ALC-DEHYDROGENASE-RXN	1 BENZYL-ALCOHOL + 1 NAD <-> 1 NADH + 1 BENZALDEHYDE	ACIAD1429 or ACIAD1578	benzyl alcohol dehydrogenase	Degradation pathways	Benzyl compounds degradation
RXNIM-6205	1 CPD-6501 + 1 WATER --> 1 BENZYL-ALCOHOL + 1 ACET	ACIAD1428	benzylacetate esterase	Degradation pathways	Benzyl compounds degradation
RXNIM-6209	1 CPDIM-6115 + 1 WATER --> 1 4-HYDROXY-BENZYL-ALCOHOL + 1 ACET	ACIAD1428	4-hydroxybenzylacetate esterase	Degradation pathways	Benzyl compounds degradation
RXNIM-6212	1 4-HYDROXY-BENZYL-ALCOHOL + 1 NAD <-> 1 4-HYDROXYBENZALDEHYDE + 1 NADH	ACIAD1429 or ACIAD1578	4-hydroxy-benzyl-alcohol dehydrogenase	Degradation pathways	Benzyl compounds degradation
3-OXOADIPATE-COA-TRANSFERASE-RXN	1 SUC-COA + 1 3-KETO-ADIPATE <-> 1 3-KETO-ADIPYL-COA + 1 SUC	ACIAD1695 and ACIAD1696 or ACIAD1448 and ACIAD1449 or ACIAD1704 and ACIAD1705	3-oxoadipate coa-transferase	Degradation pathways	Beta-ketoadipate degradation
RXN-3641	1 3-KETO-ADIPYL-COA + 1 CO-A --> 1 SUC-COA + 1 ACETYL-COA	ACIAD1450 or ACIAD1689 or ACIAD1706	beta-ketoadipyl coa thiolase	Degradation pathways	Beta-ketoadipate degradation
(R,R)-BUTANEDIOL-DEHYDROGENASE-RXN	1 BUTANEDIOL + 1 NAD <-> 1 NADH + 1 ACETOIN	ACIAD1021	(r,r)-butanediol dehydrogenase	Degradation pathways	Butanediol and acetoin degradation
ACETOINDEHYDROG-RXN	1 NAD + 1 ACETOIN <-> 1 NADH + 1 DIACETYL	ACIAD1022	diacetyl reductase	Degradation pathways	Butanediol and acetoin degradation
RXNIM-3878	1 NAD + 1 ACETOIN + 1 CO-A --> 1 ACETALD + 1 NADH + 1 ACETYL-COA + 1 PROTON	( ACIAD1017 and ACIAD1018 ) and ACIAD1019 and ACIAD1020	acetoin dehydrogenase	Degradation pathways	Butanediol and acetoin degradation
R11-RXN	1 BUTYRYL-COA + 1 ACET <-> 1 BUTYRIC_ACID + 1 ACETYL-COA	ACIAD2514 and ACIAD2513	acetate coa-transferase	Degradation pathways	Butyric acid metabolism
R9-RXN	1 CROTONYL-COA + 1 WATER <-> 1 CPD-650	ACIAD0335 or ACIAD1692 or ACIAD1726 or ACIAD1820 or ACIAD1829 or ACIAD2351 or ACIAD3073 or ACIAD1609 or ACIAD1608 or ACIAD1701	crotonyl-coa hydratase	Degradation pathways	Butyric acid metabolism
RXN-1126	1 CAFFEATE + 1 CO-A + 1 ATP <-> 1 AMP + 1 CAFFEOYL-COA + 1 PPI	ACIAD1724	caffeate coa ligase	Degradation pathways	Caffeate degradation
RXNIM-6094	1 CPDIM-6096 <-> 1 CPDIM-6097 + 1 ACETYL-COA	ACIAD1726	3,4-dihydroxyphenyl-beta-hydroxypropionyl-coa lyase	Degradation pathways	Caffeate degradation
RXNIM-6099	1 CAFFEOYL-COA + 1 WATER <-> 1 CPDIM-6096	ACIAD1726	caffeoyl-coa lyase	Degradation pathways	Caffeate degradation
RXNIM-6188	1 CPDIM-6097 + 1 NAD + 1 WATER <-> 1 NADH + 1 3,4-DIHYDROXYBENZOATE	ACIAD1725	protocatechualdehyde dehydrogenase	Degradation pathways	Caffeate degradation
CATECHOL-1,2-DIOXYGENASE-RXN	1 OXYGEN-MOLECULE + 1 CATECHOL --> 1 CIS-CIS-MUCONATE	ACIAD1442	catechol 1,2-dioxygenase	Degradation pathways	Catechol degradation
MUCONATE-CYCLOISOMERASE-RXN	1 CPD-741 <-> 1 CIS-CIS-MUCONATE	ACIAD1446	muconate cycloisomerase	Degradation pathways	Catechol degradation
MUCONOLACTONE-DELTA-ISOMERASE-RXN	1 CPD-741 <-> 1 3-OXOADIPATE-ENOL-LACTONE	ACIAD1447	muconolactone delta-isomerase	Degradation pathways	Catechol degradation
1.1.99.25-RXN	1 PQQ[P] + 1 QUINATE[P] <-> 1 DEHYDROQUINATE[P] + 1 CPD-104[P]	ACIAD1716	quinate dehydrogenase (pyrroloquinoline-quinone)	Degradation pathways	Chlorogenate / quinate degradation
3-DEHYDROQUINATE-DEHYDRATASE-CATABOLIC-RXN	1 DEHYDROQUINATE[P] <-> 1 3-DEHYDRO-SHIKIMATE[P] + 1 WATER[P]	ACIAD1713	3-dehydroquinate dehydratase	Degradation pathways	Chlorogenate / quinate degradation
CHLOROGENATE-HYDROLASE-RXN	1 CHLOROGENATE[P] + 1 WATER[P] <-> 1 CAFFEATE[P] + 1 QUINATE[P]	ACIAD1720	chlorogenate hydrolase	Degradation pathways	Chlorogenate / quinate degradation
TRANS-RXN-3,4-DIHYDROXYBENZOATE-PERIP	1 3,4-DIHYDROXYBENZOATE[P] <-> 1 3,4-DIHYDROXYBENZOATE	ACIAD1709 or ACIAD0982	3,4-dihydroxybenzoate periplasm-cytoplasm transport	Degradation pathways	Chlorogenate / quinate degradation
4-COUMARATE--COA-LIGASE-RXN	1 COUMARATE + 1 CO-A + 1 ATP <-> 1 AMP + 1 PPI + 1 COUMARYL-COA	ACIAD1724	4-coumarate--coa ligase	Degradation pathways	Coumarate degradation
4-HYDROXYBENZOATE-3-MONOOXYGENASE-RXN	1 OXYGEN-MOLECULE + 1 NADPH + 1 4-HYDROXYBENZOATE --> 1 NADP + 1 3,4-DIHYDROXYBENZOATE + 1 WATER	ACIAD1719	4-hydroxybenzoate 3-monooxygenase	Degradation pathways	Coumarate degradation
HYDROXYBENZALDEHYDE-OXIDATION-NAD-RXN	1 4-HYDROXYBENZALDEHYDE + 1 NAD + 1 WATER <-> 1 NADH + 1 4-HYDROXYBENZOATE	ACIAD1430 or ACIAD1725	hydroxybenzaldehyde dehydrogenase	Degradation pathways	Coumarate degradation
RXNIM-6095	1 WATER + 1 COUMARYL-COA <-> 1 CPDIM-6098	ACIAD1726	coumaryl-coa lyase	Degradation pathways	Coumarate degradation
RXNIM-6173	1 CPDIM-6098 <-> 1 4-HYDROXYBENZALDEHYDE + 1 ACETYL-COA	ACIAD1726	4-hydroxyphenyl-beta-hydroxypropionyl-coa lyase	Degradation pathways	Coumarate degradation
1.1.1.259-RXN	1 3-HYDROXYPIMELOYL-COA + 1 NAD --> 1 NADH + 1 3-OXOPIMELOYL-COA	ACIAD1690	3-hydroxypimeloyl-coa dehydrogenase	Degradation pathways	Dicarboxylates degradation
1.3.1.62-RXN	1 FAD + 1 6-CARBOXYHEXANOYL-COA --> 1 6-CARBOXYHEX-2-ENOYL-COA + 1 FADH2	ACIAD1693	pimeloyl-coa dehydrogenase	Degradation pathways	Dicarboxylates degradation
C10:0-CARBOXY2ENOYLCOA-HYDRATASE-RXN	1 C10:0-CARBOXY2ENOYLCOA + 1 WATER --> 1 C10:0-CARBOXY3HYDROXYCOA	ACIAD1692	dicarboxylate enoyl-coa hydratase (c10:0)	Degradation pathways	Dicarboxylates degradation
C10:0-CARBOXY3HYDROXYCOA-DEHYDROGENASE-RXN	1 C10:0-CARBOXY3HYDROXYCOA + 1 NAD --> 1 C10:0-CARBOXY3OXOCOA + 1 NADH	ACIAD1690	dicarboxylate hydroxyacyl-coa dehydrogenase (c10:0)	Degradation pathways	Dicarboxylates degradation
C10:0-CARBOXY3OXOCOA-THIOLASE-RXN	1 C10:0-CARBOXY3OXOCOA + 1 CO-A <-> 1 ACETYL-COA + 1 C8:0-CARBOXYCOA	ACIAD1689	dicarboxylate 3oxoacyl-coa thiolase (c10:0)	Degradation pathways	Dicarboxylates degradation
C10:0-CARBOXYCOA-DEHYDROGENASE-RXN	1 FAD + 1 C10:0-CARBOXYCOA --> 1 C10:0-CARBOXY2ENOYLCOA + 1 FADH2	ACIAD1693	dicarboxylate acyl-coa dehydrogenase (c10:0)	Degradation pathways	Dicarboxylates degradation
C10:0-CARBOXY-COATRANSFERASE-RXN	1 CO-A + 1 CPD-3623 + 1 ATP --> 1 C10:0-CARBOXYCOA + 1 AMP + 1 PPI	ACIAD1695 and ACIAD1696	dicarboxylate acyl coa transferase (c10:0)	Degradation pathways	Dicarboxylates degradation
C5:0-CARBOXY2ENOYLCOA-HYDRATASE-RXN	1 WATER + 1 GLUTACONYL-COA --> 1 C5:0-CARBOXY3HYDROXYCOA	ACIAD1692	dicarboxylate enoyl-coa hydratase (c5:0)	Degradation pathways	Dicarboxylates degradation
C5:0-CARBOXY3HYDROXYCOA-DEHYDROGENASE-RXN	1 C5:0-CARBOXY3HYDROXYCOA + 1 NAD --> 1 NADH + 1 C5:0-CARBOXY3OXOCOA	ACIAD1690	dicarboxylate hydroxyacyl-coa dehydrogenase (c5:0)	Degradation pathways	Dicarboxylates degradation
C5:0-CARBOXY3OXOCOA-THIOLASE-RXN	1 CO-A + 1 C5:0-CARBOXY3OXOCOA <-> 1 MALONYL-COA + 1 ACETYL-COA	ACIAD1689	dicarboxylate 3oxoacyl-coa thiolase (c5:0)	Degradation pathways	Dicarboxylates degradation
C6:0-CARBOXYCOA-DEHYDROGENASE-RXN	1 C6:0-CARBOXYCOA + 1 FAD --> 1 FADH2 + 1 TRANS-23-DEHYDROADIPYL-COA	ACIAD1693	dicarboxylate acyl-coa dehydrogenase (c6:0)	Degradation pathways	Dicarboxylates degradation
C6:0-CARBOXY-COATRANSFERASE-RXN	1 ADIPATE + 1 CO-A + 1 ATP --> 1 C6:0-CARBOXYCOA + 1 AMP + 1 PPI	ACIAD1695 and ACIAD1696	dicarboxylate acyl coa transferase (c6:0)	Degradation pathways	Dicarboxylates degradation
C7:0-CARBOXY2ENOYLCOA-HYDRATASE-RXN	1 6-CARBOXYHEX-2-ENOYL-COA + 1 WATER --> 1 3-HYDROXYPIMELOYL-COA	ACIAD1692	dicarboxylate enoyl-coa hydratase (c7:0)	Degradation pathways	Dicarboxylates degradation
C7:0-CARBOXY3OXOCOA-THIOLASE-RXN	1 CO-A + 1 3-OXOPIMELOYL-COA <-> 1 GLUTARYL-COA + 1 ACETYL-COA	ACIAD1689	dicarboxylate 3oxoacyl-coa thiolase (c7:0)	Degradation pathways	Dicarboxylates degradation
C8:0-CARBOXY2ENOYLCOA-HYDRATASE-RXN	1 C8:0-CARBOXY2ENOYLCOA + 1 WATER --> 1 C8:0-CARBOXY3HYDROXYCOA	ACIAD1692	dicarboxylate enoyl-coa hydratase (c8:0)	Degradation pathways	Dicarboxylates degradation
C8:0-CARBOXY3HYDROXYCOA-DEHYDROGENASE-RXN	1 C8:0-CARBOXY3HYDROXYCOA + 1 NAD --> 1 NADH + 1 C8:0-CARBOXY3OXOCOA	ACIAD1690	dicarboxylate hydroxyacyl-coa dehydrogenase (c8:0)	Degradation pathways	Dicarboxylates degradation
C8:0-CARBOXY3OXOCOA-THIOLASE-RXN	1 C8:0-CARBOXY3OXOCOA + 1 CO-A <-> 1 C6:0-CARBOXYCOA + 1 ACETYL-COA	ACIAD1689	dicarboxylate 3oxoacyl-coa thiolase (c8:0)	Degradation pathways	Dicarboxylates degradation
C8:0-CARBOXYCOA-DEHYDROGENASE-RXN	1 FAD + 1 C8:0-CARBOXYCOA --> 1 C8:0-CARBOXY2ENOYLCOA + 1 FADH2	ACIAD1693	dicarboxylate acyl-coa dehydrogenase (c8:0)	Degradation pathways	Dicarboxylates degradation
C8:0-CARBOXY-COATRANSFERASE-RXN	1 SUBERATE + 1 CO-A + 1 ATP --> 1 AMP + 1 PPI + 1 C8:0-CARBOXYCOA	ACIAD1695 and ACIAD1696	dicarboxylate acyl coa transferase (c8:0)	Degradation pathways	Dicarboxylates degradation
GLUTARATE--COA-LIGASE-RXN	1 GLUTARATE + 1 CO-A + 1 ATP --> 1 AMP + 1 GLUTARYL-COA + 1 PPI	ACIAD1695 and ACIAD1696	glutarate--coa ligase	Degradation pathways	Dicarboxylates degradation
GLUTARYL-COA-DEHYDROGENASE-RXN	1 FAD + 1 GLUTARYL-COA --> 1 CROTONYL-COA + 1 CARBON-DIOXIDE + 1 FADH2	ACIAD1660	glutaryl-coa dehydrogenase (producing crotonyl-coa)	Degradation pathways	Dicarboxylates degradation
GLUTARYL-COA-DEHYDROG-RXN	1 FAD + 1 GLUTARYL-COA --> 1 FADH2 + 1 GLUTACONYL-COA	ACIAD1693	glutaryl-coa dehydrogenase	Degradation pathways	Dicarboxylates degradation
RXN0-2044	1 NAD + 1 3-HYDROXYADIPYL-COA --> 1 3-KETO-ADIPYL-COA + 1 NADH	ACIAD1690	3-hydroxyadipyl-coa dehydrogenase	Degradation pathways	Dicarboxylates degradation
RXN-2425	1 WATER + 1 TRANS-23-DEHYDROADIPYL-COA --> 1 3-HYDROXYADIPYL-COA	ACIAD1692	trans-2,3-dehydroadipyl-coa hydratase	Degradation pathways	Dicarboxylates degradation
ACETALD-DEHYDROG-RXN	1 ACETALD + 1 NAD + 1 CO-A <-> 1 NADH + 1 ACETYL-COA	ACIAD3616 or ACIAD2018 or ACIAD2542	acetaldehyde dehydrogenase (acetylating)	Degradation pathways	Ethanol metabolism
ALCOHOL-DEHYDROG-RXN	1 ACETALD + 1 NADH <-> 1 ETOH + 1 NAD	ACIAD3616 or ACIAD2929 or ACIAD2015 or ACIAD3339 or ACIAD1950	ethanol dehydroganase	Degradation pathways	Ethanol metabolism
2.3.1.155-RXN	1 C16:0-3OXOCOA + 1 CO-A <-> 1 C14:0-COA + 1 ACETYL-COA	ACIAD0334 or ACIAD1450 or ACIAD1706 or ACIAD1977 or ACIAD1689 or ACIAD2988 or ACIAD1569	3oxoacyl-coa thiolase (c16:0)	Degradation pathways	Fatty acids degradation
BHBDCLOS-RXN	1 CPD-650 + 1 NAD --> 1 NADH + 1 ACETOACETYL-COA	ACIAD0335 or ACIAD1565 or ACIAD2416	3-hydroxyacyl-coa dehydrogenase	Degradation pathways	Fatty acids degradation
BUTYRYL-COA-DEHYDROGENASE-RXN	1 FAD + 1 BUTYRYL-COA --> 1 CROTONYL-COA + 1 FADH2	ACIAD1412	butyryl-coa dehydrogenase	Degradation pathways	Fatty acids degradation
C10:0-2ENOYLCOA-HYDRATASE-RXN	1 C10:0-2ENOYLCOA + 1 WATER --> 1 C10:0-3HYDROXYCOA	ACIAD1692 or ACIAD1726 or ACIAD1820 or ACIAD1829 or ACIAD2351 or ACIAD3073 or ACIAD1609 or ACIAD0335 or ACIAD1608 or ACIAD1701 or ACIAD1565 or ACIAD2416	enoyl-coa hydratase (c10:0)	Degradation pathways	Fatty acids degradation
C10:0-3HYDROXYCOA-DEHYDROGENASE-RXN	1 C10:0-3HYDROXYCOA + 1 NAD --> 1 C10:0-3OXOCOA + 1 NADH	ACIAD0335 or ACIAD1565 or ACIAD2416	hydroxyacyl-coa dehydrogenase (c10:0)	Degradation pathways	Fatty acids degradation
C10:0-3OXOCOA-THIOLASE-RXN	1 C10:0-3OXOCOA + 1 CO-A <-> 1 C8:0-COA + 1 ACETYL-COA	ACIAD0334 or ACIAD1450 or ACIAD1706 or ACIAD1977 or ACIAD1689 or ACIAD2988 or ACIAD1569	3oxoacyl-coa thiolase (c10:0)	Degradation pathways	Fatty acids degradation
C10:0-COA-DEHYDROGENASE-RXN	1 C10:0-COA + 1 FAD --> 1 C10:0-2ENOYLCOA + 1 FADH2	ACIAD0452 or ACIAD3262 or ACIAD2537 or ACIAD2277 or ACIAD1886 or ACIAD1821 or ACIAD1819 or ACIAD1700 or ACIAD1693 or ACIAD1607 or ACIAD1413 or ACIAD0623 or ACIAD0624 or ACIAD0428 or ACIAD0427 or ACIAD1723 or ACIAD2226 or ACIAD3191 or ACIAD1566	acyl-coa dehydrogenase (c10:0)	Degradation pathways	Fatty acids degradation
C10:0-COATRANSFERASE-RXN	1 C10:0 + 1 CO-A + 1 ATP --> 1 AMP + 1 C10:0-COA + 1 PPI	ACIAD1818 or ACIAD0235 or ACIAD1724 or ACIAD2106	acyl coa transferase (c10:0)	Degradation pathways	Fatty acids degradation
C12:0-2ENOYLCOA-HYDRATASE-RXN	1 C12:0-2ENOYLCOA + 1 WATER --> 1 C12:0-3HYDROXYCOA	ACIAD1692 or ACIAD1726 or ACIAD1820 or ACIAD1829 or ACIAD2351 or ACIAD3073 or ACIAD1609 or ACIAD0335 or ACIAD1608 or ACIAD1701 or ACIAD1565 or ACIAD2416	enoyl-coa hydratase (c12:0)	Degradation pathways	Fatty acids degradation
C12:0-3HYDROXYCOA-DEHYDROGENASE-RXN	1 C12:0-3HYDROXYCOA + 1 NAD --> 1 C12:0-3OXOCOA + 1 NADH	ACIAD0335 or ACIAD1565 or ACIAD2416	3oxoacyl-coa thiolase (c10:0)	Degradation pathways	Fatty acids degradation
C12:0-3OXOCOA-THIOLASE-RXN	1 C12:0-3OXOCOA + 1 CO-A <-> 1 C10:0-COA + 1 ACETYL-COA	ACIAD0334 or ACIAD1450 or ACIAD1706 or ACIAD1977 or ACIAD1689 or ACIAD2988 or ACIAD1569	3oxoacyl-coa thiolase (c12:0)	Degradation pathways	Fatty acids degradation
C12:0-COA-DEHYDROGENASE-RXN	1 C12:0-COA + 1 FAD --> 1 C12:0-2ENOYLCOA + 1 FADH2	ACIAD0452 or ACIAD3262 or ACIAD2537 or ACIAD2277 or ACIAD1886 or ACIAD1821 or ACIAD1819 or ACIAD1700 or ACIAD1693 or ACIAD1607 or ACIAD1413 or ACIAD0623 or ACIAD0624 or ACIAD0428 or ACIAD0427 or ACIAD1723 or ACIAD2226 or ACIAD3191 or ACIAD1566	acyl-coa dehydrogenase (c12:0)	Degradation pathways	Fatty acids degradation
C12:0-COATRANSFERASE-RXN	1 C12:0 + 1 CO-A + 1 ATP --> 1 AMP + 1 PPI + 1 C12:0-COA	ACIAD1818 or ACIAD0235 or ACIAD1724 or ACIAD2106	acyl coa transferase (c12:0)	Degradation pathways	Fatty acids degradation
C14:0-2ENOYLCOA-HYDRATASE-RXN	1 C14:0-2ENOYLCOA + 1 WATER --> 1 C14:0-3HYDROXYCOA	ACIAD1692 or ACIAD1726 or ACIAD1820 or ACIAD1829 or ACIAD2351 or ACIAD3073 or ACIAD1609 or ACIAD0335 or ACIAD1608 or ACIAD1701 or ACIAD1565 or ACIAD2416	enoyl-coa hydratase (c14:0)	Degradation pathways	Fatty acids degradation
C14:0-3HYDROXYCOA-DEHYDROGENASE-RXN	1 C14:0-3HYDROXYCOA + 1 NAD --> 1 C14:0-3OXOCOA + 1 NADH	ACIAD0335 or ACIAD1565 or ACIAD2416	hydroxyacyl-coa dehydrogenase (c14:0)	Degradation pathways	Fatty acids degradation
C14:0-3OXOCOA-THIOLASE-RXN	1 C14:0-3OXOCOA + 1 CO-A <-> 1 C12:0-COA + 1 ACETYL-COA	ACIAD0334 or ACIAD1450 or ACIAD1706 or ACIAD1977 or ACIAD1689 or ACIAD2988 or ACIAD1569	3oxoacyl-coa thiolase (c14:0)	Degradation pathways	Fatty acids degradation
C14:0-COA-DEHYDROGENASE-RXN	1 C14:0-COA + 1 FAD --> 1 C14:0-2ENOYLCOA + 1 FADH2	ACIAD0452 or ACIAD3262 or ACIAD2537 or ACIAD2277 or ACIAD1886 or ACIAD1821 or ACIAD1819 or ACIAD1700 or ACIAD1693 or ACIAD1607 or ACIAD1413 or ACIAD0623 or ACIAD0624 or ACIAD0428 or ACIAD0427 or ACIAD1723 or ACIAD2226 or ACIAD3191 or ACIAD1566	acyl-coa dehydrogenase (c14:0)	Degradation pathways	Fatty acids degradation
C14:0-COATRANSFERASE-RXN	1 CO-A + 1 ATP + 1 C14:0 --> 1 AMP + 1 C14:0-COA + 1 PPI	ACIAD1818 or ACIAD0235 or ACIAD1724 or ACIAD2106	acyl coa transferase (c14:0)	Degradation pathways	Fatty acids degradation
C14:1(C5)-2ENOYLCOA-HYDRATASE-RXN	1 C14:1(C5)-2ENOYLCOA + 1 WATER --> 1 C14:1(C5)-3HYDROXYCOA	ACIAD1692 or ACIAD1726 or ACIAD1820 or ACIAD1829 or ACIAD2351 or ACIAD3073 or ACIAD1609 or ACIAD0335 or ACIAD1608 or ACIAD1701 or ACIAD1565 or ACIAD2416	enoyl-coa hydratase (c14:1(c5))	Degradation pathways	Fatty acids degradation
C14:1(C5)-3HYDROXYCOA-DEHYDROGENASE-RXN	1 C14:1(C5)-3HYDROXYCOA + 1 NAD --> 1 C14:1(C5)-3OXOCOA + 1 NADH	ACIAD0335 or ACIAD1565 or ACIAD2416	hydroxyacyl-coa dehydrogenase (c14:1(c5))	Degradation pathways	Fatty acids degradation
C14:1(C5)-3OXOCOA-THIOLASE-RXN	1 C14:1(C5)-3OXOCOA + 1 CO-A <-> 1 C12:1(C3)-COA + 1 ACETYL-COA	ACIAD0334 or ACIAD1450 or ACIAD1706 or ACIAD1977 or ACIAD1689 or ACIAD2988 or ACIAD1569	3oxoacyl-coa thiolase (c14:1(c5))	Degradation pathways	Fatty acids degradation
C14:1(C5)-COA-DEHYDROGENASE-RXN	1 C14:1(C5)-COA + 1 FAD --> 1 C14:1(C5)-2ENOYLCOA + 1 FADH2	ACIAD0452 or ACIAD3262 or ACIAD2537 or ACIAD2277 or ACIAD1886 or ACIAD1821 or ACIAD1819 or ACIAD1700 or ACIAD1693 or ACIAD1607 or ACIAD1413 or ACIAD0623 or ACIAD0624 or ACIAD0428 or ACIAD0427 or ACIAD1723 or ACIAD2226 or ACIAD3191 or ACIAD1566	acyl-coa dehydrogenase (c14:1(c5))	Degradation pathways	Fatty acids degradation
C14:1(C5)-COATRANSFERASE-RXN	1 C14:1(C5) + 1 CO-A + 1 ATP --> 1 AMP + 1 PPI + 1 C14:1(C5)-COA	ACIAD1818 or ACIAD0235 or ACIAD1724 or ACIAD2106	acyl coa transferase (c14:1(c5))	Degradation pathways	Fatty acids degradation
C16:0-2ENOYLCOA-HYDRATASE-RXN	1 C16:0-2ENOYLCOA + 1 WATER --> 1 C16:0-3HYDROXYCOA	ACIAD1692 or ACIAD1726 or ACIAD1820 or ACIAD1829 or ACIAD2351 or ACIAD3073 or ACIAD1609 or ACIAD0335 or ACIAD1608 or ACIAD1701 or ACIAD1565 or ACIAD2416	enoyl-coa hydratase (c16:0)	Degradation pathways	Fatty acids degradation
C16:0-3HYDROXYCOA-DEHYDROGENASE-RXN	1 C16:0-3HYDROXYCOA + 1 NAD --> 1 C16:0-3OXOCOA + 1 NADH	ACIAD0335 or ACIAD1565 or ACIAD2416	hydroxyacyl-coa dehydrogenase (c16:0)	Degradation pathways	Fatty acids degradation
C16:0-COA-DEHYDROGENASE-RXN	1 C16:0-COA + 1 FAD --> 1 C16:0-2ENOYLCOA + 1 FADH2	ACIAD0452 or ACIAD3262 or ACIAD2537 or ACIAD2277 or ACIAD1886 or ACIAD1821 or ACIAD1819 or ACIAD1700 or ACIAD1693 or ACIAD1607 or ACIAD1413 or ACIAD0623 or ACIAD0624 or ACIAD0428 or ACIAD0427 or ACIAD1723 or ACIAD2226 or ACIAD3191 or ACIAD1566	acyl-coa dehydrogenase (c16:0)	Degradation pathways	Fatty acids degradation
C16:0-COATRANSFERASE-RXN	1 C16:0 + 1 CO-A + 1 ATP --> 1 AMP + 1 PPI + 1 C16:0-COA	ACIAD1818 or ACIAD0235 or ACIAD1724 or ACIAD2106	acyl coa transferase (c16:0)	Degradation pathways	Fatty acids degradation
C16:1(C7)-2ENOYLCOA-HYDRATASE-RXN	1 C16:1(C7)-2ENOYLCOA + 1 WATER --> 1 C16:1(C7)-3HYDROXYCOA	ACIAD1692 or ACIAD1726 or ACIAD1820 or ACIAD1829 or ACIAD2351 or ACIAD3073 or ACIAD1609 or ACIAD0335 or ACIAD1608 or ACIAD1701 or ACIAD1565 or ACIAD2416	enoyl-coa hydratase (c16:1(c7))	Degradation pathways	Fatty acids degradation
C16:1(C7)-3HYDROXYCOA-DEHYDROGENASE-RXN	1 C16:1(C7)-3HYDROXYCOA + 1 NAD --> 1 C16:1(C7)-3OXOCOA + 1 NADH	ACIAD0335 or ACIAD1565 or ACIAD2416	hydroxyacyl-coa dehydrogenase (c16:1(c7))	Degradation pathways	Fatty acids degradation
C16:1(C7)-3OXOCOA-THIOLASE-RXN	1 C16:1(C7)-3OXOCOA + 1 CO-A <-> 1 C14:1(C5)-COA + 1 ACETYL-COA	ACIAD0334 or ACIAD1450 or ACIAD1706 or ACIAD1977 or ACIAD1689 or ACIAD2988 or ACIAD1569	3oxoacyl-coa thiolase (c16:1(c7))	Degradation pathways	Fatty acids degradation
C16:1(C7)-COA-DEHYDROGENASE-RXN	1 C16:1(C7)-COA + 1 FAD --> 1 C16:1(C7)-2ENOYLCOA + 1 FADH2	ACIAD0452 or ACIAD3262 or ACIAD2537 or ACIAD2277 or ACIAD1886 or ACIAD1821 or ACIAD1819 or ACIAD1700 or ACIAD1693 or ACIAD1607 or ACIAD1413 or ACIAD0623 or ACIAD0624 or ACIAD0428 or ACIAD0427 or ACIAD1723 or ACIAD2226 or ACIAD3191 or ACIAD1566	acyl-coa dehydrogenase (c16:1(c7))	Degradation pathways	Fatty acids degradation
C16:1(C7)-COATRANSFERASE-RXN	1 C16:1(C7) + 1 CO-A + 1 ATP --> 1 AMP + 1 C16:1(C7)-COA + 1 PPI	ACIAD1818 or ACIAD0235 or ACIAD1724 or ACIAD2106	acyl coa transferase (c16:1(c7))	Degradation pathways	Fatty acids degradation
C18:0-2ENOYLCOA-HYDRATASE-RXN	1 C18:0-2ENOYLCOA + 1 WATER --> 1 C18:0-3HYDROXYCOA	ACIAD1692 or ACIAD1726 or ACIAD1820 or ACIAD1829 or ACIAD2351 or ACIAD3073 or ACIAD1609 or ACIAD0335 or ACIAD1608 or ACIAD1701 or ACIAD1565 or ACIAD2416	enoyl-coa hydratase (c18:0)	Degradation pathways	Fatty acids degradation
C18:0-3HYDROXYCOA-DEHYDROGENASE-RXN	1 C18:0-3HYDROXYCOA + 1 NAD --> 1 C18:0-3OXOCOA + 1 NADH	ACIAD0335 or ACIAD1565 or ACIAD2416	hydroxyacyl-coa dehydrogenase (c18:0)	Degradation pathways	Fatty acids degradation
C18:0-3OXOCOA-THIOLASE-RXN	1 C18:0-3OXOCOA + 1 CO-A <-> 1 C16:0-COA + 1 ACETYL-COA	ACIAD0334 or ACIAD1450 or ACIAD1706 or ACIAD1977 or ACIAD1689 or ACIAD2988 or ACIAD1569	3oxoacyl-coa thiolase (c18:0)	Degradation pathways	Fatty acids degradation
C18:0-COA-DEHYDROGENASE-RXN	1 C18:0-COA + 1 FAD --> 1 C18:0-2ENOYLCOA + 1 FADH2	ACIAD0452 or ACIAD3262 or ACIAD2537 or ACIAD2277 or ACIAD1886 or ACIAD1821 or ACIAD1819 or ACIAD1700 or ACIAD1693 or ACIAD1607 or ACIAD1413 or ACIAD0623 or ACIAD0624 or ACIAD0428 or ACIAD0427 or ACIAD1723 or ACIAD2226 or ACIAD3191 or ACIAD1566	acyl-coa dehydrogenase (c18:0)	Degradation pathways	Fatty acids degradation
C18:0-COATRANSFERASE-RXN	1 C18:0 + 1 CO-A + 1 ATP --> 1 AMP + 1 C18:0-COA + 1 PPI	ACIAD1818 or ACIAD0235 or ACIAD1724 or ACIAD2106	acyl coa transferase (c18:0)	Degradation pathways	Fatty acids degradation
C18:1(C9)-2ENOYLCOA-HYDRATASE-RXN	1 C18:1(C9)-2ENOYLCOA + 1 WATER --> 1 C18:1(C9)-3HYDROXYCOA	ACIAD1692 or ACIAD1726 or ACIAD1820 or ACIAD1829 or ACIAD2351 or ACIAD3073 or ACIAD1609 or ACIAD0335 or ACIAD1608 or ACIAD1701 or ACIAD1565 or ACIAD2416	enoyl-coa hydratase (c18:1(c9))	Degradation pathways	Fatty acids degradation
C18:1(C9)-3HYDROXYCOA-DEHYDROGENASE-RXN	1 C18:1(C9)-3HYDROXYCOA + 1 NAD --> 1 C18:1(C9)-3OXOCOA + 1 NADH	ACIAD0335 or ACIAD1565 or ACIAD2416	hydroxyacyl-coa dehydrogenase (c18:1(c9))	Degradation pathways	Fatty acids degradation
C18:1(C9)-3OXOCOA-THIOLASE-RXN	1 C18:1(C9)-3OXOCOA + 1 CO-A <-> 1 C16:1(C7)-COA + 1 ACETYL-COA	ACIAD0334 or ACIAD1450 or ACIAD1706 or ACIAD1977 or ACIAD1689 or ACIAD2988 or ACIAD1569	3oxoacyl-coa thiolase (c18:1(c9))	Degradation pathways	Fatty acids degradation
C18:1(C9)-COA-DEHYDROGENASE-RXN	1 C18:1(C9)-COA + 1 FAD --> 1 C18:1(C9)-2ENOYLCOA + 1 FADH2	ACIAD0452 or ACIAD3262 or ACIAD2537 or ACIAD2277 or ACIAD1886 or ACIAD1821 or ACIAD1819 or ACIAD1700 or ACIAD1693 or ACIAD1607 or ACIAD1413 or ACIAD0623 or ACIAD0624 or ACIAD0428 or ACIAD0427 or ACIAD1723 or ACIAD2226 or ACIAD3191 or ACIAD1566	acyl-coa dehydrogenase (c18:1(c9))	Degradation pathways	Fatty acids degradation
C18:1(C9)-COATRANSFERASE-RXN	1 C18:1(C9) + 1 CO-A + 1 ATP --> 1 AMP + 1 PPI + 1 C18:1(C9)-COA	ACIAD1818 or ACIAD0235 or ACIAD1724 or ACIAD2106	acyl coa transferase (c18:1(c9))	Degradation pathways	Fatty acids degradation
C5:0-2ENOYLCOA-HYDRATASE-RXN	1 C5:0-2ENOYLCOA + 1 WATER --> 1 C5:0-3HYDROXYCOA	ACIAD1692 or ACIAD1726 or ACIAD1820 or ACIAD1829 or ACIAD2351 or ACIAD3073 or ACIAD1609 or ACIAD0335 or ACIAD1608 or ACIAD1701 or ACIAD1565 or ACIAD2416	enoyl-coa hydratase (c5:0)	Degradation pathways	Fatty acids degradation
C5:0-3HYDROXYCOA-DEHYDROGENASE-RXN	1 C5:0-3HYDROXYCOA + 1 NAD --> 1 NADH + 1 C5:0-3OXOCOA	ACIAD0335 or ACIAD1565 or ACIAD2416	hydroxyacyl-coa dehydrogenase (c5:0)	Degradation pathways	Fatty acids degradation
C5:0-3OXOCOA-THIOLASE-RXN	1 CO-A + 1 C5:0-3OXOCOA <-> 1 PROPIONYL-COA + 1 ACETYL-COA	ACIAD0334 or ACIAD1450 or ACIAD1706 or ACIAD1977 or ACIAD1689 or ACIAD2988 or ACIAD1569	3oxoacyl-coa thiolase (c5:0)	Degradation pathways	Fatty acids degradation
C5:0-COA-DEHYDROGENASE-RXN	1 FAD + 1 C5:0-COA --> 1 C5:0-2ENOYLCOA + 1 FADH2	ACIAD0452 or ACIAD3262 or ACIAD2537 or ACIAD2277 or ACIAD1886 or ACIAD1821 or ACIAD1819 or ACIAD1700 or ACIAD1693 or ACIAD1607 or ACIAD1413 or ACIAD0623 or ACIAD0624 or ACIAD0428 or ACIAD0427 or ACIAD1723 or ACIAD2226 or ACIAD3191 or ACIAD1566	acyl-coa dehydrogenase (c5:0)	Degradation pathways	Fatty acids degradation
C5:0-COATRANSFERASE-RXN	1 CO-A + 1 C5:0 + 1 ATP --> 1 AMP + 1 C5:0-COA + 1 PPI	ACIAD1818 or ACIAD0235 or ACIAD1724 or ACIAD2106	acyl coa transferase (c5:0)	Degradation pathways	Fatty acids degradation
C6:0-2ENOYLCOA-HYDRATASE-RXN	1 C6:0-2ENOYLCOA + 1 WATER --> 1 C6:0-3HYDROXYCOA	ACIAD1692 or ACIAD1726 or ACIAD1820 or ACIAD1829 or ACIAD2351 or ACIAD3073 or ACIAD1609 or ACIAD0335 or ACIAD1608 or ACIAD1701 or ACIAD1565 or ACIAD2416	enoyl-coa hydratase (c6:0)	Degradation pathways	Fatty acids degradation
C6:0-3HYDROXYCOA-DEHYDROGENASE-RXN	1 C6:0-3HYDROXYCOA + 1 NAD --> 1 C6:0-3OXOCOA + 1 NADH	ACIAD0335 or ACIAD1565 or ACIAD2416	hydroxyacyl-coa dehydrogenase (c6:0)	Degradation pathways	Fatty acids degradation
C6:0-3OXOCOA-THIOLASE-RXN	1 C6:0-3OXOCOA + 1 CO-A <-> 1 BUTYRYL-COA + 1 ACETYL-COA	ACIAD0334 or ACIAD1450 or ACIAD1706 or ACIAD1977 or ACIAD1689 or ACIAD2988 or ACIAD1569	3oxoacyl-coa thiolase (c6:0)	Degradation pathways	Fatty acids degradation
C6:0-COA-DEHYDROGENASE-RXN	1 C6:0-COA + 1 FAD --> 1 C6:0-2ENOYLCOA + 1 FADH2	ACIAD0452 or ACIAD3262 or ACIAD2537 or ACIAD2277 or ACIAD1886 or ACIAD1821 or ACIAD1819 or ACIAD1700 or ACIAD1693 or ACIAD1607 or ACIAD1413 or ACIAD0623 or ACIAD0624 or ACIAD0428 or ACIAD0427 or ACIAD1723 or ACIAD2226 or ACIAD3191 or ACIAD1566	acyl-coa dehydrogenase (c6:0)	Degradation pathways	Fatty acids degradation
C6:0-COATRANSFERASE-RXN	1 C6:0 + 1 CO-A + 1 ATP --> 1 AMP + 1 C6:0-COA + 1 PPI	ACIAD1818 or ACIAD0235 or ACIAD1724 or ACIAD2106	acyl coa transferase (c6:0)	Degradation pathways	Fatty acids degradation
C8:0-2ENOYLCOA-HYDRATASE-RXN	1 C8:0-2ENOYLCOA + 1 WATER --> 1 C8:0-3HYDROXYCOA	ACIAD1692 or ACIAD1726 or ACIAD1820 or ACIAD1829 or ACIAD2351 or ACIAD3073 or ACIAD1609 or ACIAD0335 or ACIAD1608 or ACIAD1701 or ACIAD1565 or ACIAD2416	enoyl-coa hydratase (c8:0)	Degradation pathways	Fatty acids degradation
C8:0-3HYDROXYCOA-DEHYDROGENASE-RXN	1 C8:0-3HYDROXYCOA + 1 NAD --> 1 C8:0-3OXOCOA + 1 NADH	ACIAD0335 or ACIAD1565 or ACIAD2416	hydroxyacyl-coa dehydrogenase (c8:0)	Degradation pathways	Fatty acids degradation
C8:0-3OXOCOA-THIOLASE-RXN	1 C8:0-3OXOCOA + 1 CO-A <-> 1 C6:0-COA + 1 ACETYL-COA	ACIAD0334 or ACIAD1450 or ACIAD1706 or ACIAD1977 or ACIAD1689 or ACIAD2988 or ACIAD1569	3oxoacyl-coa thiolase (c8:0)	Degradation pathways	Fatty acids degradation
C8:0-COA-DEHYDROGENASE-RXN	1 C8:0-COA + 1 FAD --> 1 C8:0-2ENOYLCOA + 1 FADH2	ACIAD0452 or ACIAD3262 or ACIAD2537 or ACIAD2277 or ACIAD1886 or ACIAD1821 or ACIAD1819 or ACIAD1700 or ACIAD1693 or ACIAD1607 or ACIAD1413 or ACIAD0623 or ACIAD0624 or ACIAD0428 or ACIAD0427 or ACIAD1723 or ACIAD2226 or ACIAD3191 or ACIAD1566	acyl-coa dehydrogenase (c8:0)	Degradation pathways	Fatty acids degradation
ENOYL-COA-DELTA-ISOM-RXN	1 C12:1(C3)-COA <-> 1 C12:0-2ENOYLCOA	ACIAD0335	dodecenoyl-coa delta-isomerase	Degradation pathways	Fatty acids degradation
R223-RXN	1 C8:0 + 1 CO-A + 1 ATP --> 1 AMP + 1 PPI + 1 C8:0-COA	ACIAD1818 or ACIAD0235 or ACIAD1724 or ACIAD2106	acyl coa transferase (c8:0)	Degradation pathways	Fatty acids degradation
1.2.1.67-RXN	1 VANILLIN + 1 NAD + 1 WATER <-> 1 VANILLATE + 1 NADH	ACIAD1725	vanillin dehydrogenase	Degradation pathways	Ferulate / vanillate degradation
4.1.2.41-RXN	1 4-HYDROXY-ETCETERA-HYDROXYPROPIONYL-COA <-> 1 VANILLIN + 1 ACETYL-COA	ACIAD1726	vanillin synthase	Degradation pathways	Ferulate / vanillate degradation
4.2.1.101-RXN	1 TRANS-FERULOYL-COA + 1 WATER <-> 1 4-HYDROXY-ETCETERA-HYDROXYPROPIONYL-COA	ACIAD1726	trans-feruloyl-coa hydratase	Degradation pathways	Ferulate / vanillate degradation
6.2.1.34-RXN	1 CO-A + 1 FERULOATE + 1 ATP <-> 1 TRANS-FERULOYL-COA + 1 AMP + 1 PPI	ACIAD1724	trans-feruloyl-coa synthetase	Degradation pathways	Ferulate / vanillate degradation
RXN-1241	1 CONIFERYL-ALDEHYDE + 1 NAD + 1 WATER <-> 1 NADH + 1 FERULOATE	ACIAD0503	coniferyl-aldehyde dehydrogenase	Degradation pathways	Ferulate / vanillate degradation
RXN-2	1 VANILLATE + 1 OXYGEN-MOLECULE + 1 NADH --> 1 FORMALDEHYDE + 1 3,4-DIHYDROXYBENZOATE + 1 NAD + 1 WATER	ACIAD0979 and ACIAD0980	vanillate o-demethylase oxygenase	Degradation pathways	Ferulate / vanillate degradation
1PFRUCTPHOSN-RXN	1 ATP + 1 FRU1P --> 1 FRUCTOSE-16-DIPHOSPHATE + 1 ADP	ACIAD1992	1-phosphofructokinase	Degradation pathways	Fructose utilisation
2,5-DIOXOVALERATE-DEHYDROGENASE-RXN	1 NADP + 1 CPD-654 + 1 WATER <-> 1 2-KETOGLUTARATE + 1 NADPH	ACIAD0131	2,5-dioxovalerate dehydrogenase	Degradation pathways	Galactarate / glucarate degradation
4.2.1.41-RXN	1 5-KETO-4-DEOXY-D-GLUCARATE --> 1 CPD-654 + 1 CARBON-DIOXIDE + 1 WATER	ACIAD0130	5-dehydro-4-deoxyglucarate dehydratase	Degradation pathways	Galactarate / glucarate degradation
GALACTARDEHYDRA-RXN	1 D-GALACTARATE --> 1 5-KETO-4-DEOXY-D-GLUCARATE + 1 WATER	ACIAD0126	galactarate dehydratase	Degradation pathways	Galactarate / glucarate degradation
GLUCARDEHYDRA-RXN	1 D-GLUCARATE --> 1 5-KETO-4-DEOXY-D-GLUCARATE + 1 WATER	ACIAD0128	glucarate dehydratase	Degradation pathways	Galactarate / glucarate degradation
GLY3KIN-RXN	1 GLYCERATE + 1 ATP --> 1 G3P + 1 ADP	ACIAD2850	glycerate kinase	Degradation pathways	Glyceraldehyde degradation
GLYCERALDEHYDE-DEHYDRO-RXN	1 GLYCERALD + 1 NAD + 1 WATER <-> 1 GLYCERATE + 1 NADH	ACIAD2018 or ACIAD2542	aldehyde dehydrogenase (nad+)	Degradation pathways	Glyceraldehyde degradation
GLYCERATE-DEHYDROGENASE-RXN	1 GLYCERATE + 1 NAD <-> 1 OH-PYR + 1 NADH	ACIAD3278 or ACIAD1301	glycerate dehydrogenase	Degradation pathways	Glyceraldehyde degradation
GLYCOLALD-DEHYDROG-RXN	1 NAD + 1 WATER + 1 GLYCOLALDEHYDE <-> 1 NADH + 1 GLYCOLLATE	ACIAD2018 or ACIAD2542	glycolaldehyde dehydrogenase	Degradation pathways	Glycolaldehyde degradation
DLACTDEHYDROGFAD-RXN	1 D-LACTATE + 1 FAD --> 1 PYRUVATE + 1 FADH2	ACIAD0109	d-lactate dehydrogenase, fad	Degradation pathways	Lactate utilisation
DLACTDEHYDROGNAD-RXN	1 D-LACTATE + 1 NAD --> 1 NADH + 1 PYRUVATE	ACIAD0109	d-lactate dehydrogenase, nad	Degradation pathways	Lactate utilisation
L-LACTDEHYDROGFMN-RXN	1 L-LACTATE + 1 UBIQUINONE-8 --> 1 PYRUVATE + 1 UBIQUINOL-8	ACIAD0108	lactate oxidation	Degradation pathways	Lactate utilisation
GLYOXII-RXN	1 S-LACTOYL-GLUTATHIONE + 1 WATER <-> 1 D-LACTATE + 1 GLUTATHIONE	ACIAD2452	hydroxyacylglutathione hydrolase	Degradation pathways	Methylglyoxal degradation
GLYOXI-RXN	1 METHYL-GLYOXAL + 1 GLUTATHIONE <-> 1 S-LACTOYL-GLUTATHIONE	ACIAD2213	lactoylglutathione lyase	Degradation pathways	Methylglyoxal degradation
2-NITROPROPANE-DIOXYGENASE-RXN	0.5 OXYGEN-MOLECULE + 1 CPD-244 --> 1 NITRITE + 1 ACETONE	ACIAD1570	2-nitropropane dioxygenase	Degradation pathways	Nitrogen assimilation
NITRATREDUCT-RXN	1 NITRATE + 1 UBIQUINOL-8 --> 1 NITRITE + 1 UBIQUINONE-8 + 1 WATER	ACIAD1908 and ACIAD1909	nitrate reductase	Degradation pathways	Nitrogen assimilation
NITRITREDUCT-RXN	1 NITRITE + 5 PROTON + 3 NADH --> 1 AMMONIUM + 3 NAD + 2 WATER	ACIAD1909 and ACIAD1910	nitrite reductase (nad(p)h)	Degradation pathways	Nitrogen assimilation
1.1.1.215-RXN	1 GLUCONATE + 1 NADP <-> 1 CPD-377 + 1 NADPH	ACIAD1327	gluconate 2-dehydrogenase	Degradation pathways	Other
4OH2OXOGLUTARALDOL-RXN	1 D-4-HYDROXY-2-KETO-GLUTARATE <-> 1 GLYOX + 1 PYRUVATE	ACIAD0543	4-hydroxy-2-oxoglutarate aldolase	Degradation pathways	Other
GPH-RXN	1 WATER + 1 CPD-67 --> 1 PI + 1 GLYCOLLATE	ACIAD0043 or ACIAD0296 or ACIAD0443	phosphoglycolate phosphatase	Degradation pathways	Other
GUANIDINOBUTYRASE-RXN	1 WATER + 1 CPD-592 --> 1 UREA + 1 4-AMINO-BUTYRATE	ACIAD1299	guanidinobutyrase	Degradation pathways	Other
INORGPYROPHOSPHAT-RXN	1 PPI + 1 WATER --> 2 PI	ACIAD0239	inorganic pyrophosphatase	Degradation pathways	Other
RXN0-305	1 OH-PYR <-> 1 TARTRONATE-S-ALD	ACIAD3075	hydroxypyruvate isomerase	Degradation pathways	Other
3-OXOADIPATE-ENOL-LACTONASE-RXN	1 3-OXOADIPATE-ENOL-LACTONE + 1 WATER <-> 1 3-KETO-ADIPATE	ACIAD1708 or ACIAD1451	3-oxoadipate enol-lactonase	Degradation pathways	Protocatechuate degradation
4-CARBOXYMUCONOLACTONE-DECARBOXYLASE-RXN	1 CPD-761 --> 1 CARBON-DIOXIDE + 1 3-OXOADIPATE-ENOL-LACTONE	ACIAD1710 or ACIAD2278 or ACIAD2538	4-carboxymuconolactone decarboxylase	Degradation pathways	Protocatechuate degradation
5.5.1.2-RXN	1 CPD-761 <-> 1 CPD-245	ACIAD1707	3-carboxy-cis,cis-muconate cycloisomerase	Degradation pathways	Protocatechuate degradation
PROTOCATECHUATE-3,4-DIOXYGENASE-RXN	1 OXYGEN-MOLECULE + 1 3,4-DIHYDROXYBENZOATE --> 1 CPD-245	ACIAD1711 and ACIAD1712	protocatechuate 3,4-dioxygenase	Degradation pathways	Protocatechuate degradation
RIBOKIN-RXN	1 RIBOSE + 1 ATP --> 1 RIBOSE-5P + 1 ADP	ACIAD2392	ribokinase	Degradation pathways	Ribose utilisation
1.2.1.65-RXN	1 SALICYLALDEHYDE + 1 NAD + 1 WATER <-> 1 CPD-110 + 1 NADH	ACIAD1430 or ACIAD1725	salicylaldehyde dehydrogenase	Degradation pathways	Salicyl compounds degradation
RXNIM-6206	1 CPDIM-6112 + 1 WATER --> 1 CPD-110 + 1 ETOH	ACIAD1426	ethylsalicylate esterase	Degradation pathways	Salicyl compounds degradation
RXNIM-6207	1 CPD-173 + 1 NAD <-> 1 SALICYLALDEHYDE + 1 NADH	ACIAD1429 or ACIAD1578	salicyl alcohol dehydrogenase	Degradation pathways	Salicyl compounds degradation
RXNIM-6208	1 CPDIM-6114 + 1 WATER --> 1 CPD-173 + 1 ACET	ACIAD1428	salicylacetate esterase	Degradation pathways	Salicyl compounds degradation
SALICYLATE-1-MONOOXYGENASE-RXN	1 OXYGEN-MOLECULE + 1 NADH + 1 CPD-110 --> 1 CARBON-DIOXIDE + 1 NAD + 1 CATECHOL + 1 WATER	ACIAD0984 or ACIAD1424	salicylate 1-monooxygenase	Degradation pathways	Salicyl compounds degradation
SARCOX-RXN	1 OXYGEN-MOLECULE + 1 WATER + 1 SARCOSINE --> 1 FORMALDEHYDE + 1 GLY + 1 HYDROGEN-PEROXIDE	ACIAD2549 and ACIAD2550 and ACIAD2551 and ACIAD2552	sarcosine oxidase	Degradation pathways	Sarcosine degradation
DHSHIKIMATE-DEHYDRO-RXN	1 3-DEHYDRO-SHIKIMATE[P] <-> 1 WATER[P] + 1 3,4-DIHYDROXYBENZOATE[P]	ACIAD1714	3-dehydroshikimate dehydratase	Degradation pathways	Shikimate degradation
SHIKIMATE-PQQ-RXN	1 PQQ[P] + 1 SHIKIMATE[P] <-> 1 3-DEHYDRO-SHIKIMATE[P] + 1 CPD-104[P]	ACIAD1716	shikimate dehydrogenase, pqq	Degradation pathways	Shikimate degradation
ALDHDEHYDROG-RXN	1 CPD-1772 + 1 NAD + 1 WATER <-> 1 GLY + 1 NADH	ACIAD2018 or ACIAD2542	aminoacetaldehyde dehydrogenase	Degradation pathways	Sulfonate degradation
ARYLSULFAT-RXN	1 PHENYLSULFATE + 1 WATER --> 1 SULFATE + 1 PHENOL	ACIAD1598	phenylsulfatase	Degradation pathways	Sulfonate degradation
RXN0-280	1 OXYGEN-MOLECULE + 1 FMNH2 + 1 ETHANESULFONATE --> 1 FMN + 1 SO3 + 1 ACETALD + 1 WATER	ACIAD0036 or ACIAD1505 or ACIAD1518 or ACIAD1527 or ACIAD1535 or ACIAD3471	ethane sulfonate monooxygenase	Degradation pathways	Sulfonate degradation
RXN0-299	1 2-KETOGLUTARATE + 1 OXYGEN-MOLECULE + 1 TAURINE --> 1 SO3 + 1 SUC + 1 CPD-1772 + 1 CARBON-DIOXIDE	ACIAD1592 or ACIAD1600	taurine dioxygenase	Degradation pathways	Sulfonate degradation
TREHALOSE6PSYN-RXN	1 GLC-6-P + 1 UDP-GLUCOSE --> 1 TREHALOSE-6P + 1 UDP	ACIAD1774	alpha,alpha-trehalose-phosphate synthase (udp-forming)	Degradation pathways	UDP-glucose utilisation
TREHALOSEPHOSPHA-RXN	1 TREHALOSE-6P + 1 WATER --> 1 PI + 1 TREHALOSE	ACIAD1775	trehalose-phosphatase	Degradation pathways	UDP-glucose utilisation
UDPGLUCEPIM-RXN	1 UDP-GLUCOSE <-> 1 UDP-GLACTOSE	ACIAD1891 or ACIAD0102 or ACIAD0096	udp-glucose 4-epimerase	Degradation pathways	UDP-glucose utilisation
EXF-2-KETOGLUTARATE[E]	1 2-KETOGLUTARATE[E] -->		exchange flux of 2-oxoglutarate	Exchange fluxes	0
EXF-4-AMINO-BUTYRATE[E]	1 4-AMINO-BUTYRATE[E] -->		exchange flux of 4-aminobutyrate	Exchange fluxes	0
EXF-4-HYDROXYBENZOATE[E]	1 4-HYDROXYBENZOATE[E] -->		exchange flux of p-hydroxybenzoate	Exchange fluxes	0
EXF-4-HYDROXY-BENZYL-ALCOHOL[E]	1 4-HYDROXY-BENZYL-ALCOHOL[E] -->		exchange flux of 4-hydroxybenzyl alcohol	Exchange fluxes	0
EXF-ACET[E]	1 ACET[E] -->		exchange flux of acetate	Exchange fluxes	0
EXF-ADENOSINE[E]	1 ADENOSINE[E] -->		exchange flux of adenosine	Exchange fluxes	0
EXF-ADIPATE[E]	1 ADIPATE[E] -->		exchange flux of adipate	Exchange fluxes	0
EXF-AMMONIUM[E]	1 AMMONIUM[E] <->		exchange flux of nh4+	Exchange fluxes	0
EXF-ANTHRANILATE[E]	1 ANTHRANILATE[E] -->		exchange flux of 2-aminobenzoate	Exchange fluxes	0
EXF-ARG[E]	1 ARG[E] -->		exchange flux of l-arginine	Exchange fluxes	0
EXF-BENZOATE[E]	1 BENZOATE[E] -->		exchange flux of benzoate	Exchange fluxes	0
EXF-BENZYL-ALCOHOL[E]	1 BENZYL-ALCOHOL[E] -->		exchange flux of benzyl alcohol	Exchange fluxes	0
EXF-BETAINE[E]	1 BETAINE[E] -->		exchange flux of betaine	Exchange fluxes	0
EXF-BUTANEDIOL[E]	1 BUTANEDIOL[E] -->		exchange flux of 2,3-butanediol	Exchange fluxes	0
EXF-C10:0[E]	1 C10:0[E] -->		exchange flux of decanoate	Exchange fluxes	0
EXF-C12:0[E]	1 C12:0[E] -->		exchange flux of dodecanoate	Exchange fluxes	0
EXF-C14:0[E]	1 C14:0[E] -->		exchange flux of tetradecanoate	Exchange fluxes	0
EXF-C16:0[E]	1 C16:0[E] -->		exchange flux of hexadecanoate	Exchange fluxes	0
EXF-C16:1(C7)[E]	1 C16:1(C7)[E] -->		exchange flux of cis-hexadec-7-enoate	Exchange fluxes	0
EXF-C18:0[E]	1 C18:0[E] -->		exchange flux of octadenoate	Exchange fluxes	0
EXF-C18:1(C9)[E]	1 C18:1(C9)[E] -->		exchange flux of cis-octadec-9-enoate	Exchange fluxes	0
EXF-C5:0[E]	1 C5:0[E] -->		exchange flux of pentanoate	Exchange fluxes	0
EXF-C6:0[E]	1 C6:0[E] -->		exchange flux of hexanoate	Exchange fluxes	0
EXF-C8:0[E]	1 C8:0[E] -->		exchange flux of octanoate	Exchange fluxes	0
EXF-CAFFEATE[E]	1 CAFFEATE[E] -->		exchange flux of caffeate	Exchange fluxes	0
EXF-CARBON-DIOXIDE[E]	1 CARBON-DIOXIDE[E] -->		exchange flux of co2	Exchange fluxes	0
EXF-CARNITINE[E]	1 CARNITINE[E] -->		exchange flux of l-carnitine	Exchange fluxes	0
EXF-CHLOROGENATE[E]	1 CHLOROGENATE[E] -->		exchange flux of chlorogenate	Exchange fluxes	0
EXF-CHOLINE[E]	1 CHOLINE[E] -->		exchange flux of choline	Exchange fluxes	0
EXF-CIS-CIS-MUCONATE[E]	1 CIS-CIS-MUCONATE[E] -->		exchange flux of cis,cis-muconate	Exchange fluxes	0
EXF-CIT[E]	1 CIT[E] -->		exchange flux of citrate	Exchange fluxes	0
EXF-CONIFERYL-ALDEHYDE[E]	1 CONIFERYL-ALDEHYDE[E] -->		exchange flux of coniferyl aldehyde	Exchange fluxes	0
EXF-COUMARATE[E]	1 COUMARATE[E] -->		exchange flux of 4-coumarate	Exchange fluxes	0
EXF-CPD-110[E]	1 CPD-110[E] -->		exchange flux of salicylate	Exchange fluxes	0
EXF-CPD-148[E]	1 CPD-148[E] -->		exchange flux of octane	Exchange fluxes	0
EXF-CPD-205[E]	1 CPD-205[E] -->		exchange flux of pimelate	Exchange fluxes	0
EXF-CPD-218[E]	1 CPD-218[E] -->		exchange flux of d-methionine	Exchange fluxes	0
EXF-CPD-335[E]	1 CPD-335[E] -->		exchange flux of (r)-3-hydroxybutanoate	Exchange fluxes	0
EXF-CPD-3623[E]	1 CPD-3623[E] -->		exchange flux of sebacate	Exchange fluxes	0
EXF-CPD-592[E]	1 CPD-592[E] -->		exchange flux of 4-guanidinobutanoate	Exchange fluxes	0
EXF-CPD-6501[E]	1 CPD-6501[E] -->		exchange flux of benzylacetate	Exchange fluxes	0
EXF-CPDIM-6112[E]	1 CPDIM-6112[E] -->		exchange flux of ethylsalicylate	Exchange fluxes	0
EXF-CPDIM-6114[E]	1 CPDIM-6114[E] -->		exchange flux of salicylacetate	Exchange fluxes	0
EXF-CPDIM-6115[E]	1 CPDIM-6115[E] -->		exchange flux of 4-hydroxybenzylacetate	Exchange fluxes	0
EXF-CPDIM-6116[E]	1 CPDIM-6116[E] -->		exchange flux of 3,4-dihydroxyphenylpropionate	Exchange fluxes	0
EXF-CYTIDINE[E]	1 CYTIDINE[E] -->		exchange flux of cytidine	Exchange fluxes	0
EXF-CYTOSINE[E]	1 CYTOSINE[E] -->		exchange flux of cytosine	Exchange fluxes	0
EXF-D-ALANINE[E]	1 D-ALANINE[E] -->		exchange flux of d-alanine	Exchange fluxes	0
EXF-DEOXYADENOSINE[E]	1 DEOXYADENOSINE[E] -->		exchange flux of deoxyadenosine	Exchange fluxes	0
EXF-DEOXYCYTIDINE[E]	1 DEOXYCYTIDINE[E] -->		exchange flux of deoxycytidine	Exchange fluxes	0
EXF-DEOXYGUANOSINE[E]	1 DEOXYGUANOSINE[E] -->		exchange flux of deoxyguanosine	Exchange fluxes	0
EXF-DEOXYINOSINE[E]	1 DEOXYINOSINE[E] -->		exchange flux of deoxyinosine	Exchange fluxes	0
EXF-DEOXYURIDINE[E]	1 DEOXYURIDINE[E] -->		exchange flux of deoxyuridine	Exchange fluxes	0
EXF-D-GALACTARATE[E]	1 D-GALACTARATE[E] -->		exchange flux of d-galactarate	Exchange fluxes	0
EXF-D-GLUCARATE[E]	1 D-GLUCARATE[E] -->		exchange flux of d-glucarate	Exchange fluxes	0
EXF-D-LACTATE[E]	1 D-LACTATE[E] -->		exchange flux of d-lactate	Exchange fluxes	0
EXF-D-SERINE[E]	1 D-SERINE[E] -->		exchange flux of d-serine	Exchange fluxes	0
EXF-ETHANESULFONATE[E]	1 ETHANESULFONATE[E] -->		exchange flux of ethane sulfonate	Exchange fluxes	0
EXF-ETHANOL-AMINE[E]	1 ETHANOL-AMINE[E] -->		exchange flux of ethanol-amine	Exchange fluxes	0
EXF-ETOH[E]	1 ETOH[E] -->		exchange flux of ethanol	Exchange fluxes	0
EXF-FE+2[E]	1 FE+2[E] <->		exchange flux of fe+2	Exchange fluxes	0
EXF-FORMATE[E]	1 FORMATE[E] -->		exchange flux of formate	Exchange fluxes	0
EXF-FRU[E]	1 FRU[E] -->		exchange flux of fructose	Exchange fluxes	0
EXF-FUM[E]	1 FUM[E] -->		exchange flux of fumarate	Exchange fluxes	0
EXF-GLC[E]	1 GLC[E] -->		exchange flux of beta-d-glucose	Exchange fluxes	0
EXF-GLT[E]	1 GLT[E] -->		exchange flux of l-glutamate	Exchange fluxes	0
EXF-GLUCONATE[E]	1 GLUCONATE[E] -->		exchange flux of gluconate	Exchange fluxes	0
EXF-GLUTARATE[E]	1 GLUTARATE[E] -->		exchange flux of glutarate	Exchange fluxes	0
EXF-GLY[E]	1 GLY[E] -->		exchange flux of glycine	Exchange fluxes	0
EXF-GLYCOLLATE[E]	1 GLYCOLLATE[E] -->		exchange flux of glycolate	Exchange fluxes	0
EXF-GUANOSINE[E]	1 GUANOSINE[E] -->		exchange flux of guanosine	Exchange fluxes	0
EXF-HOMO-SER[E]	1 HOMO-SER[E] -->		exchange flux of homoserine	Exchange fluxes	0
EXF-HOMOSERINE-LACTONE[E]	1 HOMOSERINE-LACTONE[E] -->		exchange flux of homoserine lactone	Exchange fluxes	0
EXF-INOSINE[E]	1 INOSINE[E] -->		exchange flux of inosine	Exchange fluxes	0
EXF-L-ALPHA-ALANINE[E]	1 L-ALPHA-ALANINE[E] -->		exchange flux of l-alanine	Exchange fluxes	0
EXF-L-ASPARTATE[E]	1 L-ASPARTATE[E] -->		exchange flux of l-aspartate	Exchange fluxes	0
EXF-L-LACTATE[E]	1 L-LACTATE[E] -->		exchange flux of lactate	Exchange fluxes	0
EXF-L-ORNITHINE[E]	1 L-ORNITHINE[E] -->		exchange flux of l-ornithine	Exchange fluxes	0
EXF-LYS[E]	1 LYS[E] -->		exchange flux of l-lysine	Exchange fluxes	0
EXF-MAL[E]	1 MAL[E] -->		exchange flux of malate	Exchange fluxes	0
EXF-MALONATE[E]	1 MALONATE[E] -->		exchange flux of malonate	Exchange fluxes	0
EXF-MET[E]	1 MET[E] -->		exchange flux of l-methionine	Exchange fluxes	0
EXF-NA+[E]	1 NA+[E] <->		exchange flux of na+	Exchange fluxes	0
EXF-NICOTINAMIDE_NUCLEOTIDE[E]	1 NICOTINAMIDE_NUCLEOTIDE[E] -->		exchange flux of nicotinamide nucleotide	Exchange fluxes	0
EXF-NITRATE[E]	1 NITRATE[E] -->		exchange flux of no3-	Exchange fluxes	0
EXF-NITRITE[E]	1 NITRITE[E] -->		exchange flux of no2-	Exchange fluxes	0
EXF-OXYGEN-MOLECULE[E]	1 OXYGEN-MOLECULE[E] <->		exchange flux of o2	Exchange fluxes	0
EXF-PHE[E]	1 PHE[E] -->		exchange flux of l-phenylalanine	Exchange fluxes	0
EXF-PI[E]	1 PI[E] <->		exchange flux of phosphate	Exchange fluxes	0
EXF-PRO[E]	1 PRO[E] -->		exchange flux of l-proline	Exchange fluxes	0
EXF-PURINE[E]	1 PURINE[E] -->		exchange flux of purine	Exchange fluxes	0
EXF-QUINATE[E]	1 QUINATE[E] -->		exchange flux of quinate	Exchange fluxes	0
EXF-SHIKIMATE[E]	1 SHIKIMATE[E] -->		exchange flux of shikimate	Exchange fluxes	0
EXF-SO3[E]	1 SO3[E] -->		exchange flux of so3-2	Exchange fluxes	0
EXF-SUBERATE[E]	1 SUBERATE[E] -->		exchange flux of suberate	Exchange fluxes	0
EXF-SUC[E]	1 SUC[E] <->		exchange flux of succinate	Exchange fluxes	0
EXF-SULFATE[E]	1 SULFATE[E] <->		exchange flux of so42-	Exchange fluxes	0
EXF-TAURINE[E]	1 TAURINE[E] -->		exchange flux of taurine	Exchange fluxes	0
EXF-THR[E]	1 THR[E] -->		exchange flux of l-threonine	Exchange fluxes	0
EXF-THYMIDINE[E]	1 THYMIDINE[E] -->		exchange flux of thymidine	Exchange fluxes	0
EXF-TOLUENE[E]	1 TOLUENE[E] -->		exchange flux of toluene	Exchange fluxes	0
EXF-TRP[E]	1 TRP[E] -->		exchange flux of l-tryptophan	Exchange fluxes	0
EXF-TYR[E]	1 TYR[E] -->		exchange flux of l-tyrosine	Exchange fluxes	0
EXF-URACIL[E]	1 URACIL[E] -->		exchange flux of uracil	Exchange fluxes	0
EXF-UREA[E]	1 UREA[E] -->		exchange flux of urea	Exchange fluxes	0
EXF-URIDINE[E]	1 URIDINE[E] -->		exchange flux of uridine	Exchange fluxes	0
EXF-VANILLATE[E]	1 VANILLATE[E] -->		exchange flux of vanillate	Exchange fluxes	0
EXF-WATER[E]	1 WATER[E] <->		exchange flux of h2o	Exchange fluxes	0
EXF-XANTHINE[E]	1 XANTHINE[E] -->		exchange flux of xanthine	Exchange fluxes	0
AFATTYACID_FREE-ASSEMBLY-RXN	0.28 C16:0 + 0.574 C16:1(C7) + 0.09 C18:1(C9) + 0.056 C14:0 <-> 0.2556 AFATTYACID_FREE_W		generic free fatty acid assembly	Lipid, cell wall biosynthesis	Biomass assembly
LPSSYN-RXN	1 UDP-POLYSACCH_LPS + 1 KDO2-LIPID-A --> 3.005 LPS_W + 1 UDP		generic lps assembly	Lipid, cell wall biosynthesis	Biomass assembly
PEPTIDOSYN-RXN	1 C6 --> 1 UNDECAPRENYL-DIPHOSPHATE + 0.9208 PEPTIDO_W[E] + 0.8 D-ALANINE[E]		peptidoglycan synthesis	Lipid, cell wall biosynthesis	Biomass assembly
PLSYN-RXN	0.735 L-1-PHOSPHATIDYL-ETHANOLAMINE + 0.116 L-1-PHOSPHATIDYL-GLYCEROL + 0.149 CARDIOLIPIN <-> 0.8359 PL_W		generic phospholipid assembly	Lipid, cell wall biosynthesis	Biomass assembly
ACETYL-COA-CARBOXYLTRANSFER-RXN	1 HCO3 + 1 PROTON + 1 ATP + 1 ACETYL-COA <-> 1 PI + 1 MALONYL-COA + 1 ADP	( ACIAD3035 and ACIAD0643 ) and ACIAD0841 and ( ACIAD2517 or ACIAD1736 and ACIAD1737 )	acetyl-coa carboxylase	Lipid, cell wall biosynthesis	Fatty acids biosynthesis
C10:0-2ENOYLACP-REDUCTASE-RXN	1 C10:0-2ENOYLACP + 1 NADH --> 1 C10:0-ACP + 1 NAD	ACIAD3116	2enoyl-acp reductase (c10:0)	Lipid, cell wall biosynthesis	Fatty acids biosynthesis
C10:0-3OXOACP-REDUCTASE-RXN	1 C10:0-3OXOACP + 1 NADPH --> 1 C10:0-3HYDROXYACP + 1 NADP	( ACIAD0042 or ACIAD0582 or ACIAD0871 )	3oxoacyl-acp reductase (c10:0)	Lipid, cell wall biosynthesis	Fatty acids biosynthesis
C10:0-3OXOACP-SYNTHASE-RXN	1 C8:0-ACP + 1 MALONYL-ACP --> 1 C10:0-3OXOACP + 1 ACP + 1 CARBON-DIOXIDE	( ACIAD0580 or ACIAD0879 or ACIAD0583 or ACIAD2101 )	3oxoacyl-acp synthase (c10:0)	Lipid, cell wall biosynthesis	Fatty acids biosynthesis
C10:0-COA-THIOLASE-RXN	1 C10:0-COA + 1 WATER --> 1 C10:0 + 1 CO-A	ACIAD0341 or ACIAD3231 or ACIAD1023	acyl-coa thiolase (c10:0)	Lipid, cell wall biosynthesis	Fatty acids biosynthesis
C12:0-2ENOYLACP-ISOMERASE-RXN	1 C12:0-2ENOYLACP <-> 1 C12:1(C3)-ACP		2enoyl-acp isomerase (c12:0)	Lipid, cell wall biosynthesis	Fatty acids biosynthesis
C12:0-2ENOYLACP-REDUCTASE-RXN	1 C12:0-2ENOYLACP + 1 NADH --> 1 C12:0-ACP + 1 NAD	ACIAD3116	2enoyl-acp reductase (c12:0)	Lipid, cell wall biosynthesis	Fatty acids biosynthesis
C12:0-3HYDROXYACP-DEHYDRATASE-RXN	1 3-OHLAUROYL-ACP --> 1 C12:0-2ENOYLACP + 1 WATER	ACIAD1381	3hydroxyacyl-acp dehydratase (c12:0)	Lipid, cell wall biosynthesis	Fatty acids biosynthesis
C12:0-3OXOACP-REDUCTASE-RXN	1 C12:0-3OXOACP + 1 NADPH --> 1 3-OHLAUROYL-ACP + 1 NADP	( ACIAD0042 or ACIAD0582 or ACIAD0871 )	3oxoacyl-acp reductase (c12:0)	Lipid, cell wall biosynthesis	Fatty acids biosynthesis
C12:0-3OXOACP-SYNTHASE-RXN	1 C10:0-ACP + 1 MALONYL-ACP --> 1 C12:0-3OXOACP + 1 ACP + 1 CARBON-DIOXIDE	( ACIAD0580 or ACIAD0879 or ACIAD0583 or ACIAD2101 )	3oxoacyl-acp synthase (c12:0)	Lipid, cell wall biosynthesis	Fatty acids biosynthesis
C12:0-ACP-HYDROLASE-RXN	1 C12:0-ACP + 1 WATER --> 1 ACP + 1 C12:0		acyl-acp hydrolase (c12:0)	Lipid, cell wall biosynthesis	Fatty acids biosynthesis
C12:0-COA-THIOLASE-RXN	1 C12:0-COA + 1 WATER --> 1 C12:0 + 1 CO-A	ACIAD0341 or ACIAD3231 or ACIAD1023	acyl-coa thiolase (c12:0)	Lipid, cell wall biosynthesis	Fatty acids biosynthesis
C14:0-2ENOYLACP-REDUCTASE-RXN	1 C14:0-2ENOYLACP + 1 NADH --> 1 C14:0-ACP + 1 NAD	ACIAD3116	2enoyl-acp reductase (c14:0)	Lipid, cell wall biosynthesis	Fatty acids biosynthesis
C14:0-3HYDROXYACP-DEHYDRATASE-RXN	1 3-OHMYRISTOYL-ACP --> 1 C14:0-2ENOYLACP + 1 WATER	ACIAD1381	3hydroxyacyl-acp dehydratase (c14:0)	Lipid, cell wall biosynthesis	Fatty acids biosynthesis
C14:0-3OXOACP-REDUCTASE-RXN	1 C14:0-3OXOACP + 1 NADPH --> 1 3-OHMYRISTOYL-ACP + 1 NADP	( ACIAD0042 or ACIAD0582 or ACIAD0871 )	3oxoacyl-acp reductase (c14:0)	Lipid, cell wall biosynthesis	Fatty acids biosynthesis
C14:0-3OXOACP-SYNTHASE-RXN	1 C12:0-ACP + 1 MALONYL-ACP --> 1 C14:0-3OXOACP + 1 ACP + 1 CARBON-DIOXIDE	( ACIAD0580 or ACIAD0879 or ACIAD0583 or ACIAD2101 )	3oxoacyl-acp synthase (c14:0)	Lipid, cell wall biosynthesis	Fatty acids biosynthesis
C14:0-ACP-HYDROLASE-RXN	1 C14:0-ACP + 1 WATER --> 1 ACP + 1 C14:0		acyl-acp hydrolase (c14:0)	Lipid, cell wall biosynthesis	Fatty acids biosynthesis
C14:0-COA-THIOLASE-RXN	1 C14:0-COA + 1 WATER --> 1 CO-A + 1 C14:0	ACIAD0341 or ACIAD3231 or ACIAD1023	acyl-coa thiolase (c14:0)	Lipid, cell wall biosynthesis	Fatty acids biosynthesis
C14:1(C5)-2ENOYLACP-REDUCTASE-RXN	1 C14:1(C5)-2ENOYLACP + 1 NADH --> 1 C14:1(C5)-ACP + 1 NAD	ACIAD3116	2enoyl-acp reductase (c14:1(c5))	Lipid, cell wall biosynthesis	Fatty acids biosynthesis
C14:1(C5)-3HYDROXYACP-DEHYDRATASE-RXN	1 C14:1(C5)-3HYDROXYACP --> 1 C14:1(C5)-2ENOYLACP + 1 WATER	ACIAD1381	3hydroxyacyl-acp dehydratase (c14:1(c5))	Lipid, cell wall biosynthesis	Fatty acids biosynthesis
C14:1(C5)-3OXOACP-REDUCTASE-RXN	1 C14:1(C5)-3OXOACP + 1 NADPH --> 1 C14:1(C5)-3HYDROXYACP + 1 NADP	( ACIAD0042 or ACIAD0582 or ACIAD0871 )	3oxoacyl-acp reductase (c14:1(c5))	Lipid, cell wall biosynthesis	Fatty acids biosynthesis
C14:1(C5)-3OXOACP-SYNTHASE-RXN	1 C12:1(C3)-ACP + 1 MALONYL-ACP --> 1 C14:1(C5)-3OXOACP + 1 ACP + 1 CARBON-DIOXIDE	( ACIAD0580 or ACIAD0879 or ACIAD0583 or ACIAD2101 )	3oxoacyl-acp synthase (c14:1(c5))	Lipid, cell wall biosynthesis	Fatty acids biosynthesis
C14:1(C5)-COA-THIOLASE-RXN	1 WATER + 1 C14:1(C5)-COA --> 1 C14:1(C5) + 1 CO-A	ACIAD0341 or ACIAD3231 or ACIAD1023	acyl-coa thiolase (c14:1(c5))	Lipid, cell wall biosynthesis	Fatty acids biosynthesis
C16:0-2ENOYLACP-REDUCTASE-RXN	1 C16:0-2ENOYLACP + 1 NADH --> 1 C16:0-ACP + 1 NAD	ACIAD3116	2enoyl-acp reductase (c16:0)	Lipid, cell wall biosynthesis	Fatty acids biosynthesis
C16:0-3HYDROXYACP-DEHYDRATASE-RXN	1 C16:0-3HYDROXYACP --> 1 C16:0-2ENOYLACP + 1 WATER	ACIAD1381	3hydroxyacyl-acp dehydratase (c16:0)	Lipid, cell wall biosynthesis	Fatty acids biosynthesis
C16:0-3OXOACP-REDUCTASE-RXN	1 C16:0-3OXOACP + 1 NADPH --> 1 C16:0-3HYDROXYACP + 1 NADP	( ACIAD0042 or ACIAD0582 or ACIAD0871 )	3oxoacyl-acp reductase (c16:0)	Lipid, cell wall biosynthesis	Fatty acids biosynthesis
C16:0-3OXOACP-SYNTHASE-RXN	1 C14:0-ACP + 1 MALONYL-ACP --> 1 C16:0-3OXOACP + 1 ACP + 1 CARBON-DIOXIDE	( ACIAD0580 or ACIAD0879 or ACIAD0583 or ACIAD2101 )	3oxoacyl-acp synthase (c16:0)	Lipid, cell wall biosynthesis	Fatty acids biosynthesis
C16:0-ACP-HYDROLASE-RXN	1 C16:0-ACP + 1 WATER --> 1 C16:0 + 1 ACP		acyl-acp hydrolase (c16:0)	Lipid, cell wall biosynthesis	Fatty acids biosynthesis
C16:0-COA-THIOLASE-RXN	1 WATER + 1 C16:0-COA --> 1 C16:0 + 1 CO-A	ACIAD0341 or ACIAD3231 or ACIAD1023	acyl-coa thiolase (c16:0)	Lipid, cell wall biosynthesis	Fatty acids biosynthesis
C16:1(C7)-2ENOYLACP-REDUCTASE-RXN	1 C16:1(C7)-2ENOYLACP + 1 NADH --> 1 C16:1(C7)-ACP + 1 NAD	ACIAD3116	2enoyl-acp reductase (c16:1(c7))	Lipid, cell wall biosynthesis	Fatty acids biosynthesis
C16:1(C7)-3HYDROXYACP-DEHYDRATASE-RXN	1 C16:1(C7)-3HYDROXYACP --> 1 C16:1(C7)-2ENOYLACP + 1 WATER	ACIAD1381	3hydroxyacyl-acp dehydratase (c16:1(c7))	Lipid, cell wall biosynthesis	Fatty acids biosynthesis
C16:1(C7)-3OXOACP-REDUCTASE-RXN	1 C16:1(C7)-3OXOACP + 1 NADPH --> 1 C16:1(C7)-3HYDROXYACP + 1 NADP	( ACIAD0042 or ACIAD0582 or ACIAD0871 )	3oxoacyl-acp reductase (c16:1(c7))	Lipid, cell wall biosynthesis	Fatty acids biosynthesis
C16:1(C7)-3OXOACP-SYNTHASE-RXN	1 C14:1(C5)-ACP + 1 MALONYL-ACP --> 1 C16:1(C7)-3OXOACP + 1 ACP + 1 CARBON-DIOXIDE	( ACIAD0580 or ACIAD0879 or ACIAD0583 or ACIAD2101 )	3oxoacyl-acp synthase (c16:1(c7))	Lipid, cell wall biosynthesis	Fatty acids biosynthesis
C16:1(C7)-ACP-HYDROLASE-RXN	1 C16:1(C7)-ACP + 1 WATER --> 1 C16:1(C7) + 1 ACP		acyl-acp hydrolase (c16:1(c7))	Lipid, cell wall biosynthesis	Fatty acids biosynthesis
C16:1(C7)-COA-THIOLASE-RXN	1 C16:1(C7)-COA + 1 WATER --> 1 C16:1(C7) + 1 CO-A	ACIAD0341 or ACIAD3231 or ACIAD1023	acyl-coa thiolase (c16:1(c7))	Lipid, cell wall biosynthesis	Fatty acids biosynthesis
C18:0-2ENOYLACP-REDUCTASE-RXN	1 C18:0-2ENOYLACP + 1 NADH --> 1 C18:0-ACP + 1 NAD	ACIAD3116	2enoyl-acp reductase (c18:0)	Lipid, cell wall biosynthesis	Fatty acids biosynthesis
C18:0-3HYDROXYACP-DEHYDRATASE-RXN	1 C18:0-3HYDROXYACP --> 1 C18:0-2ENOYLACP + 1 WATER	ACIAD1381	3hydroxyacyl-acp dehydratase (c18:0)	Lipid, cell wall biosynthesis	Fatty acids biosynthesis
C18:0-3OXOACP-REDUCTASE-RXN	1 C18:0-3OXOACP + 1 NADPH --> 1 C18:0-3HYDROXYACP + 1 NADP	( ACIAD0042 or ACIAD0582 or ACIAD0871 )	3oxoacyl-acp reductase (c18:0)	Lipid, cell wall biosynthesis	Fatty acids biosynthesis
C18:0-3OXOACP-SYNTHASE-RXN	1 C16:0-ACP + 1 MALONYL-ACP --> 1 C18:0-3OXOACP + 1 ACP + 1 CARBON-DIOXIDE	( ACIAD0580 or ACIAD0879 or ACIAD0583 or ACIAD2101 )	3oxoacyl-acp synthase (c18:0)	Lipid, cell wall biosynthesis	Fatty acids biosynthesis
C18:0-ACP-HYDROLASE-RXN	1 C18:0-ACP + 1 WATER --> 1 C18:0 + 1 ACP		acyl-acp hydrolase (c18:0)	Lipid, cell wall biosynthesis	Fatty acids biosynthesis
C18:0-COA-THIOLASE-RXN	1 C18:0-COA + 1 WATER --> 1 C18:0 + 1 CO-A	ACIAD0341 or ACIAD3231 or ACIAD1023	acyl-coa thiolase (c18:0)	Lipid, cell wall biosynthesis	Fatty acids biosynthesis
C18:1(C9)-2ENOYLACP-REDUCTASE-RXN	1 C18:1(C9)-2ENOYLACP + 1 NADH --> 1 C18:1(C9)-ACP + 1 NAD	ACIAD3116	2enoyl-acp reductase (c18:1(c9))	Lipid, cell wall biosynthesis	Fatty acids biosynthesis
C18:1(C9)-3HYDROXYACP-DEHYDRATASE-RXN	1 C18:1(C9)-3HYDROXYACP --> 1 C18:1(C9)-2ENOYLACP + 1 WATER	ACIAD1381	3hydroxyacyl-acp dehydratase (c18:1(c9))	Lipid, cell wall biosynthesis	Fatty acids biosynthesis
C18:1(C9)-3OXOACP-REDUCTASE-RXN	1 C18:1(C9)-3OXOACP + 1 NADPH --> 1 C18:1(C9)-3HYDROXYACP + 1 NADP	( ACIAD0042 or ACIAD0582 or ACIAD0871 )	3oxoacyl-acp reductase (c18:1(c9))	Lipid, cell wall biosynthesis	Fatty acids biosynthesis
C18:1(C9)-3OXOACP-SYNTHASE-RXN	1 C16:1(C7)-ACP + 1 MALONYL-ACP --> 1 C18:1(C9)-3OXOACP + 1 ACP + 1 CARBON-DIOXIDE	( ACIAD0580 or ACIAD0879 or ACIAD0583 or ACIAD2101 )	3oxoacyl-acp synthase (c18:1(c9))	Lipid, cell wall biosynthesis	Fatty acids biosynthesis
C18:1-(C9)ACP-HYDROLASE-RXN	1 C18:1(C9)-ACP + 1 WATER --> 1 C18:1(C9) + 1 ACP		acyl-acp hydrolase (c18:1(c9))	Lipid, cell wall biosynthesis	Fatty acids biosynthesis
C18:1(C9)-COA-THIOLASE-RXN	1 C18:1(C9)-COA + 1 WATER --> 1 C18:1(C9) + 1 CO-A	ACIAD0341 or ACIAD3231 or ACIAD1023	acyl-coa thiolase (c18:1(c9))	Lipid, cell wall biosynthesis	Fatty acids biosynthesis
C4:0-2ENOYLACP-REDUCTASE-RXN	1 C4:0-2ENOYLACP + 1 NADH --> 1 C4:0-ACP + 1 NAD	ACIAD3116	2enoyl-acp reductase (c4:0)	Lipid, cell wall biosynthesis	Fatty acids biosynthesis
C4:0-3HYDROXYACP-DEHYDRATASE-RXN	1 C4:0-3HYDROXYACP --> 1 C4:0-2ENOYLACP + 1 WATER	ACIAD1381	3hydroxyacyl-acp dehydratase (c4:0)	Lipid, cell wall biosynthesis	Fatty acids biosynthesis
C4:0-3OXOACP-REDUCTASE-RXN	1 ACETOACETYL-S-ACP + 1 NADPH --> 1 C4:0-3HYDROXYACP + 1 NADP	( ACIAD0042 or ACIAD0582 or ACIAD0871 )	3oxoacyl-acp reductase (c4:0)	Lipid, cell wall biosynthesis	Fatty acids biosynthesis
C4:0-3OXOACP-SYNTHASE-RXN	1 ACETYL-ACP + 1 MALONYL-ACP --> 1 ACETOACETYL-S-ACP + 1 ACP + 1 CARBON-DIOXIDE	( ACIAD0580 or ACIAD0879 or ACIAD0583 or ACIAD2101 )	3oxoacyl-acp synthase (c4:0)	Lipid, cell wall biosynthesis	Fatty acids biosynthesis
C6:0-2ENOYLACP-REDUCTASE-RXN	1 C6:0-2ENOYLACP + 1 NADH --> 1 C6:0-ACP + 1 NAD	ACIAD3116	2enoyl-acp reductase (c6:0)	Lipid, cell wall biosynthesis	Fatty acids biosynthesis
C6:0-3HYDROXYACP-DEHYDRATASE-RXN	1 C6:0-3HYDROXYACP --> 1 C6:0-2ENOYLACP + 1 WATER	ACIAD1381	3hydroxyacyl-acp dehydratase (c6:0)	Lipid, cell wall biosynthesis	Fatty acids biosynthesis
C6:0-3OXOACP-REDUCTASE-RXN	1 C6:0-3OXOACP + 1 NADPH --> 1 C6:0-3HYDROXYACP + 1 NADP	( ACIAD0042 or ACIAD0582 or ACIAD0871 )	3oxoacyl-acp reductase (c6:0)	Lipid, cell wall biosynthesis	Fatty acids biosynthesis
C6:0-3OXOACP-SYNTHASE-RXN	1 C4:0-ACP + 1 MALONYL-ACP --> 1 C6:0-3OXOACP + 1 ACP + 1 CARBON-DIOXIDE	( ACIAD0580 or ACIAD0879 or ACIAD0583 or ACIAD2101 )	3oxoacyl-acp synthase (c6:0)	Lipid, cell wall biosynthesis	Fatty acids biosynthesis
C6:0-COA-THIOLASE-RXN	1 C6:0-COA + 1 WATER --> 1 C6:0 + 1 CO-A	ACIAD0341 or ACIAD3231 or ACIAD1023	acyl-coa thiolase (c6:0)	Lipid, cell wall biosynthesis	Fatty acids biosynthesis
C8:0-2ENOYLACP-REDUCTASE-RXN	1 C8:0-2ENOYLACP + 1 NADH --> 1 C8:0-ACP + 1 NAD	ACIAD3116	2enoyl-acp reductase (c8:0)	Lipid, cell wall biosynthesis	Fatty acids biosynthesis
C8:0-3HYDROXYACP-DEHYDRATASE-RXN	1 C8:0-3HYDROXYACP --> 1 C8:0-2ENOYLACP + 1 WATER	ACIAD1381	3hydroxyacyl-acp dehydratase (c8:0)	Lipid, cell wall biosynthesis	Fatty acids biosynthesis
C8:0-3OXOACP-REDUCTASE-RXN	1 C8:0-3OXOACP + 1 NADPH --> 1 C8:0-3HYDROXYACP + 1 NADP	( ACIAD0042 or ACIAD0582 or ACIAD0871 )	3oxoacyl-acp reductase (c8:0)	Lipid, cell wall biosynthesis	Fatty acids biosynthesis
C8:0-3OXOACP-SYNTHASE-RXN	1 C6:0-ACP + 1 MALONYL-ACP --> 1 C8:0-3OXOACP + 1 ACP + 1 CARBON-DIOXIDE	( ACIAD0580 or ACIAD0879 or ACIAD0583 or ACIAD2101 )	3oxoacyl-acp synthase (c8:0)	Lipid, cell wall biosynthesis	Fatty acids biosynthesis
C8:0-COA-THIOLASE-RXN	1 WATER + 1 C8:0-COA --> 1 C8:0 + 1 CO-A	ACIAD0341 or ACIAD3231 or ACIAD1023	acyl-coa thiolase (c8:0)	Lipid, cell wall biosynthesis	Fatty acids biosynthesis
FABAUNSATDEHYDR-RXN	1 C10:0-3HYDROXYACP --> 1 C10:0-2ENOYLACP + 1 WATER	ACIAD1381	3hydroxyacyl-acp dehydratase (c10:0)	Lipid, cell wall biosynthesis	Fatty acids biosynthesis
MALONYL-ACPDECARBOX-RXN	1 MALONYL-ACP --> 1 CARBON-DIOXIDE + 1 ACETYL-ACP	ACIAD0879	malonyl-acp decarboxylase	Lipid, cell wall biosynthesis	Fatty acids biosynthesis
MALONYL-COA-ACP-TRANSACYL-RXN	1 MALONYL-COA + 1 ACP <-> 1 CO-A + 1 MALONYL-ACP	ACIAD0870 and ACIAD0872	malonyl-coa-acp transacylase	Lipid, cell wall biosynthesis	Fatty acids biosynthesis
3-OHACYL-ACP_LPS-ASSEMBLY-RXN	0.56 3-OHLAUROYL-ACP + 0.44 3-OHMYRISTOYL-ACP <-> 1 3-OHACYL-ACP_LPS		generic hydroxyacyl-acp of lps assembly	Lipid, cell wall biosynthesis	KDO-lipid A biosynthesis
ACYL-ACP_LPS-ASSEMBLY-RXN	0.1 C18:0-ACP + 0.62 C12:0-ACP + 0.1 C18:1(C9)-ACP + 0.18 C16:0-ACP <-> 1 ACYL-ACP_LPS		generic acyl acp of lps assembly	Lipid, cell wall biosynthesis	KDO-lipid A biosynthesis
ACYLACYLTRAN-RXN	1 KDO2-LIPID-IVA + 2 ACYL-ACP_LPS --> 2 ACP + 1 KDO2-LIPID-A	ACIAD2638 or ACIAD0484	acyl acyltransferase	Lipid, cell wall biosynthesis	KDO-lipid A biosynthesis
CPM-KDOSYNTH-RXN	1 CTP + 1 KDO --> 1 PPI + 1 CMP-KDO	ACIAD2362	3-deoxy-manno-octulosonate cytidylyltransferase	Lipid, cell wall biosynthesis	KDO-lipid A biosynthesis
DARAB5PISOM-RXN	1 ARABINOSE-5P <-> 1 RIBULOSE-5P	ACIAD1482	arabinose-5-phosphate isomerase	Lipid, cell wall biosynthesis	KDO-lipid A biosynthesis
KDO-8PPHOSPHAT-RXN	1 KDO-8P + 1 WATER --> 1 PI + 1 KDO	ACIAD1483	3-deoxy-manno-octulosonate-8-phosphatase	Lipid, cell wall biosynthesis	KDO-lipid A biosynthesis
KDO-8PSYNTH-RXN	1 PHOSPHO-ENOL-PYRUVATE + 1 ARABINOSE-5P + 1 WATER --> 1 PI + 1 KDO-8P	ACIAD2002	2-dehydro-3-deoxyphosphooctonate aldolase	Lipid, cell wall biosynthesis	KDO-lipid A biosynthesis
KDOTRANS2-RXN	1 CMP-KDO + 1 KDO-LIPID-IVA --> 1 CMP + 1 KDO2-LIPID-IVA	ACIAD3479	3-deoxy-d-manno-octulosonic acid transferase	Lipid, cell wall biosynthesis	KDO-lipid A biosynthesis
KDOTRANS-RXN	1 CMP-KDO + 1 LIPID-IV-A --> 1 CMP + 1 KDO-LIPID-IVA	ACIAD3479	3-deoxy-d-manno-2-octulosonate transferase	Lipid, cell wall biosynthesis	KDO-lipid A biosynthesis
LIPIDADISACCHARIDESYNTH-RXN	1 BISOHMYR-GLUCOSAMINYL-1P + 1 OH-MYRISTOYL --> 1 BISOHMYR-GLC + 1 UDP	ACIAD2324	lipid-a-disaccharide synthase	Lipid, cell wall biosynthesis	KDO-lipid A biosynthesis
LIPIDXSYNTHESIS-RXN	1 WATER + 1 OH-MYRISTOYL --> 1 BISOHMYR-GLUCOSAMINYL-1P + 1 UMP	ACIAD1922	udp-2,3-diacylglucosamine hydrolase	Lipid, cell wall biosynthesis	KDO-lipid A biosynthesis
TETRAACYLDISACC4KIN-RXN	1 BISOHMYR-GLC + 1 ATP --> 1 ADP + 1 LIPID-IV-A	ACIAD2363	tetraacyldisaccharide 4'-kinase	Lipid, cell wall biosynthesis	KDO-lipid A biosynthesis
UDPACYLGLCNACDEACETYL-RXN	1 UDP-OHMYR-ACETYLGLUCOSAMINE + 1 WATER --> 1 UDP-OHMYR-GLUCOSAMINE + 1 ACET	ACIAD3510	udp-3-o-acyl-n-acetylglucosamine deacetylase	Lipid, cell wall biosynthesis	KDO-lipid A biosynthesis
UDPHYDROXYMYRGLUCOSAMNACETYLTRANS-RXN	1 3-OHACYL-ACP_LPS + 1 UDP-OHMYR-GLUCOSAMINE <-> 1 ACP + 1 OH-MYRISTOYL	ACIAD1380	udp-3-o-[3-hydroxylauroyl] glucosamine n-acyltransferase	Lipid, cell wall biosynthesis	KDO-lipid A biosynthesis
UDPNACETYLGLUCOSAMACYLTRANS-RXN	1 3-OHACYL-ACP_LPS + 1 UDP-N-ACETYL-D-GLUCOSAMINE <-> 1 UDP-OHMYR-ACETYLGLUCOSAMINE + 1 ACP	ACIAD1382	acyl-[acyl-carrier-protein]--udp-n-acetylglucosamine o-acyltransferase	Lipid, cell wall biosynthesis	KDO-lipid A biosynthesis
UDP-POLYSACCH_LPS-ASSEMBLY-RXN	1.66 GDP-MANNOSE + 1.67 UDP-GLUCOSE + 1.67 DTDP-RHAMNOSE --> 1 UDP-POLYSACCH_LPS + 1.66 GDP + 0.67 UDP + 1.67 TDP		generic udp-polysaccharide of lps assembly	Lipid, cell wall biosynthesis	KDO-lipid A biosynthesis
RXN0-949	2 S-ADENOSYLMETHIONINE + 1 C8:0-ACP --> 2 MET + 2 CH33ADO + 1 LIPOYL-ACP	ACIAD1015 or ACIAD2275	lipoate synthase	Lipid, cell wall biosynthesis	Lipoate biosynthesis
DALADALALIG-RXN	2 D-ALANINE + 1 ATP <-> 1 PI + 1 D-ALA-D-ALA + 1 ADP	ACIAD3515	d-alanine--d-alanine ligase	Lipid, cell wall biosynthesis	Peptidoglycan biosynthesis
GLUCOSAMINE1PACETYL-RXN	1 GLUCOSAMINE-1P + 1 ACETYL-COA --> 1 CO-A + 1 N-ACETYL-D-GLUCOSAMINE-1-P	ACIAD3575	glucosamine-1-phosphate N-acetyltransferase	Lipid, cell wall biosynthesis	Peptidoglycan biosynthesis
GLUTRACE-RXN	1 GLT <-> 1 D-GLT	ACIAD3257	glutamate racemase	Lipid, cell wall biosynthesis	Peptidoglycan biosynthesis
L-GLN-FRUCT-6-P-AMINOTRANS-RXN	1 GLN + 1 FRUCTOSE-6P --> 1 D-GLUCOSAMINE-6-P + 1 GLT	ACIAD3576	glucosamine--fructose-6-phosphate aminotransferase (isomerizing)	Lipid, cell wall biosynthesis	Peptidoglycan biosynthesis
NACGLCTRANS-RXN	1 UDP-N-ACETYL-D-GLUCOSAMINE + 1 C5 --> 1 UDP + 1 C6	ACIAD3517	udp-n-acetylglucosamine:n-acetylmuramyl-(pentapeptide) pyrophosphoryl-undecaprenol n-acetylglucosamine transferase	Lipid, cell wall biosynthesis	Peptidoglycan biosynthesis
NAG1P-URIDYLTRANS-RXN	1 UTP + 1 N-ACETYL-D-GLUCOSAMINE-1-P --> 1 UDP-N-ACETYL-D-GLUCOSAMINE + 1 PPI	ACIAD3575	udp-n-acetylglucosamine pyrophosphorylase	Lipid, cell wall biosynthesis	Peptidoglycan biosynthesis
PHOSGLUCOSAMINEMUT-RXN	1 D-GLUCOSAMINE-6-P <-> 1 GLUCOSAMINE-1P	ACIAD3502	phosphoglucosamine mutase	Lipid, cell wall biosynthesis	Peptidoglycan biosynthesis
PHOSNACMURPENTATRANS-RXN	1 UNDECAPRENYL-P + 1 C1 --> 1 UMP + 1 C5	ACIAD3363	phospho-n-acetylmuramoyl-pentapeptide transferase	Lipid, cell wall biosynthesis	Peptidoglycan biosynthesis
UDPNACETYLGLUCOSAMENOLPYRTRANS-RXN	1 UDP-N-ACETYL-D-GLUCOSAMINE + 1 PHOSPHO-ENOL-PYRUVATE --> 1 PI + 1 UDP-ACETYL-CARBOXYVINYL-GLUCOSAMINE	ACIAD0660	udp-n-acetylglucosamine 1-carboxyvinyltransferase	Lipid, cell wall biosynthesis	Peptidoglycan biosynthesis
UDPNACETYLMURAMATEDEHYDROG-RXN	1 UDP-ACETYL-CARBOXYVINYL-GLUCOSAMINE + 1 NADPH <-> 1 UDP-N-ACETYLMURAMATE + 1 NADP	ACIAD1945	udp-n-acetylmuramate dehydrogenase	Lipid, cell wall biosynthesis	Peptidoglycan biosynthesis
UDP-NACMURALA-GLU-LIG-RXN	1 D-GLT + 1 ATP + 1 UDP-ACETYLMURAMOYL-ALA --> 1 PI + 1 UDP-AA-GLUTAMATE + 1 ADP	ACIAD0270	udp-n-acetylmuramoylalanine--d-glutamate ligase	Lipid, cell wall biosynthesis	Peptidoglycan biosynthesis
UDP-NACMUR-ALA-LIG-RXN	1 UDP-N-ACETYLMURAMATE + 1 L-ALPHA-ALANINE + 1 ATP --> 1 PI + 1 ADP + 1 UDP-ACETYLMURAMOYL-ALA	ACIAD3516	udp-n-acetylmuramate--alanine ligase	Lipid, cell wall biosynthesis	Peptidoglycan biosynthesis
UDP-NACMURALGLDAPAALIG-RXN	1 D-ALA-D-ALA + 1 UDP-AAGM-DIAMINOHEPTANEDIOATE + 1 ATP --> 1 PI + 1 C1 + 1 ADP	ACIAD3364	udp-n-acetylmuramoylalanyl-d-glutamyl-2,6-diaminopimelate--d-alanyl- d-alanine ligase	Lipid, cell wall biosynthesis	Peptidoglycan biosynthesis
UDP-NACMURALGLDAPLIG-RXN	1 MESO-DIAMINOPIMELATE + 1 UDP-AA-GLUTAMATE + 1 ATP --> 1 PI + 1 UDP-AAGM-DIAMINOHEPTANEDIOATE + 1 ADP	ACIAD1279 or ACIAD3365	udp-n-acetylmuramoylalanyl-d-glutamate--2,6-diaminopimelate ligase	Lipid, cell wall biosynthesis	Peptidoglycan biosynthesis
1-ACYLGLYCEROL-3-P-ACYLTRANSFER-PL-RXN	1 ACYL-ACP_PL + 1 ACYL-SN-GLYCEROL-3P_PL --> 1 L-PHOSPHATIDATE_PL + 1 ACP	ACIAD3232	glycerol-3-phosphate acyltransferase	Lipid, cell wall biosynthesis	Phospholipids biosynthesis
ACYL-ACP_PL-ASSEMBLY-RXN	0.2 C16:1(C7)-ACP + 0.1 C18:0-ACP + 0.6 C18:1(C9)-ACP + 0.1 C16:0-ACP <-> 1 ACYL-ACP_PL		generic acyl acp of phospholipids assembly	Lipid, cell wall biosynthesis	Phospholipids biosynthesis
CARDIOLIPSYN-RXN	2 L-1-PHOSPHATIDYL-GLYCEROL <-> 1 GLYCEROL + 1 CARDIOLIPIN		cardiolipin synthase	Lipid, cell wall biosynthesis	Phospholipids biosynthesis
CDPDIGLYSYN-RXN	1 CTP + 1 L-PHOSPHATIDATE_PL <-> 1 PPI + 1 CDPDIACYLGLYCEROL	ACIAD1375 or ACIAD1664	phosphatidate cytidylyltransferase	Lipid, cell wall biosynthesis	Phospholipids biosynthesis
GLYCEROL-3-P-ACYLTRANSFER-PL-RXN	1 ACYL-ACP_PL + 1 GLYCEROL-3P --> 1 ACP + 1 ACYL-SN-GLYCEROL-3P_PL	ACIAD3232	glycerol-3-phosphate acyltransferase	Lipid, cell wall biosynthesis	Phospholipids biosynthesis
PGPPHOSPHA-RXN	1 L-1-PHOSPHATIDYL-GLYCEROL-P + 1 WATER --> 1 PI + 1 L-1-PHOSPHATIDYL-GLYCEROL	ACIAD3574 or ACIAD2942 or ACIAD0554	phosphatidylglycerophosphatase	Lipid, cell wall biosynthesis	Phospholipids biosynthesis
PHOSPHAGLYPSYN-RXN	1 GLYCEROL-3P + 1 CDPDIACYLGLYCEROL --> 1 CMP + 1 L-1-PHOSPHATIDYL-GLYCEROL-P	ACIAD0342	cdp-diacylglycerol--glycerol-3-phosphate 3-phosphatidyltransferase	Lipid, cell wall biosynthesis	Phospholipids biosynthesis
PHOSPHASERDECARB-RXN	1 L-1-PHOSPHATIDYL-SERINE --> 1 L-1-PHOSPHATIDYL-ETHANOLAMINE + 1 CARBON-DIOXIDE	ACIAD3560	phosphatidylserine decarboxylase	Lipid, cell wall biosynthesis	Phospholipids biosynthesis
PHOSPHASERSYN-RXN	1 SER + 1 CDPDIACYLGLYCEROL --> 1 CMP + 1 L-1-PHOSPHATIDYL-SERINE	ACIAD3149	phosphatidylserine synthase	Lipid, cell wall biosynthesis	Phospholipids biosynthesis
DTDPDEHYDRHAMEPIM-RXN	1 DTDP-DEOH-DEOXY-GLUCOSE <-> 1 DTDP-DEOH-DEOXY-MANNOSE	ACIAD0080	dtdp-4-dehydrorhamnose 3,5-epimerase	Lipid, cell wall biosynthesis	Polysaccharides biosynthesis
DTDPDEHYRHAMREDUCT-RXN	1 NADPH + 1 DTDP-DEOH-DEOXY-MANNOSE <-> 1 DTDP-RHAMNOSE + 1 NADP	ACIAD0078	dtdp-4-dehydrorhamnose reductase	Lipid, cell wall biosynthesis	Polysaccharides biosynthesis
DTDPGLUCDEHYDRAT-RXN	1 DTDP-D-GLUCOSE --> 1 DTDP-DEOH-DEOXY-GLUCOSE + 1 WATER	ACIAD0076	dtdp-glucose 4,6-dehydratase	Lipid, cell wall biosynthesis	Polysaccharides biosynthesis
DTDPGLUCOSEPP-RXN	1 GLC-1-P + 1 TTP <-> 1 DTDP-D-GLUCOSE + 1 PPI	ACIAD0079	glucose-1-phosphate thymidylyltransferase	Lipid, cell wall biosynthesis	Polysaccharides biosynthesis
GDP-MANNOSE-6-DEHYDROGENASE-RXN	1 GDP-MANNOSE + 2 NAD + 1 WATER <-> 2 NADH + 1 CPD-1828	ACIAD0087	gdp-mannose 6-dehydrogenase	Lipid, cell wall biosynthesis	Polysaccharides biosynthesis
GLUC1PURIDYLTRANS-RXN	1 GLC-1-P + 1 UTP --> 1 UDP-GLUCOSE + 1 PPI	ACIAD0099	utp--glucose-1-phosphate uridylyltransferase	Lipid, cell wall biosynthesis	Polysaccharides biosynthesis
MANNPGUANYLTRANGDP-RXN	1 MANNOSE-1P + 1 GDP --> 1 PI + 1 GDP-MANNOSE	ACIAD0086	mannose-1-phosphate guanylyltransferase (gdp)	Lipid, cell wall biosynthesis	Polysaccharides biosynthesis
MANNPISOM-RXN	1 MANNOSE-6P <-> 1 FRUCTOSE-6P	ACIAD0086	mannose-6-phosphate isomerase	Lipid, cell wall biosynthesis	Polysaccharides biosynthesis
PHOSMANMUT-RXN	1 MANNOSE-1P <-> 1 MANNOSE-6P	ACIAD0902 or ACIAD0104	phosphomannomutase	Lipid, cell wall biosynthesis	Polysaccharides biosynthesis
POLYSACCH_FREESYN-RXN	1 UDP-POLYSACCH_LPS --> 1 UDP + 0.8 POLYSACCH_FREE_W		generic free polysaccharides synthesis	Lipid, cell wall biosynthesis	Polysaccharides biosynthesis
UGD-RXN	1 UDP-GLUCOSE + 2 NAD + 1 WATER <-> 2 NADH + 1 UDP-GLUCURONATE	ACIAD0100 or ACIAD0087 or ACIAD0072	udp-glucose 6-dehydrogenase	Lipid, cell wall biosynthesis	Polysaccharides biosynthesis
1-ACYLGLYCEROL-3-P-ACYLTRANSFER-TAG-RXN	1 ACYL-SN-GLYCEROL-3P_TAG + 1 ACYL-ACP_TAG --> 1 L-PHOSPHATIDATE_TAG + 1 ACP	ACIAD3232	glycerol-3-phosphate acyltransferase	Lipid, cell wall biosynthesis	TAG metabolism
ACYL-ACP_TAG-ASSEMBLY-RXN	0.022 C14:0-ACP + 0.052 C16:1(C7)-ACP + 0.06 C18:0-ACP + 0.149 C18:1(C9)-ACP + 0.717 C16:0-ACP <-> 1 ACYL-ACP_TAG		generic acyl-acp of triacylglycerol assembly	Lipid, cell wall biosynthesis	TAG metabolism
ACYL-COA_TAG-ASSEMBLY-RXN	0.022 C14:0-COA + 0.052 C16:1(C7)-COA + 0.06 C18:0-COA + 0.149 C18:1(C9)-COA + 0.717 C16:0-COA <-> 1 ACYL-COA_TAG		generic acyl-coa of triacylglycerol assembly	Lipid, cell wall biosynthesis	TAG metabolism
AFATTYACID_TAG-ASSEMBLY-RXN	0.717 C16:0 + 0.06 C18:0 + 0.052 C16:1(C7) + 0.149 C18:1(C9) + 0.022 C14:0 <-> 1 AFATTYACID_TAG		generic fatty acid of triacylglycerol assembly	Lipid, cell wall biosynthesis	TAG metabolism
DIACYLGLYCEROL-O-ACYLTRANSFERASE-RXN	1 DIACYLGLYCEROL + 1 ACYL-COA_TAG --> 1 TRIACYLGLYCEROL + 1 CO-A	ACIAD0832	diacylglycerol o-acyltransferase	Lipid, cell wall biosynthesis	TAG metabolism
DIACYLGLYKIN-RXN	1 DIACYLGLYCEROL + 1 ATP --> 1 L-PHOSPHATIDATE_TAG + 1 ADP	ACIAD2837	diacylglycerol kinase	Lipid, cell wall biosynthesis	TAG metabolism
GLYCEROL-3-P-ACYLTRANSFER-TAG-RXN	1 ACYL-ACP_TAG + 1 GLYCEROL-3P --> 1 ACYL-SN-GLYCEROL-3P_TAG + 1 ACP	ACIAD3232	glycerol-3-phosphate acyltransferase	Lipid, cell wall biosynthesis	TAG metabolism
PHOSPHATIDATE-PHOSPHATASE-RXN	1 L-PHOSPHATIDATE_TAG + 1 WATER --> 1 PI + 1 DIACYLGLYCEROL		phosphatidate phosphatase	Lipid, cell wall biosynthesis	TAG metabolism
TRIACYLGLYCEROL_W-RXN	1 TRIACYLGLYCEROL <-> 0.8205 TRIACYLGLYCEROL_W		conversion to "mass" metabolite of triacylglycerol	Lipid, cell wall biosynthesis	TAG metabolism
TRIACYLGLYCEROL-LIPASE-RXN	1 TRIACYLGLYCEROL + 1 WATER --> 1 AFATTYACID_TAG + 1 DIACYLGLYCEROL	ACIAD3309 or ACIAD1121	triacylglycerol lipase	Lipid, cell wall biosynthesis	TAG metabolism
ACYL-COA_WAX-ASSEMBLY-RXN	0.315 C16:1(C7)-COA + 0.445 C18:1(C9)-COA + 0.24 C16:0-COA <-> 1 ACYL-COA_WAX		generic acyl-coa of wax assembly	Lipid, cell wall biosynthesis	Wax ester metabolism
ACYL-OH_WAX-ASSEMBLY-RXN	0.473 C18:1(C9)-OH + 0.475 C16:1(C7)-OH + 0.052 C16:0-OH <-> 1 ACYL-OH_WAX		generic acyl-alcohol of wax assembly	Lipid, cell wall biosynthesis	Wax ester metabolism
AFATTYACID_WAX-ASSEMBLY-RXN	0.24 C16:0 + 0.315 C16:1(C7) + 0.445 C18:1(C9) <-> 1 AFATTYACID_WAX		generic fatty acid of wax assembly	Lipid, cell wall biosynthesis	Wax ester metabolism
C16:0-ALDEHYDE-REDUCTASE-RXN	1 C16:0-ALDEHYDE + 1 NADH <-> 1 NAD + 1 C16:0-OH		long chain aldehyde reductase (c16:0)	Lipid, cell wall biosynthesis	Wax ester metabolism
C16:0-COA-REDUCTASE-RXN	1 C16:0-COA + 1 NADPH <-> 1 NADP + 1 CO-A + 1 C16:0-ALDEHYDE	ACIAD3383	fatty acyl-coa reductase (c16:0)	Lipid, cell wall biosynthesis	Wax ester metabolism
C16:1(C7)-ALDEHYDE-REDUCTASE-RXN	1 C16:1(C7)-ALDEHYDE + 1 NADH <-> 1 NAD + 1 C16:1(C7)-OH		long chain aldehyde reductase (c16:1(c7))	Lipid, cell wall biosynthesis	Wax ester metabolism
C16:1(C7)-COA-REDUCTASE-RXN	1 C16:1(C7)-COA + 1 NADPH <-> 1 NADP + 1 CO-A + 1 C16:1(C7)-ALDEHYDE	ACIAD3383	fatty acyl-coa reductase (c16:1(c7))	Lipid, cell wall biosynthesis	Wax ester metabolism
C18:1(C9)-ALDEHYDE-REDUCTASE-RXN	1 C18:1(C9)-ALDEHYDE + 1 NADH <-> 1 NAD + 1 C18:1(C9)-OH		long chain aldehyde reductase (c18:1(c9))	Lipid, cell wall biosynthesis	Wax ester metabolism
C18:1(C9)-COA-REDUCTASE-RXN	1 C18:1(C9)-COA + 1 NADPH <-> 1 NADP + 1 CO-A + 1 C18:1(C9)-ALDEHYDE	ACIAD3383	fatty acyl-coa reductase (c18:1(c9))	Lipid, cell wall biosynthesis	Wax ester metabolism
CARBOXYLESTERASE-RXN	1 WAX-ESTER + 1 WATER --> 1 AFATTYACID_WAX + 1 ACYL-OH_WAX	ACIAD1134 or ACIAD3648	carboxylesterase	Lipid, cell wall biosynthesis	Wax ester metabolism
WAX-ESTERS_W-RXN	1 WAX-ESTER <-> 0.5013 WAX-ESTER_W		conversion to "mass" metabolite of wax	Lipid, cell wall biosynthesis	Wax ester metabolism
WAX-ESTER-SYNTHASE-RXN	1 ACYL-COA_WAX + 1 ACYL-OH_WAX --> 1 WAX-ESTER + 1 CO-A	ACIAD0832	wax ester synthase	Lipid, cell wall biosynthesis	Wax ester metabolism
DNA-SYNTH-RXN	0.298 DATP + 0.202 DCTP + 1.37 ATP + 0.202 DGTP + 0.298 TTP --> 1.37 PI + 0.3087 DNA_W + 1 PPI + 1.37 ADP		dna synthesis reaction	Nucleotide metabolism	Biomass assembly
RNA-SYNTH-RXN	0.299 CTP + 0.222 GTP + 0.259 UTP + 0.62 ATP --> 0.4 PI + 0.319 RNA_W + 1 PPI + 0.4 ADP		rna synthesis reaction	Nucleotide metabolism	Biomass assembly
RXN0-901	1 XANTHINE + 1 NAD + 1 WATER <-> 1 URATE + 1 NADH	ACIAD2466 and ACIAD2467 and ACIAD2468	xanthine dehydrogenase	Nucleotide metabolism	Other
(DEOXY)ADENYLATE-KINASE-RXN	1 ATP + 1 DAMP <-> 1 DADP + 1 ADP	ACIAD1105	(deoxy)adenylate kinase	Nucleotide metabolism	Purine biosynthesis - de novo
ADENYL-KIN-RXN	1 AMP + 1 ATP <-> 2 ADP	ACIAD1105	adenylate kinase	Nucleotide metabolism	Purine biosynthesis - de novo
ADENYLOSUCCINATE-SYNTHASE-RXN	1 GTP + 1 L-ASPARTATE + 1 IMP <-> 1 PI + 1 GDP + 1 ADENYLOSUCC	ACIAD1258	adenylosuccinate synthase	Nucleotide metabolism	Purine biosynthesis - de novo
ADPREDUCT-RXN	1 RED-THIOREDOXIN-MONOMER + 1 ADP --> 1 OX-THIOREDOXIN-MONOMER + 1 DADP + 1 WATER	ACIAD0724 and ACIAD0722	adp reductase	Nucleotide metabolism	Purine biosynthesis - de novo
AICARSYN-RXN	1 P-RIBOSYL-4-SUCCCARB-AMINOIMIDAZOLE <-> 1 FUM + 1 AICAR	ACIAD1219	adenylosuccinate lyase	Nucleotide metabolism	Purine biosynthesis - de novo
AICARTRANSFORM-RXN	1 AICAR + 1 10-FORMYL-THF --> 1 PHOSPHORIBOSYL-FORMAMIDO-CARBOXAMIDE + 1 THF	ACIAD2447	phosphoribosylaminoimidazolecarboxamide formyltransferase	Nucleotide metabolism	Purine biosynthesis - de novo
AIRS-RXN	1 5-PHOSPHORIBOSYL-N-FORMYLGLYCINEAMIDINE + 1 ATP --> 1 PI + 1 5-PHOSPHORIBOSYL-5-AMINOIMIDAZOLE + 1 ADP	ACIAD2634	phosphoribosylformylglycinamidine cyclo-ligase	Nucleotide metabolism	Purine biosynthesis - de novo
AMPSYN-RXN	1 ADENYLOSUCC <-> 1 FUM + 1 AMP	ACIAD1219	adenylosuccinate lyase	Nucleotide metabolism	Purine biosynthesis - de novo
DADPKIN-RXN	1 DADP + 1 ATP <-> 1 DATP + 1 ADP	ACIAD0556	dadp kinase	Nucleotide metabolism	Purine biosynthesis - de novo
DGDPKIN-RXN	1 ATP + 1 DGDP <-> 1 ADP + 1 DGTP	ACIAD0556	dgdp kinase	Nucleotide metabolism	Purine biosynthesis - de novo
DGTPTRIPHYDRO-RXN	1 WATER + 1 DGTP --> 1 P3I + 1 DEOXYGUANOSINE	ACIAD2613	deoxyguanosinetriphosphate triphosphohydrolase	Nucleotide metabolism	Purine biosynthesis - de novo
FGAMSYN-RXN	1 GLN + 1 5-P-RIBOSYL-N-FORMYLGLYCINEAMIDE + 1 WATER + 1 ATP --> 1 PI + 1 5-PHOSPHORIBOSYL-N-FORMYLGLYCINEAMIDINE + 1 GLT + 1 ADP	ACIAD2612	phosphoribosylformylglycinamidine synthase	Nucleotide metabolism	Purine biosynthesis - de novo
GARTRANSFORMYL2-RXN	1 5-PHOSPHO-RIBOSYL-GLYCINEAMIDE + 1 FORMATE + 1 ATP --> 1 PI + 1 5-P-RIBOSYL-N-FORMYLGLYCINEAMIDE + 1 ADP	ACIAD2078	phosphoribosylglycinamide formyltransferase 2	Nucleotide metabolism	Purine biosynthesis - de novo
GART-RXN	1 5-PHOSPHO-RIBOSYL-GLYCINEAMIDE + 1 10-FORMYL-THF --> 1 5-P-RIBOSYL-N-FORMYLGLYCINEAMIDE + 1 THF	ACIAD2635	phosphoribosylglycinamide formyltransferase	Nucleotide metabolism	Purine biosynthesis - de novo
GDPKIN-RXN	1 GDP + 1 ATP <-> 1 GTP + 1 ADP	ACIAD0556	gdp kinase	Nucleotide metabolism	Purine biosynthesis - de novo
GDPREDUCT-RXN	1 GDP + 1 RED-THIOREDOXIN-MONOMER <-> 1 OX-THIOREDOXIN-MONOMER + 1 WATER + 1 DGDP	ACIAD0724 and ACIAD0722	gdp reductase	Nucleotide metabolism	Purine biosynthesis - de novo
GLYRIBONUCSYN-RXN	1 PRA + 1 GLY + 1 ATP --> 1 PI + 1 5-PHOSPHO-RIBOSYL-GLYCINEAMIDE + 1 ADP	ACIAD2448	phosphoribosylamine--glycine ligase	Nucleotide metabolism	Purine biosynthesis - de novo
GMKALT-RXN	1 DGMP + 1 ATP --> 1 ADP + 1 DGDP	ACIAD3324	dgmp kinase	Nucleotide metabolism	Purine biosynthesis - de novo
GMP-SYN-GLUT-RXN	1 GLN + 1 WATER + 1 ATP + 1 XANTHOSINE-5-PHOSPHATE <-> 1 AMP + 1 GLT + 1 PPI + 1 GMP	ACIAD0905 or ACIAD0151	gmp synthase (glutamine-hydrolysing)	Nucleotide metabolism	Purine biosynthesis - de novo
GUANYL-KIN-RXN	1 GMP + 1 ATP <-> 1 GDP + 1 ADP	ACIAD3324	gmp kinase	Nucleotide metabolism	Purine biosynthesis - de novo
IMPCYCLOHYDROLASE-RXN	1 IMP + 1 WATER <-> 1 PHOSPHORIBOSYL-FORMAMIDO-CARBOXAMIDE	ACIAD2447	imp cyclohydrolase	Nucleotide metabolism	Purine biosynthesis - de novo
IMP-DEHYDROG-RXN	1 NAD + 1 IMP + 1 WATER <-> 1 NADH + 1 XANTHOSINE-5-PHOSPHATE	ACIAD3503	imp dehydrogenase	Nucleotide metabolism	Purine biosynthesis - de novo
PRPPAMIDOTRANS-RXN	1 GLN + 1 PRPP + 1 WATER --> 1 PRA + 1 GLT + 1 PPI	ACIAD1323 or ACIAD2527	amidophosphoribosyltransferase	Nucleotide metabolism	Purine biosynthesis - de novo
PRPPSYN-RXN	1 RIBOSE-5P + 1 ATP <-> 1 AMP + 1 PRPP	ACIAD2907 or ACIAD0964	ribose-phosphate pyrophosphokinase	Nucleotide metabolism	Purine biosynthesis - de novo
RXN0-742	1 5-PHOSPHORIBOSYL-5-AMINOIMIDAZOLE + 1 CARBON-DIOXIDE + 1 WATER + 1 ATP --> 1 PI + 1 CPD0-181 + 1 ADP	ACIAD3658	phosphoribosylaminoimidazole carboxylase, atpase subunit	Nucleotide metabolism	Purine biosynthesis - de novo
RXN0-743	1 CPD0-181 --> 1 PHOSPHORIBOSYL-CARBOXY-AMINOIMIDAZOLE	ACIAD3659	phosphoribosylaminoimidazole carboxylase, mutase subunit	Nucleotide metabolism	Purine biosynthesis - de novo
SAICARSYN-RXN	1 PHOSPHORIBOSYL-CARBOXY-AMINOIMIDAZOLE + 1 L-ASPARTATE + 1 ATP --> 1 PI + 1 P-RIBOSYL-4-SUCCCARB-AMINOIMIDAZOLE + 1 ADP	ACIAD3587	phosphoribosylaminoimidazole-succinocarboxamide synthase	Nucleotide metabolism	Purine biosynthesis - de novo
3.6.1.41-RXN	1 ADENOSYL-P4 + 1 WATER --> 2 ADP	ACIAD3008	bis(5'-nucleosyl)-tetraphosphatase (symmetrical)	Nucleotide metabolism	Purine biosynthesis - salvage pathways
ADDALT-RXN	1 WATER + 1 DEOXYADENOSINE --> 1 AMMONIUM + 1 DEOXYINOSINE	ACIAD1245	deoxyadenosine deaminase	Nucleotide metabolism	Purine biosynthesis - salvage pathways
ADENODEAMIN-RXN	1 ADENOSINE + 1 WATER --> 1 AMMONIUM + 1 INOSINE	ACIAD1245	adenosine deaminase	Nucleotide metabolism	Purine biosynthesis - salvage pathways
ADENOSINE-NUCLEOSIDASE-RXN	1 ADENOSINE + 1 WATER --> 1 RIBOSE + 1 ADENINE	ACIAD2386	adenosine nucleosidase	Nucleotide metabolism	Purine biosynthesis - salvage pathways
ADENPRIBOSYLTRAN-RXN	1 PRPP + 1 ADENINE --> 1 AMP + 1 PPI	ACIAD3164	adenine phosphoribosyltransferase	Nucleotide metabolism	Purine biosynthesis - salvage pathways
AMP-DEPHOSPHORYLATION-RXN	1 AMP + 1 WATER --> 1 PI + 1 ADENOSINE	ACIAD0015 or ACIAD1227	amp nucleotidase	Nucleotide metabolism	Purine biosynthesis - salvage pathways
ATP-PYROPHOSPHATASE-RXN	1 WATER + 1 ATP --> 1 AMP + 1 PPI	ACIAD3065	atp pyrophosphatase	Nucleotide metabolism	Purine biosynthesis - salvage pathways
DAMP-NUCLEOTIDASE-RXN	1 WATER + 1 DAMP --> 1 PI + 1 DEOXYADENOSINE	ACIAD0015 or ACIAD1227	damp nucleotidase	Nucleotide metabolism	Purine biosynthesis - salvage pathways
DGMP-NUCLEOTIDASE-RXN	1 DGMP + 1 WATER --> 1 PI + 1 DEOXYGUANOSINE	ACIAD0015 or ACIAD1227	dgmp nucleotidase	Nucleotide metabolism	Purine biosynthesis - salvage pathways
GTP-PYROPHOSPHATASE-RXN	1 GTP + 1 WATER --> 1 PPI + 1 GMP	ACIAD3065	gtp pyrophosphorylase	Nucleotide metabolism	Purine biosynthesis - salvage pathways
GUANINE-DEAMINASE-RXN	1 GUANINE + 1 WATER --> 1 AMMONIUM + 1 XANTHINE	ACIAD3668	guanine deaminase	Nucleotide metabolism	Purine biosynthesis - salvage pathways
GUANPRIBOSYLTRAN-RXN	1 GUANINE + 1 PRPP --> 1 PPI + 1 GMP	ACIAD3669	guanine phosphoribosyltransferase	Nucleotide metabolism	Purine biosynthesis - salvage pathways
HYPOXANPRIBOSYLTRAN-RXN	1 PRPP + 1 HYPOXANTHINE --> 1 PPI + 1 IMP	ACIAD3669	hypoxanthine phosphoribosyltransferase	Nucleotide metabolism	Purine biosynthesis - salvage pathways
INOSINE-NUCLEOSIDASE-RXN	1 INOSINE + 1 WATER --> 1 RIBOSE + 1 HYPOXANTHINE	ACIAD2386	inosine nucleosidase	Nucleotide metabolism	Purine biosynthesis - salvage pathways
RXN0-363	1 WATER + 1 XANTHOSINE --> 1 RIBOSE + 1 XANTHINE	ACIAD2386	xanthosine hydrolase	Nucleotide metabolism	Purine biosynthesis - salvage pathways
RXN0-366	1 GUANOSINE + 1 WATER --> 1 GUANINE + 1 RIBOSE	ACIAD2386	guanosine hydrolase	Nucleotide metabolism	Purine biosynthesis - salvage pathways
RXN0-384	1 DATP + 1 WATER --> 1 PPI + 1 DAMP	ACIAD3065	datp pyrophosphorylase	Nucleotide metabolism	Purine biosynthesis - salvage pathways
RXN0-385	1 WATER + 1 DGTP --> 1 DGMP + 1 PPI	ACIAD3065	dgtp pyrophosphorylase	Nucleotide metabolism	Purine biosynthesis - salvage pathways
RXN0-902	1 HYPOXANTHINE + 1 NAD + 1 WATER <-> 1 XANTHINE + 1 NADH	ACIAD2466 and ACIAD2467 and ACIAD2468	hypoxanthine dehydrogenase	Nucleotide metabolism	Purine biosynthesis - salvage pathways
RXN-7607	1 IMP + 1 WATER --> 1 PI + 1 INOSINE	ACIAD0015 or ACIAD1227	imp nucleotidase	Nucleotide metabolism	Purine biosynthesis - salvage pathways
XANPRIBOSYLTRAN-RXN	1 XANTHINE + 1 PRPP --> 1 PPI + 1 XANTHOSINE-5-PHOSPHATE	ACIAD3164	xanthine-guanine phosphoribosyltransferase	Nucleotide metabolism	Purine biosynthesis - salvage pathways
XMPXAN-RXN	1 WATER + 1 XANTHOSINE-5-PHOSPHATE --> 1 PI + 1 XANTHOSINE	ACIAD0015 or ACIAD1227	xmp nucleotidase	Nucleotide metabolism	Purine biosynthesis - salvage pathways
ASPCARBTRANS-RXN	1 CARBAMOYL-P + 1 L-ASPARTATE --> 1 PI + 1 CARBAMYUL-L-ASPARTATE	ACIAD1270 and ACIAD1271	aspartate carbamoyltransferase	Nucleotide metabolism	Pyrimidine biosynthesis - de novo
CDPKIN-RXN	1 CDP + 1 ATP <-> 1 CTP + 1 ADP	ACIAD0556	cdp kinase	Nucleotide metabolism	Pyrimidine biosynthesis - de novo
CDPREDUCT-RXN	1 CDP + 1 RED-THIOREDOXIN-MONOMER <-> 1 OX-THIOREDOXIN-MONOMER + 1 DCDP + 1 WATER	ACIAD0724 and ACIAD0722	cdp reductase	Nucleotide metabolism	Pyrimidine biosynthesis - de novo
CMPKI-RXN	1 CMP + 1 ATP <-> 1 CDP + 1 ADP	ACIAD2348	cmp kinase	Nucleotide metabolism	Pyrimidine biosynthesis - de novo
CTPSYN-RXN	1 GLN + 1 UTP + 1 WATER + 1 ATP --> 1 CTP + 1 PI + 1 GLT + 1 ADP	ACIAD2003	ctp synthase	Nucleotide metabolism	Pyrimidine biosynthesis - de novo
DCDPKIN-RXN	1 DCDP + 1 ATP <-> 1 DCTP + 1 ADP	ACIAD0556	dcdp kinase	Nucleotide metabolism	Pyrimidine biosynthesis - de novo
DCTP-DEAM-RXN	1 DCTP + 1 WATER --> 1 AMMONIUM + 1 DUTP	ACIAD0776	dctp deaminase	Nucleotide metabolism	Pyrimidine biosynthesis - de novo
DIHYDROOROTOX-RXN	1 OXYGEN-MOLECULE + 1 DI-H-OROTATE --> 1 HYDROGEN-PEROXIDE + 1 OROTATE	ACIAD1321	dihydroorotate oxidase	Nucleotide metabolism	Pyrimidine biosynthesis - de novo
DIHYDROOROT-RXN	1 WATER + 1 DI-H-OROTATE <-> 1 CARBAMYUL-L-ASPARTATE	ACIAD1150 or ACIAD1419	dihydroorotase	Nucleotide metabolism	Pyrimidine biosynthesis - de novo
DTDPKIN-RXN	1 ATP + 1 TDP <-> 1 ADP + 1 TTP	ACIAD0556	dtdp kinase	Nucleotide metabolism	Pyrimidine biosynthesis - de novo
DTMPKI-RXN	1 TMP + 1 ATP <-> 1 ADP + 1 TDP	ACIAD2588	dtmp kinase	Nucleotide metabolism	Pyrimidine biosynthesis - de novo
DUDPKIN-RXN	1 DUDP + 1 ATP <-> 1 DUTP + 1 ADP	ACIAD0556	dudp kinase	Nucleotide metabolism	Pyrimidine biosynthesis - de novo
DUMP-KIN-RXN	1 DUMP + 1 ATP <-> 1 DUDP + 1 ADP	ACIAD1372	dump kinase	Nucleotide metabolism	Pyrimidine biosynthesis - de novo
DUTP-PYROP-RXN	1 DUTP + 1 WATER --> 1 DUMP + 1 PPI	ACIAD0901 or ACIAD3065	dutp pyrophosphatase	Nucleotide metabolism	Pyrimidine biosynthesis - de novo
OROPRIBTRANS-RXN	1 PPI + 1 OROTIDINE-5-PHOSPHATE <-> 1 PRPP + 1 OROTATE	ACIAD3525	orotate phosphoribosyltransferase	Nucleotide metabolism	Pyrimidine biosynthesis - de novo
OROTPDECARB-RXN	1 OROTIDINE-5-PHOSPHATE --> 1 CARBON-DIOXIDE + 1 UMP	ACIAD2341	orotidine-5'-phosphate decarboxylase	Nucleotide metabolism	Pyrimidine biosynthesis - de novo
PSEUDOURIDYLATE-SYNTHASE-RXN	1 RIBOSE-5P + 1 URACIL --> 1 PSEUDOURIDINE-5-P + 1 WATER	ACIAD0474 or ACIAD0715 or ACIAD2897 or ACIAD3307 or ACIAD0861 or ACIAD1189 or ACIAD1203 or ACIAD2377 or ACIAD2380 or ACIAD0442	pseudouridylate synthase	Nucleotide metabolism	Pyrimidine biosynthesis - de novo
RXN-7913	1 ATP + 1 DCMP --> 1 DCDP + 1 ADP	ACIAD2348	dcmp kinase	Nucleotide metabolism	Pyrimidine biosynthesis - de novo
THYMIDYLATESYN-RXN	1 DUMP + 1 METHYLENE-THF <-> 1 TMP + 1 DIHYDROFOLATE	ACIAD0515	thymidylate synthase	Nucleotide metabolism	Pyrimidine biosynthesis - de novo
UDPKIN-RXN	1 UDP + 1 ATP <-> 1 UTP + 1 ADP	ACIAD0556	udp kinase	Nucleotide metabolism	Pyrimidine biosynthesis - de novo
UDPREDUCT-RXN	1 UDP + 1 RED-THIOREDOXIN-MONOMER <-> 1 OX-THIOREDOXIN-MONOMER + 1 DUDP + 1 WATER	ACIAD0724 and ACIAD0722	udp reductase	Nucleotide metabolism	Pyrimidine biosynthesis - de novo
UMPKI-RXN	1 UMP + 1 ATP <-> 1 UDP + 1 ADP	ACIAD1372	ump kinase	Nucleotide metabolism	Pyrimidine biosynthesis - de novo
5'-NUCLEOTID-RXN	1 UMP + 1 WATER --> 1 PI + 1 URIDINE	ACIAD0015 or ACIAD1227	ump nucleotidase	Nucleotide metabolism	Pyrimidine biosynthesis - salvage pathways
CYTDEAM-RXN	1 CYTOSINE + 1 WATER --> 1 AMMONIUM + 1 URACIL	ACIAD0137	cytosine deaminase	Nucleotide metabolism	Pyrimidine biosynthesis - salvage pathways
CYTIDEAM2-RXN	1 CYTIDINE + 1 WATER --> 1 AMMONIUM + 1 URIDINE	ACIAD3297 or ACIAD0204	cytidine deaminase	Nucleotide metabolism	Pyrimidine biosynthesis - salvage pathways
DCMP-NUCLEOTIDASE-RXN	1 WATER + 1 DCMP --> 1 PI + 1 DEOXYCYTIDINE	ACIAD0015 or ACIAD1227	dcmp nucleotidase	Nucleotide metabolism	Pyrimidine biosynthesis - salvage pathways
DCTP-PYROPHOSPHATASE-RXN	1 DCTP + 1 WATER --> 1 PPI + 1 DCMP	ACIAD3065	dctp pyrophosphatase	Nucleotide metabolism	Pyrimidine biosynthesis - salvage pathways
DUMP-NUCLEOTIDASE-RXN	1 DUMP + 1 WATER --> 1 PI + 1 DEOXYURIDINE	ACIAD0015 or ACIAD1227	dump nucleotidase	Nucleotide metabolism	Pyrimidine biosynthesis - salvage pathways
RXN0-361	1 CYTIDINE + 1 WATER --> 1 RIBOSE + 1 CYTOSINE	ACIAD2386	cytidine hydrolase	Nucleotide metabolism	Pyrimidine biosynthesis - salvage pathways
RXN0-383	1 CTP + 1 WATER --> 1 CMP + 1 PPI	ACIAD3065	ctp pyrophosphorylase	Nucleotide metabolism	Pyrimidine biosynthesis - salvage pathways
RXN0-5107	1 WATER + 1 TTP --> 1 TMP + 1 PPI	ACIAD3065	dttp pyrophosphorylase	Nucleotide metabolism	Pyrimidine biosynthesis - salvage pathways
RXN-7609	1 GMP + 1 WATER --> 1 PI + 1 GUANOSINE	ACIAD0015 or ACIAD1227	dgmp nucleotidase	Nucleotide metabolism	Pyrimidine biosynthesis - salvage pathways
THYMIDYLATE-5'-PHOSPHATASE-RXN	1 TMP + 1 WATER --> 1 PI + 1 THYMIDINE	ACIAD0015 or ACIAD1227	dtmp nucleotidase	Nucleotide metabolism	Pyrimidine biosynthesis - salvage pathways
URACIL-PRIBOSYLTRANS-RXN	1 PRPP + 1 URACIL --> 1 PPI + 1 UMP	ACIAD0744	uracil phosphoribosyltransferase	Nucleotide metabolism	Pyrimidine biosynthesis - salvage pathways
URIDINE-NUCLEOSIDASE-RXN	1 WATER + 1 URIDINE --> 1 RIBOSE + 1 URACIL	ACIAD2386	uridine nucleosidase	Nucleotide metabolism	Pyrimidine biosynthesis - salvage pathways
UTP-PYROPHOSPHATASE-RXN	1 UTP + 1 WATER --> 1 PPI + 1 UMP	ACIAD3065	utp pyrophosphorylase	Nucleotide metabolism	Pyrimidine biosynthesis - salvage pathways
ABC-13-RXN	1 GLT[E] + 1 WATER + 1 ATP --> 1 PI + 1 GLT + 1 ADP	ACIAD2056 and ACIAD2058 and ACIAD2059 and ACIAD2061	transport of l-glutamate [extraorganism;cytosol](primary active atp)	Transport	0
ABC-70-RXN	1 SULFATE[E] + 1 WATER + 1 ATP --> 1 PI + 1 SULFATE + 1 ADP	( ACIAD3369 or ACIAD2591 ) and ACIAD2594 and ACIAD2595 and ACIAD2596	transport of so42- [extraorganism;cytosol](primary active atp)	Transport	0
RXNIM-3877	1 GLC[E] <-> 1 GLC[P]	ACIAD2984	transport of beta-d-glucose [extraorganism;periplasm](passive)	Transport	0
RXNIM-3902	1 CPD-104[P] + 1 GLUCONATE[P] --> 1 PQQ[P] + 1 GLUCONATE	ACIAD0544	gluconate permease	Transport	0
TRANS-RXN-1	1 FORMATE --> 1 FORMATE[E]	ACIAD1800 or ACIAD3593	transport of formate [cytosol;extraorganism](passive)	Transport	0
TRANS-RXN-100	1 CARNITINE[E] + 1 PROTON[P] --> 1 CARNITINE + 1 PROTON	ACIAD3460 or ACIAD1011	transport of l-carnitine [extraorganism;cytosol](secondary symport)	Transport	0
TRANS-RXN-104	1 L-LACTATE[E] + 1 PROTON[P] <-> 1 L-LACTATE + 1 PROTON	ACIAD0106	transport of lactate [extraorganism;cytosol](secondary symport)	Transport	0
TRANS-RXN-104-BIS	1 PROTON[P] + 1 D-LACTATE[E] <-> 1 D-LACTATE + 1 PROTON	ACIAD0106	transport of d-lactate [extraorganism;cytosol](secondary symport)	Transport	0
TRANS-RXN-105	1 GLYCOLLATE[E] + 1 PROTON[P] <-> 1 PROTON + 1 GLYCOLLATE	ACIAD0106	transport of glycolate [extraorganism;cytosol](secondary symport)	Transport	0
TRANS-RXN-118	1 NA+[E] + 1 PRO[E] --> 1 PRO + 1 NA+	ACIAD1649	transport of l-proline [extraorganism;cytosol](secondary symport)	Transport	0
TRANS-RXN-122	1 GLT[E] + 1 NA+[E] --> 1 GLT + 1 NA+	ACIAD0804	transport of l-glutamate [extraorganism;cytosol](secondary symport)	Transport	0
TRANS-RXN-132	1 URACIL[E] + 1 PROTON[P] --> 1 PROTON + 1 URACIL	ACIAD3628 or ACIAD0031 or ACIAD0136 or ACIAD0702 or ACIAD0762 or ACIAD1243	transport of uracil [extraorganism;cytosol](secondary symport)	Transport	0
TRANS-RXN-151	1 SULFATE[E] + 1 PROTON[P] --> 1 PROTON + 1 SULFATE	ACIAD3384 or ACIAD1241	transport of so42- [extraorganism;cytosol](secondary symport)	Transport	0
TRANS-RXN-162	1 GLT[E] + 1 PROTON[P] --> 1 PROTON + 1 GLT	ACIAD1339 or ACIAD0319 or ACIAD0481 or ACIAD3230	transport of l-glutamate [extraorganism;cytosol](secondary symport)	Transport	0
TRANS-RXN-1-BIS	1 NITRITE <-> 1 NITRITE[E]	ACIAD1800 or ACIAD3593	transport of no2- [cytosol;extraorganism](passive)	Transport	0
TRANS-RXN-201	1 CIT[E] + 1 PROTON[P] --> 1 CIT + 1 PROTON	ACIAD1074 or ACIAD1931 or ACIAD2818	transport of citrate [extraorganism;cytosol](secondary symport)	Transport	0
TRANS-RXN-242A	1 HOMO-SER + 1 PROTON[P] --> 1 PROTON + 1 HOMO-SER[E]	ACIAD0173 or ACIAD3166	transport of homoserine [cytosol;extraorganism](secondary antiport)	Transport	0
TRANS-RXN-242A-BIS	1 HOMOSERINE-LACTONE + 1 PROTON[P] --> 1 HOMOSERINE-LACTONE[E] + 1 PROTON	ACIAD0173	transport of homoserine lactone [cytosol;extraorganism](secondary antiport)	Transport	0
TRANS-RXN-27	1 SHIKIMATE[P] + 1 PROTON[P] --> 1 PROTON + 1 SHIKIMATE	ACIAD0223	transport of shikimate [periplasm;cytosol](secondary symport)	Transport	0
TRANS-RXN-27-BIS	1 3-DEHYDRO-SHIKIMATE[P] + 1 PROTON[P] --> 1 3-DEHYDRO-SHIKIMATE + 1 PROTON	ACIAD0223	transport of 3-dehydro-shikimate [periplasm;cytosol](secondary symport)	Transport	0
TRANS-RXN-29A	1 BETAINE[E] + 1 PROTON[P] --> 1 PROTON + 1 BETAINE	ACIAD3460 or ACIAD1011	transport of betaine [extraorganism;cytosol](secondary symport)	Transport	0
TRANS-RXN-4-HYDROXY-BENZYL-ALCOHOL	1 4-HYDROXY-BENZYL-ALCOHOL[E] <-> 1 4-HYDROXY-BENZYL-ALCOHOL		transport of 4-hydroxybenzyl alcohol [extraorganism;cytosol](passive)	Transport	0
TRANS-RXN-57	1 4-AMINO-BUTYRATE[E] + 1 PROTON[P] --> 1 PROTON + 1 4-AMINO-BUTYRATE	ACIAD3448	transport of 4-aminobutyrate [extraorganism;cytosol](secondary symport)	Transport	0
TRANS-RXN-58	1 LYS[E] + 1 PROTON[P] --> 1 PROTON + 1 LYS	ACIAD0700	transport of l-lysine [extraorganism;cytosol](secondary symport)	Transport	0
TRANS-RXN-62B	1 GLY[E] + 1 PROTON[P] --> 1 PROTON + 1 GLY	ACIAD0118 or ACIAD2662	transport of glycine [extraorganism;cytosol](secondary symport)	Transport	0
TRANS-RXN-99	1 PROTON[P] + 1 CHOLINE[E] --> 1 PROTON + 1 CHOLINE	ACIAD1011 or ACIAD1012 or ACIAD3460	transport of choline [extraorganism;cytosol](secondary symport)	Transport	0
TRANS-RXN-ACET	1 ACET[E] <-> 1 ACET		transport of acetate [extraorganism;cytosol](passive)	Transport	0
TRANS-RXN-ADENOSINE	1 ADENOSINE[E] + 1 PROTON[P] <-> 1 PROTON + 1 ADENOSINE	ACIAD2389	transport of adenosine [extraorganism;cytosol](secondary symport)	Transport	0
TRANS-RXN-ADIPATE	1 ADIPATE[E] + 1 PROTON[P] <-> 1 PROTON + 1 ADIPATE	ACIAD1694	transport of adipate [extraorganism;cytosol](secondary symport)	Transport	0
TRANS-RXN-ANTHRANILATE	1 ANTHRANILATE[E] <-> 1 ANTHRANILATE		transport of 2-aminobenzoate [extraorganism;cytosol](passive)	Transport	0
TRANS-RXN-BENZYL-ALCOHOL	1 BENZYL-ALCOHOL[E] --> 1 BENZYL-ALCOHOL		transport of benzyl alcohol [extraorganism;cytosol](passive)	Transport	0
TRANS-RXN-BUTANEDIOL	1 BUTANEDIOL[E] --> 1 BUTANEDIOL		transport of 2,3-butanediol [extraorganism;cytosol](passive)	Transport	0
TRANS-RXN-C10:0	1 C10:0[E] + 1 PROTON[P] <-> 1 PROTON + 1 C10:0	ACIAD0835 or ACIAD1427 or ACIAD2788 or ACIAD3392	transport of decanoate [extraorganism;cytosol](secondary symport)	Transport	0
TRANS-RXN-C12:0	1 C12:0[E] + 1 PROTON[P] <-> 1 PROTON + 1 C12:0	ACIAD0835 or ACIAD1427 or ACIAD2788 or ACIAD3392	transport of dodecanoate [extraorganism;cytosol](secondary symport)	Transport	0
TRANS-RXN-C14:0	1 C14:0[E] + 1 PROTON[P] <-> 1 PROTON + 1 C14:0	ACIAD0835 or ACIAD1427 or ACIAD2788 or ACIAD3392	transport of tetradecanoate [extraorganism;cytosol](secondary symport)	Transport	0
TRANS-RXN-C16:0	1 C16:0[E] + 1 PROTON[P] <-> 1 PROTON + 1 C16:0	ACIAD0835 or ACIAD1427 or ACIAD2788 or ACIAD3392	transport of hexadecanoate [extraorganism;cytosol](secondary symport)	Transport	0
TRANS-RXN-C16:1(C7)	1 C16:1(C7)[E] + 1 PROTON[P] <-> 1 PROTON + 1 C16:1(C7)	ACIAD0835 or ACIAD1427 or ACIAD2788 or ACIAD3392	transport of cis-hexadec-7-enoate [extraorganism;cytosol](secondary symport)	Transport	0
TRANS-RXN-C18:0	1 C18:0[E] + 1 PROTON[P] <-> 1 PROTON + 1 C18:0	ACIAD0835 or ACIAD1427 or ACIAD2788 or ACIAD3392	transport of octadenoate [extraorganism;cytosol](secondary symport)	Transport	0
TRANS-RXN-C18:1(C9)	1 C18:1(C9)[E] + 1 PROTON[P] <-> 1 PROTON + 1 C18:1(C9)	ACIAD0835 or ACIAD1427 or ACIAD2788 or ACIAD3392	transport of cis-octadec-9-enoate [extraorganism;cytosol](secondary symport)	Transport	0
TRANS-RXN-C5:0	1 C5:0[E] + 1 PROTON[P] <-> 1 PROTON + 1 C5:0	ACIAD0835 or ACIAD1427 or ACIAD2788 or ACIAD3392	transport of pentanoate [extraorganism;cytosol](secondary symport)	Transport	0
TRANS-RXN-C6:0	1 C6:0[E] + 1 PROTON[P] <-> 1 PROTON + 1 C6:0	ACIAD0835 or ACIAD1427 or ACIAD2788 or ACIAD3392	transport of hexanoate [extraorganism;cytosol](secondary symport)	Transport	0
TRANS-RXN-C8:0	1 C8:0[E] + 1 PROTON[P] <-> 1 PROTON + 1 C8:0	ACIAD0835 or ACIAD1427 or ACIAD2788 or ACIAD3392	transport of octanoate [extraorganism;cytosol](secondary symport)	Transport	0
TRANS-RXN-CAFFEATE	1 CAFFEATE[E] <-> 1 CAFFEATE[P]		transport of caffeate [extraorganism;periplasm](passive)	Transport	0
TRANS-RXN-CAFFEATE-PERIP	1 CAFFEATE[P] + 1 PROTON[P] <-> 1 CAFFEATE + 1 PROTON	ACIAD1709	transport of caffeate [periplasm;cytosol](secondary symport)	Transport	0
TRANS-RXN-CARBON-DIOXIDE	1 CARBON-DIOXIDE[E] <-> 1 CARBON-DIOXIDE		transport of co2 [extraorganism;cytosol](passive)	Transport	0
TRANS-RXN-CHLOROGENATE	1 CHLOROGENATE[E] --> 1 CHLOROGENATE[P]		transport of chlorogenate [extraorganism;periplasm](passive)	Transport	0
TRANS-RXN-CIT-MFS	1 CIT[E] + 1 PROTON[P] <-> 1 CIT + 1 PROTON	ACIAD0395 or ACIAD1541	transport of citrate [extraorganism;cytosol](secondary symport)	Transport	0
TRANS-RXN-CONIFERYL-ALDEHYDE	1 CONIFERYL-ALDEHYDE[E] + 1 PROTON[P] <-> 1 PROTON + 1 CONIFERYL-ALDEHYDE	ACIAD1709	transport of coniferyl aldehyde [extraorganism;cytosol](secondary symport)	Transport	0
TRANS-RXN-COUMARATE	1 COUMARATE[E] + 1 PROTON[P] <-> 1 COUMARATE + 1 PROTON	ACIAD1709	transport of 4-coumarate [extraorganism;cytosol](secondary symport)	Transport	0
TRANS-RXN-CPD-110	1 CPD-110[E] --> 1 CPD-110		transport of salicylate [extraorganism;cytosol](passive)	Transport	0
TRANS-RXN-CPD-148	1 CPD-148[E] --> 1 CPD-148		transport of octane [extraorganism;cytosol](passive)	Transport	0
TRANS-RXN-CPD-205	1 PROTON[P] + 1 CPD-205[E] <-> 1 PROTON + 1 CPD-205	ACIAD1694	transport of pimelate [extraorganism;cytosol](secondary symport)	Transport	0
TRANS-RXN-CPD-335	1 CPD-335[E] <-> 1 CPD-335	ACIAD2510	transport of (r)-3-hydroxybutanoate [extraorganism;cytosol](passive)	Transport	0
TRANS-RXN-CPD-3623	1 CPD-3623[E] + 1 PROTON[P] <-> 1 PROTON + 1 CPD-3623	ACIAD1694	transport of sebacate [extraorganism;cytosol](secondary symport)	Transport	0
TRANS-RXN-CPD-592	1 CPD-592[E] <-> 1 CPD-592		transport of 4-guanidinobutanoate [extraorganism;cytosol](passive)	Transport	0
TRANS-RXN-CPD-6501	1 CPD-6501[E] <-> 1 CPD-6501		transport of benzylacetate [extraorganism;cytosol](passive)	Transport	0
TRANS-RXN-CPDIM-6112	1 CPDIM-6112[E] <-> 1 CPDIM-6112		transport of ethylsalicylate [extraorganism;cytosol](passive)	Transport	0
TRANS-RXN-CPDIM-6114	1 CPDIM-6114[E] <-> 1 CPDIM-6114		transport of salicylacetate [extraorganism;cytosol](passive)	Transport	0
TRANS-RXN-CPDIM-6115	1 CPDIM-6115[E] <-> 1 CPDIM-6115		transport of 4-hydroxybenzylacetate [extraorganism;cytosol](passive)	Transport	0
TRANS-RXN-CPDIM-6116	1 CPDIM-6116[E] <-> 1 CPDIM-6116		transport of 3,4-dihydroxyphenylpropionate [extraorganism;cytosol](passive)	Transport	0
TRANS-RXN-CYTIDINE	1 CYTIDINE[E] + 1 PROTON[P] --> 1 PROTON + 1 CYTIDINE	ACIAD2389	transport of cytidine [extraorganism;cytosol](secondary symport)	Transport	0
TRANS-RXN-DEOXYADENOSINE	1 DEOXYADENOSINE[E] + 1 PROTON[P] --> 1 PROTON + 1 DEOXYADENOSINE	ACIAD2389	transport of deoxyadenosine [extraorganism;cytosol](secondary symport)	Transport	0
TRANS-RXN-DEOXYCYTIDINE	1 DEOXYCYTIDINE[E] + 1 PROTON[P] --> 1 PROTON + 1 DEOXYCYTIDINE	ACIAD2389	transport of deoxycytidine [extraorganism;cytosol](secondary symport)	Transport	0
TRANS-RXN-DEOXYGUANOSINE	1 DEOXYGUANOSINE[E] + 1 PROTON[P] --> 1 PROTON + 1 DEOXYGUANOSINE	ACIAD2389	transport of deoxyguanosine [extraorganism;cytosol](secondary symport)	Transport	0
TRANS-RXN-DEOXYINOSINE	1 DEOXYINOSINE[E] + 1 PROTON[P] --> 1 PROTON + 1 DEOXYINOSINE	ACIAD2389	transport of deoxyinosine [extraorganism;cytosol](secondary symport)	Transport	0
TRANS-RXN-DEOXYURIDINE	1 DEOXYURIDINE[E] + 1 PROTON[P] --> 1 PROTON + 1 DEOXYURIDINE	ACIAD2389	transport of deoxyuridine [extraorganism;cytosol](secondary symport)	Transport	0
TRANS-RXN-ETHANESULFONATE	1 ETHANESULFONATE[E] + 1 WATER + 1 ATP --> 1 PI + 1 ADP + 1 ETHANESULFONATE	ACIAD0034 and ACIAD0035 and ACIAD0037 and ACIAD0038 or ACIAD1523 and ACIAD1524 and ACIAD1525 and ACIAD1526 or ACIAD1586 and ACIAD1587 and ACIAD1593 and ACIAD1601	transport of ethane sulfonate [extraorganism;cytosol](primary active atp)	Transport	0
TRANS-RXN-ETHANOL-AMINE	1 ETHANOL-AMINE[E] + 1 PROTON[P] --> 1 PROTON + 1 ETHANOL-AMINE	ACIAD1458	transport of ethanol-amine [extraorganism;cytosol](secondary symport)	Transport	0
TRANS-RXN-ETOH	1 ETOH[E] <-> 1 ETOH		transport of ethanol [extraorganism;cytosol](passive)	Transport	0
TRANS-RXN-FE+2	1 FE+2[E] <-> 1 FE+2	ACIAD0268 or ACIAD1471 or ACIAD0531	transport of fe+2 [extraorganism;cytosol](passive)	Transport	0
TRANS-RXN-FE-NRAMP	1 FE+2[E] + 1 PROTON[P] --> 1 PROTON + 1 FE+2	ACIAD2521	transport of fe+2 [extraorganism;cytosol](secondary symport)	Transport	0
TRANS-RXN-FORMATE	1 PROTON[P] + 1 FORMATE[E] <-> 1 FORMATE + 1 PROTON	ACIAD2100	transport of formate [extraorganism;cytosol](secondary symport)	Transport	0
TRANS-RXN-FUM	1 FUM[E] + 1 PROTON[P] --> 1 FUM + 1 PROTON	ACIAD1026 or ACIAD2227 or ACIAD1191 or ACIAD1866	transport of fumarate [extraorganism;cytosol](secondary symport)	Transport	0
TRANS-RXN-GLUCONATE	1 GLUCONATE[E] --> 1 GLUCONATE		transport of gluconate [extraorganism;cytosol](passive)	Transport	0
TRANS-RXN-GLUTARATE	1 GLUTARATE[E] + 1 PROTON[P] <-> 1 PROTON + 1 GLUTARATE	ACIAD1694	transport of glutarate [extraorganism;cytosol](secondary symport)	Transport	0
TRANS-RXN-GUANOSINE	1 GUANOSINE[E] + 1 PROTON[P] --> 1 GUANOSINE + 1 PROTON	ACIAD2389	transport of guanosine [extraorganism;cytosol](secondary symport)	Transport	0
TRANS-RXNIM-5720	1 AMMONIUM[E] <-> 1 AMMONIUM	ACIAD2958 or ACIAD0245 or ACIAD2534	transport of nh4+ [extraorganism;cytosol](passive)	Transport	0
TRANS-RXNIM-5731	1 D-SERINE[E] --> 1 D-SERINE	ACIAD0118 or ACIAD2662	transport of d-serine [extraorganism;cytosol](passive)	Transport	0
TRANS-RXNIM-5733	1 D-ALANINE[E] --> 1 D-ALANINE	ACIAD0118 or ACIAD2662	transport of d-alanine [extraorganism;cytosol](passive)	Transport	0
TRANS-RXNIM-5736	1 PROTON[P] + 1 CYTOSINE[E] --> 1 PROTON + 1 CYTOSINE	ACIAD2541	transport of cytosine [extraorganism;cytosol](secondary symport)	Transport	0
TRANS-RXNIM-5736-BIS	1 PURINE[E] + 1 PROTON[P] --> 1 PROTON + 1 PURINE	ACIAD2541	transport of purine [extraorganism;cytosol](secondary symport)	Transport	0
TRANS-RXNIM-5742	1 MET[E] + 1 WATER + 1 ATP --> 1 PI + 1 MET + 1 ADP	ACIAD2449 and ACIAD2450 and ACIAD2451	transport of l-methionine [extraorganism;cytosol](primary active atp)	Transport	0
TRANS-RXNIM-5747	1 BETAINE[E] <-> 1 BETAINE	ACIAD2280 or ACIAD1036	transport of betaine [extraorganism;cytosol](passive)	Transport	0
TRANS-RXNIM-5747-BIS	1 PRO[E] <-> 1 PRO	ACIAD2280 or ACIAD1036	transport of l-proline [extraorganism;cytosol](passive)	Transport	0
TRANS-RXNIM-5753	1 CPD-218[E] + 1 WATER + 1 ATP --> 1 PI + 1 CPD-218 + 1 ADP	ACIAD2068 and ACIAD2069 and ACIAD2070 or ACIAD2449 and ACIAD2450 and ACIAD2451	transport of d-methionine [extraorganism;cytosol](primary active atp)	Transport	0
TRANS-RXNIM-5771	1 NITRATE[E] + 1 WATER + 1 ATP --> 1 PI + 1 NITRATE + 1 ADP	ACIAD1914 and ACIAD1463 and ACIAD1465 and ACIAD1464	transport of no3- [extraorganism;cytosol](primary active atp)	Transport	0
TRANS-RXNIM-5773	1 NITRATE[E] + 1 PROTON[P] <-> 1 PROTON + 1 NITRATE	ACIAD1911	transport of no3- [extraorganism;cytosol](secondary symport)	Transport	0
TRANS-RXNIM-5786	1 NA+[E] + 1 MALONATE[E] <-> 1 MALONATE + 1 NA+	ACIAD1760 and ACIAD1761	transport of malonate [extraorganism;cytosol](secondary symport)	Transport	0
TRANS-RXNIM-5788	1 PROTON[P] + 1 4-HYDROXYBENZOATE[E] <-> 1 PROTON + 1 4-HYDROXYBENZOATE	ACIAD1709	transport of p-hydroxybenzoate [extraorganism;cytosol](secondary symport)	Transport	0
TRANS-RXNIM-5792	1 CIS-CIS-MUCONATE[E] + 1 PROTON[P] <-> 1 CIS-CIS-MUCONATE + 1 PROTON	ACIAD1681 or ACIAD1694	transport of cis,cis-muconate [extraorganism;cytosol](secondary symport)	Transport	0
TRANS-RXNIM-5794	1 2-KETOGLUTARATE[E] <-> 1 2-KETOGLUTARATE	ACIAD1651	transport of 2-oxoglutarate [extraorganism;cytosol](passive)	Transport	0
TRANS-RXNIM-5803	1 PROTON[P] + 1 BENZOATE[P] --> 1 BENZOATE + 1 PROTON	ACIAD1440 or ACIAD1982	transport of benzoate [periplasm;cytosol](secondary symport) irreversible	Transport	0
TRANS-RXNIM-5805	1 PROTON[P] + 1 BENZOATE[P] <-> 1 BENZOATE + 1 PROTON	ACIAD1434 or ACIAD1815	transport of benzoate [periplasm;cytosol](secondary symport) reversible	Transport	0
TRANS-RXNIM-5808	1 BENZOATE[E] <-> 1 BENZOATE[P]	ACIAD1433	transport of benzoate [extraorganism;periplasm](passive)	Transport	0
TRANS-RXNIM-5812	1 ARG[E] + 1 PROTON[P] --> 1 PROTON + 1 ARG	ACIAD1417	transport of l-arginine [extraorganism;cytosol](secondary symport)	Transport	0
TRANS-RXNIM-5812-BIS	1 PROTON + 1 L-ORNITHINE[E] <-> 1 L-ORNITHINE + 1 PROTON[P]	ACIAD1417	transport of l-ornithine [extraorganism;cytosol](secondary antiport)	Transport	0
TRANS-RXNIM-5837	1 VANILLATE[E] + 1 PROTON[P] <-> 1 VANILLATE + 1 PROTON	ACIAD0982	transport of vanillate [extraorganism;cytosol](secondary symport)	Transport	0
TRANS-RXNIM-5839	1 LYS + 1 PROTON[P] --> 1 LYS[E] + 1 PROTON	ACIAD0966	transport of l-lysine [cytosol;extraorganism](secondary antiport)	Transport	0
TRANS-RXNIM-5839-BIS	1 ARG + 1 PROTON[P] --> 1 PROTON + 1 ARG[E]	ACIAD0966	transport of l-arginine [cytosol;extraorganism](secondary antiport)	Transport	0
TRANS-RXNIM-5847	1 L-ALPHA-ALANINE[E] + 1 NA+[E] --> 1 L-ALPHA-ALANINE + 1 NA+	ACIAD0805	transport of l-alanine [extraorganism;cytosol](secondary symport)	Transport	0
TRANS-RXNIM-5855	1 L-ASPARTATE[E] + 1 PROTON[P] --> 1 PROTON + 1 L-ASPARTATE	ACIAD0481	transport of l-aspartate [extraorganism;cytosol](secondary symport)	Transport	0
TRANS-RXNIM-5874	1 XANTHINE[E] + 1 PROTON[P] --> 1 XANTHINE + 1 PROTON	ACIAD0031 or ACIAD0136 or ACIAD0702 or ACIAD0762 or ACIAD1243	transport of xanthine [extraorganism;cytosol](secondary symport)	Transport	0
TRANS-RXNIM-5876	1 D-GALACTARATE[E] <-> 1 D-GALACTARATE	ACIAD0127	transport of d-galactarate [extraorganism;cytosol](passive)	Transport	0
TRANS-RXNIM-5876-BIS	1 D-GLUCARATE[E] <-> 1 D-GLUCARATE	ACIAD0127	transport of d-glucarate [extraorganism;cytosol](passive)	Transport	0
TRANS-RXNIM-5895	1 TOLUENE[E] + 1 WATER + 1 ATP --> 1 PI + 1 TOLUENE + 1 ADP	ACIAD3241 and ACIAD3242 and ACIAD3243 and ACIAD3244	transport of toluene [extraorganism;cytosol](primary active atp)	Transport	0
TRANS-RXNIM-5899	1 L-ASPARTATE[E] + 1 WATER + 1 ATP --> 1 PI + 1 L-ASPARTATE + 1 ADP	ACIAD2056 and ACIAD2058 and ACIAD2059 and ACIAD2061	transport of l-aspartate [extraorganism;cytosol](primary active atp)	Transport	0
TRANS-RXNIM-5901	1 PHOSPHO-ENOL-PYRUVATE + 1 FRU[E] --> 1 PYRUVATE + 1 FRU1P	ACIAD1990 and ACIAD1993 and ACIAD3058	transport of fructose [extraorganism;cytosol](secondary antiport)	Transport	0
TRANS-RXN-INOSINE	1 INOSINE[E] + 1 PROTON[P] <-> 1 INOSINE + 1 PROTON	ACIAD2389	transport of inosine [extraorganism;cytosol](secondary symport)	Transport	0
TRANS-RXN-L-ASPARTATE	1 L-ASPARTATE[E] + 1 PROTON[P] --> 1 PROTON + 1 L-ASPARTATE	ACIAD1026 or ACIAD2227 or ACIAD1191 or ACIAD1866	transport of l-aspartate [extraorganism;cytosol](secondary symport)	Transport	0
TRANS-RXN-MAL	1 MAL[E] + 1 PROTON[P] --> 1 MAL + 1 PROTON	ACIAD0024	transport of malate [extraorganism;cytosol](secondary symport) TDT family	Transport	0
TRANS-RXN-MAL-DAACS	1 MAL[E] + 1 PROTON[P] --> 1 MAL + 1 PROTON	ACIAD1026 or ACIAD2227 or ACIAD1191 or ACIAD1866	transport of malate [extraorganism;cytosol](secondary symport) DAACS family	Transport	0
TRANS-RXN-MALONATE	1 MALONATE[E] + 1 PROTON[P] <-> 1 MALONATE + 1 PROTON	ACIAD0710 or ACIAD2956	transport of malonate [extraorganism;cytosol](secondary symport)	Transport	0
TRANS-RXN-NA-CPA1	1 PROTON + 1 NA+[E] <-> 1 NA+ + 1 PROTON[P]	ACIAD2867	transport of na+ [extraorganism;cytosol](secondary antiport)	Transport	0
TRANS-RXN-NMN	1 NICOTINAMIDE_NUCLEOTIDE[E] --> 1 NICOTINAMIDE_NUCLEOTIDE	ACIAD1033	transport of nicotinamide nucleotide [extraorganism;cytosol](passive)	Transport	0
TRANS-RXN-OXYGEN-MOLECULE	1 OXYGEN-MOLECULE[E] <-> 1 OXYGEN-MOLECULE		transport of o2 [extraorganism;cytosol](passive)	Transport	0
TRANS-RXN-PHE	1 PHE[E] + 1 PROTON[P] <-> 1 PROTON + 1 PHE	ACIAD1343 or ACIAD2969	transport of l-phenylalanine [extraorganism;cytosol](secondary symport)	Transport	0
TRANS-RXN-PI	1 PI[E] + 1 PROTON[P] --> 1 PI + 1 PROTON	ACIAD3641	transport of phosphate [extraorganism;cytosol](secondary symport)	Transport	0
TRANS-RXN-PI-ABC	1 PI[E] + 1 WATER + 1 ATP --> 2 PI + 1 ADP	ACIAD1212 and ACIAD1213 and ACIAD1214 and ACIAD1215	transport of phosphate [extraorganism;cytosol](secondary antiport)	Transport	0
TRANS-RXN-PRO	1 PROTON[P] + 1 PRO[E] --> 1 PRO + 1 PROTON	ACIAD1168	transport of l-proline [extraorganism;cytosol](secondary symport)	Transport	0
TRANS-RXN-QUINATE	1 QUINATE[E] <-> 1 QUINATE[P]	ACIAD1715	transport of quinate [extraorganism;periplasm](passive)	Transport	0
TRANS-RXN-SHIKIMATE	1 SHIKIMATE[E] <-> 1 SHIKIMATE[P]	ACIAD1715	transport of shikimate [extraorganism;periplasm](passive)	Transport	0
TRANS-RXN-SO3-OUT	1 SO3 --> 1 SO3[E]		transport of so3-2 [cytosol;extraorganism](passive)	Transport	0
TRANS-RXN-SUBERATE	1 SUBERATE[E] + 1 PROTON[P] <-> 1 SUBERATE + 1 PROTON	ACIAD1694	transport of suberate [extraorganism;cytosol](secondary symport)	Transport	0
TRANS-RXN-SUC	1 PROTON[P] + 1 SUC[E] --> 1 SUC + 1 PROTON	ACIAD1026 or ACIAD2227 or ACIAD1191 or ACIAD1866	transport of succinate [extraorganism;cytosol](secondary symport)	Transport	0
TRANS-RXN-TAURINE	1 TAURINE[E] + 1 WATER + 1 ATP --> 1 PI + 1 ADP + 1 TAURINE	ACIAD1914 and ACIAD1463 and ACIAD1465 and ACIAD1464 or ACIAD1523 and ACIAD1524 and ACIAD1525 and ACIAD1526 or ACIAD1586 and ACIAD1587 and ACIAD1593 and ACIAD1601	transport of taurine [extraorganism;cytosol](primary active atp)	Transport	0
TRANS-RXN-THR-EFLX	1 PROTON[P] + 1 THR --> 1 PROTON + 1 THR[E]	ACIAD0759 or ACIAD2980 or ACIAD3166	transport of l-threonine [cytosol;extraorganism](secondary antiport)	Transport	0
TRANS-RXN-THYMIDINE	1 PROTON[P] + 1 THYMIDINE[E] --> 1 PROTON + 1 THYMIDINE	ACIAD2389	transport of thymidine [extraorganism;cytosol](secondary symport)	Transport	0
TRANS-RXN-TRP	1 TRP[E] + 1 PROTON[P] <-> 1 PROTON + 1 TRP	ACIAD1343 or ACIAD2969	transport of l-tryptophan [extraorganism;cytosol](secondary symport)	Transport	0
TRANS-RXN-TYR	1 TYR[E] + 1 PROTON[P] <-> 1 TYR + 1 PROTON	ACIAD1343 or ACIAD2969	transport of l-tyrosine [extraorganism;cytosol](secondary symport)	Transport	0
TRANS-RXN-UREA	1 UREA[E] <-> 1 UREA		transport of urea [extraorganism;cytosol](passive)	Transport	0
TRANS-RXN-URIDINE	1 URIDINE[E] + 1 PROTON[P] --> 1 PROTON + 1 URIDINE	ACIAD2389	transport of uridine [extraorganism;cytosol](secondary symport)	Transport	0
TRANS-RXN-WATER	1 WATER[E] <-> 1 WATER		transport of h2o [extraorganism;cytosol](passive)	Transport	0
TRANS-RXN-WATER-PERIP	1 WATER[E] <-> 1 WATER[P]		transport of h2o [extraorganism;periplasm](passive)	Transport	0
UNBAL-PROTON	1 PROTON <->		unbalance flux of h+	Unbalance fluxes	0
UNBAL-S-ADENOSYL-4-METHYLTHIO-2-OXOBUTANOATE	1 S-ADENOSYL-4-METHYLTHIO-2-OXOBUTANOATE -->		unbalance flux of s-adenosyl-4-methylthio-2-oxobutanoate	Unbalance fluxes	0

## Sheet: Model v2
MODEL ID	Equation	GPR association	Name	Functional category	Pathway
ALANINE-AMINOTRANSFERASE-RXN	1 GLT + 1 PYRUVATE <-> 1 2-KETOGLUTARATE + 1 L-ALPHA-ALANINE	ACIAD2080 or ACIAD2087	alanine aminotransferase	Amino acids metabolism	Alanine biosynthesis
ALARACECAT-RXN	1 L-ALPHA-ALANINE <-> 1 D-ALANINE	ACIAD2434 or ACIAD0116	alanine racemase	Amino acids metabolism	Alanine biosynthesis
DALADEHYDROG-RXN	1 FAD + 1 D-ALANINE + 1 WATER <-> 1 AMMONIUM + 1 PYRUVATE + 1 FADH2	ACIAD1998 or ACIAD0922 or ACIAD0115	d-alanine dehydrogenase	Amino acids metabolism	Alanine biosynthesis
ACETYLGLUTKIN-RXN	1 ACETYL-GLU + 1 ATP <-> 1 N-ACETYL-GLUTAMYL-P + 1 ADP	ACIAD0903	acetylglutamate kinase	Amino acids metabolism	Arginine biosynthesis
ACETYLORNDEACET-RXN	1 N-ALPHA-ACETYLORNITHINE + 1 WATER --> 1 L-ORNITHINE + 1 ACET	ACIAD3489	acetylornithine deacetylase	Amino acids metabolism	Arginine biosynthesis
ACETYLORNTRANSAM-RXN	1 GLT + 1 N-ACETYLGLUTAMATE_SEMIALDEHYDE <-> 1 2-KETOGLUTARATE + 1 N-ALPHA-ACETYLORNITHINE	ACIAD1231 or ACIAD1284	acetylornithine aminotransferase	Amino acids metabolism	Arginine biosynthesis
ARGSUCCINLYA-RXN	1 L-ARGININO-SUCCINATE <-> 1 FUM + 1 ARG	ACIAD0283	argininosuccinate lyase	Amino acids metabolism	Arginine biosynthesis
ARGSUCCINSYN-RXN	1 L-CITRULLINE + 1 L-ASPARTATE + 1 ATP <-> 1 AMP + 1 PPI + 1 L-ARGININO-SUCCINATE	ACIAD1151	argininosuccinate synthase	Amino acids metabolism	Arginine biosynthesis
CARBPSYN-RXN	1 HCO3 + 1 PROTON + 1 GLN + 1 WATER + 2 ATP --> 1 PI + 1 GLT + 1 CARBAMOYL-P + 2 ADP	ACIAD2861 and ACIAD2860	carbamoyl-phosphate synthase (glutamine-hydrolysing)	Amino acids metabolism	Arginine biosynthesis
GLUTAMATE-N-ACETYLTRANSFERASE-RXN	1 GLT + 1 N-ALPHA-ACETYLORNITHINE --> 1 ACETYL-GLU + 1 L-ORNITHINE	ACIAD0650	glutamate n-acetyltransferase	Amino acids metabolism	Arginine biosynthesis
N-ACETYLGLUTPREDUCT-RXN	1 N-ACETYL-GLUTAMYL-P + 1 NADPH <-> 1 PI + 1 N-ACETYLGLUTAMATE_SEMIALDEHYDE + 1 NADP	ACIAD1360	n-acetyl-gamma-glutamyl-phosphate reductase	Amino acids metabolism	Arginine biosynthesis
N-ACETYLTRANSFER-RXN	1 GLT + 1 ACETYL-COA <-> 1 ACETYL-GLU + 1 CO-A	ACIAD0650 or ACIAD0039	amino-acid n-acetyltransferase	Amino acids metabolism	Arginine biosynthesis
ORNCARBAMTRANSFER-RXN	1 CARBAMOYL-P + 1 L-ORNITHINE <-> 1 PI + 1 L-CITRULLINE	ACIAD1366	ornithine carbamoyltransferase	Amino acids metabolism	Arginine biosynthesis
ARGININE-N-SUCCINYLTRANSFERASE-RXN	1 ARG + 1 SUC-COA <-> 1 CPD-421 + 1 CO-A	ACIAD1286	arginine n-succinyltransferase	Amino acids metabolism	Arginine degradation
SUCCARGDIHYDRO-RXN	1 CPD-421 + 2 WATER --> 2 AMMONIUM + 1 CARBON-DIOXIDE + 1 N2-SUCCINYLORNITHINE	ACIAD1288	succinylarginine dihydrolase	Amino acids metabolism	Arginine degradation
SUCCGLUALDDEHYD-RXN	1 N2-SUCCINYLGLUTAMIC-SEMIALDEHYDE + 1 NAD + 1 WATER <-> 1 PROTON + 1 NADH + 1 N2-SUCCINYLGLUTAMATE	ACIAD1287	succinylglutamic semialdehyde dehydrogenase	Amino acids metabolism	Arginine degradation
SUCCGLUDESUCC-RXN	1 N2-SUCCINYLGLUTAMATE + 1 WATER --> 1 GLT + 1 SUC	ACIAD1289	succinylglutamate desuccinylase	Amino acids metabolism	Arginine degradation
SUCCORNTRANSAM-RXN	1 2-KETOGLUTARATE + 1 N2-SUCCINYLORNITHINE <-> 1 N2-SUCCINYLGLUTAMIC-SEMIALDEHYDE + 1 GLT	ACIAD1284	succinylornithine transaminase	Amino acids metabolism	Arginine degradation
ASPAMINOTRANS-RXN	1 OXALACETIC_ACID + 1 GLT <-> 1 2-KETOGLUTARATE + 1 L-ASPARTATE	ACIAD2574 or ACIAD2087	aspartate aminotransferase	Amino acids metabolism	Aspartate / asparagine biosynthesis
ASPARTATE-RACEMASE-RXN	1 L-ASPARTATE <-> 1 CPD-302	ACIAD0318	aspartate racemase	Amino acids metabolism	Aspartate / asparagine biosynthesis
ASPARAGHYD-RXN	1 ASN + 1 WATER --> 1 AMMONIUM + 1 L-ASPARTATE	ACIAD0476 or ACIAD2088	asparaginase	Amino acids metabolism	Aspartate / asparagine degradation
ASPARTASE-RXN	1 L-ASPARTATE --> 1 AMMONIUM + 1 FUM	ACIAD1744	aspartate ammonia-lyase	Amino acids metabolism	Aspartate / asparagine degradation
BADH-RXN	1 NAD + 1 WATER + 1 BETAINE_ALDEHYDE <-> 1 NADH + 1 BETAINE	ACIAD1009	betaine-aldehyde dehydrogenase	Amino acids metabolism	Betaine biosynthesis
CHD-RXN	1 FAD + 1 CHOLINE <-> 1 FADH2 + 1 BETAINE_ALDEHYDE	ACIAD1008	choline dehydrogenase	Amino acids metabolism	Betaine biosynthesis
PROTEINSYN-RXN	0.01 CHARGED-TRP-TRNAS + 0.05 CHARGED-ILE-TRNAS + 0.05 CHARGED-LYS-TRNAS + 0.01 CHARGED-HIS-TRNAS + 0.02 CHARGED-MET-TRNAS + 0.04 CHARGED-GLN-TRNAS + 0.04 CHARGED-PRO-TRNAS + 0.08 CHARGED-VAL-TRNAS + 0.02 CHARGED-PHE-TRNAS + 0.02 CHARGED-TYR-TRNAS + 0.04 CHARGED-ASP-TRNAS + 0.03 CHARGED-ARG-TRNAS + 0.04 CHARGED-SER-TRNAS + 0.13 CHARGED-ALA-TRNAS + 0.05 CHARGED-THR-TRNAS + 0.2 CHARGED-GLY-TRNAS + …		protein synthesis reaction	Amino acids metabolism	Biomass assembly
2.5.1.19-RXN	1 SHIKIMATE-5P + 1 PHOSPHO-ENOL-PYRUVATE --> 1 PI + 1 3-ENOLPYRUVYL-SHIKIMATE-5P	ACIAD2222	3-phosphoshikimate 1-carboxyvinyltransferase	Amino acids metabolism	Chorismate biosynthesis
3-DEHYDROQUINATE-DEHYDRATASE-RXN	1 DEHYDROQUINATE <-> 1 3-DEHYDRO-SHIKIMATE + 1 WATER	ACIAD1738	3-dehydroquinate dehydratase	Amino acids metabolism	Chorismate biosynthesis
3-DEHYDROQUINATE-SYNTHASE-RXN	1 3-DEOXY-D-ARABINO-HEPTULOSONATE-7-P --> 1 PI + 1 DEHYDROQUINATE	ACIAD3353	3-dehydroquinate synthase	Amino acids metabolism	Chorismate biosynthesis
CHORISMATE-SYNTHASE-RXN	1 3-ENOLPYRUVYL-SHIKIMATE-5P --> 1 PI + 1 CHORISMATE	ACIAD2028	chorismate synthase	Amino acids metabolism	Chorismate biosynthesis
DAHPSYN-RXN	1 ERYTHROSE-4P + 1 PHOSPHO-ENOL-PYRUVATE + 1 WATER --> 1 PI + 1 3-DEOXY-D-ARABINO-HEPTULOSONATE-7-P	ACIAD2330 or ACIAD1878	2-dehydro-3-deoxyphosphoheptonate aldolase	Amino acids metabolism	Chorismate biosynthesis
SHIKIMATE-5-DEHYDROGENASE-RXN	1 3-DEHYDRO-SHIKIMATE + 1 NADPH <-> 1 NADP + 1 SHIKIMATE	ACIAD0418	shikimate 5-dehydrogenase	Amino acids metabolism	Chorismate biosynthesis
SHIKIMATE-KINASE-RXN	1 SHIKIMATE + 1 ATP --> 1 SHIKIMATE-5P + 1 ADP	ACIAD3354	shikimate-kinase	Amino acids metabolism	Chorismate biosynthesis
ACSERLY-RXN	1 HS + 1 ACETYLSERINE <-> 1 CYS + 1 ACET	ACIAD1662 or ACIAD3071	cysteine synthase	Amino acids metabolism	Cysteine biosynthesis
ADENOSYLHOMOCYSTEINASE-RXN	1 ADENOSYL-HOMO-CYS + 1 WATER --> 1 ADENOSINE + 1 HOMO-CYS	ACIAD2282	adenosylhomocysteinase	Amino acids metabolism	Cysteine biosynthesis
SERINE-O-ACETTRAN-RXN	1 SER + 1 ACETYL-COA <-> 1 ACETYLSERINE + 1 CO-A	ACIAD2091 or ACIAD1584 or ACIAD1763	serine o-acetyltransferase	Amino acids metabolism	Cysteine biosynthesis
GLUTAMATESYN-RXN	1 2-KETOGLUTARATE + 1 GLN + 1 NADPH --> 2 GLT + 1 NADP	ACIAD3350 and ACIAD3349 or ACIAD2525 and ACIAD2526 and ACIAD2527	glutamate synthase (nadph)	Amino acids metabolism	Glutamate / glutamin biosynthesis
GLUTAMINESYN-RXN	1 AMMONIUM + 1 GLT + 1 ATP --> 1 PI + 1 GLN + 1 ADP	ACIAD2458 or ACIAD2528	glutamate--ammonia ligase	Amino acids metabolism	Glutamate / glutamin biosynthesis
GLUTAMIN-RXN	1 GLN + 1 WATER --> 1 AMMONIUM + 1 GLT	ACIAD1040 or ACIAD2088	glutaminase	Amino acids metabolism	Glutamate / glutamin biosynthesis
GLUTDEHYD-RXN	1 GLT + 1 NADP + 1 WATER <-> 1 AMMONIUM + 1 2-KETOGLUTARATE + 1 NADPH	ACIAD1110 or ACIAD2680	glutamate dehydrogenase (nadp+)	Amino acids metabolism	Glutamate / glutamin biosynthesis
GABATRANSAM-RXN	1 2-KETOGLUTARATE + 1 4-AMINO-BUTYRATE <-> 1 GLT + 1 SUCC-S-ALD	ACIAD3446	4-aminobutyrate aminotransferase	Amino acids metabolism	Glutamate degradation
SUCCSEMIALDDEHYDROG-RXN	1 NADP + 1 SUCC-S-ALD + 1 WATER <-> 1 SUC + 1 NADPH	ACIAD0960 or ACIAD2539 or ACIAD3445	succinate-semialdehyde dehydrogenase (nad(p)+)	Amino acids metabolism	Glutamate degradation
GLYOHMETRANS-RXN	1 GLY + 1 METHYLENE-THF + 1 WATER <-> 1 SER + 1 THF	ACIAD2255	glycine hydroxymethyltransferase	Amino acids metabolism	Glycine biosynthesis
ATPPHOSPHORIBOSYLTRANS-RXN	1 PRPP + 1 ATP <-> 1 PHOSPHORIBOSYL-ATP + 1 PPI	ACIAD0661 or ACIAD1257	atp phosphoribosyltransferase	Amino acids metabolism	Histidine metabolism
GLUTAMIDOTRANS-RXN	1 GLN + 1 PHOSPHORIBULOSYL-FORMIMINO-AICAR-P --> 1 AICAR + 1 GLT + 1 D-ERYTHRO-IMIDAZOLE-GLYCEROL-P	ACIAD3404 and ACIAD3396	imidazole glycerol phosphate synthase	Amino acids metabolism	Histidine metabolism
HISTALDEHYD-RXN	1 HISTIDINAL + 1 NAD + 1 WATER --> 1 HIS + 1 NADH	ACIAD0663	histidinol dehydrogenase	Amino acids metabolism	Histidine metabolism
HISTAMINOTRANS-RXN	1 GLT + 1 IMIDAZOLE-ACETOL-P <-> 1 2-KETOGLUTARATE + 1 L-HISTIDINOL-P	ACIAD0664	histidinol-phosphate aminotransferase	Amino acids metabolism	Histidine metabolism
HISTCYCLOHYD-RXN	1 PHOSPHORIBOSYL-AMP + 1 WATER --> 1 PHOSPHORIBOSYL-FORMIMINO-AICAR-P	ACIAD0380	phosphoribosyl-amp cyclohydrolase	Amino acids metabolism	Histidine metabolism
HISTIDINE-AMMONIA-LYASE-RXN	1 HIS --> 1 AMMONIUM + 1 UROCANATE	ACIAD0574	histidine ammonia-lyase	Amino acids metabolism	Histidine metabolism
HISTIDPHOS-RXN	1 L-HISTIDINOL-P + 1 WATER --> 1 PI + 1 HISTIDINOL		histidinol-phosphatase	Amino acids metabolism	Histidine metabolism
HISTOLDEHYD-RXN	1 HISTIDINOL + 1 NAD --> 1 HISTIDINAL + 1 NADH	ACIAD0663	histidinol dehydrogenase	Amino acids metabolism	Histidine metabolism
HISTPRATPHYD-RXN	1 PHOSPHORIBOSYL-ATP + 1 WATER --> 1 PPI + 1 PHOSPHORIBOSYL-AMP	ACIAD0380	phosphoribosyl-atp pyrophosphatase	Amino acids metabolism	Histidine metabolism
IMIDPHOSDEHYD-RXN	1 D-ERYTHRO-IMIDAZOLE-GLYCEROL-P --> 1 WATER + 1 IMIDAZOLE-ACETOL-P	ACIAD3395	imidazoleglycerol-phosphate dehydratase	Amino acids metabolism	Histidine metabolism
PRIBFAICARPISOM-RXN	1 PHOSPHORIBOSYL-FORMIMINO-AICAR-P --> 1 PHOSPHORIBULOSYL-FORMIMINO-AICAR-P	ACIAD3398	n-(5'-phospho-d-ribosylformimino)-5-amino-1-(5''-phosphoribosyl)-4- imidazole carboxamide isomerase	Amino acids metabolism	Histidine metabolism
ACETOOHBUTREDUCTOISOM-RXN	1 2-ACETO-2-HYDROXY-BUTYRATE + 1 NADPH <-> 1 NADP + 1 1-KETO-2-METHYLVALERATE	ACIAD3102	ketol-acid reductoisomerase	Amino acids metabolism	Isoleucine biosynthesis
ACETOOHBUTSYN-RXN	1 2-OXOBUTANOATE + 1 PYRUVATE --> 1 2-ACETO-2-HYDROXY-BUTYRATE + 1 CARBON-DIOXIDE	ACIAD0999 or ( ACIAD3103 and ACIAD3104 )	acetolactate synthase	Amino acids metabolism	Isoleucine biosynthesis
BRANCHED-CHAINAMINOTRANSFERILEU-RXN	1 GLT + 1 2-KETO-3-METHYL-VALERATE <-> 1 2-KETOGLUTARATE + 1 ILE	ACIAD0597	isoleucine aminotransferase	Amino acids metabolism	Isoleucine biosynthesis
DIHYDROXYMETVALDEHYDRAT-RXN	1 1-KETO-2-METHYLVALERATE <-> 1 2-KETO-3-METHYL-VALERATE + 1 WATER	ACIAD3636 or ACIAD1266	dihydroxy-acid dehydratase	Amino acids metabolism	Isoleucine biosynthesis
THREDEHYD-RXN	1 THR --> 1 AMMONIUM + 1 2-OXOBUTANOATE	ACIAD1357	threonine dehydratase	Amino acids metabolism	Isoleucine biosynthesis
2-ISOPROPYLMALATESYN-RXN	1 WATER + 1 2-KETO-ISOVALERATE + 1 ACETYL-COA <-> 1 3-CARBOXY-3-HYDROXY-ISOCAPROATE + 1 CO-A	ACIAD0530	2-isopropylmalate synthase	Amino acids metabolism	Leucine and valine biosynthesis
3-ISOPROPYLMALDEHYDROG-RXN	1 2-D-THREO-HYDROXY-3-CARBOXY-ISOCAPROATE + 1 NAD --> 1 2K-4CH3-PENTANOATE + 1 NADH + 1 CARBON-DIOXIDE	ACIAD0469	3-isopropylmalate dehydrogenase	Amino acids metabolism	Leucine and valine biosynthesis
3-ISOPROPYLMALISOM-RXN	1 3-CARBOXY-3-HYDROXY-ISOCAPROATE <-> 1 2-D-THREO-HYDROXY-3-CARBOXY-ISOCAPROATE	ACIAD0466 and ACIAD0463	3-isopropylmalate dehydratase	Amino acids metabolism	Leucine and valine biosynthesis
ACETOLACTREDUCTOISOM-RXN	1 2-ACETO-LACTATE + 1 NADPH <-> 1 NADP + 1 DIOH-ISOVALERATE	ACIAD3102	ketol-acid reductoisomerase	Amino acids metabolism	Leucine and valine biosynthesis
ACETOLACTSYN-RXN	2 PYRUVATE --> 1 2-ACETO-LACTATE + 1 CARBON-DIOXIDE	ACIAD0999 or ACIAD3104 and ACIAD3103	acetolactate synthase	Amino acids metabolism	Leucine and valine biosynthesis
BRANCHED-CHAINAMINOTRANSFERLEU-RXN	1 2K-4CH3-PENTANOATE + 1 GLT <-> 1 2-KETOGLUTARATE + 1 LEU	ACIAD0112 or ACIAD0597	leucine aminotransferase	Amino acids metabolism	Leucine and valine biosynthesis
BRANCHED-CHAINAMINOTRANSFERVAL-RXN	1 GLT + 1 2-KETO-ISOVALERATE <-> 1 2-KETOGLUTARATE + 1 VAL	ACIAD0597	valine aminotransferase	Amino acids metabolism	Leucine and valine biosynthesis
DIHYDROXYISOVALDEHYDRAT-RXN	1 DIOH-ISOVALERATE <-> 1 WATER + 1 2-KETO-ISOVALERATE	ACIAD1266 or ACIAD3636	dihydroxy-acid dehydratase	Amino acids metabolism	Leucine and valine biosynthesis
DIAMINOPIMDECARB-RXN	1 MESO-DIAMINOPIMELATE --> 1 LYS + 1 CARBON-DIOXIDE	ACIAD2660	diaminopimelate decarboxylase	Amino acids metabolism	Lysine biosynthesis
DIAMINOPIMEPIM-RXN	1 LL-DIAMINOPIMELATE <-> 1 MESO-DIAMINOPIMELATE	ACIAD2659	diaminopimelate epimerase	Amino acids metabolism	Lysine biosynthesis
DIHYDRODIPICSYN-RXN	1 L-ASPARTATE-SEMIALDEHYDE + 1 PYRUVATE <-> 2 WATER + 1 2,3-DIHYDRODIPICOLINATE	ACIAD3585	dihydrodipicolinate synthase	Amino acids metabolism	Lysine biosynthesis
DIHYDROPICRED-RXN	1 NADPH + 1 2,3-DIHYDRODIPICOLINATE --> 1 NADP + 1 DELTA{1}-PIPERIDEINE-2-6-DICARBOXYLATE	ACIAD3619	dihydrodipicolinate reductase	Amino acids metabolism	Lysine biosynthesis
SUCCDIAMINOPIMDESUCC-RXN	1 N-SUCCINYLLL-2,6-DIAMINOPIMELATE + 1 WATER <-> 1 LL-DIAMINOPIMELATE + 1 SUC	ACIAD0791	succinyl-diaminopimelate desuccinylase	Amino acids metabolism	Lysine biosynthesis
SUCCINYLDIAMINOPIMTRANS-RXN	1 2-KETOGLUTARATE + 1 N-SUCCINYLLL-2,6-DIAMINOPIMELATE <-> 1 GLT + 1 N-SUCCINYL-2-AMINO-6-KETOPIMELATE	ACIAD1231	succinyldiaminopimelate aminotransferase	Amino acids metabolism	Lysine biosynthesis
TETHYDPICSUCC-RXN	1 SUC-COA + 1 WATER + 1 DELTA{1}-PIPERIDEINE-2-6-DICARBOXYLATE <-> 1 N-SUCCINYL-2-AMINO-6-KETOPIMELATE + 1 CO-A	ACIAD2599	2,3,4,5-tetrahydropyridine-2-carboxylate n-succinyltransferase	Amino acids metabolism	Lysine biosynthesis
ACETYLHOMOSER-CYS-RXN	1 HS + 1 CPD-667 --> 1 HOMO-CYS + 1 ACET	ACIAD3382 or ACIAD2314	o-acetylhomoserine sulfhydrolase	Amino acids metabolism	Methionine metabolism
ADENOSYLHOMOCYSTEINE-NUCLEOSIDASE-RXN	1 ADENOSYL-HOMO-CYS + 1 WATER <-> 1 ADENINE + 1 CPD-561	ACIAD0773	adenosylhomocysteine nucleosidase	Amino acids metabolism	Methionine metabolism
CYSTATHIONINE-BETA-LYASE-RXN	1 WATER + 1 L-CYSTATHIONINE <-> 1 AMMONIUM + 1 PYRUVATE + 1 HOMO-CYS	ACIAD3222	cystathionine beta-lyase	Amino acids metabolism	Methionine metabolism
HOMOCYSMETB12-RXN	1 5-METHYL-THF + 1 HOMO-CYS --> 1 MET + 1 THF	ACIAD1045	5-methyltetrahydrofolate--homocysteine s-methyltransferase	Amino acids metabolism	Methionine metabolism
HOMOCYSMET-RXN	1 CPD-1302 + 1 HOMO-CYS --> 1 MET + 1 CPD-1301	ACIAD3523	5-methyltetrahydropteroyltriglutamate--homocysteine s-methyltransferase	Amino acids metabolism	Methionine metabolism
HOMOSERINE-O-ACETYLTRANSFERASE-RXN	1 HOMO-SER + 1 ACETYL-COA <-> 1 CO-A + 1 CPD-667	ACIAD0529	homoserine o-acetyltransferase	Amino acids metabolism	Methionine metabolism
RXNIM-6092	1 CYS + 1 CPD-667 --> 1 ACET + 1 L-CYSTATHIONINE	ACIAD2314	o-acylhomoserine sulfhydrylase	Amino acids metabolism	Methionine metabolism
S-ADENMETSYN-RXN	1 MET + 1 WATER + 1 ATP --> 1 PI + 1 S-ADENOSYLMETHIONINE + 1 PPI	ACIAD2037	methionine adenosyltransferase	Amino acids metabolism	Methionine metabolism
ORNDECARBOX-RXN	1 L-ORNITHINE --> 1 PUTRESCINE + 1 CARBON-DIOXIDE	ACIAD2768	ornithine decarboxylase	Amino acids metabolism	Ornithine degradation
2.6.1.76-RXN	1 L-ASPARTATE-SEMIALDEHYDE + 1 GLT <-> 1 2-KETOGLUTARATE + 1 CPD-470	ACIAD1210	diaminobutyrate-2-oxoglutarate transaminase	Amino acids metabolism	Other
DCYSDESULF-RXN	1 D-CYSTEINE + 1 WATER --> 1 AMMONIUM + 1 HS + 1 PYRUVATE	ACIAD0753	d-cysteine desulfhydrase	Amino acids metabolism	Other
RXN-681	1 CPD-470 --> 1 CARBON-DIOXIDE + 1 CPD-313	ACIAD1211	l-2,4-diaminobutyrate decarboxylase	Amino acids metabolism	Other
CHORISMATEMUT-RXN	1 CHORISMATE <-> 1 PREPHENATE	ACIAD2223	chorismate mutase	Amino acids metabolism	Phenylalanine / tyrosine biosynthesis
CYCLOHEXADIENYL-DEHYDROGENASE-RXN	1 CPD-659 + 1 NAD --> 1 TYR + 1 NADH + 1 CARBON-DIOXIDE	ACIAD2222	cyclohexadienyl dehydrogenase	Amino acids metabolism	Phenylalanine / tyrosine biosynthesis
PHEAMINOTRANS-RXN	1 GLT + 1 PHENYL-PYRUVATE <-> 1 2-KETOGLUTARATE + 1 PHE	ACIAD2574 or ACIAD0597 or ACIAD0112 or ACIAD0664	phenylalanine aminotransferase	Amino acids metabolism	Phenylalanine / tyrosine biosynthesis
PREPHENATEDEHYDRAT-RXN	1 PREPHENATE --> 1 CARBON-DIOXIDE + 1 WATER + 1 PHENYL-PYRUVATE	ACIAD2223	prephenate dehydratase	Amino acids metabolism	Phenylalanine / tyrosine biosynthesis
PREPHENATEDEHYDROG-RXN	1 NAD + 1 PREPHENATE --> 1 NADH + 1 CARBON-DIOXIDE + 1 P-HYDROXY-PHENYLPYRUVATE	ACIAD2222	prephenate dehydrogenase	Amino acids metabolism	Phenylalanine / tyrosine biosynthesis
PREPHENATE-TRANSAMINE-RXN	1 GLT + 1 PREPHENATE <-> 1 2-KETOGLUTARATE + 1 CPD-659	ACIAD0112	l-arogenate aminotransferase	Amino acids metabolism	Phenylalanine / tyrosine biosynthesis
TYRAMINOTRANS-RXN	1 GLT + 1 P-HYDROXY-PHENYLPYRUVATE <-> 1 2-KETOGLUTARATE + 1 TYR	ACIAD0597 or ACIAD2574 or ACIAD0112	tyrosine aminotransferase	Amino acids metabolism	Phenylalanine / tyrosine biosynthesis
GLUTKIN-RXN	1 GLT + 1 ATP --> 1 L-GLUTAMATE-5-P + 1 ADP	ACIAD2560	glutamate 5-kinase	Amino acids metabolism	Proline biosynthesis
GLUTSEMIALDEHYDROG-RXN	1 L-GLUTAMATE-5-P + 1 NADPH --> 1 PI + 1 NADP + 1 L-GLUTAMATE_GAMMA-SEMIALDEHYDE	ACIAD0547	glutamate-5-semialdehyde dehydrogenase	Amino acids metabolism	Proline biosynthesis
PYRROLINECARBREDUCT-RXN	1 L-DELTA(1)-PYRROLINE_5-CARBOXYLATE + 1 NADPH --> 1 PRO + 1 NADP	ACIAD3032	pyrroline-5-carboxylate reductase	Amino acids metabolism	Proline biosynthesis
SPONTPRO-RXN	1 L-GLUTAMATE_GAMMA-SEMIALDEHYDE --> 1 L-DELTA(1)-PYRROLINE_5-CARBOXYLATE + 1 WATER	SPONT	l-glutamate 5-semialdehyde dehydratase	Amino acids metabolism	Proline biosynthesis
PROLDEHYDROG-RXN	1 FAD + 1 PRO <-> 1 L-DELTA(1)-PYRROLINE_5-CARBOXYLATE + 1 FADH2	ACIAD1646	proline dehydrogenase	Amino acids metabolism	Proline degradation
PYRROLINECARBDEHYDROG-RXN	1 L-DELTA(1)-PYRROLINE_5-CARBOXYLATE + 1 NAD + 2 WATER <-> 1 GLT + 1 NADH	ACIAD1646	1-pyrroline-5-carboxylate dehydrogenase	Amino acids metabolism	Proline degradation
DSERDEAM-RXN	1 D-SERINE --> 1 AMMONIUM + 1 PYRUVATE	ACIAD1048	d-serine dehydratase	Amino acids metabolism	Serine / glycine biosynthesis
PGLYCDEHYDROG-RXN	1 G3P + 1 NAD <-> 1 3-P-HYDROXYPYRUVATE + 1 NADH	ACIAD3302	phosphoglycerate dehydrogenase	Amino acids metabolism	Serine / glycine biosynthesis
PSERPHOSPHA-RXN	1 3-P-SERINE + 1 WATER --> 1 PI + 1 SER	ACIAD3567	phosphoserine phosphatase	Amino acids metabolism	Serine / glycine biosynthesis
PSERTRANSAM-RXN	1 3-P-HYDROXYPYRUVATE + 1 GLT <-> 1 2-KETOGLUTARATE + 1 3-P-SERINE	ACIAD2647	phosphoserine aminotransferase	Amino acids metabolism	Serine / glycine biosynthesis
ADENYLYLSULFATE-REDUCTASE-RXN	1 RED-THIOREDOXIN-MONOMER + 1 APS --> 1 OX-THIOREDOXIN-MONOMER + 1 SO3 + 1 AMP	ACIAD0833	adenylylsulfate reductase	Amino acids metabolism	Sulfur metabolism
SULFATE-ADENYLYLTRANS-RXN	1 SULFATE + 1 ATP <-> 1 PPI + 1 APS	ACIAD1073 and ACIAD1072	sulfate adenylyltransferase	Amino acids metabolism	Sulfur metabolism
SULFITE-REDUCT-RXN	1 SO3 + 3 NADPH <-> 1 HS + 3 NADP + 3 WATER	ACIAD2982 and ACIAD0799	sulfite reductase (nadph)	Amino acids metabolism	Sulfur metabolism
ASPARTATEKIN-RXN	1 L-ASPARTATE + 1 ATP --> 1 L-BETA-ASPARTYL-P + 1 ADP	ACIAD1252	aspartate kinase	Amino acids metabolism	Threonine biosynthesis
ASPARTATE-SEMIALDEHYDE-DEHYDROGENASE-RXN	1 L-BETA-ASPARTYL-P + 1 NADPH <-> 1 PI + 1 L-ASPARTATE-SEMIALDEHYDE + 1 NADP	ACIAD0479	aspartate-semialdehyde dehydrogenase	Amino acids metabolism	Threonine biosynthesis
HOMOSERDEHYDROG-RXN	1 L-ASPARTATE-SEMIALDEHYDE + 1 NADPH <-> 1 HOMO-SER + 1 NADP	ACIAD0264	homoserine dehydrogenase	Amino acids metabolism	Threonine biosynthesis
HOMOSERKIN-RXN	1 HOMO-SER + 1 ATP <-> 1 O-PHOSPHO-L-HOMOSERINE + 1 ADP	ACIAD0834 or ACIAD1457 or ACIAD3403	homoserine kinase	Amino acids metabolism	Threonine biosynthesis
THRESYN-RXN	1 O-PHOSPHO-L-HOMOSERINE + 1 WATER --> 1 PI + 1 THR	ACIAD0263	threonine synthase	Amino acids metabolism	Threonine biosynthesis
6.3.5.6-RXN	1 ASPARTYL-TRNAASN + 1 GLN + 1 ATP --> 1 PI + 1 GLT + 1 ADP + 1 CHARGED-ASN-TRNAS	ACIAD0822 and ACIAD0823 and ACIAD0824	asparaginyl-trna synthetase (glutamine-hydrolyzing)	Amino acids metabolism	tRNA charging pathway
6.3.5.7-RXN	1 GLN + 1 GLUTAMYL-TRNA-GLN + 1 ATP --> 1 PI + 1 CHARGED-GLN-TRNAS + 1 GLT + 1 ADP	ACIAD0822 and ACIAD0823 and ACIAD0824	glutaminyl-trna synthetase (glutamine-hydrolyzing)	Amino acids metabolism	tRNA charging pathway
ALANINE--TRNA-LIGASE-RXN	1 L-ALPHA-ALANINE + 1 ATP + 1 ALA-TRNAS --> 1 AMP + 1 PPI + 1 CHARGED-ALA-TRNAS	ACIAD1253	alanine--trna ligase	Amino acids metabolism	tRNA charging pathway
ARGININE--TRNA-LIGASE-RXN	1 ARG + 1 ARG-TRNAS + 1 ATP --> 1 AMP + 1 PPI + 1 CHARGED-ARG-TRNAS	ACIAD0164	arginine--trna ligase	Amino acids metabolism	tRNA charging pathway
ASPARTATE--TRNAASN-LIGASE-RXN	1 ASN-TRNAS + 1 L-ASPARTATE + 1 ATP --> 1 ASPARTYL-TRNAASN + 1 AMP + 1 PPI	ACIAD0609	aspartate--trna(asn) ligase	Amino acids metabolism	tRNA charging pathway
ASPARTATE--TRNA-LIGASE-RXN	1 ASP-TRNAS + 1 L-ASPARTATE + 1 ATP --> 1 AMP + 1 CHARGED-ASP-TRNAS + 1 PPI	ACIAD0609	aspartate--trna ligase	Amino acids metabolism	tRNA charging pathway
CYSTEINE--TRNA-LIGASE-RXN	1 CYS-TRNAS + 1 CYS + 1 ATP --> 1 AMP + 1 PPI + 1 CHARGED-CYS-TRNAS	ACIAD1481	cysteine--trna ligase	Amino acids metabolism	tRNA charging pathway
GLUTAMATE--TRNAGLN-LIGASE-RXN	1 GLN-TRNAS + 1 GLT + 1 ATP --> 1 AMP + 1 PPI + 1 GLUTAMYL-TRNA-GLN	ACIAD0272 or ACIAD3371	glutamate--trna(gln) ligase	Amino acids metabolism	tRNA charging pathway
GLUTAMINE--TRNA-LIGASE-RXN	1 GLN-TRNAS + 1 GLN + 1 ATP --> 1 AMP + 1 CHARGED-GLN-TRNAS + 1 PPI	ACIAD1920	glutamine--trna ligase	Amino acids metabolism	tRNA charging pathway
GLYCINE--TRNA-LIGASE-RXN	1 GLY-TRNAS + 1 GLY + 1 ATP --> 1 AMP + 1 PPI + 1 CHARGED-GLY-TRNAS	ACIAD3268 and ACIAD3269	glycine--trna ligase	Amino acids metabolism	tRNA charging pathway
HISTIDINE--TRNA-LIGASE-RXN	1 HIS + 1 HIS-TRNAS + 1 ATP --> 1 AMP + 1 CHARGED-HIS-TRNAS + 1 PPI	ACIAD0562	histidine--trna ligase	Amino acids metabolism	tRNA charging pathway
ISOLEUCINE--TRNA-LIGASE-RXN	1 ILE-TRNAS + 1 ILE + 1 ATP --> 1 CHARGED-ILE-TRNAS + 1 AMP + 1 PPI	ACIAD0022	isoleucine--trna ligase	Amino acids metabolism	tRNA charging pathway
LEUCINE--TRNA-LIGASE-RXN	1 LEU-TRNAS + 1 LEU + 1 ATP --> 1 AMP + 1 PPI + 1 CHARGED-LEU-TRNAS	ACIAD3106	leucine--trna ligase	Amino acids metabolism	tRNA charging pathway
LYSINE--TRNA-LIGASE-RXN	1 LYS-TRNAS + 1 LYS + 1 ATP --> 1 CHARGED-LYS-TRNAS + 1 AMP + 1 PPI	ACIAD1069 or ACIAD2666	lysine--trna ligase	Amino acids metabolism	tRNA charging pathway
METHIONINE--TRNA-LIGASE-RXN	1 MET + 1 MET-TRNAS + 1 ATP --> 1 AMP + 1 CHARGED-MET-TRNAS + 1 PPI	ACIAD0768	methionine--trna ligase	Amino acids metabolism	tRNA charging pathway
PHENYLALANINE--TRNA-LIGASE-RXN	1 PHE + 1 PHE-TRNAS + 1 ATP --> 1 AMP + 1 CHARGED-PHE-TRNAS + 1 PPI	ACIAD3041 and ACIAD3042	phenylalanine--trna ligase	Amino acids metabolism	tRNA charging pathway
PROLINE--TRNA-LIGASE-RXN	1 PRO + 1 PRO-TRNAS + 1 ATP --> 1 AMP + 1 CHARGED-PRO-TRNAS + 1 PPI	ACIAD0782	proline--trna ligase	Amino acids metabolism	tRNA charging pathway
SERINE--TRNA-LIGASE-RXN	1 SER + 1 SER-TRNAS + 1 ATP --> 1 AMP + 1 PPI + 1 CHARGED-SER-TRNAS	ACIAD2935	serine--trna ligase	Amino acids metabolism	tRNA charging pathway
THREONINE--TRNA-LIGASE-RXN	1 ATP + 1 THR + 1 THR-TRNAS --> 1 AMP + 1 PPI + 1 CHARGED-THR-TRNAS	ACIAD3055	threonine--trna ligase	Amino acids metabolism	tRNA charging pathway
TRYPTOPHAN--TRNA-LIGASE-RXN	1 TRP-TRNAS + 1 TRP + 1 ATP --> 1 CHARGED-TRP-TRNAS + 1 AMP + 1 PPI	ACIAD2871	tryptophan--trna ligase	Amino acids metabolism	tRNA charging pathway
TYROSINE--TRNA-LIGASE-RXN	1 TYR + 1 TYR-TRNAS + 1 ATP --> 1 AMP + 1 CHARGED-TYR-TRNAS + 1 PPI	ACIAD0013	tyrosine--trna ligase	Amino acids metabolism	tRNA charging pathway
VALINE--TRNA-LIGASE-RXN	1 VAL + 1 VAL-TRNAS + 1 ATP --> 1 AMP + 1 CHARGED-VAL-TRNAS + 1 PPI	ACIAD2950	valine--trna ligase	Amino acids metabolism	tRNA charging pathway
ANTHRANSYN-RXN	1 GLN + 1 CHORISMATE <-> 1 GLT + 1 PYRUVATE + 1 ANTHRANILATE	ACIAD0297 and ACIAD2461	anthranilate synthase	Amino acids metabolism	Tryptophan biosynthesis
IGPSYN-RXN	1 CARBOXYPHENYLAMINO-DEOXYRIBULOSE-P --> 1 INDOLE-3-GLYCEROL-P + 1 CARBON-DIOXIDE + 1 WATER	ACIAD2463	indole-3-glycerol-phosphate synthase	Amino acids metabolism	Tryptophan biosynthesis
PRAISOM-RXN	1 N-(5-PHOSPHORIBOSYL)-ANTHRANILATE --> 1 CARBOXYPHENYLAMINO-DEOXYRIBULOSE-P	ACIAD0635	phosphoribosylanthranilate isomerase	Amino acids metabolism	Tryptophan biosynthesis
PRTRANS-RXN	1 PRPP + 1 ANTHRANILATE <-> 1 N-(5-PHOSPHORIBOSYL)-ANTHRANILATE + 1 PPI	ACIAD2462	anthranilate phosphoribosyltransferase	Amino acids metabolism	Tryptophan biosynthesis
TRYPSYN-RXN	1 INDOLE-3-GLYCEROL-P + 1 SER --> 1 TRP + 1 GAP + 1 WATER	ACIAD0642 and ACIAD0636	tryptophan synthase	Amino acids metabolism	Tryptophan biosynthesis
ALLOPHANATE-HYDROLASE-RXN	1 WATER + 1 CPD-578 --> 2 AMMONIUM + 2 CARBON-DIOXIDE	ACIAD2518	allophanate hydrolase	Amino acids metabolism	Urea degradation
UREASE-RXN	1 UREA + 1 WATER --> 2 AMMONIUM + 1 CARBON-DIOXIDE	ACIAD1089 and ACIAD1090 and ACIAD1091	urease	Amino acids metabolism	Urea degradation
ACETATE--COA-LIGASE-RXN	1 CO-A + 1 ACET + 1 ATP --> 1 AMP + 1 PPI + 1 ACETYL-COA	ACIAD1606 or ACIAD1611 or ACIAD3475	acetate--coa ligase	Central metabolism	Acetate metabolism
ACETATEKIN-RXN	1 ACET + 1 ATP <-> 1 ADP + 1 ACETYL-P	ACIAD0541	acetate kinase	Central metabolism	Acetate metabolism
PHOSACETYLTRANS-RXN	1 CO-A + 1 ACETYL-P <-> 1 PI + 1 ACETYL-COA	ACIAD2287 or ACIAD0540	phosphate acetyltransferase	Central metabolism	Acetate metabolism
GROWTH-RXN	0.003 LPS_W + 0.2 RNA_W + 0.028 PEPTIDO_W[E] + 0.032 DNA_W + 0.002 TRIACYLGLYCEROL_W + 0.041 PL_W + 0.032 COFACTOR_W + 0.633 PROTEIN_W + 0.006 WAX-ESTER_W + 0.002 AFATTYACID_FREE_W + 40 WATER + 0.021 POLYSACCH_FREE_W + 40 ATP --> 40 PI + 40 ADP		overall biomass assembly	Central metabolism	Biomass assembly
2OXOGLUTARATEDEH-RXN	1 2-KETOGLUTARATE + 1 NAD + 1 CO-A --> 1 NADH + 1 SUC-COA + 1 CARBON-DIOXIDE	ACIAD2876 and ACIAD2875 and ACIAD2874	2-oxogluterate dehydrogenase	Central metabolism	Citrate cycle (TCA)
ACONITATEDEHYDR-RXN	1 CIT <-> 1 CIS-ACONITATE + 1 WATER	ACIAD2395 or ACIAD3090 or ACIAD2755	aconitase (citrate hydro-lyase)	Central metabolism	Citrate cycle (TCA)
ACONITATEHYDR-RXN	1 CIS-ACONITATE + 1 WATER <-> 1 THREO-D(S)-ISO-CITRATE	ACIAD3090 or ACIAD2395 or ACIAD2755	aconitase (isocitrate hydro-lyase)	Central metabolism	Citrate cycle (TCA)
CITSYN-RXN	1 OXALACETIC_ACID + 1 WATER + 1 ACETYL-COA --> 1 CIT + 1 CO-A	ACIAD2886	citrate (si)-synthase	Central metabolism	Citrate cycle (TCA)
FUMHYDR-RXN	1 FUM + 1 WATER <-> 1 MAL	ACIAD1890 or ACIAD0538	fumarate hydratase	Central metabolism	Citrate cycle (TCA)
ISOCITDEH-RXN	1 THREO-D(S)-ISO-CITRATE + 1 NADP --> 1 2-KETOGLUTARATE + 1 CARBON-DIOXIDE + 1 NADPH	ACIAD1187 or ACIAD1190	isocitrate dehydrogenase (nadp+)	Central metabolism	Citrate cycle (TCA)
MALATE-DEH-RXN	1 MAL + 1 NAD <-> 1 OXALACETIC_ACID + 1 NADH	ACIAD3155	malate dehydrogenase	Central metabolism	Citrate cycle (TCA)
MALATE-DEHYDROGENASE-(ACCEPTOR)-RXN	1 MAL + 1 UBIQUINONE-8 --> 1 OXALACETIC_ACID + 1 UBIQUINOL-8	ACIAD1007	malate dehydrogenase (acceptor)	Central metabolism	Citrate cycle (TCA)
SUCCCOASYN-RXN	1 PI + 1 SUC-COA + 1 ADP <-> 1 SUC + 1 CO-A + 1 ATP	ACIAD2873 and ACIAD2872	succinate--coa ligase (adp-forming)	Central metabolism	Citrate cycle (TCA)
SUCC-FUM-OXRED-RXN	1 UBIQUINONE-8 + 1 SUC <-> 1 FUM + 1 UBIQUINOL-8	ACIAD2882 and ACIAD2881 and ACIAD2880 and ACIAD2879	succinate dehydrogenase	Central metabolism	Citrate cycle (TCA)
GLUCONOKIN-RXN	1 GLUCONATE + 1 ATP <-> 1 6-P-GLUCONATE + 1 ADP	ACIAD0545	gluconokinase	Central metabolism	Entner-Doudoroff pathway
GLUCONOLACT-RXN	1 GLC-D-LACTONE[P] + 1 WATER[P] <-> 1 GLUCONATE[P]	ACIAD2819	gluconolactonase	Central metabolism	Entner-Doudoroff pathway
KDPGALDOL-RXN	1 2-KETO-3-DEOXY-6-P-GLUCONATE <-> 1 PYRUVATE + 1 GAP	ACIAD0543	2-dehydro-3-deoxyphosphogluconate aldolase	Central metabolism	Entner-Doudoroff pathway
PGLUCONDEHYDRAT-RXN	1 6-P-GLUCONATE <-> 1 2-KETO-3-DEOXY-6-P-GLUCONATE + 1 WATER	ACIAD0542	phosphogluconate dehydratase	Central metabolism	Entner-Doudoroff pathway
PQQ-OXID-RXN	1 CPD-104[P] --> 1 PQQ[P]		pyrroloquinoline-quinone oxidation	Central metabolism	Entner-Doudoroff pathway
RXNIM-3886	1 PQQ[P] + 1 GLC[P] --> 1 GLC-D-LACTONE[P] + 1 CPD-104[P]	ACIAD2983 or ACIAD3598	glucose dehydrogenase [pyrroloquinoline-quinone]	Central metabolism	Entner-Doudoroff pathway
GLYC3PDEHYDROGBIOSYN-RXN	1 NADP + 1 GLYCEROL-3P <-> 1 NADPH + 1 DIHYDROXY-ACETONE-PHOSPHATE	ACIAD1317	glycerol-3-phosphate dehydrogenase (nad(p)+)	Central metabolism	Glycerol metabolism
GLYC3PDEHYDROG-RXN	1 FAD + 1 GLYCEROL-3P --> 1 FADH2 + 1 DIHYDROXY-ACETONE-PHOSPHATE	ACIAD2844	glycerol-3-phosphate dehydrogenase	Central metabolism	Glycerol metabolism
GLYCEROL-KIN-RXN	1 GLYCEROL + 1 ATP --> 1 GLYCEROL-3P + 1 ADP	ACIAD0930	glycerol kinase	Central metabolism	Glycerol metabolism
1.2.1.9-RXN	1 NADP + 1 GAP + 1 WATER --> 1 G3P + 1 NADPH	ACIAD0546	glyceraldehyde-3-phosphate dehydrogenase (nadp+)	Central metabolism	Glycolysis/gluconeogenesis
2PGADEHYDRAT-RXN	1 2-PG <-> 1 PHOSPHO-ENOL-PYRUVATE + 1 WATER	ACIAD2001	phosphopyruvate hydratase	Central metabolism	Glycolysis/gluconeogenesis
3PGAREARR-RXN	1 G3P <-> 1 2-PG	ACIAD0256	phosphoglycerate mutase	Central metabolism	Glycolysis/gluconeogenesis
4.1.1.32-RXN	1 OXALACETIC_ACID + 1 GTP --> 1 GDP + 1 PHOSPHO-ENOL-PYRUVATE + 1 CARBON-DIOXIDE	ACIAD2842	phosphoenolpyruvate carboxykinase (gtp)	Central metabolism	Glycolysis/gluconeogenesis
F16ALDOLASE-RXN	1 GAP + 1 DIHYDROXY-ACETONE-PHOSPHATE <-> 1 FRUCTOSE-16-DIPHOSPHATE	ACIAD1293 or ACIAD1925	fructose-bisphosphate aldolase	Central metabolism	Glycolysis/gluconeogenesis
F16BDEPHOS-RXN	1 FRUCTOSE-16-DIPHOSPHATE + 1 WATER --> 1 PI + 1 FRUCTOSE-6P	ACIAD2625	fructose-bisphosphatase	Central metabolism	Glycolysis/gluconeogenesis
GAPOXNPHOSPHN-RXN	1 PI + 1 GAP + 1 NAD <-> 1 NADH + 1 DPG	ACIAD2565 or ACIAD1255	glyceraldehyde 3-phosphate dehydrogenase (phosphorylating)	Central metabolism	Glycolysis/gluconeogenesis
PEPCARBOX-RXN	1 PHOSPHO-ENOL-PYRUVATE + 1 CARBON-DIOXIDE + 1 WATER --> 1 PI + 1 OXALACETIC_ACID	ACIAD3627	phosphoenolpyruvate carboxylase	Central metabolism	Glycolysis/gluconeogenesis
PGLUCISOM-RXN	1 GLC-6-P <-> 1 FRUCTOSE-6P	ACIAD0101	glucose-6-phosphate isomerase	Central metabolism	Glycolysis/gluconeogenesis
PHOSGLYPHOS-RXN	1 DPG + 1 ADP <-> 1 G3P + 1 ATP	ACIAD1927	phosphoglycerate kinase	Central metabolism	Glycolysis/gluconeogenesis
PHOSPHOGLUCMUT-RXN	1 GLC-1-P <-> 1 GLC-6-P	ACIAD0104	phosphoglucomutase	Central metabolism	Glycolysis/gluconeogenesis
TRIOSEPISOMERIZATION-RXN	1 GAP <-> 1 DIHYDROXY-ACETONE-PHOSPHATE	ACIAD0363	triosephosphate isomerase	Central metabolism	Glycolysis/gluconeogenesis
ISOCIT-CLEAV-RXN	1 THREO-D(S)-ISO-CITRATE --> 1 GLYOX + 1 SUC	ACIAD1084	isocitrate lyase	Central metabolism	Glyoxylate shunt
MALSYN-RXN	1 GLYOX + 1 WATER + 1 ACETYL-COA --> 1 MAL + 1 CO-A	ACIAD2335	malate synthase	Central metabolism	Glyoxylate shunt
ATP-DRAIN-RXN	1 WATER + 1 ATP --> 1 PI + 1 PROTON + 1 ADP		atp maintenance requirement	Central metabolism	Maintenance flux
RXNIM-3991	1 MALONATE --> 1 CARBON-DIOXIDE + 1 ACET	ACIAD1757 and ACIAD1756 and ACIAD1755 and ACIAD1753 and ACIAD1754 and ACIAD1758 and ACIAD1759	malonate decarboxylase	Central metabolism	Malonate metabolism
CO2-DISS-RXN	1 CARBON-DIOXIDE + 1 WATER <-> 1 HCO3 + 1 PROTON	SPONT	dissolution of carbon dioxide	Central metabolism	Other
1TRANSKETO-RXN	1 XYLULOSE-5-PHOSPHATE + 1 RIBOSE-5P <-> 1 D-SEDOHEPTULOSE-7-P + 1 GAP	ACIAD2035	transketolase (ribose-5p)	Central metabolism	Pentose phosphate
2TRANSKETO-RXN	1 ERYTHROSE-4P + 1 XYLULOSE-5-PHOSPHATE <-> 1 GAP + 1 FRUCTOSE-6P	ACIAD2035	transketolase (erythrose-4p)	Central metabolism	Pentose phosphate
RIB5PISOM-RXN	1 RIBOSE-5P <-> 1 RIBULOSE-5P	ACIAD1358	ribose 5-phosphate epimerase	Central metabolism	Pentose phosphate
RIBULP3EPIM-RXN	1 RIBULOSE-5P <-> 1 XYLULOSE-5-PHOSPHATE	ACIAD0685	ribulose phosphate 3-epimerase	Central metabolism	Pentose phosphate
TRANSALDOL-RXN	1 D-SEDOHEPTULOSE-7-P + 1 GAP <-> 1 ERYTHROSE-4P + 1 FRUCTOSE-6P	ACIAD1980	transaldolase	Central metabolism	Pentose phosphate
2-METHYLCITRATE-DEHYDRATASE-RXN	1 CPD-622 <-> 1 CPD-1136 + 1 WATER	ACIAD2755	2-methylcitrate dehydratase	Central metabolism	Propionate metabolism / methylcitrate pathway
2-METHYLCITRATE-SYNTHASE-RXN	1 OXALACETIC_ACID + 1 PROPIONYL-COA + 1 WATER --> 1 CO-A + 1 CPD-622	ACIAD2756	2-methylcitrate synthase	Central metabolism	Propionate metabolism / methylcitrate pathway
METHYLISOCITRATE-LYASE-RXN	1 CPD-618 --> 1 PYRUVATE + 1 SUC	ACIAD2758	methylisocitrate lyase	Central metabolism	Propionate metabolism / methylcitrate pathway
PROPIONATE--COA-LIGASE-RXN	1 PROPIONATE + 1 CO-A + 1 ATP --> 1 AMP + 1 PPI + 1 PROPIONYL-COA	ACIAD3475	propionate--coa ligase	Central metabolism	Propionate metabolism / methylcitrate pathway
PROPKIN-RXN	1 PROPIONATE + 1 ATP <-> 1 PROPIONYL-P + 1 ADP	ACIAD0541	propionate kinase	Central metabolism	Propionate metabolism / methylcitrate pathway
PTAALT-RXN	1 PROPIONYL-P + 1 CO-A <-> 1 PI + 1 PROPIONYL-COA	ACIAD0540	phosphate acetyltransferase	Central metabolism	Propionate metabolism / methylcitrate pathway
RXN0-311	1 CPD-1136 + 1 WATER <-> 1 CPD-618	ACIAD2755	methyl-cis-aconitic acid hydratase	Central metabolism	Propionate metabolism / methylcitrate pathway
MALIC-NADP-RXN	1 MAL + 1 NADP --> 1 PYRUVATE + 1 CARBON-DIOXIDE + 1 NADPH	ACIAD2287	malate dehydrogenase (oxaloacetate decarboxylating) (nadp+)	Central metabolism	Pyruvate metabolism
MALIC-NAD-RXN	1 MAL + 1 NAD --> 1 NADH + 1 PYRUVATE + 1 CARBON-DIOXIDE	ACIAD0166	malate dehydrogenase (oxaloacetate decarboxylating)	Central metabolism	Pyruvate metabolism
PEPSYNTH-RXN	1 PYRUVATE + 1 WATER + 1 ATP --> 1 PI + 1 AMP + 1 PHOSPHO-ENOL-PYRUVATE	ACIAD2423	pyruvate,water dikinase	Central metabolism	Pyruvate metabolism
PYRUVDEH-RXN	1 PYRUVATE + 1 NAD + 1 CO-A --> 1 NADH + 1 CARBON-DIOXIDE + 1 ACETYL-COA	ACIAD3507 and ACIAD3506 and ACIAD2874	pyruvate dehydrogenase	Central metabolism	Pyruvate metabolism
PYRUVOXID-RXN	1 PYRUVATE + 1 UBIQUINONE-8 + 1 WATER --> 1 UBIQUINOL-8 + 1 CARBON-DIOXIDE + 1 ACET	ACIAD3381	pyruvate dehydrogenase (cytochrome)	Central metabolism	Pyruvate metabolism
CATAL-RXN	2 HYDROGEN-PEROXIDE --> 1 OXYGEN-MOLECULE + 2 WATER	ACIAD0451	catalase	Central metabolism	Radicals detoxification
GLUTATHIONE-PEROXIDASE-RXN	1 HYDROGEN-PEROXIDE + 2 GLUTATHIONE --> 1 OXIDIZED-GLUTATHIONE + 2 WATER	ACIAD0193 or ACIAD2085	glutathione peroxidase	Central metabolism	Radicals detoxification
SUPEROX-DISMUT-RXN	2 PROTON + 2 SUPER-OXIDE --> 1 OXYGEN-MOLECULE + 1 HYDROGEN-PEROXIDE	ACIAD1070 or ACIAD1346 or ACIAD2072	superoxide dismutase	Central metabolism	Radicals detoxification
1.5.1.29-RXN	1 FMNH2 + 1 NAD <-> 1 FMN + 1 NADH	ACIAD3470	fmn reductase	Central metabolism	Respiration
1.6.1.2-RXN	1 NADH + 1 NADP + 2 PROTON[P] --> 2 PROTON + 1 NADPH + 1 NAD	ACIAD3078 and ACIAD3079 and ACIAD3080	nad(p)(+) transhydrogenase (ab-specific)	Central metabolism	Respiration
ATPSYN-RXN	1 PI + 4 PROTON[P] + 1 ADP <-> 3 PROTON + 1 WATER + 1 ATP	ACIAD0178 and ACIAD0180 and ACIAD0182 and ACIAD0183 and ACIAD0184 and ACIAD0185 and ACIAD0186 and ACIAD0187 and ACIAD0188	h(+)-transporting atp synthase	Central metabolism	Respiration
CYT-UBIQUINOL-OXID-D-RXN	1 OXYGEN-MOLECULE + 4 PROTON + 2 UBIQUINOL-8 --> 2 UBIQUINONE-8 + 2 WATER + 4 PROTON[P]	ACIAD2290 and ACIAD2291	cytochrome oxidase bd	Central metabolism	Respiration
CYT-UBIQUINOL-OXID-O-RXN	1 OXYGEN-MOLECULE + 8 PROTON + 2 UBIQUINOL-8 --> 2 UBIQUINONE-8 + 2 WATER + 8 PROTON[P]	ACIAD2428 and ACIAD2427 and ACIAD2426 and ACIAD2425	cytochrome oxidase bo	Central metabolism	Respiration
FAD-UBIQUINONE-RXN	1 UBIQUINONE-8 + 1 FADH2 --> 1 FAD + 1 UBIQUINOL-8		fad oxidation	Central metabolism	Respiration
NADH-DEHYDROG-A-RXN	5 PROTON + 1 NADH + 1 UBIQUINONE-8 --> 1 UBIQUINOL-8 + 1 NAD + 4 PROTON[P]	ACIAD0743 and ACIAD0742 and ACIAD0741 and ACIAD0740 and ACIAD0739 and ACIAD0738 and ACIAD0737 and ACIAD0736 and ACIAD0735 and ACIAD0734 and ACIAD0733 and ACIAD0731 and ACIAD0730	nadh dehydrogenase (ubiquinone)	Central metabolism	Respiration
NADH-DEHYDROGENASE-RXN	1 PROTON + 1 NADH + 1 UBIQUINONE-8 --> 1 UBIQUINOL-8 + 1 NAD	ACIAD3633	nadh dehydrogenase	Central metabolism	Respiration
PYRNUTRANSHYDROGEN-RXN	1 NADPH + 1 NAD --> 1 NADH + 1 NADP	ACIAD2274	nad(p)(+) transhydrogenase (b-specific)	Central metabolism	Respiration
THIOREDOXIN-REDUCT-NADPH-RXN	1 OX-THIOREDOXIN-MONOMER + 1 NADPH <-> 1 NADP + 1 RED-THIOREDOXIN-MONOMER	ACIAD0890	thioredoxin reductase (nadph)	Central metabolism	Respiration
COFACTORSYN-RXN	0.08 FAD + 0.08 FMN + 0.09 S-ADENOSYLMETHIONINE + 0.08 THIAMINE-PYROPHOSPHATE + 0.08 PYRIDOXAL_PHOSPHATE + 0.08 NADP + 0.09 UBIQUINONE-8 + 0.09 SIROHEME + 0.09 HEME_O + 0.08 NAD + 0.08 CO-A + 0.08 THF --> 0.61 COFACTOR_W		cofactor assembly	Cofactors biosynthesis	Biomass assembly
2.8.1.6-RXN	1 CYS + 1 DETHIOBIOTIN <-> 1 L-ALPHA-ALANINE + 1 BIOTIN	ACIAD2045	biotin synthase	Cofactors biosynthesis	Biotin biosynthesis
6-CARBOXYHEXANOATE--COA-LIGASE-RXN	1 CO-A + 1 ATP + 1 CPD-205 <-> 1 AMP + 1 PPI + 1 6-CARBOXYHEXANOYL-COA	ACIAD1826	6-carboxyhexanoate--coa ligase	Cofactors biosynthesis	Biotin biosynthesis
7KAPSYN-RXN	1 L-ALPHA-ALANINE + 1 6-CARBOXYHEXANOYL-COA --> 1 8-AMINO-7-OXONONANOATE + 1 CARBON-DIOXIDE + 1 CO-A	ACIAD0857	8-amino-7-oxononanoate synthase	Cofactors biosynthesis	Biotin biosynthesis
DAPASYN-RXN	1 S-ADENOSYLMETHIONINE + 1 8-AMINO-7-OXONONANOATE <-> 1 DIAMINONONANOATE + 1 S-ADENOSYL-4-METHYLTHIO-2-OXOBUTANOATE	ACIAD0856	adenosylmethionine--8-amino-7-oxononanoate aminotransferase	Cofactors biosynthesis	Biotin biosynthesis
DETHIOBIOTIN-SYN-RXN	1 DIAMINONONANOATE + 1 CARBON-DIOXIDE + 1 ATP --> 1 PI + 1 DETHIOBIOTIN + 1 ADP	ACIAD0859	dethiobiotin synthase	Cofactors biosynthesis	Biotin biosynthesis
2-DEHYDROPANTOATE-REDUCT-RXN	1 NADP + 1 L-PANTOATE <-> 1 2-DEHYDROPANTOATE + 1 NADPH	ACIAD3102	2-dehydropantoate 2-reductase	Cofactors biosynthesis	Coenzyme A biosynthesis
3-CH3-2-OXOBUTANOATE-OH-CH3-XFER-RXN	1 METHYLENE-THF + 1 WATER + 1 2-KETO-ISOVALERATE --> 1 2-DEHYDROPANTOATE + 1 THF	ACIAD3061	3-methyl-2-oxobutanoate hydroxymethyltransferase	Cofactors biosynthesis	Coenzyme A biosynthesis
ASPDECARBOX-RXN	1 L-ASPARTATE --> 1 B-ALANINE + 1 CARBON-DIOXIDE	ACIAD2911	aspartate 1-decarboxylase	Cofactors biosynthesis	Coenzyme A biosynthesis
DEPHOSPHOCOAKIN-RXN	1 ATP + 1 DEPHOSPHO-COA <-> 1 CO-A + 1 ADP	ACIAD0359	dephospho-coa kinase	Cofactors biosynthesis	Coenzyme A biosynthesis
PANTEPADENYLYLTRAN-RXN	1 PANTETHEINE-P + 1 ATP <-> 1 PPI + 1 DEPHOSPHO-COA	ACIAD2893	pantetheine-phosphate adenylyltransferase	Cofactors biosynthesis	Coenzyme A biosynthesis
PANTOATE-BETA-ALANINE-LIG-RXN	1 B-ALANINE + 1 L-PANTOATE + 1 ATP <-> 1 AMP + 1 PPI + 1 PANTOTHENATE	ACIAD3060	pantoate--beta-alanine ligase	Cofactors biosynthesis	Coenzyme A biosynthesis
PANTOTHENATE-KIN-RXN	1 PANTOTHENATE + 1 ATP <-> 1 4-P-PANTOTHENATE + 1 ADP	ACIAD0840	pantothenate kinase	Cofactors biosynthesis	Coenzyme A biosynthesis
P-PANTOCYSDECARB-RXN	1 4-PHOSPHOPANTOTHENOYLCYSTEINE --> 1 PANTETHEINE-P + 1 CARBON-DIOXIDE	ACIAD3125	phosphopantothenoylcysteine decarboxylase	Cofactors biosynthesis	Coenzyme A biosynthesis
P-PANTOCYSLIG-RXN	1 CTP + 1 CYS + 1 4-P-PANTOTHENATE <-> 1 CMP + 1 4-PHOSPHOPANTOTHENOYLCYSTEINE + 1 PPI	ACIAD3125	phosphopantothenate--cysteine ligase	Cofactors biosynthesis	Coenzyme A biosynthesis
DIOHBUTANONEPSYN-RXN	1 RIBULOSE-5P <-> 1 FORMATE + 1 DIHYDROXY-BUTANONE-P	ACIAD2913 or ACIAD3570	3,4-dihydroxy-2-butanone-4-phosphate synthase	Cofactors biosynthesis	FMN / FAD biosynthesis
FADSYN-RXN	1 FMN + 1 ATP <-> 1 FAD + 1 PPI	ACIAD0023	fmn adenylyltransferase	Cofactors biosynthesis	FMN / FAD biosynthesis
GTP-CYCLOHYDRO-II-RXN	1 GTP + 3 WATER <-> 1 FORMATE + 1 DIAMINO-OH-PHOSPHORIBOSYLAMINO-PYR + 1 PPI	ACIAD3249 or ACIAD3570	gtp cyclohydrolase ii	Cofactors biosynthesis	FMN / FAD biosynthesis
LUMAZINESYN-RXN	1 AMINO-RIBOSYLAMINO-1H-3H-PYR-DIONE + 1 DIHYDROXY-BUTANONE-P --> 1 PI + 1 DIMETHYL-D-RIBITYL-LUMAZINE + 2 WATER	ACIAD3571	lumazine synthase	Cofactors biosynthesis	FMN / FAD biosynthesis
RIBOFLAVINKIN-RXN	1 RIBOFLAVIN + 1 ATP <-> 1 FMN + 1 ADP	ACIAD0023	riboflavin kinase	Cofactors biosynthesis	FMN / FAD biosynthesis
RIBOFLAVINSYNDEAM-RXN	1 DIAMINO-OH-PHOSPHORIBOSYLAMINO-PYR + 1 WATER --> 1 AMMONIUM + 1 AMINO-RIBOSYLAMINO-1H-3H-PYR-DIONE-P	ACIAD0247	diaminohydroxyphosphoribosylaminopyrimidine deaminase (riboflavin-specific deaminase)	Cofactors biosynthesis	FMN / FAD biosynthesis
RIBOFLAVINSYNREDUC-RXN	1 AMINO-RIBOSYLAMINO-1H-3H-PYR-DIONE-P + 1 NADPH <-> 1 NADP + 1 AMINO-DIOXY-PHOSPHORIBITYLAMINO-PYR	ACIAD0247	5-amino-6-(5- phosphoribosylamino)uracil reductase (htp reductase)	Cofactors biosynthesis	FMN / FAD biosynthesis
RIBOFLAVIN-SYN-RXN	2 DIMETHYL-D-RIBITYL-LUMAZINE <-> 1 AMINO-RIBOSYLAMINO-1H-3H-PYR-DIONE + 1 RIBOFLAVIN	ACIAD0249 or ACIAD3571	riboflavin synthase	Cofactors biosynthesis	FMN / FAD biosynthesis
RIBOPHOSPHAT-RXN	1 AMINO-DIOXY-PHOSPHORIBITYLAMINO-PYR + 1 WATER --> 1 PI + 1 AMINO-RIBOSYLAMINO-1H-3H-PYR-DIONE		pyrimidine phosphatase	Cofactors biosynthesis	FMN / FAD biosynthesis
ADCLY-RXN	1 4-AMINO-4-DEOXYCHORISMATE <-> 1 PYRUVATE + 1 P-AMINO-BENZOATE	ACIAD2590	4-amino-4-deoxychorismate lyase	Cofactors biosynthesis	Folate metabolism
DIHYDROFOLATEREDUCT-RXN	1 NADP + 1 THF <-> 1 DIHYDROFOLATE + 1 NADPH	ACIAD0514	dihydrofolate reductase	Cofactors biosynthesis	Folate metabolism
DIHYDROFOLATESYNTH-RXN	1 7,8-DIHYDROPTEROATE + 1 GLT + 1 ATP --> 1 PI + 1 DIHYDROFOLATE + 1 ADP	ACIAD0644	dihydrofolate synthase	Cofactors biosynthesis	Folate metabolism
DIHYDRONEOPTERIN-MONO-P-DEPHOS-RXN	1 DIHYDRONEOPTERIN-P + 1 WATER --> 1 PI + 1 DIHYDRO-NEO-PTERIN		dihydroneopterin monophosphate dephosphorylase	Cofactors biosynthesis	Folate metabolism
FOLYLPOLYGLUTAMATESYNTH-RXN	2 GLT + 2 ATP + 1 THF --> 2 PI + 1 CPD-1301 + 2 ADP	ACIAD0644	folylpolyglutamate synthase	Cofactors biosynthesis	Folate metabolism
FORMYLTHFDEFORMYL-RXN	1 10-FORMYL-THF + 1 WATER --> 1 FORMATE + 1 THF	ACIAD2554 or ACIAD0505	formyltetrahydrofolate deformylase	Cofactors biosynthesis	Folate metabolism
GTP-CYCLOHYDRO-I-RXN	1 GTP + 2 WATER <-> 1 FORMATE + 1 DIHYDRONEOPTERIN-P3	ACIAD2470	gtp cyclohydrolase i	Cofactors biosynthesis	Folate metabolism
H2NEOPTERINALDOL-RXN	1 DIHYDRO-NEO-PTERIN --> 1 AMINO-OH-HYDROXYMETHYL-DIHYDROPTERIDINE + 1 GLYCOLALDEHYDE	ACIAD2408	dihydroneopterin aldolase	Cofactors biosynthesis	Folate metabolism
H2NEOPTERINP3PYROPHOSPHOHYDRO-RXN	1 WATER + 1 DIHYDRONEOPTERIN-P3 --> 1 DIHYDRONEOPTERIN-P + 1 PPI		dihydroneopterin triphosphate pyrophosphatase	Cofactors biosynthesis	Folate metabolism
H2PTERIDINEPYROPHOSPHOKIN-RXN	1 AMINO-OH-HYDROXYMETHYL-DIHYDROPTERIDINE + 1 ATP <-> 1 DIHYDROPTERIN-CH2OH-PP + 1 AMP	ACIAD2407 or ACIAD3062	2-amino-4-hydroxy-6-hydroxymethyldihydropteridine pyrophosphokinase	Cofactors biosynthesis	Folate metabolism
H2PTEROATESYNTH-RXN	1 DIHYDROPTERIN-CH2OH-PP + 1 P-AMINO-BENZOATE --> 1 7,8-DIHYDROPTEROATE + 1 PPI	ACIAD2852	dihydropteroate synthase	Cofactors biosynthesis	Folate metabolism
METHENYLTHFCYCLOHYDRO-RXN	1 WATER + 1 5,10-METHENYL-THF <-> 1 10-FORMYL-THF	ACIAD2553 or ACIAD2847	methenyltetrahydrofolate cyclohydrolase	Cofactors biosynthesis	Folate metabolism
METHYLENETHFDEHYDROG-NADP-RXN	1 NADP + 1 METHYLENE-THF <-> 1 NADPH + 1 5,10-METHENYL-THF	ACIAD2553 or ACIAD2847 or ACIAD1783	methylenetetrahydrofolate dehydrogenase (nadp+)	Cofactors biosynthesis	Folate metabolism
METHYLENETHFREDUCT-RXN	1 NAD + 1 5-METHYL-THF <-> 1 NADH + 1 METHYLENE-THF	ACIAD2283	5,10-methylenetetrahydrofolate reductase (fadh)	Cofactors biosynthesis	Folate metabolism
PABASYN-RXN	1 GLN + 1 CHORISMATE <-> 1 GLT + 1 4-AMINO-4-DEOXYCHORISMATE	ACIAD0665 and ACIAD2461	4-amino-4-deoxychorismate synthase	Cofactors biosynthesis	Folate metabolism
RXN-2881	1 FORMALDEHYDE + 1 THF --> 1 METHYLENE-THF + 1 WATER	SPONT	formaldehyde thf binding	Cofactors biosynthesis	Folate metabolism
GLUTATHIONE-SYN-RXN	1 GLY + 1 L-GAMMA-GLUTAMYLCYSTEINE + 1 ATP --> 1 PI + 1 GLUTATHIONE + 1 ADP	ACIAD3518	glutathione synthase	Cofactors biosynthesis	Glutathione biosynthesis
GLUTCYSLIG-RXN	1 CYS + 1 GLT + 1 ATP --> 1 PI + 1 L-GAMMA-GLUTAMYLCYSTEINE + 1 ADP	ACIAD3549	glutamate--cysteine ligase	Cofactors biosynthesis	Glutathione biosynthesis
DIMETHUROPORDEHYDROG-RXN	1 NAD + 1 DIHYDROSIROHYDROCHLORIN --> 1 SIROHYDROCHLORIN + 1 NADH	ACIAD2934	precorrin-2 oxidase	Cofactors biosynthesis	Heme / siroheme biosynthesis
GLURS-RXN	1 GLT-TRNAS + 1 GLT + 1 ATP <-> 1 AMP + 1 PPI + 1 CHARGED-GLT-TRNAS	ACIAD3371 or ACIAD0272	glutamate--trna ligase	Cofactors biosynthesis	Heme / siroheme biosynthesis
GLUTRNAREDUCT-RXN	1 NADPH + 1 CHARGED-GLT-TRNAS <-> 1 GLT-TRNAS + 1 NADP + 1 GLUTAMATE-1-SEMIALDEHYDE	ACIAD2900	glutamyl trna reductase	Cofactors biosynthesis	Heme / siroheme biosynthesis
GSAAMINOTRANS-RXN	1 GLUTAMATE-1-SEMIALDEHYDE <-> 1 5-AMINO-LEVULINATE	ACIAD1201	glutamate-1-semialdehyde 2,1-aminomutase	Cofactors biosynthesis	Heme / siroheme biosynthesis
HEMEOSYN-RXN	1 PROTOHEME + 1 FARNESYL-PP + 1 WATER <-> 1 HEME_O + 1 PPI	ACIAD2429	protoheme ix farnesyltransferase	Cofactors biosynthesis	Heme / siroheme biosynthesis
OHMETHYLBILANESYN-RXN	4 PORPHOBILINOGEN + 1 WATER --> 4 AMMONIUM + 1 HYDROXYMETHYLBILANE	ACIAD0286	hydroxymethylbilane synthase	Cofactors biosynthesis	Heme / siroheme biosynthesis
PORPHOBILSYNTH-RXN	2 5-AMINO-LEVULINATE <-> 1 PORPHOBILINOGEN + 2 WATER	ACIAD0923	porphobilinogen synthase	Cofactors biosynthesis	Heme / siroheme biosynthesis
PROTOHEMEFERROCHELAT-RXN	1 PROTOPORPHYRIN_IX + 1 FE+2 <-> 1 PROTOHEME + 2 PROTON	ACIAD3255	ferrochelatase	Cofactors biosynthesis	Heme / siroheme biosynthesis
PROTOPORGENOXI-RXN	1 OXYGEN-MOLECULE + 1 PROTOPORPHYRINOGEN --> 1 PROTOPORPHYRIN_IX + 2 WATER		protoporphyrinogen oxidase	Cofactors biosynthesis	Heme / siroheme biosynthesis
RXN0-1461	2 OXYGEN-MOLECULE + 1 COPROPORPHYRINOGEN_III --> 2 HYDROGEN-PEROXIDE + 2 CARBON-DIOXIDE + 1 PROTOPORPHYRINOGEN	ACIAD3250	coproporphyrinogen oxidase	Cofactors biosynthesis	Heme / siroheme biosynthesis
SIROHEME-FERROCHELAT-RXN	1 SIROHYDROCHLORIN + 1 FE+2 --> 2 PROTON + 1 SIROHEME	ACIAD2934	sirohydrochlorin ferrochelatase	Cofactors biosynthesis	Heme / siroheme biosynthesis
UROGENDECARBOX-RXN	1 UROPORPHYRINOGEN-III --> 1 COPROPORPHYRINOGEN_III + 4 CARBON-DIOXIDE	ACIAD2474	uroporphyrinogen decarboxylase	Cofactors biosynthesis	Heme / siroheme biosynthesis
UROGENIIISYN-RXN	1 HYDROXYMETHYLBILANE <-> 1 UROPORPHYRINOGEN-III + 1 WATER	ACIAD0287	uroporphyrinogen-iii synthase	Cofactors biosynthesis	Heme / siroheme biosynthesis
UROPORIIIMETHYLTRANSA-RXN	1 UROPORPHYRINOGEN-III + 2 S-ADENOSYLMETHIONINE --> 2 ADENOSYL-HOMO-CYS + 1 DIHYDROSIROHYDROCHLORIN	ACIAD2934	uroporphyrinogen-iii c-methyltransferase	Cofactors biosynthesis	Heme / siroheme biosynthesis
2.4.2.12-RXN	1 PPI + 1 NICOTINAMIDE_NUCLEOTIDE <-> 1 NIACINAMIDE + 1 PRPP	ACIAD0963	nicotinamide phosphoribosyltransferase	Cofactors biosynthesis	NAD / NADP biosynthesis
2.7.7.1-RXN	1 NICOTINAMIDE_NUCLEOTIDE + 1 ATP <-> 1 PPI + 1 NAD	ACIAD2606	nicotinamide-nucleotide adenylyltransferase	Cofactors biosynthesis	NAD / NADP biosynthesis
L-ASPARTATE-OXIDASE-RXN	1 OXYGEN-MOLECULE + 1 L-ASPARTATE + 1 WATER --> 1 AMMONIUM + 1 OXALACETIC_ACID + 1 HYDROGEN-PEROXIDE	ACIAD2587	l-aspartate oxidase (producing oxaloacetate)	Cofactors biosynthesis	NAD / NADP biosynthesis
L-ASPARTATE-OXID-RXN	1 OXYGEN-MOLECULE + 1 L-ASPARTATE --> 1 IMINOASPARTATE + 1 HYDROGEN-PEROXIDE	ACIAD2587	l-aspartate oxidase (producing iminoaspartate)	Cofactors biosynthesis	NAD / NADP biosynthesis
NAD-KIN-RXN	1 NAD + 1 ATP <-> 1 NADP + 1 ADP	ACIAD2231	nad(+) kinase	Cofactors biosynthesis	NAD / NADP biosynthesis
NAD-SYNTH-GLN-RXN	1 GLN + 1 DEAMIDO-NAD + 1 WATER + 1 ATP <-> 1 AMP + 1 GLT + 1 PPI + 1 NAD	ACIAD2888	nad(+) synthase (glutamine-hydrolysing)	Cofactors biosynthesis	NAD / NADP biosynthesis
NICONUCADENYLYLTRAN-RXN	1 NICOTINATE_NUCLEOTIDE + 1 ATP --> 1 PPI + 1 DEAMIDO-NAD		nicotinate-nucleotide adenylyltransferase	Cofactors biosynthesis	NAD / NADP biosynthesis
NICOTINAMID-RXN	1 NIACINAMIDE + 1 WATER --> 1 AMMONIUM + 1 NIACINE	ACIAD3584 or ACIAD1618	nicotinamidase	Cofactors biosynthesis	NAD / NADP biosynthesis
NICOTINATEPRIBOSYLTRANS-RXN	1 PRPP + 1 NIACINE + 1 WATER + 1 ATP --> 1 PI + 1 NICOTINATE_NUCLEOTIDE + 1 PPI + 1 ADP	ACIAD3562	nicotinate phosphoribosyltransferase	Cofactors biosynthesis	NAD / NADP biosynthesis
QUINOLINATE-SYNTHA-RXN	1 IMINOASPARTATE + 1 DIHYDROXY-ACETONE-PHOSPHATE --> 1 PI + 1 QUINOLINATE + 2 WATER	ACIAD0651	quinolinate synthetase a	Cofactors biosynthesis	NAD / NADP biosynthesis
QUINOPRIBOTRANS-RXN	1 QUINOLINATE + 1 PRPP --> 1 NICOTINATE_NUCLEOTIDE + 1 PPI + 1 CARBON-DIOXIDE	ACIAD0062	nicotinate-nucleotide pyrophosphorylase (carboxylating)	Cofactors biosynthesis	NAD / NADP biosynthesis
ADOMET-DMK-METHYLTRANSFER-RXN	1 S-ADENOSYLMETHIONINE + 1 DEMETHYLMENAQUINONE --> 1 ADENOSYL-HOMO-CYS + 1 VITAMIN_K_{2}	ACIAD2118 or ACIAD0384 or ACIAD1391	s-adenosylmethione:2-demethylmenaquinol methyltransferase	Cofactors biosynthesis	Other
DHBDEHYD-RXN	1 DIHYDRO-DIOH-BENZOATE + 1 NAD --> 1 NADH + 1 2-3-DIHYDROXYBENZOATE	ACIAD2774	2,3-dihydro-2,3-dihydroxybenzoate dehydrogenase	Cofactors biosynthesis	Other
ISOCHORMAT-RXN	1 ISOCHORISMATE + 1 WATER <-> 1 DIHYDRO-DIOH-BENZOATE + 1 PYRUVATE	ACIAD0028 or ACIAD3473 or ACIAD2775	isochorismatase	Cofactors biosynthesis	Other
ISOCHORSYN-RXN	1 CHORISMATE --> 1 ISOCHORISMATE	ACIAD2776	isochorismate mutase	Cofactors biosynthesis	Other
DXPREDISOM-RXN	1 NADP + 1 2-C-METHYL-D-ERYTHRITOL-4-PHOSPHATE <-> 1 DEOXYXYLULOSE-5P + 1 NADPH	ACIAD1376	1-deoxy-d-xylulose reductoisomerase	Cofactors biosynthesis	Polyisoprenoids biosynthesis
DXS-RXN	1 PYRUVATE + 1 GAP --> 1 DEOXYXYLULOSE-5P + 1 CARBON-DIOXIDE	ACIAD3247	1-deoxy-d-xylulose 5-phosphate synthase	Cofactors biosynthesis	Polyisoprenoids biosynthesis
FPPSYN-RXN	1 GERANYL-PP + 1 DELTA(3)-ISOPENTENYL-PP <-> 1 FARNESYL-PP + 1 PPI	ACIAD2968	geranyltranstransferase	Cofactors biosynthesis	Polyisoprenoids biosynthesis
GPPSYN-RXN	1 DELTA(3)-ISOPENTENYL-PP + 1 DI-CH3-ALLYL-PPI <-> 1 GERANYL-PP + 1 PPI	ACIAD2968	dimethylallyltransferase	Cofactors biosynthesis	Polyisoprenoids biosynthesis
ISPH2-RXN	1 NADH + 1 HYDROXY-METHYL-BUTENYL-DIP <-> 1 NAD + 1 WATER + 1 DELTA(3)-ISOPENTENYL-PP	ACIAD3322	1-hydroxy-2-methyl-2-(e)-butenyl 4-diphosphate reductase (ipdp)	Cofactors biosynthesis	Polyisoprenoids biosynthesis
OPPSYN-RXN	1 FARNESYL-PP + 5 DELTA(3)-ISOPENTENYL-PP --> 1 OCTAPRENYL-DIPHOSPHATE + 5 PPI	ACIAD2940	octaprenyl pyrophosphate synthase	Cofactors biosynthesis	Polyisoprenoids biosynthesis
R142-RXN	1 CPD-77 + 1 ATP --> 1 CPD-78 + 1 ADP	ACIAD2903	4-diphosphocytidyl-2-c-methyl-d-erythritol kinase	Cofactors biosynthesis	Polyisoprenoids biosynthesis
RXN0-277	1 CTP + 1 2-C-METHYL-D-ERYTHRITOL-4-PHOSPHATE --> 1 CPD-77 + 1 PPI	ACIAD1999	2-c-methyl-d-erythritol 4-phosphate cytidylyltransferase	Cofactors biosynthesis	Polyisoprenoids biosynthesis
RXN0-302	1 CPD-78 --> 1 CMP + 1 2C-METH-D-ERYTHRITOL-CYCLODIPHOSPHATE	ACIAD1996	2c-methyl-d-erythritol 2,4-cyclodiphosphate synthase	Cofactors biosynthesis	Polyisoprenoids biosynthesis
RXN0-882	1 PROTON + 1 2C-METH-D-ERYTHRITOL-CYCLODIPHOSPHATE <-> 1 WATER + 1 HYDROXY-METHYL-BUTENYL-DIP	ACIAD0561	1-hydroxy-2-methyl-2-(e)-butenyl 4-diphosphate synthase	Cofactors biosynthesis	Polyisoprenoids biosynthesis
RXN0-884	1 PROTON + 1 NADH + 1 HYDROXY-METHYL-BUTENYL-DIP <-> 1 NAD + 1 WATER + 1 DI-CH3-ALLYL-PPI	ACIAD3322	1-hydroxy-2-methyl-2-(e)-butenyl 4-diphosphate reductase (dmpp)	Cofactors biosynthesis	Polyisoprenoids biosynthesis
UNDECAPRENOL-KINASE-RXN	1 ATP + 1 CPD-188 --> 1 UNDECAPRENYL-P + 1 ADP	ACIAD0678 or ACIAD0914 or ACIAD1642	undecaprenol kinase	Cofactors biosynthesis	Polyisoprenoids biosynthesis
UNDECAPRENYL-DIPHOSPHATASE-RXN	1 UNDECAPRENYL-DIPHOSPHATE + 1 WATER --> 1 PI + 1 UNDECAPRENYL-P	ACIAD1642	undecaprenyl-diphosphatase	Cofactors biosynthesis	Polyisoprenoids biosynthesis
UPPSYN-RXN	1 FARNESYL-PP + 8 DELTA(3)-ISOPENTENYL-PP --> 1 UNDECAPRENYL-DIPHOSPHATE + 8 PPI	ACIAD1374	undecaprenyl pyrophosphate synthetase	Cofactors biosynthesis	Polyisoprenoids biosynthesis
ERYTH4PDEHYDROG-RXN	1 ERYTHROSE-4P + 1 NAD + 1 WATER <-> 1 ERYTHRONATE-4P + 1 NADH	ACIAD1255 or ACIAD2565	d-erythrose 4-phosphate dehydrogenase	Cofactors biosynthesis	Pyridoxal 5P biosynthesis
ERYTHRON4PDEHYDROG-RXN	1 ERYTHRONATE-4P + 1 NAD <-> 1 NADH + 1 3OH-4P-OH-ALPHA-KETOBUTYRATE	ACIAD2667	erythronate-4-phosphate dehydrogenase	Cofactors biosynthesis	Pyridoxal 5P biosynthesis
PDXA-RXN	1 NAD + 1 PHOSPHO-HYDROXY-THREONINE --> 1 1-AMINO-PROPAN-2-ONE-3-PHOSPHATE	ACIAD3010	4- (phosphohydroxy)-l-threonine dehydrogenase	Cofactors biosynthesis	Pyridoxal 5P biosynthesis
PDXJ-RXN	1 DEOXYXYLULOSE-5P + 1 1-AMINO-PROPAN-2-ONE-3-PHOSPHATE <-> 1 PI + 1 PYRIDOXINE-5P + 2 WATER	ACIAD2577	pyridoxine 5'-phosphate synthase	Cofactors biosynthesis	Pyridoxal 5P biosynthesis
PMPOXI-RXN	1 PYRIDOXAMINE-5P + 1 OXYGEN-MOLECULE + 1 WATER --> 1 AMMONIUM + 1 PYRIDOXAL_PHOSPHATE + 1 HYDROGEN-PEROXIDE	ACIAD3501	pyridoxamine-phosphate oxidase	Cofactors biosynthesis	Pyridoxal 5P biosynthesis
PNPOXI-RXN	1 OXYGEN-MOLECULE + 1 PYRIDOXINE-5P <-> 1 PYRIDOXAL_PHOSPHATE + 1 HYDROGEN-PEROXIDE	ACIAD3501	pyridoxine 5'-phosphate oxidase	Cofactors biosynthesis	Pyridoxal 5P biosynthesis
PSERTRANSAMPYR-RXN	1 GLT + 1 3OH-4P-OH-ALPHA-KETOBUTYRATE <-> 1 2-KETOGLUTARATE + 1 PHOSPHO-HYDROXY-THREONINE	ACIAD2647	phosphohydroxythreonine transaminase	Cofactors biosynthesis	Pyridoxal 5P biosynthesis
PYRIMSYN1-RXN	1 5-PHOSPHORIBOSYL-5-AMINOIMIDAZOLE + 1 WATER <-> 2 FORMATE + 1 AMINO-HYDROXYMETHYL-METHYL-PYR-P	ACIAD0276	4-amino-2-methyl-5-phosphomethylpyrimidine synthetase	Cofactors biosynthesis	Thiamin biosynthesis
PYRIMSYN3-RXN	1 ATP + 1 AMINO-HYDROXYMETHYL-METHYL-PYR-P <-> 1 ADP + 1 AMINO-HYDROXYMETHYL-METHYLPYRIMIDINE-PP	ACIAD0875	phosphomethylpyrimidine kinase	Cofactors biosynthesis	Thiamin biosynthesis
THIAZOLSYN2-RXN	1 DEOXYXYLULOSE-5P + 1 TYR + 1 CYS + 1 ATP <-> 1 AMP + 1 L-ALPHA-ALANINE + 1 4-HYDROXY-BENZYL-ALCOHOL + 1 THZ-P + 1 PPI + 1 CARBON-DIOXIDE + 1 WATER	ACIAD1308 and ACIAD1309 and ACIAD2411 and ACIAD1404	thiazole phosphate synthesis	Cofactors biosynthesis	Thiamin biosynthesis
THIAZOLSYN3-RXN	1 ATP + 1 THZ <-> 1 THZ-P + 1 ADP	ACIAD2011	hydroxyethylthiazole kinase	Cofactors biosynthesis	Thiamin biosynthesis
THI-P-KIN-RXN	1 THIAMINE-P + 1 ATP <-> 1 THIAMINE-PYROPHOSPHATE + 1 ADP	ACIAD3573	thiamine-phosphate kinase	Cofactors biosynthesis	Thiamin biosynthesis
THI-P-SYN-RXN	1 THZ-P + 1 AMINO-HYDROXYMETHYL-METHYLPYRIMIDINE-PP <-> 1 THIAMINE-P + 1 PPI	ACIAD1200	thiamine-phosphate pyrophosphorylase	Cofactors biosynthesis	Thiamin biosynthesis
2-OCTAPRENYL-6-METHOXYPHENOL-HYDROX-RXN	1 OXYGEN-MOLECULE + 1 2-OCTAPRENYL-6-METHOXYPHENOL --> 1 OCTAPRENYL-METHOXY-BENZOQUINONE + 1 WATER	ACIAD1127	2-octaprenyl-6-methoxyphenol hydroxylase	Cofactors biosynthesis	Ubiquinone biosynthesis
2-OCTAPRENYL-6-OHPHENOL-METHY-RXN	1 2-OCTAPRENYL-6-HYDROXYPHENOL + 1 S-ADENOSYLMETHIONINE --> 1 2-OCTAPRENYL-6-METHOXYPHENOL + 1 ADENOSYL-HOMO-CYS	ACIAD0044	2-octaprenyl-6-hydroxyphenol methylase	Cofactors biosynthesis	Ubiquinone biosynthesis
2-OCTAPRENYL-METHOXY-BENZOQ-METH-RXN	1 OCTAPRENYL-METHOXY-BENZOQUINONE + 1 S-ADENOSYLMETHIONINE --> 1 OCTAPRENYL-METHYL-METHOXY-BENZQ + 1 ADENOSYL-HOMO-CYS	ACIAD0384	2-octaprenyl-6-methoxy-benzoquinol methylase	Cofactors biosynthesis	Ubiquinone biosynthesis
2-OCTAPRENYLPHENOL-HYDROX-RXN	1 OXYGEN-MOLECULE + 2 2-OCTAPRENYLPHENOL --> 2 2-OCTAPRENYL-6-HYDROXYPHENOL	ACIAD0382	2-octaprenylphenol hydroxylase	Cofactors biosynthesis	Ubiquinone biosynthesis
3-OCTAPRENYL-4-OHBENZOATE-DECARBOX-RXN	1 3-OCTAPRENYL-4-HYDROXYBENZOATE --> 1 CARBON-DIOXIDE + 1 2-OCTAPRENYLPHENOL		octaprenyl-hydroxybenzoate decarboxylase	Cofactors biosynthesis	Ubiquinone biosynthesis
4OHBENZOATE-OCTAPRENYLTRANSFER-RXN	1 OCTAPRENYL-DIPHOSPHATE + 1 4-HYDROXYBENZOATE <-> 1 3-OCTAPRENYL-4-HYDROXYBENZOATE + 1 PPI	ACIAD2455	hydroxybenzoate octaprenyltransferase	Cofactors biosynthesis	Ubiquinone biosynthesis
CHORPYRLY-RXN	1 CHORISMATE --> 1 PYRUVATE + 1 4-HYDROXYBENZOATE	ACIAD2456	chorismate pyruvate lyase	Cofactors biosynthesis	Ubiquinone biosynthesis
DHHB-METHYLTRANSFER-RXN	1 S-ADENOSYLMETHIONINE + 1 OCTAPRENYL-METHYL-OH-METHOXY-BENZQ --> 1 UBIQUINONE-8 + 1 ADENOSYL-HOMO-CYS	ACIAD0044	3-demethylubiquinone-9 3-o-methyltransferase	Cofactors biosynthesis	Ubiquinone biosynthesis
OCTAPRENYL-METHYL-METHOXY-BENZOQ-OH-RXN	1 OXYGEN-MOLECULE + 1 OCTAPRENYL-METHYL-METHOXY-BENZQ --> 1 OCTAPRENYL-METHYL-OH-METHOXY-BENZQ	ACIAD1128	2-octaprenyl-3-methyl-6-methoxy-1,4-benzoquinol hydroxylase	Cofactors biosynthesis	Ubiquinone biosynthesis
RXNIM-6210	1 CPDIM-6116 + 1 ATP + 1 CO-A --> 1 CPDIM-6118 + 1 PPI + 1 AMP	ACIAD1724	3,4-dihydroxyphenylpropionate coa ligase	Degradation pathways	3,4-dihydroxyphenylpropionate degradation
RXNIM-6211	1 CPDIM-6118 + 1 FAD <-> 1 CAFFEOYL-COA + 1 FADH2	ACIAD1723	3,4-dihydroxyphenylpropionyl-coa dehydrogenase	Degradation pathways	3,4-dihydroxyphenylpropionate degradation
1.2.1.27-RXN	1 CH3-MALONATE-S-ALD + 1 NAD + 1 CO-A --> 1 NADH + 1 CARBON-DIOXIDE + 1 PROPIONYL-COA	ACIAD1604	methylmalonate-semialdehyde dehydrogenase (acylating)	Degradation pathways	3-hydroxy-isobutyrate degradation
3-HYDROXYISOBUTYRATE-DEHYDROGENASE-RXN	1 NAD + 1 3-HYDROXY-ISOBUTYRATE <-> 1 NADH + 1 CH3-MALONATE-S-ALD	ACIAD0032 or ACIAD2316 or ACIAD1605 or ACIAD3074	3-hydroxyisobutyrate dehydrogenase	Degradation pathways	3-hydroxy-isobutyrate degradation
3-HYDROXYBUTYRATE-DEHYDROGENASE-RXN	1 CPD-335 + 1 NAD <-> 1 NADH + 1 3-KETOBUTYRATE	ACIAD2509	3-hydroxybutyrate dehydrogenase	Degradation pathways	Acetoacetate metabolism
ACETOACETYL-COA-TRANSFER-RXN	1 3-KETOBUTYRATE + 1 ACETYL-COA <-> 1 ACETOACETYL-COA + 1 ACET	ACIAD2513 and ACIAD2514	acetoacetyl-coa transferase	Degradation pathways	Acetoacetate metabolism
ACETYL-COA-ACETYLTRANSFER-RXN	1 ACETOACETYL-COA + 1 CO-A <-> 2 ACETYL-COA	ACIAD2516 or ACIAD0694	acetyl-coa c-acetyltransferase	Degradation pathways	Acetoacetate metabolism
FUMARYLACETOACETASE-RXN	1 WATER + 1 4-FUMARYL-ACETOACETATE <-> 1 FUM + 1 3-KETOBUTYRATE	ACIAD1809	fumarylacetoacetase	Degradation pathways	Acetoacetate metabolism
ALDOXIME-DEHYDRAT-RXN	1 PROPIONALDOXIME --> 1 WATER + 1 PROPANENITRILE	ACIAD1620	propionaldoxime aldoxime dehydratase	Degradation pathways	Aldoxime / nitrile degradation
AMIDASE-RXN	1 WATER + 1 PROPANAMIDE --> 1 AMMONIUM + 1 PROPIONATE	ACIAD1618	propanamide amidase	Degradation pathways	Aldoxime / nitrile degradation
NITRILE-HYDRATASE-RXN	1 WATER + 1 PROPANENITRILE --> 1 PROPANAMIDE	ACIAD1615 and ACIAD1616	propane nitrile hydratase	Degradation pathways	Aldoxime / nitrile degradation
ALKANAL-MONOOXYGENASE-(FMN-LINKED)-RXN	1 OXYGEN-MOLECULE + 1 CPD-371 + 1 FMNH2 --> 1 FMN + 1 C8:0 + 1 WATER	ACIAD1830	octanal monooxygenase (fmn-linked)	Degradation pathways	Alkane degradation
ALKANE-1-MONOOXYGENASE-RXN	1 OXYGEN-MOLECULE + 1 CPD-148 + 1 NADH --> 1 NAD + 1 WATER + 1 OCTANOL	ACIAD1411 and ACIAD1065	octane-1 monooxygenase	Degradation pathways	Alkane degradation
R221-RXN	1 NAD + 1 OCTANOL <-> 1 CPD-371 + 1 NADH		octanol dehydrogenase	Degradation pathways	Alkane degradation
R222-RXN	1 CPD-371 + 1 NAD + 1 WATER <-> 1 NADH + 1 C8:0	ACIAD2018 or ACIAD2542	octanal dehydrogenase	Degradation pathways	Alkane degradation
ALLANTOICASE-RXN	1 WATER + 1 ALLANTOATE <-> 1 CPD-1091 + 1 UREA	ACIAD3541	allantoicase	Degradation pathways	Allantoate degradation
UREIDOGLYCOLATE-HYDROLASE-RXN	1 CPD-1091 + 1 WATER --> 2 AMMONIUM + 1 GLYOX + 1 CARBON-DIOXIDE	ACIAD3542	ureidoglycolate hydrolase	Degradation pathways	Allantoate degradation
1.14.12.1-RXN	1 OXYGEN-MOLECULE + 1 ANTHRANILATE + 1 NADPH --> 1 AMMONIUM + 1 NADP + 1 CARBON-DIOXIDE + 1 CATECHOL	ACIAD2669 and ACIAD2670 and ACIAD2671	anthranilate 1,2-dioxygenase (deaminating, decarboxylating)	Degradation pathways	Anthranilate degradation
BENZALDEHYDE-DEHYDROGENASE-(NAD+)-RXN	1 NAD + 1 WATER + 1 BENZALDEHYDE <-> 1 BENZOATE + 1 NADH	ACIAD1430 or ACIAD1725	benzaldehyde dehydrogenase (nad+)	Degradation pathways	Benzyl compounds degradation
BENZOATE-CIS-DIOL-DEHYDROGENASE-RXN	1 NAD + 1 1-2-CIS-DI-OH-BENZOATE --> 1 NADH + 1 CARBON-DIOXIDE + 1 CATECHOL	ACIAD1439	cis-1,2-dihydroxycyclohexa-3,5-diene-1-carboxylate dehydrogenase	Degradation pathways	Benzyl compounds degradation
BENZOATE-DIOXYGENASE-NON-DECARBOX-RXN	1 BENZOATE + 1 OXYGEN-MOLECULE + 1 NADH --> 1 1-2-CIS-DI-OH-BENZOATE + 1 NAD	ACIAD1436 and ACIAD1437 and ACIAD1438	benzoate 1,2-dioxygenase	Degradation pathways	Benzyl compounds degradation
BENZYL-ALC-DEHYDROGENASE-RXN	1 BENZYL-ALCOHOL + 1 NAD <-> 1 NADH + 1 BENZALDEHYDE	ACIAD1429 or ACIAD1578	benzyl alcohol dehydrogenase	Degradation pathways	Benzyl compounds degradation
RXNIM-6205	1 CPD-6501 + 1 WATER --> 1 BENZYL-ALCOHOL + 1 ACET	ACIAD1428	benzylacetate esterase	Degradation pathways	Benzyl compounds degradation
RXNIM-6209	1 CPDIM-6115 + 1 WATER --> 1 4-HYDROXY-BENZYL-ALCOHOL + 1 ACET	ACIAD1428	4-hydroxybenzylacetate esterase	Degradation pathways	Benzyl compounds degradation
RXNIM-6212	1 4-HYDROXY-BENZYL-ALCOHOL + 1 NAD <-> 1 4-HYDROXYBENZALDEHYDE + 1 NADH	ACIAD1429 or ACIAD1578	4-hydroxy-benzyl-alcohol dehydrogenase	Degradation pathways	Benzyl compounds degradation
3-OXOADIPATE-COA-TRANSFERASE-RXN	1 SUC-COA + 1 3-KETO-ADIPATE <-> 1 3-KETO-ADIPYL-COA + 1 SUC	ACIAD1695 and ACIAD1696 or ACIAD1448 and ACIAD1449 or ACIAD1704 and ACIAD1705	3-oxoadipate coa-transferase	Degradation pathways	Beta-ketoadipate degradation
RXN-3641	1 3-KETO-ADIPYL-COA + 1 CO-A --> 1 SUC-COA + 1 ACETYL-COA	ACIAD1450 or ACIAD1689 or ACIAD1706	beta-ketoadipyl coa thiolase	Degradation pathways	Beta-ketoadipate degradation
(R,R)-BUTANEDIOL-DEHYDROGENASE-RXN	1 BUTANEDIOL + 1 NAD <-> 1 NADH + 1 ACETOIN	ACIAD1021	(r,r)-butanediol dehydrogenase	Degradation pathways	Butanediol and acetoin degradation
ACETOINDEHYDROG-RXN	1 NAD + 1 ACETOIN <-> 1 NADH + 1 DIACETYL	ACIAD1022	diacetyl reductase	Degradation pathways	Butanediol and acetoin degradation
RXNIM-3878	1 NAD + 1 ACETOIN + 1 CO-A --> 1 ACETALD + 1 NADH + 1 ACETYL-COA + 1 PROTON	( ACIAD1017 and ACIAD1018 ) and ACIAD1019 and ACIAD1020	acetoin dehydrogenase	Degradation pathways	Butanediol and acetoin degradation
R11-RXN	1 BUTYRYL-COA + 1 ACET <-> 1 BUTYRIC_ACID + 1 ACETYL-COA	ACIAD2514 and ACIAD2513	acetate coa-transferase	Degradation pathways	Butyric acid metabolism
R9-RXN	1 CROTONYL-COA + 1 WATER <-> 1 CPD-650	ACIAD0335 or ACIAD1692 or ACIAD1726 or ACIAD1820 or ACIAD1829 or ACIAD2351 or ACIAD3073 or ACIAD1609 or ACIAD1608 or ACIAD1701	crotonyl-coa hydratase	Degradation pathways	Butyric acid metabolism
RXN-1126	1 CAFFEATE + 1 CO-A + 1 ATP <-> 1 AMP + 1 CAFFEOYL-COA + 1 PPI	ACIAD1724	caffeate coa ligase	Degradation pathways	Caffeate degradation
RXNIM-6094	1 CPDIM-6096 <-> 1 CPDIM-6097 + 1 ACETYL-COA	ACIAD1726	3,4-dihydroxyphenyl-beta-hydroxypropionyl-coa lyase	Degradation pathways	Caffeate degradation
RXNIM-6099	1 CAFFEOYL-COA + 1 WATER <-> 1 CPDIM-6096	ACIAD1726	caffeoyl-coa lyase	Degradation pathways	Caffeate degradation
RXNIM-6188	1 CPDIM-6097 + 1 NAD + 1 WATER <-> 1 NADH + 1 3,4-DIHYDROXYBENZOATE	ACIAD1725	protocatechualdehyde dehydrogenase	Degradation pathways	Caffeate degradation
CATECHOL-1,2-DIOXYGENASE-RXN	1 OXYGEN-MOLECULE + 1 CATECHOL --> 1 CIS-CIS-MUCONATE	ACIAD1442	catechol 1,2-dioxygenase	Degradation pathways	Catechol degradation
MUCONATE-CYCLOISOMERASE-RXN	1 CPD-741 <-> 1 CIS-CIS-MUCONATE	ACIAD1446	muconate cycloisomerase	Degradation pathways	Catechol degradation
MUCONOLACTONE-DELTA-ISOMERASE-RXN	1 CPD-741 <-> 1 3-OXOADIPATE-ENOL-LACTONE	ACIAD1447	muconolactone delta-isomerase	Degradation pathways	Catechol degradation
1.1.99.25-RXN	1 PQQ[P] + 1 QUINATE[P] <-> 1 DEHYDROQUINATE[P] + 1 CPD-104[P]	ACIAD1716	quinate dehydrogenase (pyrroloquinoline-quinone)	Degradation pathways	Chlorogenate / quinate degradation
3-DEHYDROQUINATE-DEHYDRATASE-CATABOLIC-RXN	1 DEHYDROQUINATE[P] <-> 1 3-DEHYDRO-SHIKIMATE[P] + 1 WATER[P]	ACIAD1713	3-dehydroquinate dehydratase	Degradation pathways	Chlorogenate / quinate degradation
CHLOROGENATE-HYDROLASE-RXN	1 CHLOROGENATE[P] + 1 WATER[P] <-> 1 CAFFEATE[P] + 1 QUINATE[P]	ACIAD1720	chlorogenate hydrolase	Degradation pathways	Chlorogenate / quinate degradation
TRANS-RXN-3,4-DIHYDROXYBENZOATE-PERIP	1 3,4-DIHYDROXYBENZOATE[P] <-> 1 3,4-DIHYDROXYBENZOATE	ACIAD1709 or ACIAD0982	3,4-dihydroxybenzoate periplasm-cytoplasm transport	Degradation pathways	Chlorogenate / quinate degradation
4-COUMARATE--COA-LIGASE-RXN	1 COUMARATE + 1 CO-A + 1 ATP <-> 1 AMP + 1 PPI + 1 COUMARYL-COA	ACIAD1724	4-coumarate--coa ligase	Degradation pathways	Coumarate degradation
4-HYDROXYBENZOATE-3-MONOOXYGENASE-RXN	1 OXYGEN-MOLECULE + 1 NADPH + 1 4-HYDROXYBENZOATE --> 1 NADP + 1 3,4-DIHYDROXYBENZOATE + 1 WATER	ACIAD1719	4-hydroxybenzoate 3-monooxygenase	Degradation pathways	Coumarate degradation
HYDROXYBENZALDEHYDE-OXIDATION-NAD-RXN	1 4-HYDROXYBENZALDEHYDE + 1 NAD + 1 WATER <-> 1 NADH + 1 4-HYDROXYBENZOATE	ACIAD1430 or ACIAD1725	hydroxybenzaldehyde dehydrogenase	Degradation pathways	Coumarate degradation
RXNIM-6095	1 WATER + 1 COUMARYL-COA <-> 1 CPDIM-6098	ACIAD1726	coumaryl-coa lyase	Degradation pathways	Coumarate degradation
RXNIM-6173	1 CPDIM-6098 <-> 1 4-HYDROXYBENZALDEHYDE + 1 ACETYL-COA	ACIAD1726	4-hydroxyphenyl-beta-hydroxypropionyl-coa lyase	Degradation pathways	Coumarate degradation
1.1.1.259-RXN	1 3-HYDROXYPIMELOYL-COA + 1 NAD --> 1 NADH + 1 3-OXOPIMELOYL-COA	ACIAD1690	3-hydroxypimeloyl-coa dehydrogenase	Degradation pathways	Dicarboxylates degradation
1.3.1.62-RXN	1 FAD + 1 6-CARBOXYHEXANOYL-COA --> 1 6-CARBOXYHEX-2-ENOYL-COA + 1 FADH2	ACIAD1693	pimeloyl-coa dehydrogenase	Degradation pathways	Dicarboxylates degradation
C10:0-CARBOXY2ENOYLCOA-HYDRATASE-RXN	1 C10:0-CARBOXY2ENOYLCOA + 1 WATER --> 1 C10:0-CARBOXY3HYDROXYCOA	ACIAD1692	dicarboxylate enoyl-coa hydratase (c10:0)	Degradation pathways	Dicarboxylates degradation
C10:0-CARBOXY3HYDROXYCOA-DEHYDROGENASE-RXN	1 C10:0-CARBOXY3HYDROXYCOA + 1 NAD --> 1 C10:0-CARBOXY3OXOCOA + 1 NADH	ACIAD1690	dicarboxylate hydroxyacyl-coa dehydrogenase (c10:0)	Degradation pathways	Dicarboxylates degradation
C10:0-CARBOXY3OXOCOA-THIOLASE-RXN	1 C10:0-CARBOXY3OXOCOA + 1 CO-A <-> 1 ACETYL-COA + 1 C8:0-CARBOXYCOA	ACIAD1689	dicarboxylate 3oxoacyl-coa thiolase (c10:0)	Degradation pathways	Dicarboxylates degradation
C10:0-CARBOXYCOA-DEHYDROGENASE-RXN	1 FAD + 1 C10:0-CARBOXYCOA --> 1 C10:0-CARBOXY2ENOYLCOA + 1 FADH2	ACIAD1693	dicarboxylate acyl-coa dehydrogenase (c10:0)	Degradation pathways	Dicarboxylates degradation
C10:0-CARBOXY-COATRANSFERASE-RXN	1 CO-A + 1 CPD-3623 + 1 ATP --> 1 C10:0-CARBOXYCOA + 1 AMP + 1 PPI	ACIAD1695 and ACIAD1696	dicarboxylate acyl coa transferase (c10:0)	Degradation pathways	Dicarboxylates degradation
C5:0-CARBOXY2ENOYLCOA-HYDRATASE-RXN	1 WATER + 1 GLUTACONYL-COA --> 1 C5:0-CARBOXY3HYDROXYCOA	ACIAD1692	dicarboxylate enoyl-coa hydratase (c5:0)	Degradation pathways	Dicarboxylates degradation
C5:0-CARBOXY3HYDROXYCOA-DEHYDROGENASE-RXN	1 C5:0-CARBOXY3HYDROXYCOA + 1 NAD --> 1 NADH + 1 C5:0-CARBOXY3OXOCOA	ACIAD1690	dicarboxylate hydroxyacyl-coa dehydrogenase (c5:0)	Degradation pathways	Dicarboxylates degradation
C5:0-CARBOXY3OXOCOA-THIOLASE-RXN	1 CO-A + 1 C5:0-CARBOXY3OXOCOA <-> 1 MALONYL-COA + 1 ACETYL-COA	ACIAD1689	dicarboxylate 3oxoacyl-coa thiolase (c5:0)	Degradation pathways	Dicarboxylates degradation
C6:0-CARBOXYCOA-DEHYDROGENASE-RXN	1 C6:0-CARBOXYCOA + 1 FAD --> 1 FADH2 + 1 TRANS-23-DEHYDROADIPYL-COA	ACIAD1693	dicarboxylate acyl-coa dehydrogenase (c6:0)	Degradation pathways	Dicarboxylates degradation
C6:0-CARBOXY-COATRANSFERASE-RXN	1 ADIPATE + 1 CO-A + 1 ATP --> 1 C6:0-CARBOXYCOA + 1 AMP + 1 PPI	ACIAD1695 and ACIAD1696	dicarboxylate acyl coa transferase (c6:0)	Degradation pathways	Dicarboxylates degradation
C7:0-CARBOXY2ENOYLCOA-HYDRATASE-RXN	1 6-CARBOXYHEX-2-ENOYL-COA + 1 WATER --> 1 3-HYDROXYPIMELOYL-COA	ACIAD1692	dicarboxylate enoyl-coa hydratase (c7:0)	Degradation pathways	Dicarboxylates degradation
C7:0-CARBOXY3OXOCOA-THIOLASE-RXN	1 CO-A + 1 3-OXOPIMELOYL-COA <-> 1 GLUTARYL-COA + 1 ACETYL-COA	ACIAD1689	dicarboxylate 3oxoacyl-coa thiolase (c7:0)	Degradation pathways	Dicarboxylates degradation
C8:0-CARBOXY2ENOYLCOA-HYDRATASE-RXN	1 C8:0-CARBOXY2ENOYLCOA + 1 WATER --> 1 C8:0-CARBOXY3HYDROXYCOA	ACIAD1692	dicarboxylate enoyl-coa hydratase (c8:0)	Degradation pathways	Dicarboxylates degradation
C8:0-CARBOXY3HYDROXYCOA-DEHYDROGENASE-RXN	1 C8:0-CARBOXY3HYDROXYCOA + 1 NAD --> 1 NADH + 1 C8:0-CARBOXY3OXOCOA	ACIAD1690	dicarboxylate hydroxyacyl-coa dehydrogenase (c8:0)	Degradation pathways	Dicarboxylates degradation
C8:0-CARBOXY3OXOCOA-THIOLASE-RXN	1 C8:0-CARBOXY3OXOCOA + 1 CO-A <-> 1 C6:0-CARBOXYCOA + 1 ACETYL-COA	ACIAD1689	dicarboxylate 3oxoacyl-coa thiolase (c8:0)	Degradation pathways	Dicarboxylates degradation
C8:0-CARBOXYCOA-DEHYDROGENASE-RXN	1 FAD + 1 C8:0-CARBOXYCOA --> 1 C8:0-CARBOXY2ENOYLCOA + 1 FADH2	ACIAD1693	dicarboxylate acyl-coa dehydrogenase (c8:0)	Degradation pathways	Dicarboxylates degradation
C8:0-CARBOXY-COATRANSFERASE-RXN	1 SUBERATE + 1 CO-A + 1 ATP --> 1 AMP + 1 PPI + 1 C8:0-CARBOXYCOA	ACIAD1695 and ACIAD1696	dicarboxylate acyl coa transferase (c8:0)	Degradation pathways	Dicarboxylates degradation
GLUTARATE--COA-LIGASE-RXN	1 GLUTARATE + 1 CO-A + 1 ATP --> 1 AMP + 1 GLUTARYL-COA + 1 PPI	ACIAD1695 and ACIAD1696	glutarate--coa ligase	Degradation pathways	Dicarboxylates degradation
GLUTARYL-COA-DEHYDROGENASE-RXN	1 FAD + 1 GLUTARYL-COA --> 1 CROTONYL-COA + 1 CARBON-DIOXIDE + 1 FADH2	ACIAD1660	glutaryl-coa dehydrogenase (producing crotonyl-coa)	Degradation pathways	Dicarboxylates degradation
GLUTARYL-COA-DEHYDROG-RXN	1 FAD + 1 GLUTARYL-COA --> 1 FADH2 + 1 GLUTACONYL-COA	ACIAD1693	glutaryl-coa dehydrogenase	Degradation pathways	Dicarboxylates degradation
RXN0-2044	1 NAD + 1 3-HYDROXYADIPYL-COA --> 1 3-KETO-ADIPYL-COA + 1 NADH	ACIAD1690	3-hydroxyadipyl-coa dehydrogenase	Degradation pathways	Dicarboxylates degradation
RXN-2425	1 WATER + 1 TRANS-23-DEHYDROADIPYL-COA --> 1 3-HYDROXYADIPYL-COA	ACIAD1692	trans-2,3-dehydroadipyl-coa hydratase	Degradation pathways	Dicarboxylates degradation
ACETALD-DEHYDROG-RXN	1 ACETALD + 1 NAD + 1 CO-A <-> 1 NADH + 1 ACETYL-COA	ACIAD3616 or ACIAD2018 or ACIAD2542	acetaldehyde dehydrogenase (acetylating)	Degradation pathways	Ethanol metabolism
ALCOHOL-DEHYDROG-RXN	1 ACETALD + 1 NADH <-> 1 ETOH + 1 NAD	ACIAD3616 or ACIAD2929 or ACIAD2015 or ACIAD3339 or ACIAD1950	ethanol dehydroganase	Degradation pathways	Ethanol metabolism
2.3.1.155-RXN	1 C16:0-3OXOCOA + 1 CO-A <-> 1 C14:0-COA + 1 ACETYL-COA	ACIAD0334 or ACIAD1450 or ACIAD1706 or ACIAD1977 or ACIAD1689 or ACIAD2988 or ACIAD1569	3oxoacyl-coa thiolase (c16:0)	Degradation pathways	Fatty acids degradation
BHBDCLOS-RXN	1 CPD-650 + 1 NAD --> 1 NADH + 1 ACETOACETYL-COA	ACIAD0335 or ACIAD1565 or ACIAD2416	3-hydroxyacyl-coa dehydrogenase	Degradation pathways	Fatty acids degradation
BUTYRYL-COA-DEHYDROGENASE-RXN	1 FAD + 1 BUTYRYL-COA --> 1 CROTONYL-COA + 1 FADH2	ACIAD1412	butyryl-coa dehydrogenase	Degradation pathways	Fatty acids degradation
C10:0-2ENOYLCOA-HYDRATASE-RXN	1 C10:0-2ENOYLCOA + 1 WATER --> 1 C10:0-3HYDROXYCOA	ACIAD1692 or ACIAD1726 or ACIAD1820 or ACIAD1829 or ACIAD2351 or ACIAD3073 or ACIAD1609 or ACIAD0335 or ACIAD1608 or ACIAD1701 or ACIAD1565 or ACIAD2416	enoyl-coa hydratase (c10:0)	Degradation pathways	Fatty acids degradation
C10:0-3HYDROXYCOA-DEHYDROGENASE-RXN	1 C10:0-3HYDROXYCOA + 1 NAD --> 1 C10:0-3OXOCOA + 1 NADH	ACIAD0335 or ACIAD1565 or ACIAD2416	hydroxyacyl-coa dehydrogenase (c10:0)	Degradation pathways	Fatty acids degradation
C10:0-3OXOCOA-THIOLASE-RXN	1 C10:0-3OXOCOA + 1 CO-A <-> 1 C8:0-COA + 1 ACETYL-COA	ACIAD0334 or ACIAD1450 or ACIAD1706 or ACIAD1977 or ACIAD1689 or ACIAD2988 or ACIAD1569	3oxoacyl-coa thiolase (c10:0)	Degradation pathways	Fatty acids degradation
C10:0-COA-DEHYDROGENASE-RXN	1 C10:0-COA + 1 FAD --> 1 C10:0-2ENOYLCOA + 1 FADH2	ACIAD0452 or ACIAD3262 or ACIAD2537 or ACIAD2277 or ACIAD1886 or ACIAD1821 or ACIAD1819 or ACIAD1700 or ACIAD1693 or ACIAD1607 or ACIAD1413 or ACIAD0623 or ACIAD0624 or ACIAD0428 or ACIAD0427 or ACIAD1723 or ACIAD2226 or ACIAD3191 or ACIAD1566	acyl-coa dehydrogenase (c10:0)	Degradation pathways	Fatty acids degradation
C10:0-COATRANSFERASE-RXN	1 C10:0 + 1 CO-A + 1 ATP --> 1 AMP + 1 C10:0-COA + 1 PPI	ACIAD1818 or ACIAD0235 or ACIAD1724 or ACIAD2106	acyl coa transferase (c10:0)	Degradation pathways	Fatty acids degradation
C12:0-2ENOYLCOA-HYDRATASE-RXN	1 C12:0-2ENOYLCOA + 1 WATER --> 1 C12:0-3HYDROXYCOA	ACIAD1692 or ACIAD1726 or ACIAD1820 or ACIAD1829 or ACIAD2351 or ACIAD3073 or ACIAD1609 or ACIAD0335 or ACIAD1608 or ACIAD1701 or ACIAD1565 or ACIAD2416	enoyl-coa hydratase (c12:0)	Degradation pathways	Fatty acids degradation
C12:0-3HYDROXYCOA-DEHYDROGENASE-RXN	1 C12:0-3HYDROXYCOA + 1 NAD --> 1 C12:0-3OXOCOA + 1 NADH	ACIAD0335 or ACIAD1565 or ACIAD2416	3oxoacyl-coa thiolase (c10:0)	Degradation pathways	Fatty acids degradation
C12:0-3OXOCOA-THIOLASE-RXN	1 C12:0-3OXOCOA + 1 CO-A <-> 1 C10:0-COA + 1 ACETYL-COA	ACIAD0334 or ACIAD1450 or ACIAD1706 or ACIAD1977 or ACIAD1689 or ACIAD2988 or ACIAD1569	3oxoacyl-coa thiolase (c12:0)	Degradation pathways	Fatty acids degradation
C12:0-COA-DEHYDROGENASE-RXN	1 C12:0-COA + 1 FAD --> 1 C12:0-2ENOYLCOA + 1 FADH2	ACIAD0452 or ACIAD3262 or ACIAD2537 or ACIAD2277 or ACIAD1886 or ACIAD1821 or ACIAD1819 or ACIAD1700 or ACIAD1693 or ACIAD1607 or ACIAD1413 or ACIAD0623 or ACIAD0624 or ACIAD0428 or ACIAD0427 or ACIAD1723 or ACIAD2226 or ACIAD3191 or ACIAD1566	acyl-coa dehydrogenase (c12:0)	Degradation pathways	Fatty acids degradation
C12:0-COATRANSFERASE-RXN	1 C12:0 + 1 CO-A + 1 ATP --> 1 AMP + 1 PPI + 1 C12:0-COA	ACIAD1818 or ACIAD0235 or ACIAD1724 or ACIAD2106	acyl coa transferase (c12:0)	Degradation pathways	Fatty acids degradation
C14:0-2ENOYLCOA-HYDRATASE-RXN	1 C14:0-2ENOYLCOA + 1 WATER --> 1 C14:0-3HYDROXYCOA	ACIAD1692 or ACIAD1726 or ACIAD1820 or ACIAD1829 or ACIAD2351 or ACIAD3073 or ACIAD1609 or ACIAD0335 or ACIAD1608 or ACIAD1701 or ACIAD1565 or ACIAD2416	enoyl-coa hydratase (c14:0)	Degradation pathways	Fatty acids degradation
C14:0-3HYDROXYCOA-DEHYDROGENASE-RXN	1 C14:0-3HYDROXYCOA + 1 NAD --> 1 C14:0-3OXOCOA + 1 NADH	ACIAD0335 or ACIAD1565 or ACIAD2416	hydroxyacyl-coa dehydrogenase (c14:0)	Degradation pathways	Fatty acids degradation
C14:0-3OXOCOA-THIOLASE-RXN	1 C14:0-3OXOCOA + 1 CO-A <-> 1 C12:0-COA + 1 ACETYL-COA	ACIAD0334 or ACIAD1450 or ACIAD1706 or ACIAD1977 or ACIAD1689 or ACIAD2988 or ACIAD1569	3oxoacyl-coa thiolase (c14:0)	Degradation pathways	Fatty acids degradation
C14:0-COA-DEHYDROGENASE-RXN	1 C14:0-COA + 1 FAD --> 1 C14:0-2ENOYLCOA + 1 FADH2	ACIAD0452 or ACIAD3262 or ACIAD2537 or ACIAD2277 or ACIAD1886 or ACIAD1821 or ACIAD1819 or ACIAD1700 or ACIAD1693 or ACIAD1607 or ACIAD1413 or ACIAD0623 or ACIAD0624 or ACIAD0428 or ACIAD0427 or ACIAD1723 or ACIAD2226 or ACIAD3191 or ACIAD1566	acyl-coa dehydrogenase (c14:0)	Degradation pathways	Fatty acids degradation
C14:0-COATRANSFERASE-RXN	1 CO-A + 1 ATP + 1 C14:0 --> 1 AMP + 1 C14:0-COA + 1 PPI	ACIAD1818 or ACIAD0235 or ACIAD1724 or ACIAD2106	acyl coa transferase (c14:0)	Degradation pathways	Fatty acids degradation
C14:1(C5)-2ENOYLCOA-HYDRATASE-RXN	1 C14:1(C5)-2ENOYLCOA + 1 WATER --> 1 C14:1(C5)-3HYDROXYCOA	ACIAD1692 or ACIAD1726 or ACIAD1820 or ACIAD1829 or ACIAD2351 or ACIAD3073 or ACIAD1609 or ACIAD0335 or ACIAD1608 or ACIAD1701 or ACIAD1565 or ACIAD2416	enoyl-coa hydratase (c14:1(c5))	Degradation pathways	Fatty acids degradation
C14:1(C5)-3HYDROXYCOA-DEHYDROGENASE-RXN	1 C14:1(C5)-3HYDROXYCOA + 1 NAD --> 1 C14:1(C5)-3OXOCOA + 1 NADH	ACIAD0335 or ACIAD1565 or ACIAD2416	hydroxyacyl-coa dehydrogenase (c14:1(c5))	Degradation pathways	Fatty acids degradation
C14:1(C5)-3OXOCOA-THIOLASE-RXN	1 C14:1(C5)-3OXOCOA + 1 CO-A <-> 1 C12:1(C3)-COA + 1 ACETYL-COA	ACIAD0334 or ACIAD1450 or ACIAD1706 or ACIAD1977 or ACIAD1689 or ACIAD2988 or ACIAD1569	3oxoacyl-coa thiolase (c14:1(c5))	Degradation pathways	Fatty acids degradation
C14:1(C5)-COA-DEHYDROGENASE-RXN	1 C14:1(C5)-COA + 1 FAD --> 1 C14:1(C5)-2ENOYLCOA + 1 FADH2	ACIAD0452 or ACIAD3262 or ACIAD2537 or ACIAD2277 or ACIAD1886 or ACIAD1821 or ACIAD1819 or ACIAD1700 or ACIAD1693 or ACIAD1607 or ACIAD1413 or ACIAD0623 or ACIAD0624 or ACIAD0428 or ACIAD0427 or ACIAD1723 or ACIAD2226 or ACIAD3191 or ACIAD1566	acyl-coa dehydrogenase (c14:1(c5))	Degradation pathways	Fatty acids degradation
C14:1(C5)-COATRANSFERASE-RXN	1 C14:1(C5) + 1 CO-A + 1 ATP --> 1 AMP + 1 PPI + 1 C14:1(C5)-COA	ACIAD1818 or ACIAD0235 or ACIAD1724 or ACIAD2106	acyl coa transferase (c14:1(c5))	Degradation pathways	Fatty acids degradation
C16:0-2ENOYLCOA-HYDRATASE-RXN	1 C16:0-2ENOYLCOA + 1 WATER --> 1 C16:0-3HYDROXYCOA	ACIAD1692 or ACIAD1726 or ACIAD1820 or ACIAD1829 or ACIAD2351 or ACIAD3073 or ACIAD1609 or ACIAD0335 or ACIAD1608 or ACIAD1701 or ACIAD1565 or ACIAD2416	enoyl-coa hydratase (c16:0)	Degradation pathways	Fatty acids degradation
C16:0-3HYDROXYCOA-DEHYDROGENASE-RXN	1 C16:0-3HYDROXYCOA + 1 NAD --> 1 C16:0-3OXOCOA + 1 NADH	ACIAD0335 or ACIAD1565 or ACIAD2416	hydroxyacyl-coa dehydrogenase (c16:0)	Degradation pathways	Fatty acids degradation
C16:0-COA-DEHYDROGENASE-RXN	1 C16:0-COA + 1 FAD --> 1 C16:0-2ENOYLCOA + 1 FADH2	ACIAD0452 or ACIAD3262 or ACIAD2537 or ACIAD2277 or ACIAD1886 or ACIAD1821 or ACIAD1819 or ACIAD1700 or ACIAD1693 or ACIAD1607 or ACIAD1413 or ACIAD0623 or ACIAD0624 or ACIAD0428 or ACIAD0427 or ACIAD1723 or ACIAD2226 or ACIAD3191 or ACIAD1566	acyl-coa dehydrogenase (c16:0)	Degradation pathways	Fatty acids degradation
C16:0-COATRANSFERASE-RXN	1 C16:0 + 1 CO-A + 1 ATP --> 1 AMP + 1 PPI + 1 C16:0-COA	ACIAD1818 or ACIAD0235 or ACIAD1724 or ACIAD2106	acyl coa transferase (c16:0)	Degradation pathways	Fatty acids degradation
C16:1(C7)-2ENOYLCOA-HYDRATASE-RXN	1 C16:1(C7)-2ENOYLCOA + 1 WATER --> 1 C16:1(C7)-3HYDROXYCOA	ACIAD1692 or ACIAD1726 or ACIAD1820 or ACIAD1829 or ACIAD2351 or ACIAD3073 or ACIAD1609 or ACIAD0335 or ACIAD1608 or ACIAD1701 or ACIAD1565 or ACIAD2416	enoyl-coa hydratase (c16:1(c7))	Degradation pathways	Fatty acids degradation
C16:1(C7)-3HYDROXYCOA-DEHYDROGENASE-RXN	1 C16:1(C7)-3HYDROXYCOA + 1 NAD --> 1 C16:1(C7)-3OXOCOA + 1 NADH	ACIAD0335 or ACIAD1565 or ACIAD2416	hydroxyacyl-coa dehydrogenase (c16:1(c7))	Degradation pathways	Fatty acids degradation
C16:1(C7)-3OXOCOA-THIOLASE-RXN	1 C16:1(C7)-3OXOCOA + 1 CO-A <-> 1 C14:1(C5)-COA + 1 ACETYL-COA	ACIAD0334 or ACIAD1450 or ACIAD1706 or ACIAD1977 or ACIAD1689 or ACIAD2988 or ACIAD1569	3oxoacyl-coa thiolase (c16:1(c7))	Degradation pathways	Fatty acids degradation
C16:1(C7)-COA-DEHYDROGENASE-RXN	1 C16:1(C7)-COA + 1 FAD --> 1 C16:1(C7)-2ENOYLCOA + 1 FADH2	ACIAD0452 or ACIAD3262 or ACIAD2537 or ACIAD2277 or ACIAD1886 or ACIAD1821 or ACIAD1819 or ACIAD1700 or ACIAD1693 or ACIAD1607 or ACIAD1413 or ACIAD0623 or ACIAD0624 or ACIAD0428 or ACIAD0427 or ACIAD1723 or ACIAD2226 or ACIAD3191 or ACIAD1566	acyl-coa dehydrogenase (c16:1(c7))	Degradation pathways	Fatty acids degradation
C16:1(C7)-COATRANSFERASE-RXN	1 C16:1(C7) + 1 CO-A + 1 ATP --> 1 AMP + 1 C16:1(C7)-COA + 1 PPI	ACIAD1818 or ACIAD0235 or ACIAD1724 or ACIAD2106	acyl coa transferase (c16:1(c7))	Degradation pathways	Fatty acids degradation
C18:0-2ENOYLCOA-HYDRATASE-RXN	1 C18:0-2ENOYLCOA + 1 WATER --> 1 C18:0-3HYDROXYCOA	ACIAD1692 or ACIAD1726 or ACIAD1820 or ACIAD1829 or ACIAD2351 or ACIAD3073 or ACIAD1609 or ACIAD0335 or ACIAD1608 or ACIAD1701 or ACIAD1565 or ACIAD2416	enoyl-coa hydratase (c18:0)	Degradation pathways	Fatty acids degradation
C18:0-3HYDROXYCOA-DEHYDROGENASE-RXN	1 C18:0-3HYDROXYCOA + 1 NAD --> 1 C18:0-3OXOCOA + 1 NADH	ACIAD0335 or ACIAD1565 or ACIAD2416	hydroxyacyl-coa dehydrogenase (c18:0)	Degradation pathways	Fatty acids degradation
C18:0-3OXOCOA-THIOLASE-RXN	1 C18:0-3OXOCOA + 1 CO-A <-> 1 C16:0-COA + 1 ACETYL-COA	ACIAD0334 or ACIAD1450 or ACIAD1706 or ACIAD1977 or ACIAD1689 or ACIAD2988 or ACIAD1569	3oxoacyl-coa thiolase (c18:0)	Degradation pathways	Fatty acids degradation
C18:0-COA-DEHYDROGENASE-RXN	1 C18:0-COA + 1 FAD --> 1 C18:0-2ENOYLCOA + 1 FADH2	ACIAD0452 or ACIAD3262 or ACIAD2537 or ACIAD2277 or ACIAD1886 or ACIAD1821 or ACIAD1819 or ACIAD1700 or ACIAD1693 or ACIAD1607 or ACIAD1413 or ACIAD0623 or ACIAD0624 or ACIAD0428 or ACIAD0427 or ACIAD1723 or ACIAD2226 or ACIAD3191 or ACIAD1566	acyl-coa dehydrogenase (c18:0)	Degradation pathways	Fatty acids degradation
C18:0-COATRANSFERASE-RXN	1 C18:0 + 1 CO-A + 1 ATP --> 1 AMP + 1 C18:0-COA + 1 PPI	ACIAD1818 or ACIAD0235 or ACIAD1724 or ACIAD2106	acyl coa transferase (c18:0)	Degradation pathways	Fatty acids degradation
C18:1(C9)-2ENOYLCOA-HYDRATASE-RXN	1 C18:1(C9)-2ENOYLCOA + 1 WATER --> 1 C18:1(C9)-3HYDROXYCOA	ACIAD1692 or ACIAD1726 or ACIAD1820 or ACIAD1829 or ACIAD2351 or ACIAD3073 or ACIAD1609 or ACIAD0335 or ACIAD1608 or ACIAD1701 or ACIAD1565 or ACIAD2416	enoyl-coa hydratase (c18:1(c9))	Degradation pathways	Fatty acids degradation
C18:1(C9)-3HYDROXYCOA-DEHYDROGENASE-RXN	1 C18:1(C9)-3HYDROXYCOA + 1 NAD --> 1 C18:1(C9)-3OXOCOA + 1 NADH	ACIAD0335 or ACIAD1565 or ACIAD2416	hydroxyacyl-coa dehydrogenase (c18:1(c9))	Degradation pathways	Fatty acids degradation
C18:1(C9)-3OXOCOA-THIOLASE-RXN	1 C18:1(C9)-3OXOCOA + 1 CO-A <-> 1 C16:1(C7)-COA + 1 ACETYL-COA	ACIAD0334 or ACIAD1450 or ACIAD1706 or ACIAD1977 or ACIAD1689 or ACIAD2988 or ACIAD1569	3oxoacyl-coa thiolase (c18:1(c9))	Degradation pathways	Fatty acids degradation
C18:1(C9)-COA-DEHYDROGENASE-RXN	1 C18:1(C9)-COA + 1 FAD --> 1 C18:1(C9)-2ENOYLCOA + 1 FADH2	ACIAD0452 or ACIAD3262 or ACIAD2537 or ACIAD2277 or ACIAD1886 or ACIAD1821 or ACIAD1819 or ACIAD1700 or ACIAD1693 or ACIAD1607 or ACIAD1413 or ACIAD0623 or ACIAD0624 or ACIAD0428 or ACIAD0427 or ACIAD1723 or ACIAD2226 or ACIAD3191 or ACIAD1566	acyl-coa dehydrogenase (c18:1(c9))	Degradation pathways	Fatty acids degradation
C18:1(C9)-COATRANSFERASE-RXN	1 C18:1(C9) + 1 CO-A + 1 ATP --> 1 AMP + 1 PPI + 1 C18:1(C9)-COA	ACIAD1818 or ACIAD0235 or ACIAD1724 or ACIAD2106	acyl coa transferase (c18:1(c9))	Degradation pathways	Fatty acids degradation
C5:0-2ENOYLCOA-HYDRATASE-RXN	1 C5:0-2ENOYLCOA + 1 WATER --> 1 C5:0-3HYDROXYCOA	ACIAD1692 or ACIAD1726 or ACIAD1820 or ACIAD1829 or ACIAD2351 or ACIAD3073 or ACIAD1609 or ACIAD0335 or ACIAD1608 or ACIAD1701 or ACIAD1565 or ACIAD2416	enoyl-coa hydratase (c5:0)	Degradation pathways	Fatty acids degradation
C5:0-3HYDROXYCOA-DEHYDROGENASE-RXN	1 C5:0-3HYDROXYCOA + 1 NAD --> 1 NADH + 1 C5:0-3OXOCOA	ACIAD0335 or ACIAD1565 or ACIAD2416	hydroxyacyl-coa dehydrogenase (c5:0)	Degradation pathways	Fatty acids degradation
C5:0-3OXOCOA-THIOLASE-RXN	1 CO-A + 1 C5:0-3OXOCOA <-> 1 PROPIONYL-COA + 1 ACETYL-COA	ACIAD0334 or ACIAD1450 or ACIAD1706 or ACIAD1977 or ACIAD1689 or ACIAD2988 or ACIAD1569	3oxoacyl-coa thiolase (c5:0)	Degradation pathways	Fatty acids degradation
C5:0-COA-DEHYDROGENASE-RXN	1 FAD + 1 C5:0-COA --> 1 C5:0-2ENOYLCOA + 1 FADH2	ACIAD0452 or ACIAD3262 or ACIAD2537 or ACIAD2277 or ACIAD1886 or ACIAD1821 or ACIAD1819 or ACIAD1700 or ACIAD1693 or ACIAD1607 or ACIAD1413 or ACIAD0623 or ACIAD0624 or ACIAD0428 or ACIAD0427 or ACIAD1723 or ACIAD2226 or ACIAD3191 or ACIAD1566	acyl-coa dehydrogenase (c5:0)	Degradation pathways	Fatty acids degradation
C5:0-COATRANSFERASE-RXN	1 CO-A + 1 C5:0 + 1 ATP --> 1 AMP + 1 C5:0-COA + 1 PPI	ACIAD1818 or ACIAD0235 or ACIAD1724 or ACIAD2106	acyl coa transferase (c5:0)	Degradation pathways	Fatty acids degradation
C6:0-2ENOYLCOA-HYDRATASE-RXN	1 C6:0-2ENOYLCOA + 1 WATER --> 1 C6:0-3HYDROXYCOA	ACIAD1692 or ACIAD1726 or ACIAD1820 or ACIAD1829 or ACIAD2351 or ACIAD3073 or ACIAD1609 or ACIAD0335 or ACIAD1608 or ACIAD1701 or ACIAD1565 or ACIAD2416	enoyl-coa hydratase (c6:0)	Degradation pathways	Fatty acids degradation
C6:0-3HYDROXYCOA-DEHYDROGENASE-RXN	1 C6:0-3HYDROXYCOA + 1 NAD --> 1 C6:0-3OXOCOA + 1 NADH	ACIAD0335 or ACIAD1565 or ACIAD2416	hydroxyacyl-coa dehydrogenase (c6:0)	Degradation pathways	Fatty acids degradation
C6:0-3OXOCOA-THIOLASE-RXN	1 C6:0-3OXOCOA + 1 CO-A <-> 1 BUTYRYL-COA + 1 ACETYL-COA	ACIAD0334 or ACIAD1450 or ACIAD1706 or ACIAD1977 or ACIAD1689 or ACIAD2988 or ACIAD1569	3oxoacyl-coa thiolase (c6:0)	Degradation pathways	Fatty acids degradation
C6:0-COA-DEHYDROGENASE-RXN	1 C6:0-COA + 1 FAD --> 1 C6:0-2ENOYLCOA + 1 FADH2	ACIAD0452 or ACIAD3262 or ACIAD2537 or ACIAD2277 or ACIAD1886 or ACIAD1821 or ACIAD1819 or ACIAD1700 or ACIAD1693 or ACIAD1607 or ACIAD1413 or ACIAD0623 or ACIAD0624 or ACIAD0428 or ACIAD0427 or ACIAD1723 or ACIAD2226 or ACIAD3191 or ACIAD1566	acyl-coa dehydrogenase (c6:0)	Degradation pathways	Fatty acids degradation
C6:0-COATRANSFERASE-RXN	1 C6:0 + 1 CO-A + 1 ATP --> 1 AMP + 1 C6:0-COA + 1 PPI	ACIAD1818 or ACIAD0235 or ACIAD1724 or ACIAD2106	acyl coa transferase (c6:0)	Degradation pathways	Fatty acids degradation
C6:1(C4)-2ENOYLCOA-HYDRATASE-RXN	1 C6:1(C4)-2ENOYLCOA + 1 WATER --> 1 C6:1(C4)-3HYDROXYCOA	ACIAD1692 or ACIAD1726 or ACIAD1820 or ACIAD1829 or ACIAD2351 or ACIAD3073 or ACIAD1609 or ACIAD0335 or ACIAD1608 or ACIAD1701 or ACIAD1565 or ACIAD2416	enoyl-coa hydratase (c6:1(c4))	Degradation pathways	Fatty acids degradation
C6:1(C4)-3HYDROXYCOA-DEHYDROGENASE-RXN	1 C6:1(C4)-3HYDROXYCOA + 1 NAD --> 1 C6:1(C4)-3OXOCOA + 1 NADH	ACIAD0335 or ACIAD1565 or ACIAD2416	hydroxyacyl-coa dehydrogenase (c6:1(c4))	Degradation pathways	Fatty acids degradation
C6:1(C4)-3OXOCOA-THIOLASE-RXN	1 C6:1(C4)-3OXOCOA + 1 CO-A <-> 1 CROTONYL-COA + 1 ACETYL-COA	ACIAD0334 or ACIAD1450 or ACIAD1706 or ACIAD1977 or ACIAD1689 or ACIAD2988 or ACIAD1569	3oxoacyl-coa thiolase (c6:1(c4))	Degradation pathways	Fatty acids degradation
C6:2(c2,c4)-COATRANSFERASE-RXN	1 CO-A + 1 ATP + 1 C6:2(C2,C4) --> 1 AMP + 1 PPI + 1 C6:1(C4)-2ENOYLCOA	ACIAD1818 or ACIAD0235 or ACIAD1724 or ACIAD2106	acyl coa transferase (c6:2(c2,c4))	Degradation pathways	Fatty acids degradation
C8:0-2ENOYLCOA-HYDRATASE-RXN	1 C8:0-2ENOYLCOA + 1 WATER --> 1 C8:0-3HYDROXYCOA	ACIAD1692 or ACIAD1726 or ACIAD1820 or ACIAD1829 or ACIAD2351 or ACIAD3073 or ACIAD1609 or ACIAD0335 or ACIAD1608 or ACIAD1701 or ACIAD1565 or ACIAD2416	enoyl-coa hydratase (c8:0)	Degradation pathways	Fatty acids degradation
C8:0-3HYDROXYCOA-DEHYDROGENASE-RXN	1 C8:0-3HYDROXYCOA + 1 NAD --> 1 C8:0-3OXOCOA + 1 NADH	ACIAD0335 or ACIAD1565 or ACIAD2416	hydroxyacyl-coa dehydrogenase (c8:0)	Degradation pathways	Fatty acids degradation
C8:0-3OXOCOA-THIOLASE-RXN	1 C8:0-3OXOCOA + 1 CO-A <-> 1 C6:0-COA + 1 ACETYL-COA	ACIAD0334 or ACIAD1450 or ACIAD1706 or ACIAD1977 or ACIAD1689 or ACIAD2988 or ACIAD1569	3oxoacyl-coa thiolase (c8:0)	Degradation pathways	Fatty acids degradation
C8:0-COA-DEHYDROGENASE-RXN	1 C8:0-COA + 1 FAD --> 1 C8:0-2ENOYLCOA + 1 FADH2	ACIAD0452 or ACIAD3262 or ACIAD2537 or ACIAD2277 or ACIAD1886 or ACIAD1821 or ACIAD1819 or ACIAD1700 or ACIAD1693 or ACIAD1607 or ACIAD1413 or ACIAD0623 or ACIAD0624 or ACIAD0428 or ACIAD0427 or ACIAD1723 or ACIAD2226 or ACIAD3191 or ACIAD1566	acyl-coa dehydrogenase (c8:0)	Degradation pathways	Fatty acids degradation
ENOYL-COA-DELTA-ISOM-RXN	1 C12:1(C3)-COA <-> 1 C12:0-2ENOYLCOA	ACIAD0335	dodecenoyl-coa delta-isomerase	Degradation pathways	Fatty acids degradation
R223-RXN	1 C8:0 + 1 CO-A + 1 ATP --> 1 AMP + 1 PPI + 1 C8:0-COA	ACIAD1818 or ACIAD0235 or ACIAD1724 or ACIAD2106	acyl coa transferase (c8:0)	Degradation pathways	Fatty acids degradation
1.2.1.67-RXN	1 VANILLIN + 1 NAD + 1 WATER <-> 1 VANILLATE + 1 NADH	ACIAD1725	vanillin dehydrogenase	Degradation pathways	Ferulate / vanillate degradation
4.1.2.41-RXN	1 4-HYDROXY-ETCETERA-HYDROXYPROPIONYL-COA <-> 1 VANILLIN + 1 ACETYL-COA	ACIAD1726	vanillin synthase	Degradation pathways	Ferulate / vanillate degradation
4.2.1.101-RXN	1 TRANS-FERULOYL-COA + 1 WATER <-> 1 4-HYDROXY-ETCETERA-HYDROXYPROPIONYL-COA	ACIAD1726	trans-feruloyl-coa hydratase	Degradation pathways	Ferulate / vanillate degradation
6.2.1.34-RXN	1 CO-A + 1 FERULOATE + 1 ATP <-> 1 TRANS-FERULOYL-COA + 1 AMP + 1 PPI	ACIAD1724	trans-feruloyl-coa synthetase	Degradation pathways	Ferulate / vanillate degradation
RXN-1241	1 CONIFERYL-ALDEHYDE + 1 NAD + 1 WATER <-> 1 NADH + 1 FERULOATE	ACIAD0503	coniferyl-aldehyde dehydrogenase	Degradation pathways	Ferulate / vanillate degradation
RXN-2	1 VANILLATE + 1 OXYGEN-MOLECULE + 1 NADH --> 1 FORMALDEHYDE + 1 3,4-DIHYDROXYBENZOATE + 1 NAD + 1 WATER	ACIAD0979 and ACIAD0980	vanillate o-demethylase oxygenase	Degradation pathways	Ferulate / vanillate degradation
1PFRUCTPHOSN-RXN	1 ATP + 1 FRU1P --> 1 FRUCTOSE-16-DIPHOSPHATE + 1 ADP	ACIAD1992	1-phosphofructokinase	Degradation pathways	Fructose utilisation
2,5-DIOXOVALERATE-DEHYDROGENASE-RXN	1 NADP + 1 CPD-654 + 1 WATER <-> 1 2-KETOGLUTARATE + 1 NADPH	ACIAD0131	2,5-dioxovalerate dehydrogenase	Degradation pathways	Galactarate / glucarate degradation
4.2.1.41-RXN	1 5-KETO-4-DEOXY-D-GLUCARATE --> 1 CPD-654 + 1 CARBON-DIOXIDE + 1 WATER	ACIAD0130	5-dehydro-4-deoxyglucarate dehydratase	Degradation pathways	Galactarate / glucarate degradation
GALACTARDEHYDRA-RXN	1 D-GALACTARATE --> 1 5-KETO-4-DEOXY-D-GLUCARATE + 1 WATER	ACIAD0126	galactarate dehydratase	Degradation pathways	Galactarate / glucarate degradation
GLUCARDEHYDRA-RXN	1 D-GLUCARATE --> 1 5-KETO-4-DEOXY-D-GLUCARATE + 1 WATER	ACIAD0128	glucarate dehydratase	Degradation pathways	Galactarate / glucarate degradation
GLY3KIN-RXN	1 GLYCERATE + 1 ATP --> 1 G3P + 1 ADP	ACIAD2850	glycerate kinase	Degradation pathways	Glyceraldehyde degradation
GLYCERALDEHYDE-DEHYDRO-RXN	1 GLYCERALD + 1 NAD + 1 WATER <-> 1 GLYCERATE + 1 NADH	ACIAD2018 or ACIAD2542	aldehyde dehydrogenase (nad+)	Degradation pathways	Glyceraldehyde degradation
GLYCERATE-DEHYDROGENASE-RXN	1 GLYCERATE + 1 NAD <-> 1 OH-PYR + 1 NADH	ACIAD3278 or ACIAD1301	glycerate dehydrogenase	Degradation pathways	Glyceraldehyde degradation
GLYCOLALD-DEHYDROG-RXN	1 NAD + 1 WATER + 1 GLYCOLALDEHYDE <-> 1 NADH + 1 GLYCOLLATE	ACIAD2018 or ACIAD2542	glycolaldehyde dehydrogenase	Degradation pathways	Glycolaldehyde degradation
DLACTDEHYDROGFAD-RXN	1 D-LACTATE + 1 FAD --> 1 PYRUVATE + 1 FADH2	ACIAD0109	d-lactate dehydrogenase, fad	Degradation pathways	Lactate utilisation
DLACTDEHYDROGNAD-RXN	1 D-LACTATE + 1 NAD --> 1 NADH + 1 PYRUVATE	ACIAD0109	d-lactate dehydrogenase, nad	Degradation pathways	Lactate utilisation
L-LACTDEHYDROGFMN-RXN	1 L-LACTATE + 1 UBIQUINONE-8 --> 1 PYRUVATE + 1 UBIQUINOL-8	ACIAD0108	lactate oxidation	Degradation pathways	Lactate utilisation
GLYOXII-RXN	1 S-LACTOYL-GLUTATHIONE + 1 WATER <-> 1 D-LACTATE + 1 GLUTATHIONE	ACIAD2452	hydroxyacylglutathione hydrolase	Degradation pathways	Methylglyoxal degradation
GLYOXI-RXN	1 METHYL-GLYOXAL + 1 GLUTATHIONE <-> 1 S-LACTOYL-GLUTATHIONE	ACIAD2213	lactoylglutathione lyase	Degradation pathways	Methylglyoxal degradation
2-NITROPROPANE-DIOXYGENASE-RXN	0.5 OXYGEN-MOLECULE + 1 CPD-244 --> 1 NITRITE + 1 ACETONE	ACIAD1570	2-nitropropane dioxygenase	Degradation pathways	Nitrogen assimilation
NITRATREDUCT-RXN	1 NITRATE + 1 UBIQUINOL-8 --> 1 NITRITE + 1 UBIQUINONE-8 + 1 WATER	ACIAD1908 and ACIAD1909	nitrate reductase	Degradation pathways	Nitrogen assimilation
NITRITREDUCT-RXN	1 NITRITE + 5 PROTON + 3 NADH --> 1 AMMONIUM + 3 NAD + 2 WATER	ACIAD1909 and ACIAD1910	nitrite reductase (nad(p)h)	Degradation pathways	Nitrogen assimilation
1.1.1.215-RXN	1 GLUCONATE + 1 NADP <-> 1 CPD-377 + 1 NADPH	ACIAD1327	gluconate 2-dehydrogenase	Degradation pathways	Other
4OH2OXOGLUTARALDOL-RXN	1 D-4-HYDROXY-2-KETO-GLUTARATE <-> 1 GLYOX + 1 PYRUVATE	ACIAD0543	4-hydroxy-2-oxoglutarate aldolase	Degradation pathways	Other
GPH-RXN	1 WATER + 1 CPD-67 --> 1 PI + 1 GLYCOLLATE	ACIAD0043 or ACIAD0296 or ACIAD0443	phosphoglycolate phosphatase	Degradation pathways	Other
GUANIDINOBUTYRASE-RXN	1 WATER + 1 CPD-592 --> 1 UREA + 1 4-AMINO-BUTYRATE	ACIAD1299	guanidinobutyrase	Degradation pathways	Other
INORGPYROPHOSPHAT-RXN	1 PPI + 1 WATER --> 2 PI	ACIAD0239	inorganic pyrophosphatase	Degradation pathways	Other
RXN0-305	1 OH-PYR <-> 1 TARTRONATE-S-ALD	ACIAD3075	hydroxypyruvate isomerase	Degradation pathways	Other
3-OXOADIPATE-ENOL-LACTONASE-RXN	1 3-OXOADIPATE-ENOL-LACTONE + 1 WATER <-> 1 3-KETO-ADIPATE	ACIAD1708 or ACIAD1451	3-oxoadipate enol-lactonase	Degradation pathways	Protocatechuate degradation
4-CARBOXYMUCONOLACTONE-DECARBOXYLASE-RXN	1 CPD-761 --> 1 CARBON-DIOXIDE + 1 3-OXOADIPATE-ENOL-LACTONE	ACIAD1710 or ACIAD2278 or ACIAD2538	4-carboxymuconolactone decarboxylase	Degradation pathways	Protocatechuate degradation
5.5.1.2-RXN	1 CPD-761 <-> 1 CPD-245	ACIAD1707	3-carboxy-cis,cis-muconate cycloisomerase	Degradation pathways	Protocatechuate degradation
PROTOCATECHUATE-3,4-DIOXYGENASE-RXN	1 OXYGEN-MOLECULE + 1 3,4-DIHYDROXYBENZOATE --> 1 CPD-245	ACIAD1711 and ACIAD1712	protocatechuate 3,4-dioxygenase	Degradation pathways	Protocatechuate degradation
RIBOKIN-RXN	1 RIBOSE + 1 ATP --> 1 RIBOSE-5P + 1 ADP	ACIAD2392	ribokinase	Degradation pathways	Ribose utilisation
1.2.1.65-RXN	1 SALICYLALDEHYDE + 1 NAD + 1 WATER <-> 1 CPD-110 + 1 NADH	ACIAD1430 or ACIAD1725	salicylaldehyde dehydrogenase	Degradation pathways	Salicyl compounds degradation
RXNIM-6206	1 CPDIM-6112 + 1 WATER --> 1 CPD-110 + 1 ETOH	ACIAD1426	ethylsalicylate esterase	Degradation pathways	Salicyl compounds degradation
RXNIM-6207	1 CPD-173 + 1 NAD <-> 1 SALICYLALDEHYDE + 1 NADH	ACIAD1429 or ACIAD1578	salicyl alcohol dehydrogenase	Degradation pathways	Salicyl compounds degradation
RXNIM-6208	1 CPDIM-6114 + 1 WATER --> 1 CPD-173 + 1 ACET	ACIAD1428	salicylacetate esterase	Degradation pathways	Salicyl compounds degradation
SALICYLATE-1-MONOOXYGENASE-RXN	1 OXYGEN-MOLECULE + 1 NADH + 1 CPD-110 --> 1 CARBON-DIOXIDE + 1 NAD + 1 CATECHOL + 1 WATER	ACIAD0984 or ACIAD1424	salicylate 1-monooxygenase	Degradation pathways	Salicyl compounds degradation
SARCOX-RXN	1 OXYGEN-MOLECULE + 1 WATER + 1 SARCOSINE --> 1 FORMALDEHYDE + 1 GLY + 1 HYDROGEN-PEROXIDE	ACIAD2549 and ACIAD2550 and ACIAD2551 and ACIAD2552	sarcosine oxidase	Degradation pathways	Sarcosine degradation
DHSHIKIMATE-DEHYDRO-RXN	1 3-DEHYDRO-SHIKIMATE[P] <-> 1 WATER[P] + 1 3,4-DIHYDROXYBENZOATE[P]	ACIAD1714	3-dehydroshikimate dehydratase	Degradation pathways	Shikimate degradation
SHIKIMATE-PQQ-RXN	1 PQQ[P] + 1 SHIKIMATE[P] <-> 1 3-DEHYDRO-SHIKIMATE[P] + 1 CPD-104[P]	ACIAD1716	shikimate dehydrogenase, pqq	Degradation pathways	Shikimate degradation
ALDHDEHYDROG-RXN	1 CPD-1772 + 1 NAD + 1 WATER <-> 1 GLY + 1 NADH	ACIAD2018 or ACIAD2542	aminoacetaldehyde dehydrogenase	Degradation pathways	Sulfonate degradation
ARYLSULFAT-RXN	1 PHENYLSULFATE + 1 WATER --> 1 SULFATE + 1 PHENOL	ACIAD1598	phenylsulfatase	Degradation pathways	Sulfonate degradation
RXN0-280	1 OXYGEN-MOLECULE + 1 FMNH2 + 1 ETHANESULFONATE --> 1 FMN + 1 SO3 + 1 ACETALD + 1 WATER	ACIAD0036 or ACIAD1505 or ACIAD1518 or ACIAD1527 or ACIAD1535 or ACIAD3471	ethane sulfonate monooxygenase	Degradation pathways	Sulfonate degradation
RXN0-299	1 2-KETOGLUTARATE + 1 OXYGEN-MOLECULE + 1 TAURINE --> 1 SO3 + 1 SUC + 1 CPD-1772 + 1 CARBON-DIOXIDE	ACIAD1592 or ACIAD1600	taurine dioxygenase	Degradation pathways	Sulfonate degradation
RXNIM-6204	1 CPD-3571 + 1 UBIQUINONE-8 --> 1 CIS-ACONITATE + 1 UBIQUINOL-8	ACIAD1537 and ACIAD1536	tricarballylate dehydrogenase	Degradation pathways	Tricarballylate utilization
TREHALOSE6PSYN-RXN	1 GLC-6-P + 1 UDP-GLUCOSE --> 1 TREHALOSE-6P + 1 UDP	ACIAD1774	alpha,alpha-trehalose-phosphate synthase (udp-forming)	Degradation pathways	UDP-glucose utilisation
TREHALOSEPHOSPHA-RXN	1 TREHALOSE-6P + 1 WATER --> 1 PI + 1 TREHALOSE	ACIAD1775	trehalose-phosphatase	Degradation pathways	UDP-glucose utilisation
UDPGLUCEPIM-RXN	1 UDP-GLUCOSE <-> 1 UDP-GLACTOSE	ACIAD1891 or ACIAD0102 or ACIAD0096	udp-glucose 4-epimerase	Degradation pathways	UDP-glucose utilisation
EXF-2-KETOGLUTARATE[E]	1 2-KETOGLUTARATE[E] -->		exchange flux of 2-oxoglutarate	Exchange fluxes	0
EXF-3-KETOBUTYRATE[E]	1 3-KETOBUTYRATE[E] -->		exchange flux of acetoacetate	Exchange fluxes	0
EXF-4-AMINO-BUTYRATE[E]	1 4-AMINO-BUTYRATE[E] -->		exchange flux of 4-aminobutyrate	Exchange fluxes	0
EXF-4-HYDROXYBENZOATE[E]	1 4-HYDROXYBENZOATE[E] -->		exchange flux of p-hydroxybenzoate	Exchange fluxes	0
EXF-4-HYDROXY-BENZYL-ALCOHOL[E]	1 4-HYDROXY-BENZYL-ALCOHOL[E] -->		exchange flux of 4-hydroxybenzyl alcohol	Exchange fluxes	0
EXF-ACET[E]	1 ACET[E] -->		exchange flux of acetate	Exchange fluxes	0
EXF-ADENOSINE[E]	1 ADENOSINE[E] -->		exchange flux of adenosine	Exchange fluxes	0
EXF-ADIPATE[E]	1 ADIPATE[E] -->		exchange flux of adipate	Exchange fluxes	0
EXF-AMMONIUM[E]	1 AMMONIUM[E] <->		exchange flux of nh4+	Exchange fluxes	0
EXF-ANTHRANILATE[E]	1 ANTHRANILATE[E] -->		exchange flux of 2-aminobenzoate	Exchange fluxes	0
EXF-ARG[E]	1 ARG[E] -->		exchange flux of l-arginine	Exchange fluxes	0
EXF-ASN[E]	1 ASN[E] -->		exchange flux of l-asparagine	Exchange fluxes	0
EXF-BENZOATE[E]	1 BENZOATE[E] -->		exchange flux of benzoate	Exchange fluxes	0
EXF-BENZYL-ALCOHOL[E]	1 BENZYL-ALCOHOL[E] -->		exchange flux of benzyl alcohol	Exchange fluxes	0
EXF-BETAINE[E]	1 BETAINE[E] -->		exchange flux of betaine	Exchange fluxes	0
EXF-BUTANEDIOL[E]	1 BUTANEDIOL[E] -->		exchange flux of 2,3-butanediol	Exchange fluxes	0
EXF-BUTYRIC_ACID[E]	1 BUTYRIC_ACID[E] -->		exchange flux of butanoate	Exchange fluxes	0
EXF-C10:0[E]	1 C10:0[E] -->		exchange flux of decanoate	Exchange fluxes	0
EXF-C12:0[E]	1 C12:0[E] -->		exchange flux of dodecanoate	Exchange fluxes	0
EXF-C14:0[E]	1 C14:0[E] -->		exchange flux of tetradecanoate	Exchange fluxes	0
EXF-C16:0[E]	1 C16:0[E] -->		exchange flux of hexadecanoate	Exchange fluxes	0
EXF-C16:1(C7)[E]	1 C16:1(C7)[E] -->		exchange flux of cis-hexadec-7-enoate	Exchange fluxes	0
EXF-C18:0[E]	1 C18:0[E] -->		exchange flux of octadenoate	Exchange fluxes	0
EXF-C18:1(C9)[E]	1 C18:1(C9)[E] -->		exchange flux of cis-octadec-9-enoate	Exchange fluxes	0
EXF-C5:0[E]	1 C5:0[E] -->		exchange flux of pentanoate	Exchange fluxes	0
EXF-C6:0[E]	1 C6:0[E] -->		exchange flux of hexanoate	Exchange fluxes	0
EXF-C6:2(C2,C4)[E]	1 C6:2(C2,C4)[E] -->		exchange flux of sorbate	Exchange fluxes	0
EXF-C8:0[E]	1 C8:0[E] -->		exchange flux of octanoate	Exchange fluxes	0
EXF-CAFFEATE[E]	1 CAFFEATE[E] -->		exchange flux of caffeate	Exchange fluxes	0
EXF-CARBON-DIOXIDE[E]	1 CARBON-DIOXIDE[E] -->		exchange flux of co2	Exchange fluxes	0
EXF-CARNITINE[E]	1 CARNITINE[E] -->		exchange flux of l-carnitine	Exchange fluxes	0
EXF-CHLOROGENATE[E]	1 CHLOROGENATE[E] -->		exchange flux of chlorogenate	Exchange fluxes	0
EXF-CHOLINE[E]	1 CHOLINE[E] -->		exchange flux of choline	Exchange fluxes	0
EXF-CIS-CIS-MUCONATE[E]	1 CIS-CIS-MUCONATE[E] -->		exchange flux of cis,cis-muconate	Exchange fluxes	0
EXF-CIT[E]	1 CIT[E] -->		exchange flux of citrate	Exchange fluxes	0
EXF-CONIFERYL-ALDEHYDE[E]	1 CONIFERYL-ALDEHYDE[E] -->		exchange flux of coniferyl aldehyde	Exchange fluxes	0
EXF-COUMARATE[E]	1 COUMARATE[E] -->		exchange flux of 4-coumarate	Exchange fluxes	0
EXF-CPD-110[E]	1 CPD-110[E] -->		exchange flux of salicylate	Exchange fluxes	0
EXF-CPD-148[E]	1 CPD-148[E] -->		exchange flux of octane	Exchange fluxes	0
EXF-CPD-205[E]	1 CPD-205[E] -->		exchange flux of pimelate	Exchange fluxes	0
EXF-CPD-218[E]	1 CPD-218[E] -->		exchange flux of d-methionine	Exchange fluxes	0
EXF-CPD-302[E]	1 CPD-302[E] -->		exchange flux of d-aspartate	Exchange fluxes	0
EXF-CPD-335[E]	1 CPD-335[E] -->		exchange flux of (r)-3-hydroxybutanoate	Exchange fluxes	0
EXF-CPD-3571[E]	1 CPD-3571[E] -->		exchange flux of tricarballylate	Exchange fluxes	0
EXF-CPD-3623[E]	1 CPD-3623[E] -->		exchange flux of sebacate	Exchange fluxes	0
EXF-CPD-592[E]	1 CPD-592[E] -->		exchange flux of 4-guanidinobutanoate	Exchange fluxes	0
EXF-CPD-6501[E]	1 CPD-6501[E] -->		exchange flux of benzylacetate	Exchange fluxes	0
EXF-CPDIM-6112[E]	1 CPDIM-6112[E] -->		exchange flux of ethylsalicylate	Exchange fluxes	0
EXF-CPDIM-6114[E]	1 CPDIM-6114[E] -->		exchange flux of salicylacetate	Exchange fluxes	0
EXF-CPDIM-6115[E]	1 CPDIM-6115[E] -->		exchange flux of 4-hydroxybenzylacetate	Exchange fluxes	0
EXF-CPDIM-6116[E]	1 CPDIM-6116[E] -->		exchange flux of 3,4-dihydroxyphenylpropionate	Exchange fluxes	0
EXF-CYTIDINE[E]	1 CYTIDINE[E] -->		exchange flux of cytidine	Exchange fluxes	0
EXF-CYTOSINE[E]	1 CYTOSINE[E] -->		exchange flux of cytosine	Exchange fluxes	0
EXF-D-ALANINE[E]	1 D-ALANINE[E] -->		exchange flux of d-alanine	Exchange fluxes	0
EXF-DEOXYADENOSINE[E]	1 DEOXYADENOSINE[E] -->		exchange flux of deoxyadenosine	Exchange fluxes	0
EXF-DEOXYCYTIDINE[E]	1 DEOXYCYTIDINE[E] -->		exchange flux of deoxycytidine	Exchange fluxes	0
EXF-DEOXYGUANOSINE[E]	1 DEOXYGUANOSINE[E] -->		exchange flux of deoxyguanosine	Exchange fluxes	0
EXF-DEOXYINOSINE[E]	1 DEOXYINOSINE[E] -->		exchange flux of deoxyinosine	Exchange fluxes	0
EXF-DEOXYURIDINE[E]	1 DEOXYURIDINE[E] -->		exchange flux of deoxyuridine	Exchange fluxes	0
EXF-D-GALACTARATE[E]	1 D-GALACTARATE[E] -->		exchange flux of d-galactarate	Exchange fluxes	0
EXF-D-GLUCARATE[E]	1 D-GLUCARATE[E] -->		exchange flux of d-glucarate	Exchange fluxes	0
EXF-D-LACTATE[E]	1 D-LACTATE[E] -->		exchange flux of d-lactate	Exchange fluxes	0
EXF-D-SERINE[E]	1 D-SERINE[E] -->		exchange flux of d-serine	Exchange fluxes	0
EXF-ETHANESULFONATE[E]	1 ETHANESULFONATE[E] -->		exchange flux of ethane sulfonate	Exchange fluxes	0
EXF-ETHANOL-AMINE[E]	1 ETHANOL-AMINE[E] -->		exchange flux of ethanol-amine	Exchange fluxes	0
EXF-ETOH[E]	1 ETOH[E] -->		exchange flux of ethanol	Exchange fluxes	0
EXF-FE+2[E]	1 FE+2[E] <->		exchange flux of fe+2	Exchange fluxes	0
EXF-FORMATE[E]	1 FORMATE[E] -->		exchange flux of formate	Exchange fluxes	0
EXF-FRU[E]	1 FRU[E] -->		exchange flux of fructose	Exchange fluxes	0
EXF-FUM[E]	1 FUM[E] -->		exchange flux of fumarate	Exchange fluxes	0
EXF-GLC[E]	1 GLC[E] -->		exchange flux of beta-d-glucose	Exchange fluxes	0
EXF-GLN[E]	1 GLN[E] -->		exchange flux of l-glutamine	Exchange fluxes	0
EXF-GLT[E]	1 GLT[E] -->		exchange flux of l-glutamate	Exchange fluxes	0
EXF-GLUCONATE[E]	1 GLUCONATE[E] -->		exchange flux of gluconate	Exchange fluxes	0
EXF-GLUTARATE[E]	1 GLUTARATE[E] -->		exchange flux of glutarate	Exchange fluxes	0
EXF-GLY[E]	1 GLY[E] -->		exchange flux of glycine	Exchange fluxes	0
EXF-GLYCOLLATE[E]	1 GLYCOLLATE[E] -->		exchange flux of glycolate	Exchange fluxes	0
EXF-GUANOSINE[E]	1 GUANOSINE[E] -->		exchange flux of guanosine	Exchange fluxes	0
EXF-HOMO-SER[E]	1 HOMO-SER[E] -->		exchange flux of homoserine	Exchange fluxes	0
EXF-HOMOSERINE-LACTONE[E]	1 HOMOSERINE-LACTONE[E] -->		exchange flux of homoserine lactone	Exchange fluxes	0
EXF-INOSINE[E]	1 INOSINE[E] -->		exchange flux of inosine	Exchange fluxes	0
EXF-L-ALPHA-ALANINE[E]	1 L-ALPHA-ALANINE[E] -->		exchange flux of l-alanine	Exchange fluxes	0
EXF-L-ASPARTATE[E]	1 L-ASPARTATE[E] -->		exchange flux of l-aspartate	Exchange fluxes	0
EXF-L-LACTATE[E]	1 L-LACTATE[E] -->		exchange flux of lactate	Exchange fluxes	0
EXF-L-ORNITHINE[E]	1 L-ORNITHINE[E] -->		exchange flux of l-ornithine	Exchange fluxes	0
EXF-LYS[E]	1 LYS[E] -->		exchange flux of l-lysine	Exchange fluxes	0
EXF-MAL[E]	1 MAL[E] -->		exchange flux of malate	Exchange fluxes	0
EXF-MALONATE[E]	1 MALONATE[E] -->		exchange flux of malonate	Exchange fluxes	0
EXF-MET[E]	1 MET[E] -->		exchange flux of l-methionine	Exchange fluxes	0
EXF-NA+[E]	1 NA+[E] <->		exchange flux of na+	Exchange fluxes	0
EXF-NICOTINAMIDE_NUCLEOTIDE[E]	1 NICOTINAMIDE_NUCLEOTIDE[E] -->		exchange flux of nicotinamide nucleotide	Exchange fluxes	0
EXF-NITRATE[E]	1 NITRATE[E] -->		exchange flux of no3-	Exchange fluxes	0
EXF-NITRITE[E]	1 NITRITE[E] -->		exchange flux of no2-	Exchange fluxes	0
EXF-OXYGEN-MOLECULE[E]	1 OXYGEN-MOLECULE[E] <->		exchange flux of o2	Exchange fluxes	0
EXF-PHE[E]	1 PHE[E] -->		exchange flux of l-phenylalanine	Exchange fluxes	0
EXF-PI[E]	1 PI[E] <->		exchange flux of phosphate	Exchange fluxes	0
EXF-PRO[E]	1 PRO[E] -->		exchange flux of l-proline	Exchange fluxes	0
EXF-PROPIONATE[E]	1 PROPIONATE[E] -->		exchange flux of propionate	Exchange fluxes	0
EXF-PURINE[E]	1 PURINE[E] -->		exchange flux of purine	Exchange fluxes	0
EXF-PYRUVATE[E]	1 PYRUVATE[E] -->		exchange flux of pyruvate	Exchange fluxes	0
EXF-QUINATE[E]	1 QUINATE[E] -->		exchange flux of quinate	Exchange fluxes	0
EXF-SHIKIMATE[E]	1 SHIKIMATE[E] -->		exchange flux of shikimate	Exchange fluxes	0
EXF-SO3[E]	1 SO3[E] -->		exchange flux of so3-2	Exchange fluxes	0
EXF-SUBERATE[E]	1 SUBERATE[E] -->		exchange flux of suberate	Exchange fluxes	0
EXF-SUC[E]	1 SUC[E] <->		exchange flux of succinate	Exchange fluxes	0
EXF-SULFATE[E]	1 SULFATE[E] <->		exchange flux of so42-	Exchange fluxes	0
EXF-TAURINE[E]	1 TAURINE[E] -->		exchange flux of taurine	Exchange fluxes	0
EXF-THR[E]	1 THR[E] -->		exchange flux of l-threonine	Exchange fluxes	0
EXF-THYMIDINE[E]	1 THYMIDINE[E] -->		exchange flux of thymidine	Exchange fluxes	0
EXF-TOLUENE[E]	1 TOLUENE[E] -->		exchange flux of toluene	Exchange fluxes	0
EXF-TRP[E]	1 TRP[E] -->		exchange flux of l-tryptophan	Exchange fluxes	0
EXF-TYR[E]	1 TYR[E] -->		exchange flux of l-tyrosine	Exchange fluxes	0
EXF-URACIL[E]	1 URACIL[E] -->		exchange flux of uracil	Exchange fluxes	0
EXF-UREA[E]	1 UREA[E] -->		exchange flux of urea	Exchange fluxes	0
EXF-URIDINE[E]	1 URIDINE[E] -->		exchange flux of uridine	Exchange fluxes	0
EXF-VANILLATE[E]	1 VANILLATE[E] -->		exchange flux of vanillate	Exchange fluxes	0
EXF-WATER[E]	1 WATER[E] <->		exchange flux of h2o	Exchange fluxes	0
EXF-XANTHINE[E]	1 XANTHINE[E] -->		exchange flux of xanthine	Exchange fluxes	0
AFATTYACID_FREE-ASSEMBLY-RXN	0.28 C16:0 + 0.574 C16:1(C7) + 0.09 C18:1(C9) + 0.056 C14:0 <-> 0.2556 AFATTYACID_FREE_W		generic free fatty acid assembly	Lipid, cell wall biosynthesis	Biomass assembly
LPSSYN-RXN	1 UDP-POLYSACCH_LPS + 1 KDO2-LIPID-A --> 3.005 LPS_W + 1 UDP		generic lps assembly	Lipid, cell wall biosynthesis	Biomass assembly
PEPTIDOSYN-RXN	1 C6 --> 1 UNDECAPRENYL-DIPHOSPHATE + 0.9208 PEPTIDO_W[E] + 0.8 D-ALANINE[E]		peptidoglycan synthesis	Lipid, cell wall biosynthesis	Biomass assembly
PLSYN-RXN	0.735 L-1-PHOSPHATIDYL-ETHANOLAMINE + 0.116 L-1-PHOSPHATIDYL-GLYCEROL + 0.149 CARDIOLIPIN <-> 0.8359 PL_W		generic phospholipid assembly	Lipid, cell wall biosynthesis	Biomass assembly
ACETYL-COA-CARBOXYLTRANSFER-RXN	1 HCO3 + 1 PROTON + 1 ATP + 1 ACETYL-COA <-> 1 PI + 1 MALONYL-COA + 1 ADP	( ACIAD3035 and ACIAD0643 ) and ACIAD0841 and ( ACIAD2517 or ACIAD1736 and ACIAD1737 )	acetyl-coa carboxylase	Lipid, cell wall biosynthesis	Fatty acids biosynthesis
C10:0-2ENOYLACP-REDUCTASE-RXN	1 C10:0-2ENOYLACP + 1 NADH --> 1 C10:0-ACP + 1 NAD	ACIAD3116	2enoyl-acp reductase (c10:0)	Lipid, cell wall biosynthesis	Fatty acids biosynthesis
C10:0-3OXOACP-REDUCTASE-RXN	1 C10:0-3OXOACP + 1 NADPH --> 1 C10:0-3HYDROXYACP + 1 NADP	( ACIAD0042 or ACIAD0582 or ACIAD0871 )	3oxoacyl-acp reductase (c10:0)	Lipid, cell wall biosynthesis	Fatty acids biosynthesis
C10:0-3OXOACP-SYNTHASE-RXN	1 C8:0-ACP + 1 MALONYL-ACP --> 1 C10:0-3OXOACP + 1 ACP + 1 CARBON-DIOXIDE	( ACIAD0580 or ACIAD0879 or ACIAD0583 or ACIAD2101 )	3oxoacyl-acp synthase (c10:0)	Lipid, cell wall biosynthesis	Fatty acids biosynthesis
C10:0-COA-THIOLASE-RXN	1 C10:0-COA + 1 WATER --> 1 C10:0 + 1 CO-A	ACIAD0341 or ACIAD3231 or ACIAD1023	acyl-coa thiolase (c10:0)	Lipid, cell wall biosynthesis	Fatty acids biosynthesis
C12:0-2ENOYLACP-ISOMERASE-RXN	1 C12:0-2ENOYLACP <-> 1 C12:1(C3)-ACP		2enoyl-acp isomerase (c12:0)	Lipid, cell wall biosynthesis	Fatty acids biosynthesis
C12:0-2ENOYLACP-REDUCTASE-RXN	1 C12:0-2ENOYLACP + 1 NADH --> 1 C12:0-ACP + 1 NAD	ACIAD3116	2enoyl-acp reductase (c12:0)	Lipid, cell wall biosynthesis	Fatty acids biosynthesis
C12:0-3HYDROXYACP-DEHYDRATASE-RXN	1 3-OHLAUROYL-ACP --> 1 C12:0-2ENOYLACP + 1 WATER	ACIAD1381	3hydroxyacyl-acp dehydratase (c12:0)	Lipid, cell wall biosynthesis	Fatty acids biosynthesis
C12:0-3OXOACP-REDUCTASE-RXN	1 C12:0-3OXOACP + 1 NADPH --> 1 3-OHLAUROYL-ACP + 1 NADP	( ACIAD0042 or ACIAD0582 or ACIAD0871 )	3oxoacyl-acp reductase (c12:0)	Lipid, cell wall biosynthesis	Fatty acids biosynthesis
C12:0-3OXOACP-SYNTHASE-RXN	1 C10:0-ACP + 1 MALONYL-ACP --> 1 C12:0-3OXOACP + 1 ACP + 1 CARBON-DIOXIDE	( ACIAD0580 or ACIAD0879 or ACIAD0583 or ACIAD2101 )	3oxoacyl-acp synthase (c12:0)	Lipid, cell wall biosynthesis	Fatty acids biosynthesis
C12:0-ACP-HYDROLASE-RXN	1 C12:0-ACP + 1 WATER --> 1 ACP + 1 C12:0		acyl-acp hydrolase (c12:0)	Lipid, cell wall biosynthesis	Fatty acids biosynthesis
C12:0-COA-THIOLASE-RXN	1 C12:0-COA + 1 WATER --> 1 C12:0 + 1 CO-A	ACIAD0341 or ACIAD3231 or ACIAD1023	acyl-coa thiolase (c12:0)	Lipid, cell wall biosynthesis	Fatty acids biosynthesis
C14:0-2ENOYLACP-REDUCTASE-RXN	1 C14:0-2ENOYLACP + 1 NADH --> 1 C14:0-ACP + 1 NAD	ACIAD3116	2enoyl-acp reductase (c14:0)	Lipid, cell wall biosynthesis	Fatty acids biosynthesis
C14:0-3HYDROXYACP-DEHYDRATASE-RXN	1 3-OHMYRISTOYL-ACP --> 1 C14:0-2ENOYLACP + 1 WATER	ACIAD1381	3hydroxyacyl-acp dehydratase (c14:0)	Lipid, cell wall biosynthesis	Fatty acids biosynthesis
C14:0-3OXOACP-REDUCTASE-RXN	1 C14:0-3OXOACP + 1 NADPH --> 1 3-OHMYRISTOYL-ACP + 1 NADP	( ACIAD0042 or ACIAD0582 or ACIAD0871 )	3oxoacyl-acp reductase (c14:0)	Lipid, cell wall biosynthesis	Fatty acids biosynthesis
C14:0-3OXOACP-SYNTHASE-RXN	1 C12:0-ACP + 1 MALONYL-ACP --> 1 C14:0-3OXOACP + 1 ACP + 1 CARBON-DIOXIDE	( ACIAD0580 or ACIAD0879 or ACIAD0583 or ACIAD2101 )	3oxoacyl-acp synthase (c14:0)	Lipid, cell wall biosynthesis	Fatty acids biosynthesis
C14:0-ACP-HYDROLASE-RXN	1 C14:0-ACP + 1 WATER --> 1 ACP + 1 C14:0		acyl-acp hydrolase (c14:0)	Lipid, cell wall biosynthesis	Fatty acids biosynthesis
C14:0-COA-THIOLASE-RXN	1 C14:0-COA + 1 WATER --> 1 CO-A + 1 C14:0	ACIAD0341 or ACIAD3231 or ACIAD1023	acyl-coa thiolase (c14:0)	Lipid, cell wall biosynthesis	Fatty acids biosynthesis
C14:1(C5)-2ENOYLACP-REDUCTASE-RXN	1 C14:1(C5)-2ENOYLACP + 1 NADH --> 1 C14:1(C5)-ACP + 1 NAD	ACIAD3116	2enoyl-acp reductase (c14:1(c5))	Lipid, cell wall biosynthesis	Fatty acids biosynthesis
C14:1(C5)-3HYDROXYACP-DEHYDRATASE-RXN	1 C14:1(C5)-3HYDROXYACP --> 1 C14:1(C5)-2ENOYLACP + 1 WATER	ACIAD1381	3hydroxyacyl-acp dehydratase (c14:1(c5))	Lipid, cell wall biosynthesis	Fatty acids biosynthesis
C14:1(C5)-3OXOACP-REDUCTASE-RXN	1 C14:1(C5)-3OXOACP + 1 NADPH --> 1 C14:1(C5)-3HYDROXYACP + 1 NADP	( ACIAD0042 or ACIAD0582 or ACIAD0871 )	3oxoacyl-acp reductase (c14:1(c5))	Lipid, cell wall biosynthesis	Fatty acids biosynthesis
C14:1(C5)-3OXOACP-SYNTHASE-RXN	1 C12:1(C3)-ACP + 1 MALONYL-ACP --> 1 C14:1(C5)-3OXOACP + 1 ACP + 1 CARBON-DIOXIDE	( ACIAD0580 or ACIAD0879 or ACIAD0583 or ACIAD2101 )	3oxoacyl-acp synthase (c14:1(c5))	Lipid, cell wall biosynthesis	Fatty acids biosynthesis
C14:1(C5)-COA-THIOLASE-RXN	1 WATER + 1 C14:1(C5)-COA --> 1 C14:1(C5) + 1 CO-A	ACIAD0341 or ACIAD3231 or ACIAD1023	acyl-coa thiolase (c14:1(c5))	Lipid, cell wall biosynthesis	Fatty acids biosynthesis
C16:0-2ENOYLACP-REDUCTASE-RXN	1 C16:0-2ENOYLACP + 1 NADH --> 1 C16:0-ACP + 1 NAD	ACIAD3116	2enoyl-acp reductase (c16:0)	Lipid, cell wall biosynthesis	Fatty acids biosynthesis
C16:0-3HYDROXYACP-DEHYDRATASE-RXN	1 C16:0-3HYDROXYACP --> 1 C16:0-2ENOYLACP + 1 WATER	ACIAD1381	3hydroxyacyl-acp dehydratase (c16:0)	Lipid, cell wall biosynthesis	Fatty acids biosynthesis
C16:0-3OXOACP-REDUCTASE-RXN	1 C16:0-3OXOACP + 1 NADPH --> 1 C16:0-3HYDROXYACP + 1 NADP	( ACIAD0042 or ACIAD0582 or ACIAD0871 )	3oxoacyl-acp reductase (c16:0)	Lipid, cell wall biosynthesis	Fatty acids biosynthesis
C16:0-3OXOACP-SYNTHASE-RXN	1 C14:0-ACP + 1 MALONYL-ACP --> 1 C16:0-3OXOACP + 1 ACP + 1 CARBON-DIOXIDE	( ACIAD0580 or ACIAD0879 or ACIAD0583 or ACIAD2101 )	3oxoacyl-acp synthase (c16:0)	Lipid, cell wall biosynthesis	Fatty acids biosynthesis
C16:0-ACP-HYDROLASE-RXN	1 C16:0-ACP + 1 WATER --> 1 C16:0 + 1 ACP		acyl-acp hydrolase (c16:0)	Lipid, cell wall biosynthesis	Fatty acids biosynthesis
C16:0-COA-THIOLASE-RXN	1 WATER + 1 C16:0-COA --> 1 C16:0 + 1 CO-A	ACIAD0341 or ACIAD3231 or ACIAD1023	acyl-coa thiolase (c16:0)	Lipid, cell wall biosynthesis	Fatty acids biosynthesis
C16:1(C7)-2ENOYLACP-REDUCTASE-RXN	1 C16:1(C7)-2ENOYLACP + 1 NADH --> 1 C16:1(C7)-ACP + 1 NAD	ACIAD3116	2enoyl-acp reductase (c16:1(c7))	Lipid, cell wall biosynthesis	Fatty acids biosynthesis
C16:1(C7)-3HYDROXYACP-DEHYDRATASE-RXN	1 C16:1(C7)-3HYDROXYACP --> 1 C16:1(C7)-2ENOYLACP + 1 WATER	ACIAD1381	3hydroxyacyl-acp dehydratase (c16:1(c7))	Lipid, cell wall biosynthesis	Fatty acids biosynthesis
C16:1(C7)-3OXOACP-REDUCTASE-RXN	1 C16:1(C7)-3OXOACP + 1 NADPH --> 1 C16:1(C7)-3HYDROXYACP + 1 NADP	( ACIAD0042 or ACIAD0582 or ACIAD0871 )	3oxoacyl-acp reductase (c16:1(c7))	Lipid, cell wall biosynthesis	Fatty acids biosynthesis
C16:1(C7)-3OXOACP-SYNTHASE-RXN	1 C14:1(C5)-ACP + 1 MALONYL-ACP --> 1 C16:1(C7)-3OXOACP + 1 ACP + 1 CARBON-DIOXIDE	( ACIAD0580 or ACIAD0879 or ACIAD0583 or ACIAD2101 )	3oxoacyl-acp synthase (c16:1(c7))	Lipid, cell wall biosynthesis	Fatty acids biosynthesis
C16:1(C7)-ACP-HYDROLASE-RXN	1 C16:1(C7)-ACP + 1 WATER --> 1 C16:1(C7) + 1 ACP		acyl-acp hydrolase (c16:1(c7))	Lipid, cell wall biosynthesis	Fatty acids biosynthesis
C16:1(C7)-COA-THIOLASE-RXN	1 C16:1(C7)-COA + 1 WATER --> 1 C16:1(C7) + 1 CO-A	ACIAD0341 or ACIAD3231 or ACIAD1023	acyl-coa thiolase (c16:1(c7))	Lipid, cell wall biosynthesis	Fatty acids biosynthesis
C18:0-2ENOYLACP-REDUCTASE-RXN	1 C18:0-2ENOYLACP + 1 NADH --> 1 C18:0-ACP + 1 NAD	ACIAD3116	2enoyl-acp reductase (c18:0)	Lipid, cell wall biosynthesis	Fatty acids biosynthesis
C18:0-3HYDROXYACP-DEHYDRATASE-RXN	1 C18:0-3HYDROXYACP --> 1 C18:0-2ENOYLACP + 1 WATER	ACIAD1381	3hydroxyacyl-acp dehydratase (c18:0)	Lipid, cell wall biosynthesis	Fatty acids biosynthesis
C18:0-3OXOACP-REDUCTASE-RXN	1 C18:0-3OXOACP + 1 NADPH --> 1 C18:0-3HYDROXYACP + 1 NADP	( ACIAD0042 or ACIAD0582 or ACIAD0871 )	3oxoacyl-acp reductase (c18:0)	Lipid, cell wall biosynthesis	Fatty acids biosynthesis
C18:0-3OXOACP-SYNTHASE-RXN	1 C16:0-ACP + 1 MALONYL-ACP --> 1 C18:0-3OXOACP + 1 ACP + 1 CARBON-DIOXIDE	( ACIAD0580 or ACIAD0879 or ACIAD0583 or ACIAD2101 )	3oxoacyl-acp synthase (c18:0)	Lipid, cell wall biosynthesis	Fatty acids biosynthesis
C18:0-ACP-HYDROLASE-RXN	1 C18:0-ACP + 1 WATER --> 1 C18:0 + 1 ACP		acyl-acp hydrolase (c18:0)	Lipid, cell wall biosynthesis	Fatty acids biosynthesis
C18:0-COA-THIOLASE-RXN	1 C18:0-COA + 1 WATER --> 1 C18:0 + 1 CO-A	ACIAD0341 or ACIAD3231 or ACIAD1023	acyl-coa thiolase (c18:0)	Lipid, cell wall biosynthesis	Fatty acids biosynthesis
C18:1(C9)-2ENOYLACP-REDUCTASE-RXN	1 C18:1(C9)-2ENOYLACP + 1 NADH --> 1 C18:1(C9)-ACP + 1 NAD	ACIAD3116	2enoyl-acp reductase (c18:1(c9))	Lipid, cell wall biosynthesis	Fatty acids biosynthesis
C18:1(C9)-3HYDROXYACP-DEHYDRATASE-RXN	1 C18:1(C9)-3HYDROXYACP --> 1 C18:1(C9)-2ENOYLACP + 1 WATER	ACIAD1381	3hydroxyacyl-acp dehydratase (c18:1(c9))	Lipid, cell wall biosynthesis	Fatty acids biosynthesis
C18:1(C9)-3OXOACP-REDUCTASE-RXN	1 C18:1(C9)-3OXOACP + 1 NADPH --> 1 C18:1(C9)-3HYDROXYACP + 1 NADP	( ACIAD0042 or ACIAD0582 or ACIAD0871 )	3oxoacyl-acp reductase (c18:1(c9))	Lipid, cell wall biosynthesis	Fatty acids biosynthesis
C18:1(C9)-3OXOACP-SYNTHASE-RXN	1 C16:1(C7)-ACP + 1 MALONYL-ACP --> 1 C18:1(C9)-3OXOACP + 1 ACP + 1 CARBON-DIOXIDE	( ACIAD0580 or ACIAD0879 or ACIAD0583 or ACIAD2101 )	3oxoacyl-acp synthase (c18:1(c9))	Lipid, cell wall biosynthesis	Fatty acids biosynthesis
C18:1-(C9)ACP-HYDROLASE-RXN	1 C18:1(C9)-ACP + 1 WATER --> 1 C18:1(C9) + 1 ACP		acyl-acp hydrolase (c18:1(c9))	Lipid, cell wall biosynthesis	Fatty acids biosynthesis
C18:1(C9)-COA-THIOLASE-RXN	1 C18:1(C9)-COA + 1 WATER --> 1 C18:1(C9) + 1 CO-A	ACIAD0341 or ACIAD3231 or ACIAD1023	acyl-coa thiolase (c18:1(c9))	Lipid, cell wall biosynthesis	Fatty acids biosynthesis
C4:0-2ENOYLACP-REDUCTASE-RXN	1 C4:0-2ENOYLACP + 1 NADH --> 1 C4:0-ACP + 1 NAD	ACIAD3116	2enoyl-acp reductase (c4:0)	Lipid, cell wall biosynthesis	Fatty acids biosynthesis
C4:0-3HYDROXYACP-DEHYDRATASE-RXN	1 C4:0-3HYDROXYACP --> 1 C4:0-2ENOYLACP + 1 WATER	ACIAD1381	3hydroxyacyl-acp dehydratase (c4:0)	Lipid, cell wall biosynthesis	Fatty acids biosynthesis
C4:0-3OXOACP-REDUCTASE-RXN	1 ACETOACETYL-S-ACP + 1 NADPH --> 1 C4:0-3HYDROXYACP + 1 NADP	( ACIAD0042 or ACIAD0582 or ACIAD0871 )	3oxoacyl-acp reductase (c4:0)	Lipid, cell wall biosynthesis	Fatty acids biosynthesis
C4:0-3OXOACP-SYNTHASE-RXN	1 ACETYL-ACP + 1 MALONYL-ACP --> 1 ACETOACETYL-S-ACP + 1 ACP + 1 CARBON-DIOXIDE	( ACIAD0580 or ACIAD0879 or ACIAD0583 or ACIAD2101 )	3oxoacyl-acp synthase (c4:0)	Lipid, cell wall biosynthesis	Fatty acids biosynthesis
C6:0-2ENOYLACP-REDUCTASE-RXN	1 C6:0-2ENOYLACP + 1 NADH --> 1 C6:0-ACP + 1 NAD	ACIAD3116	2enoyl-acp reductase (c6:0)	Lipid, cell wall biosynthesis	Fatty acids biosynthesis
C6:0-3HYDROXYACP-DEHYDRATASE-RXN	1 C6:0-3HYDROXYACP --> 1 C6:0-2ENOYLACP + 1 WATER	ACIAD1381	3hydroxyacyl-acp dehydratase (c6:0)	Lipid, cell wall biosynthesis	Fatty acids biosynthesis
C6:0-3OXOACP-REDUCTASE-RXN	1 C6:0-3OXOACP + 1 NADPH --> 1 C6:0-3HYDROXYACP + 1 NADP	( ACIAD0042 or ACIAD0582 or ACIAD0871 )	3oxoacyl-acp reductase (c6:0)	Lipid, cell wall biosynthesis	Fatty acids biosynthesis
C6:0-3OXOACP-SYNTHASE-RXN	1 C4:0-ACP + 1 MALONYL-ACP --> 1 C6:0-3OXOACP + 1 ACP + 1 CARBON-DIOXIDE	( ACIAD0580 or ACIAD0879 or ACIAD0583 or ACIAD2101 )	3oxoacyl-acp synthase (c6:0)	Lipid, cell wall biosynthesis	Fatty acids biosynthesis
C6:0-COA-THIOLASE-RXN	1 C6:0-COA + 1 WATER --> 1 C6:0 + 1 CO-A	ACIAD0341 or ACIAD3231 or ACIAD1023	acyl-coa thiolase (c6:0)	Lipid, cell wall biosynthesis	Fatty acids biosynthesis
C8:0-2ENOYLACP-REDUCTASE-RXN	1 C8:0-2ENOYLACP + 1 NADH --> 1 C8:0-ACP + 1 NAD	ACIAD3116	2enoyl-acp reductase (c8:0)	Lipid, cell wall biosynthesis	Fatty acids biosynthesis
C8:0-3HYDROXYACP-DEHYDRATASE-RXN	1 C8:0-3HYDROXYACP --> 1 C8:0-2ENOYLACP + 1 WATER	ACIAD1381	3hydroxyacyl-acp dehydratase (c8:0)	Lipid, cell wall biosynthesis	Fatty acids biosynthesis
C8:0-3OXOACP-REDUCTASE-RXN	1 C8:0-3OXOACP + 1 NADPH --> 1 C8:0-3HYDROXYACP + 1 NADP	( ACIAD0042 or ACIAD0582 or ACIAD0871 )	3oxoacyl-acp reductase (c8:0)	Lipid, cell wall biosynthesis	Fatty acids biosynthesis
C8:0-3OXOACP-SYNTHASE-RXN	1 C6:0-ACP + 1 MALONYL-ACP --> 1 C8:0-3OXOACP + 1 ACP + 1 CARBON-DIOXIDE	( ACIAD0580 or ACIAD0879 or ACIAD0583 or ACIAD2101 )	3oxoacyl-acp synthase (c8:0)	Lipid, cell wall biosynthesis	Fatty acids biosynthesis
C8:0-COA-THIOLASE-RXN	1 WATER + 1 C8:0-COA --> 1 C8:0 + 1 CO-A	ACIAD0341 or ACIAD3231 or ACIAD1023	acyl-coa thiolase (c8:0)	Lipid, cell wall biosynthesis	Fatty acids biosynthesis
FABAUNSATDEHYDR-RXN	1 C10:0-3HYDROXYACP --> 1 C10:0-2ENOYLACP + 1 WATER	ACIAD1381	3hydroxyacyl-acp dehydratase (c10:0)	Lipid, cell wall biosynthesis	Fatty acids biosynthesis
MALONYL-ACPDECARBOX-RXN	1 MALONYL-ACP --> 1 CARBON-DIOXIDE + 1 ACETYL-ACP	ACIAD0879	malonyl-acp decarboxylase	Lipid, cell wall biosynthesis	Fatty acids biosynthesis
MALONYL-COA-ACP-TRANSACYL-RXN	1 MALONYL-COA + 1 ACP <-> 1 CO-A + 1 MALONYL-ACP	ACIAD0870 and ACIAD0872	malonyl-coa-acp transacylase	Lipid, cell wall biosynthesis	Fatty acids biosynthesis
3-OHACYL-ACP_LPS-ASSEMBLY-RXN	0.56 3-OHLAUROYL-ACP + 0.44 3-OHMYRISTOYL-ACP <-> 1 3-OHACYL-ACP_LPS		generic hydroxyacyl-acp of lps assembly	Lipid, cell wall biosynthesis	KDO-lipid A biosynthesis
ACYL-ACP_LPS-ASSEMBLY-RXN	0.1 C18:0-ACP + 0.62 C12:0-ACP + 0.1 C18:1(C9)-ACP + 0.18 C16:0-ACP <-> 1 ACYL-ACP_LPS		generic acyl acp of lps assembly	Lipid, cell wall biosynthesis	KDO-lipid A biosynthesis
ACYLACYLTRAN-RXN	1 KDO2-LIPID-IVA + 2 ACYL-ACP_LPS --> 2 ACP + 1 KDO2-LIPID-A	ACIAD2638 or ACIAD0484	acyl acyltransferase	Lipid, cell wall biosynthesis	KDO-lipid A biosynthesis
CPM-KDOSYNTH-RXN	1 CTP + 1 KDO --> 1 PPI + 1 CMP-KDO	ACIAD2362	3-deoxy-manno-octulosonate cytidylyltransferase	Lipid, cell wall biosynthesis	KDO-lipid A biosynthesis
DARAB5PISOM-RXN	1 ARABINOSE-5P <-> 1 RIBULOSE-5P	ACIAD1482	arabinose-5-phosphate isomerase	Lipid, cell wall biosynthesis	KDO-lipid A biosynthesis
KDO-8PPHOSPHAT-RXN	1 KDO-8P + 1 WATER --> 1 PI + 1 KDO	ACIAD1483	3-deoxy-manno-octulosonate-8-phosphatase	Lipid, cell wall biosynthesis	KDO-lipid A biosynthesis
KDO-8PSYNTH-RXN	1 PHOSPHO-ENOL-PYRUVATE + 1 ARABINOSE-5P + 1 WATER --> 1 PI + 1 KDO-8P	ACIAD2002	2-dehydro-3-deoxyphosphooctonate aldolase	Lipid, cell wall biosynthesis	KDO-lipid A biosynthesis
KDOTRANS2-RXN	1 CMP-KDO + 1 KDO-LIPID-IVA --> 1 CMP + 1 KDO2-LIPID-IVA	ACIAD3479	3-deoxy-d-manno-octulosonic acid transferase	Lipid, cell wall biosynthesis	KDO-lipid A biosynthesis
KDOTRANS-RXN	1 CMP-KDO + 1 LIPID-IV-A --> 1 CMP + 1 KDO-LIPID-IVA	ACIAD3479	3-deoxy-d-manno-2-octulosonate transferase	Lipid, cell wall biosynthesis	KDO-lipid A biosynthesis
LIPIDADISACCHARIDESYNTH-RXN	1 BISOHMYR-GLUCOSAMINYL-1P + 1 OH-MYRISTOYL --> 1 BISOHMYR-GLC + 1 UDP	ACIAD2324	lipid-a-disaccharide synthase	Lipid, cell wall biosynthesis	KDO-lipid A biosynthesis
LIPIDXSYNTHESIS-RXN	1 WATER + 1 OH-MYRISTOYL --> 1 BISOHMYR-GLUCOSAMINYL-1P + 1 UMP	ACIAD1922	udp-2,3-diacylglucosamine hydrolase	Lipid, cell wall biosynthesis	KDO-lipid A biosynthesis
TETRAACYLDISACC4KIN-RXN	1 BISOHMYR-GLC + 1 ATP --> 1 ADP + 1 LIPID-IV-A	ACIAD2363	tetraacyldisaccharide 4'-kinase	Lipid, cell wall biosynthesis	KDO-lipid A biosynthesis
UDPACYLGLCNACDEACETYL-RXN	1 UDP-OHMYR-ACETYLGLUCOSAMINE + 1 WATER --> 1 UDP-OHMYR-GLUCOSAMINE + 1 ACET	ACIAD3510	udp-3-o-acyl-n-acetylglucosamine deacetylase	Lipid, cell wall biosynthesis	KDO-lipid A biosynthesis
UDPHYDROXYMYRGLUCOSAMNACETYLTRANS-RXN	1 3-OHACYL-ACP_LPS + 1 UDP-OHMYR-GLUCOSAMINE <-> 1 ACP + 1 OH-MYRISTOYL	ACIAD1380	udp-3-o-[3-hydroxylauroyl] glucosamine n-acyltransferase	Lipid, cell wall biosynthesis	KDO-lipid A biosynthesis
UDPNACETYLGLUCOSAMACYLTRANS-RXN	1 3-OHACYL-ACP_LPS + 1 UDP-N-ACETYL-D-GLUCOSAMINE <-> 1 UDP-OHMYR-ACETYLGLUCOSAMINE + 1 ACP	ACIAD1382	acyl-[acyl-carrier-protein]--udp-n-acetylglucosamine o-acyltransferase	Lipid, cell wall biosynthesis	KDO-lipid A biosynthesis
UDP-POLYSACCH_LPS-ASSEMBLY-RXN	1.66 GDP-MANNOSE + 1.67 UDP-GLUCOSE + 1.67 DTDP-RHAMNOSE --> 1 UDP-POLYSACCH_LPS + 1.66 GDP + 0.67 UDP + 1.67 TDP		generic udp-polysaccharide of lps assembly	Lipid, cell wall biosynthesis	KDO-lipid A biosynthesis
RXN0-949	2 S-ADENOSYLMETHIONINE + 1 C8:0-ACP --> 2 MET + 2 CH33ADO + 1 LIPOYL-ACP	ACIAD1015 or ACIAD2275	lipoate synthase	Lipid, cell wall biosynthesis	Lipoate biosynthesis
DALADALALIG-RXN	2 D-ALANINE + 1 ATP <-> 1 PI + 1 D-ALA-D-ALA + 1 ADP	ACIAD3515	d-alanine--d-alanine ligase	Lipid, cell wall biosynthesis	Peptidoglycan biosynthesis
GLUCOSAMINE1PACETYL-RXN	1 GLUCOSAMINE-1P + 1 ACETYL-COA --> 1 CO-A + 1 N-ACETYL-D-GLUCOSAMINE-1-P	ACIAD3575	glucosamine-1-phosphate N-acetyltransferase	Lipid, cell wall biosynthesis	Peptidoglycan biosynthesis
GLUTRACE-RXN	1 GLT <-> 1 D-GLT	ACIAD3257	glutamate racemase	Lipid, cell wall biosynthesis	Peptidoglycan biosynthesis
L-GLN-FRUCT-6-P-AMINOTRANS-RXN	1 GLN + 1 FRUCTOSE-6P --> 1 D-GLUCOSAMINE-6-P + 1 GLT	ACIAD3576	glucosamine--fructose-6-phosphate aminotransferase (isomerizing)	Lipid, cell wall biosynthesis	Peptidoglycan biosynthesis
NACGLCTRANS-RXN	1 UDP-N-ACETYL-D-GLUCOSAMINE + 1 C5 --> 1 UDP + 1 C6	ACIAD3517	udp-n-acetylglucosamine:n-acetylmuramyl-(pentapeptide) pyrophosphoryl-undecaprenol n-acetylglucosamine transferase	Lipid, cell wall biosynthesis	Peptidoglycan biosynthesis
NAG1P-URIDYLTRANS-RXN	1 UTP + 1 N-ACETYL-D-GLUCOSAMINE-1-P --> 1 UDP-N-ACETYL-D-GLUCOSAMINE + 1 PPI	ACIAD3575	udp-n-acetylglucosamine pyrophosphorylase	Lipid, cell wall biosynthesis	Peptidoglycan biosynthesis
PHOSGLUCOSAMINEMUT-RXN	1 D-GLUCOSAMINE-6-P <-> 1 GLUCOSAMINE-1P	ACIAD3502	phosphoglucosamine mutase	Lipid, cell wall biosynthesis	Peptidoglycan biosynthesis
PHOSNACMURPENTATRANS-RXN	1 UNDECAPRENYL-P + 1 C1 --> 1 UMP + 1 C5	ACIAD3363	phospho-n-acetylmuramoyl-pentapeptide transferase	Lipid, cell wall biosynthesis	Peptidoglycan biosynthesis
UDPNACETYLGLUCOSAMENOLPYRTRANS-RXN	1 UDP-N-ACETYL-D-GLUCOSAMINE + 1 PHOSPHO-ENOL-PYRUVATE --> 1 PI + 1 UDP-ACETYL-CARBOXYVINYL-GLUCOSAMINE	ACIAD0660	udp-n-acetylglucosamine 1-carboxyvinyltransferase	Lipid, cell wall biosynthesis	Peptidoglycan biosynthesis
UDPNACETYLMURAMATEDEHYDROG-RXN	1 UDP-ACETYL-CARBOXYVINYL-GLUCOSAMINE + 1 NADPH <-> 1 UDP-N-ACETYLMURAMATE + 1 NADP	ACIAD1945	udp-n-acetylmuramate dehydrogenase	Lipid, cell wall biosynthesis	Peptidoglycan biosynthesis
UDP-NACMURALA-GLU-LIG-RXN	1 D-GLT + 1 ATP + 1 UDP-ACETYLMURAMOYL-ALA --> 1 PI + 1 UDP-AA-GLUTAMATE + 1 ADP	ACIAD0270	udp-n-acetylmuramoylalanine--d-glutamate ligase	Lipid, cell wall biosynthesis	Peptidoglycan biosynthesis
UDP-NACMUR-ALA-LIG-RXN	1 UDP-N-ACETYLMURAMATE + 1 L-ALPHA-ALANINE + 1 ATP --> 1 PI + 1 ADP + 1 UDP-ACETYLMURAMOYL-ALA	ACIAD3516	udp-n-acetylmuramate--alanine ligase	Lipid, cell wall biosynthesis	Peptidoglycan biosynthesis
UDP-NACMURALGLDAPAALIG-RXN	1 D-ALA-D-ALA + 1 UDP-AAGM-DIAMINOHEPTANEDIOATE + 1 ATP --> 1 PI + 1 C1 + 1 ADP	ACIAD3364	udp-n-acetylmuramoylalanyl-d-glutamyl-2,6-diaminopimelate--d-alanyl- d-alanine ligase	Lipid, cell wall biosynthesis	Peptidoglycan biosynthesis
UDP-NACMURALGLDAPLIG-RXN	1 MESO-DIAMINOPIMELATE + 1 UDP-AA-GLUTAMATE + 1 ATP --> 1 PI + 1 UDP-AAGM-DIAMINOHEPTANEDIOATE + 1 ADP	ACIAD1279 or ACIAD3365	udp-n-acetylmuramoylalanyl-d-glutamate--2,6-diaminopimelate ligase	Lipid, cell wall biosynthesis	Peptidoglycan biosynthesis
1-ACYLGLYCEROL-3-P-ACYLTRANSFER-PL-RXN	1 ACYL-ACP_PL + 1 ACYL-SN-GLYCEROL-3P_PL --> 1 L-PHOSPHATIDATE_PL + 1 ACP	ACIAD3232	glycerol-3-phosphate acyltransferase	Lipid, cell wall biosynthesis	Phospholipids biosynthesis
ACYL-ACP_PL-ASSEMBLY-RXN	0.2 C16:1(C7)-ACP + 0.1 C18:0-ACP + 0.6 C18:1(C9)-ACP + 0.1 C16:0-ACP <-> 1 ACYL-ACP_PL		generic acyl acp of phospholipids assembly	Lipid, cell wall biosynthesis	Phospholipids biosynthesis
CARDIOLIPSYN-RXN	2 L-1-PHOSPHATIDYL-GLYCEROL <-> 1 GLYCEROL + 1 CARDIOLIPIN		cardiolipin synthase	Lipid, cell wall biosynthesis	Phospholipids biosynthesis
CDPDIGLYSYN-RXN	1 CTP + 1 L-PHOSPHATIDATE_PL <-> 1 PPI + 1 CDPDIACYLGLYCEROL	ACIAD1375 or ACIAD1664	phosphatidate cytidylyltransferase	Lipid, cell wall biosynthesis	Phospholipids biosynthesis
GLYCEROL-3-P-ACYLTRANSFER-PL-RXN	1 ACYL-ACP_PL + 1 GLYCEROL-3P --> 1 ACP + 1 ACYL-SN-GLYCEROL-3P_PL	ACIAD3232	glycerol-3-phosphate acyltransferase	Lipid, cell wall biosynthesis	Phospholipids biosynthesis
PGPPHOSPHA-RXN	1 L-1-PHOSPHATIDYL-GLYCEROL-P + 1 WATER --> 1 PI + 1 L-1-PHOSPHATIDYL-GLYCEROL	ACIAD3574 or ACIAD2942 or ACIAD0554	phosphatidylglycerophosphatase	Lipid, cell wall biosynthesis	Phospholipids biosynthesis
PHOSPHAGLYPSYN-RXN	1 GLYCEROL-3P + 1 CDPDIACYLGLYCEROL --> 1 CMP + 1 L-1-PHOSPHATIDYL-GLYCEROL-P	ACIAD0342	cdp-diacylglycerol--glycerol-3-phosphate 3-phosphatidyltransferase	Lipid, cell wall biosynthesis	Phospholipids biosynthesis
PHOSPHASERDECARB-RXN	1 L-1-PHOSPHATIDYL-SERINE --> 1 L-1-PHOSPHATIDYL-ETHANOLAMINE + 1 CARBON-DIOXIDE	ACIAD3560	phosphatidylserine decarboxylase	Lipid, cell wall biosynthesis	Phospholipids biosynthesis
PHOSPHASERSYN-RXN	1 SER + 1 CDPDIACYLGLYCEROL --> 1 CMP + 1 L-1-PHOSPHATIDYL-SERINE	ACIAD3149	phosphatidylserine synthase	Lipid, cell wall biosynthesis	Phospholipids biosynthesis
DTDPDEHYDRHAMEPIM-RXN	1 DTDP-DEOH-DEOXY-GLUCOSE <-> 1 DTDP-DEOH-DEOXY-MANNOSE	ACIAD0080	dtdp-4-dehydrorhamnose 3,5-epimerase	Lipid, cell wall biosynthesis	Polysaccharides biosynthesis
DTDPDEHYRHAMREDUCT-RXN	1 NADPH + 1 DTDP-DEOH-DEOXY-MANNOSE <-> 1 DTDP-RHAMNOSE + 1 NADP	ACIAD0078	dtdp-4-dehydrorhamnose reductase	Lipid, cell wall biosynthesis	Polysaccharides biosynthesis
DTDPGLUCDEHYDRAT-RXN	1 DTDP-D-GLUCOSE --> 1 DTDP-DEOH-DEOXY-GLUCOSE + 1 WATER	ACIAD0076	dtdp-glucose 4,6-dehydratase	Lipid, cell wall biosynthesis	Polysaccharides biosynthesis
DTDPGLUCOSEPP-RXN	1 GLC-1-P + 1 TTP <-> 1 DTDP-D-GLUCOSE + 1 PPI	ACIAD0079	glucose-1-phosphate thymidylyltransferase	Lipid, cell wall biosynthesis	Polysaccharides biosynthesis
GDP-MANNOSE-6-DEHYDROGENASE-RXN	1 GDP-MANNOSE + 2 NAD + 1 WATER <-> 2 NADH + 1 CPD-1828	ACIAD0087	gdp-mannose 6-dehydrogenase	Lipid, cell wall biosynthesis	Polysaccharides biosynthesis
GLUC1PURIDYLTRANS-RXN	1 GLC-1-P + 1 UTP --> 1 UDP-GLUCOSE + 1 PPI	ACIAD0099	utp--glucose-1-phosphate uridylyltransferase	Lipid, cell wall biosynthesis	Polysaccharides biosynthesis
MANNPGUANYLTRANGDP-RXN	1 MANNOSE-1P + 1 GDP --> 1 PI + 1 GDP-MANNOSE	ACIAD0086	mannose-1-phosphate guanylyltransferase (gdp)	Lipid, cell wall biosynthesis	Polysaccharides biosynthesis
MANNPISOM-RXN	1 MANNOSE-6P <-> 1 FRUCTOSE-6P	ACIAD0086	mannose-6-phosphate isomerase	Lipid, cell wall biosynthesis	Polysaccharides biosynthesis
PHOSMANMUT-RXN	1 MANNOSE-1P <-> 1 MANNOSE-6P	ACIAD0902 or ACIAD0104	phosphomannomutase	Lipid, cell wall biosynthesis	Polysaccharides biosynthesis
POLYSACCH_FREESYN-RXN	1 UDP-POLYSACCH_LPS --> 1 UDP + 0.8 POLYSACCH_FREE_W		generic free polysaccharides synthesis	Lipid, cell wall biosynthesis	Polysaccharides biosynthesis
UGD-RXN	1 UDP-GLUCOSE + 2 NAD + 1 WATER <-> 2 NADH + 1 UDP-GLUCURONATE	ACIAD0100 or ACIAD0087 or ACIAD0072	udp-glucose 6-dehydrogenase	Lipid, cell wall biosynthesis	Polysaccharides biosynthesis
1-ACYLGLYCEROL-3-P-ACYLTRANSFER-TAG-RXN	1 ACYL-SN-GLYCEROL-3P_TAG + 1 ACYL-ACP_TAG --> 1 L-PHOSPHATIDATE_TAG + 1 ACP	ACIAD3232	glycerol-3-phosphate acyltransferase	Lipid, cell wall biosynthesis	TAG metabolism
ACYL-ACP_TAG-ASSEMBLY-RXN	0.022 C14:0-ACP + 0.052 C16:1(C7)-ACP + 0.06 C18:0-ACP + 0.149 C18:1(C9)-ACP + 0.717 C16:0-ACP <-> 1 ACYL-ACP_TAG		generic acyl-acp of triacylglycerol assembly	Lipid, cell wall biosynthesis	TAG metabolism
ACYL-COA_TAG-ASSEMBLY-RXN	0.022 C14:0-COA + 0.052 C16:1(C7)-COA + 0.06 C18:0-COA + 0.149 C18:1(C9)-COA + 0.717 C16:0-COA <-> 1 ACYL-COA_TAG		generic acyl-coa of triacylglycerol assembly	Lipid, cell wall biosynthesis	TAG metabolism
AFATTYACID_TAG-ASSEMBLY-RXN	0.717 C16:0 + 0.06 C18:0 + 0.052 C16:1(C7) + 0.149 C18:1(C9) + 0.022 C14:0 <-> 1 AFATTYACID_TAG		generic fatty acid of triacylglycerol assembly	Lipid, cell wall biosynthesis	TAG metabolism
DIACYLGLYCEROL-O-ACYLTRANSFERASE-RXN	1 DIACYLGLYCEROL + 1 ACYL-COA_TAG --> 1 TRIACYLGLYCEROL + 1 CO-A	ACIAD0832	diacylglycerol o-acyltransferase	Lipid, cell wall biosynthesis	TAG metabolism
DIACYLGLYKIN-RXN	1 DIACYLGLYCEROL + 1 ATP --> 1 L-PHOSPHATIDATE_TAG + 1 ADP	ACIAD2837	diacylglycerol kinase	Lipid, cell wall biosynthesis	TAG metabolism
GLYCEROL-3-P-ACYLTRANSFER-TAG-RXN	1 ACYL-ACP_TAG + 1 GLYCEROL-3P --> 1 ACYL-SN-GLYCEROL-3P_TAG + 1 ACP	ACIAD3232	glycerol-3-phosphate acyltransferase	Lipid, cell wall biosynthesis	TAG metabolism
PHOSPHATIDATE-PHOSPHATASE-RXN	1 L-PHOSPHATIDATE_TAG + 1 WATER --> 1 PI + 1 DIACYLGLYCEROL		phosphatidate phosphatase	Lipid, cell wall biosynthesis	TAG metabolism
TRIACYLGLYCEROL_W-RXN	1 TRIACYLGLYCEROL <-> 0.8205 TRIACYLGLYCEROL_W		conversion to "mass" metabolite of triacylglycerol	Lipid, cell wall biosynthesis	TAG metabolism
TRIACYLGLYCEROL-LIPASE-RXN	1 TRIACYLGLYCEROL + 1 WATER --> 1 AFATTYACID_TAG + 1 DIACYLGLYCEROL	ACIAD3309 or ACIAD1121	triacylglycerol lipase	Lipid, cell wall biosynthesis	TAG metabolism
ACYL-COA_WAX-ASSEMBLY-RXN	0.315 C16:1(C7)-COA + 0.445 C18:1(C9)-COA + 0.24 C16:0-COA <-> 1 ACYL-COA_WAX		generic acyl-coa of wax assembly	Lipid, cell wall biosynthesis	Wax ester metabolism
ACYL-OH_WAX-ASSEMBLY-RXN	0.473 C18:1(C9)-OH + 0.475 C16:1(C7)-OH + 0.052 C16:0-OH <-> 1 ACYL-OH_WAX		generic acyl-alcohol of wax assembly	Lipid, cell wall biosynthesis	Wax ester metabolism
AFATTYACID_WAX-ASSEMBLY-RXN	0.24 C16:0 + 0.315 C16:1(C7) + 0.445 C18:1(C9) <-> 1 AFATTYACID_WAX		generic fatty acid of wax assembly	Lipid, cell wall biosynthesis	Wax ester metabolism
C16:0-ALDEHYDE-REDUCTASE-RXN	1 C16:0-ALDEHYDE + 1 NADH <-> 1 NAD + 1 C16:0-OH		long chain aldehyde reductase (c16:0)	Lipid, cell wall biosynthesis	Wax ester metabolism
C16:0-COA-REDUCTASE-RXN	1 C16:0-COA + 1 NADPH <-> 1 NADP + 1 CO-A + 1 C16:0-ALDEHYDE	ACIAD3383	fatty acyl-coa reductase (c16:0)	Lipid, cell wall biosynthesis	Wax ester metabolism
C16:1(C7)-ALDEHYDE-REDUCTASE-RXN	1 C16:1(C7)-ALDEHYDE + 1 NADH <-> 1 NAD + 1 C16:1(C7)-OH		long chain aldehyde reductase (c16:1(c7))	Lipid, cell wall biosynthesis	Wax ester metabolism
C16:1(C7)-COA-REDUCTASE-RXN	1 C16:1(C7)-COA + 1 NADPH <-> 1 NADP + 1 CO-A + 1 C16:1(C7)-ALDEHYDE	ACIAD3383	fatty acyl-coa reductase (c16:1(c7))	Lipid, cell wall biosynthesis	Wax ester metabolism
C18:1(C9)-ALDEHYDE-REDUCTASE-RXN	1 C18:1(C9)-ALDEHYDE + 1 NADH <-> 1 NAD + 1 C18:1(C9)-OH		long chain aldehyde reductase (c18:1(c9))	Lipid, cell wall biosynthesis	Wax ester metabolism
C18:1(C9)-COA-REDUCTASE-RXN	1 C18:1(C9)-COA + 1 NADPH <-> 1 NADP + 1 CO-A + 1 C18:1(C9)-ALDEHYDE	ACIAD3383	fatty acyl-coa reductase (c18:1(c9))	Lipid, cell wall biosynthesis	Wax ester metabolism
CARBOXYLESTERASE-RXN	1 WAX-ESTER + 1 WATER --> 1 AFATTYACID_WAX + 1 ACYL-OH_WAX	ACIAD1134 or ACIAD3648	carboxylesterase	Lipid, cell wall biosynthesis	Wax ester metabolism
WAX-ESTERS_W-RXN	1 WAX-ESTER <-> 0.5013 WAX-ESTER_W		conversion to "mass" metabolite of wax	Lipid, cell wall biosynthesis	Wax ester metabolism
WAX-ESTER-SYNTHASE-RXN	1 ACYL-COA_WAX + 1 ACYL-OH_WAX --> 1 WAX-ESTER + 1 CO-A	ACIAD0832	wax ester synthase	Lipid, cell wall biosynthesis	Wax ester metabolism
DNA-SYNTH-RXN	0.298 DATP + 0.202 DCTP + 1.37 ATP + 0.202 DGTP + 0.298 TTP --> 1.37 PI + 0.3087 DNA_W + 1 PPI + 1.37 ADP		dna synthesis reaction	Nucleotide metabolism	Biomass assembly
RNA-SYNTH-RXN	0.299 CTP + 0.222 GTP + 0.259 UTP + 0.62 ATP --> 0.4 PI + 0.319 RNA_W + 1 PPI + 0.4 ADP		rna synthesis reaction	Nucleotide metabolism	Biomass assembly
RXN0-901	1 XANTHINE + 1 NAD + 1 WATER <-> 1 URATE + 1 NADH	ACIAD2466 and ACIAD2467 and ACIAD2468	xanthine dehydrogenase	Nucleotide metabolism	Other
(DEOXY)ADENYLATE-KINASE-RXN	1 ATP + 1 DAMP <-> 1 DADP + 1 ADP	ACIAD1105	(deoxy)adenylate kinase	Nucleotide metabolism	Purine biosynthesis - de novo
ADENYL-KIN-RXN	1 AMP + 1 ATP <-> 2 ADP	ACIAD1105	adenylate kinase	Nucleotide metabolism	Purine biosynthesis - de novo
ADENYLOSUCCINATE-SYNTHASE-RXN	1 GTP + 1 L-ASPARTATE + 1 IMP <-> 1 PI + 1 GDP + 1 ADENYLOSUCC	ACIAD1258	adenylosuccinate synthase	Nucleotide metabolism	Purine biosynthesis - de novo
ADPREDUCT-RXN	1 RED-THIOREDOXIN-MONOMER + 1 ADP --> 1 OX-THIOREDOXIN-MONOMER + 1 DADP + 1 WATER	ACIAD0724 and ACIAD0722	adp reductase	Nucleotide metabolism	Purine biosynthesis - de novo
AICARSYN-RXN	1 P-RIBOSYL-4-SUCCCARB-AMINOIMIDAZOLE <-> 1 FUM + 1 AICAR	ACIAD1219	adenylosuccinate lyase	Nucleotide metabolism	Purine biosynthesis - de novo
AICARTRANSFORM-RXN	1 AICAR + 1 10-FORMYL-THF --> 1 PHOSPHORIBOSYL-FORMAMIDO-CARBOXAMIDE + 1 THF	ACIAD2447	phosphoribosylaminoimidazolecarboxamide formyltransferase	Nucleotide metabolism	Purine biosynthesis - de novo
AIRS-RXN	1 5-PHOSPHORIBOSYL-N-FORMYLGLYCINEAMIDINE + 1 ATP --> 1 PI + 1 5-PHOSPHORIBOSYL-5-AMINOIMIDAZOLE + 1 ADP	ACIAD2634	phosphoribosylformylglycinamidine cyclo-ligase	Nucleotide metabolism	Purine biosynthesis - de novo
AMPSYN-RXN	1 ADENYLOSUCC <-> 1 FUM + 1 AMP	ACIAD1219	adenylosuccinate lyase	Nucleotide metabolism	Purine biosynthesis - de novo
DADPKIN-RXN	1 DADP + 1 ATP <-> 1 DATP + 1 ADP	ACIAD0556	dadp kinase	Nucleotide metabolism	Purine biosynthesis - de novo
DGDPKIN-RXN	1 ATP + 1 DGDP <-> 1 ADP + 1 DGTP	ACIAD0556	dgdp kinase	Nucleotide metabolism	Purine biosynthesis - de novo
DGTPTRIPHYDRO-RXN	1 WATER + 1 DGTP --> 1 P3I + 1 DEOXYGUANOSINE	ACIAD2613	deoxyguanosinetriphosphate triphosphohydrolase	Nucleotide metabolism	Purine biosynthesis - de novo
FGAMSYN-RXN	1 GLN + 1 5-P-RIBOSYL-N-FORMYLGLYCINEAMIDE + 1 WATER + 1 ATP --> 1 PI + 1 5-PHOSPHORIBOSYL-N-FORMYLGLYCINEAMIDINE + 1 GLT + 1 ADP	ACIAD2612	phosphoribosylformylglycinamidine synthase	Nucleotide metabolism	Purine biosynthesis - de novo
GARTRANSFORMYL2-RXN	1 5-PHOSPHO-RIBOSYL-GLYCINEAMIDE + 1 FORMATE + 1 ATP --> 1 PI + 1 5-P-RIBOSYL-N-FORMYLGLYCINEAMIDE + 1 ADP	ACIAD2078	phosphoribosylglycinamide formyltransferase 2	Nucleotide metabolism	Purine biosynthesis - de novo
GART-RXN	1 5-PHOSPHO-RIBOSYL-GLYCINEAMIDE + 1 10-FORMYL-THF --> 1 5-P-RIBOSYL-N-FORMYLGLYCINEAMIDE + 1 THF	ACIAD2635	phosphoribosylglycinamide formyltransferase	Nucleotide metabolism	Purine biosynthesis - de novo
GDPKIN-RXN	1 GDP + 1 ATP <-> 1 GTP + 1 ADP	ACIAD0556	gdp kinase	Nucleotide metabolism	Purine biosynthesis - de novo
GDPREDUCT-RXN	1 GDP + 1 RED-THIOREDOXIN-MONOMER <-> 1 OX-THIOREDOXIN-MONOMER + 1 WATER + 1 DGDP	ACIAD0724 and ACIAD0722	gdp reductase	Nucleotide metabolism	Purine biosynthesis - de novo
GLYRIBONUCSYN-RXN	1 PRA + 1 GLY + 1 ATP --> 1 PI + 1 5-PHOSPHO-RIBOSYL-GLYCINEAMIDE + 1 ADP	ACIAD2448	phosphoribosylamine--glycine ligase	Nucleotide metabolism	Purine biosynthesis - de novo
GMKALT-RXN	1 DGMP + 1 ATP --> 1 ADP + 1 DGDP	ACIAD3324	dgmp kinase	Nucleotide metabolism	Purine biosynthesis - de novo
GMP-SYN-GLUT-RXN	1 GLN + 1 WATER + 1 ATP + 1 XANTHOSINE-5-PHOSPHATE <-> 1 AMP + 1 GLT + 1 PPI + 1 GMP	ACIAD0905 or ACIAD0151	gmp synthase (glutamine-hydrolysing)	Nucleotide metabolism	Purine biosynthesis - de novo
GUANYL-KIN-RXN	1 GMP + 1 ATP <-> 1 GDP + 1 ADP	ACIAD3324	gmp kinase	Nucleotide metabolism	Purine biosynthesis - de novo
IMPCYCLOHYDROLASE-RXN	1 IMP + 1 WATER <-> 1 PHOSPHORIBOSYL-FORMAMIDO-CARBOXAMIDE	ACIAD2447	imp cyclohydrolase	Nucleotide metabolism	Purine biosynthesis - de novo
IMP-DEHYDROG-RXN	1 NAD + 1 IMP + 1 WATER <-> 1 NADH + 1 XANTHOSINE-5-PHOSPHATE	ACIAD3503	imp dehydrogenase	Nucleotide metabolism	Purine biosynthesis - de novo
PRPPAMIDOTRANS-RXN	1 GLN + 1 PRPP + 1 WATER --> 1 PRA + 1 GLT + 1 PPI	ACIAD1323 or ACIAD2527	amidophosphoribosyltransferase	Nucleotide metabolism	Purine biosynthesis - de novo
PRPPSYN-RXN	1 RIBOSE-5P + 1 ATP <-> 1 AMP + 1 PRPP	ACIAD2907 or ACIAD0964	ribose-phosphate pyrophosphokinase	Nucleotide metabolism	Purine biosynthesis - de novo
RXN0-742	1 5-PHOSPHORIBOSYL-5-AMINOIMIDAZOLE + 1 CARBON-DIOXIDE + 1 WATER + 1 ATP --> 1 PI + 1 CPD0-181 + 1 ADP	ACIAD3658	phosphoribosylaminoimidazole carboxylase, atpase subunit	Nucleotide metabolism	Purine biosynthesis - de novo
RXN0-743	1 CPD0-181 --> 1 PHOSPHORIBOSYL-CARBOXY-AMINOIMIDAZOLE	ACIAD3659	phosphoribosylaminoimidazole carboxylase, mutase subunit	Nucleotide metabolism	Purine biosynthesis - de novo
SAICARSYN-RXN	1 PHOSPHORIBOSYL-CARBOXY-AMINOIMIDAZOLE + 1 L-ASPARTATE + 1 ATP --> 1 PI + 1 P-RIBOSYL-4-SUCCCARB-AMINOIMIDAZOLE + 1 ADP	ACIAD3587	phosphoribosylaminoimidazole-succinocarboxamide synthase	Nucleotide metabolism	Purine biosynthesis - de novo
3.6.1.41-RXN	1 ADENOSYL-P4 + 1 WATER --> 2 ADP	ACIAD3008	bis(5'-nucleosyl)-tetraphosphatase (symmetrical)	Nucleotide metabolism	Purine biosynthesis - salvage pathways
ADDALT-RXN	1 WATER + 1 DEOXYADENOSINE --> 1 AMMONIUM + 1 DEOXYINOSINE	ACIAD1245	deoxyadenosine deaminase	Nucleotide metabolism	Purine biosynthesis - salvage pathways
ADENODEAMIN-RXN	1 ADENOSINE + 1 WATER --> 1 AMMONIUM + 1 INOSINE	ACIAD1245	adenosine deaminase	Nucleotide metabolism	Purine biosynthesis - salvage pathways
ADENOSINE-NUCLEOSIDASE-RXN	1 ADENOSINE + 1 WATER --> 1 RIBOSE + 1 ADENINE	ACIAD2386	adenosine nucleosidase	Nucleotide metabolism	Purine biosynthesis - salvage pathways
ADENPRIBOSYLTRAN-RXN	1 PRPP + 1 ADENINE --> 1 AMP + 1 PPI	ACIAD3164	adenine phosphoribosyltransferase	Nucleotide metabolism	Purine biosynthesis - salvage pathways
AMP-DEPHOSPHORYLATION-RXN	1 AMP + 1 WATER --> 1 PI + 1 ADENOSINE	ACIAD0015 or ACIAD1227	amp nucleotidase	Nucleotide metabolism	Purine biosynthesis - salvage pathways
ATP-PYROPHOSPHATASE-RXN	1 WATER + 1 ATP --> 1 AMP + 1 PPI	ACIAD3065	atp pyrophosphatase	Nucleotide metabolism	Purine biosynthesis - salvage pathways
DAMP-NUCLEOTIDASE-RXN	1 WATER + 1 DAMP --> 1 PI + 1 DEOXYADENOSINE	ACIAD0015 or ACIAD1227	damp nucleotidase	Nucleotide metabolism	Purine biosynthesis - salvage pathways
DGMP-NUCLEOTIDASE-RXN	1 DGMP + 1 WATER --> 1 PI + 1 DEOXYGUANOSINE	ACIAD0015 or ACIAD1227	dgmp nucleotidase	Nucleotide metabolism	Purine biosynthesis - salvage pathways
GTP-PYROPHOSPHATASE-RXN	1 GTP + 1 WATER --> 1 PPI + 1 GMP	ACIAD3065	gtp pyrophosphorylase	Nucleotide metabolism	Purine biosynthesis - salvage pathways
GUANINE-DEAMINASE-RXN	1 GUANINE + 1 WATER --> 1 AMMONIUM + 1 XANTHINE	ACIAD3668	guanine deaminase	Nucleotide metabolism	Purine biosynthesis - salvage pathways
GUANPRIBOSYLTRAN-RXN	1 GUANINE + 1 PRPP --> 1 PPI + 1 GMP	ACIAD3669	guanine phosphoribosyltransferase	Nucleotide metabolism	Purine biosynthesis - salvage pathways
HYPOXANPRIBOSYLTRAN-RXN	1 PRPP + 1 HYPOXANTHINE --> 1 PPI + 1 IMP	ACIAD3669	hypoxanthine phosphoribosyltransferase	Nucleotide metabolism	Purine biosynthesis - salvage pathways
INOSINE-NUCLEOSIDASE-RXN	1 INOSINE + 1 WATER --> 1 RIBOSE + 1 HYPOXANTHINE	ACIAD2386	inosine nucleosidase	Nucleotide metabolism	Purine biosynthesis - salvage pathways
RXN0-363	1 WATER + 1 XANTHOSINE --> 1 RIBOSE + 1 XANTHINE	ACIAD2386	xanthosine hydrolase	Nucleotide metabolism	Purine biosynthesis - salvage pathways
RXN0-366	1 GUANOSINE + 1 WATER --> 1 GUANINE + 1 RIBOSE	ACIAD2386	guanosine hydrolase	Nucleotide metabolism	Purine biosynthesis - salvage pathways
RXN0-384	1 DATP + 1 WATER --> 1 PPI + 1 DAMP	ACIAD3065	datp pyrophosphorylase	Nucleotide metabolism	Purine biosynthesis - salvage pathways
RXN0-385	1 WATER + 1 DGTP --> 1 DGMP + 1 PPI	ACIAD3065	dgtp pyrophosphorylase	Nucleotide metabolism	Purine biosynthesis - salvage pathways
RXN0-902	1 HYPOXANTHINE + 1 NAD + 1 WATER <-> 1 XANTHINE + 1 NADH	ACIAD2466 and ACIAD2467 and ACIAD2468	hypoxanthine dehydrogenase	Nucleotide metabolism	Purine biosynthesis - salvage pathways
RXN-7607	1 IMP + 1 WATER --> 1 PI + 1 INOSINE	ACIAD0015 or ACIAD1227	imp nucleotidase	Nucleotide metabolism	Purine biosynthesis - salvage pathways
XANPRIBOSYLTRAN-RXN	1 XANTHINE + 1 PRPP --> 1 PPI + 1 XANTHOSINE-5-PHOSPHATE	ACIAD3164	xanthine-guanine phosphoribosyltransferase	Nucleotide metabolism	Purine biosynthesis - salvage pathways
XMPXAN-RXN	1 WATER + 1 XANTHOSINE-5-PHOSPHATE --> 1 PI + 1 XANTHOSINE	ACIAD0015 or ACIAD1227	xmp nucleotidase	Nucleotide metabolism	Purine biosynthesis - salvage pathways
ASPCARBTRANS-RXN	1 CARBAMOYL-P + 1 L-ASPARTATE --> 1 PI + 1 CARBAMYUL-L-ASPARTATE	ACIAD1270 and ACIAD1271	aspartate carbamoyltransferase	Nucleotide metabolism	Pyrimidine biosynthesis - de novo
CDPKIN-RXN	1 CDP + 1 ATP <-> 1 CTP + 1 ADP	ACIAD0556	cdp kinase	Nucleotide metabolism	Pyrimidine biosynthesis - de novo
CDPREDUCT-RXN	1 CDP + 1 RED-THIOREDOXIN-MONOMER <-> 1 OX-THIOREDOXIN-MONOMER + 1 DCDP + 1 WATER	ACIAD0724 and ACIAD0722	cdp reductase	Nucleotide metabolism	Pyrimidine biosynthesis - de novo
CMPKI-RXN	1 CMP + 1 ATP <-> 1 CDP + 1 ADP	ACIAD2348	cmp kinase	Nucleotide metabolism	Pyrimidine biosynthesis - de novo
CTPSYN-RXN	1 GLN + 1 UTP + 1 WATER + 1 ATP --> 1 CTP + 1 PI + 1 GLT + 1 ADP	ACIAD2003	ctp synthase	Nucleotide metabolism	Pyrimidine biosynthesis - de novo
DCDPKIN-RXN	1 DCDP + 1 ATP <-> 1 DCTP + 1 ADP	ACIAD0556	dcdp kinase	Nucleotide metabolism	Pyrimidine biosynthesis - de novo
DCTP-DEAM-RXN	1 DCTP + 1 WATER --> 1 AMMONIUM + 1 DUTP	ACIAD0776	dctp deaminase	Nucleotide metabolism	Pyrimidine biosynthesis - de novo
DIHYDROOROTOX-RXN	1 OXYGEN-MOLECULE + 1 DI-H-OROTATE --> 1 HYDROGEN-PEROXIDE + 1 OROTATE	ACIAD1321	dihydroorotate oxidase	Nucleotide metabolism	Pyrimidine biosynthesis - de novo
DIHYDROOROT-RXN	1 WATER + 1 DI-H-OROTATE <-> 1 CARBAMYUL-L-ASPARTATE	ACIAD1150 or ACIAD1419	dihydroorotase	Nucleotide metabolism	Pyrimidine biosynthesis - de novo
DTDPKIN-RXN	1 ATP + 1 TDP <-> 1 ADP + 1 TTP	ACIAD0556	dtdp kinase	Nucleotide metabolism	Pyrimidine biosynthesis - de novo
DTMPKI-RXN	1 TMP + 1 ATP <-> 1 ADP + 1 TDP	ACIAD2588	dtmp kinase	Nucleotide metabolism	Pyrimidine biosynthesis - de novo
DUDPKIN-RXN	1 DUDP + 1 ATP <-> 1 DUTP + 1 ADP	ACIAD0556	dudp kinase	Nucleotide metabolism	Pyrimidine biosynthesis - de novo
DUMP-KIN-RXN	1 DUMP + 1 ATP <-> 1 DUDP + 1 ADP	ACIAD1372	dump kinase	Nucleotide metabolism	Pyrimidine biosynthesis - de novo
DUTP-PYROP-RXN	1 DUTP + 1 WATER --> 1 DUMP + 1 PPI	ACIAD0901 or ACIAD3065	dutp pyrophosphatase	Nucleotide metabolism	Pyrimidine biosynthesis - de novo
OROPRIBTRANS-RXN	1 PPI + 1 OROTIDINE-5-PHOSPHATE <-> 1 PRPP + 1 OROTATE	ACIAD3525	orotate phosphoribosyltransferase	Nucleotide metabolism	Pyrimidine biosynthesis - de novo
OROTPDECARB-RXN	1 OROTIDINE-5-PHOSPHATE --> 1 CARBON-DIOXIDE + 1 UMP	ACIAD2341	orotidine-5'-phosphate decarboxylase	Nucleotide metabolism	Pyrimidine biosynthesis - de novo
PSEUDOURIDYLATE-SYNTHASE-RXN	1 RIBOSE-5P + 1 URACIL --> 1 PSEUDOURIDINE-5-P + 1 WATER	ACIAD0474 or ACIAD0715 or ACIAD2897 or ACIAD3307 or ACIAD0861 or ACIAD1189 or ACIAD1203 or ACIAD2377 or ACIAD2380 or ACIAD0442	pseudouridylate synthase	Nucleotide metabolism	Pyrimidine biosynthesis - de novo
RXN-7913	1 ATP + 1 DCMP --> 1 DCDP + 1 ADP	ACIAD2348	dcmp kinase	Nucleotide metabolism	Pyrimidine biosynthesis - de novo
THYMIDYLATESYN-RXN	1 DUMP + 1 METHYLENE-THF <-> 1 TMP + 1 DIHYDROFOLATE	ACIAD0515	thymidylate synthase	Nucleotide metabolism	Pyrimidine biosynthesis - de novo
UDPKIN-RXN	1 UDP + 1 ATP <-> 1 UTP + 1 ADP	ACIAD0556	udp kinase	Nucleotide metabolism	Pyrimidine biosynthesis - de novo
UDPREDUCT-RXN	1 UDP + 1 RED-THIOREDOXIN-MONOMER <-> 1 OX-THIOREDOXIN-MONOMER + 1 DUDP + 1 WATER	ACIAD0724 and ACIAD0722	udp reductase	Nucleotide metabolism	Pyrimidine biosynthesis - de novo
UMPKI-RXN	1 UMP + 1 ATP <-> 1 UDP + 1 ADP	ACIAD1372	ump kinase	Nucleotide metabolism	Pyrimidine biosynthesis - de novo
5'-NUCLEOTID-RXN	1 UMP + 1 WATER --> 1 PI + 1 URIDINE	ACIAD0015 or ACIAD1227	ump nucleotidase	Nucleotide metabolism	Pyrimidine biosynthesis - salvage pathways
CYTDEAM-RXN	1 CYTOSINE + 1 WATER --> 1 AMMONIUM + 1 URACIL	ACIAD0137	cytosine deaminase	Nucleotide metabolism	Pyrimidine biosynthesis - salvage pathways
CYTIDEAM2-RXN	1 CYTIDINE + 1 WATER --> 1 AMMONIUM + 1 URIDINE	ACIAD3297 or ACIAD0204	cytidine deaminase	Nucleotide metabolism	Pyrimidine biosynthesis - salvage pathways
DCMP-NUCLEOTIDASE-RXN	1 WATER + 1 DCMP --> 1 PI + 1 DEOXYCYTIDINE	ACIAD0015 or ACIAD1227	dcmp nucleotidase	Nucleotide metabolism	Pyrimidine biosynthesis - salvage pathways
DCTP-PYROPHOSPHATASE-RXN	1 DCTP + 1 WATER --> 1 PPI + 1 DCMP	ACIAD3065	dctp pyrophosphatase	Nucleotide metabolism	Pyrimidine biosynthesis - salvage pathways
DUMP-NUCLEOTIDASE-RXN	1 DUMP + 1 WATER --> 1 PI + 1 DEOXYURIDINE	ACIAD0015 or ACIAD1227	dump nucleotidase	Nucleotide metabolism	Pyrimidine biosynthesis - salvage pathways
RXN0-361	1 CYTIDINE + 1 WATER --> 1 RIBOSE + 1 CYTOSINE	ACIAD2386	cytidine hydrolase	Nucleotide metabolism	Pyrimidine biosynthesis - salvage pathways
RXN0-383	1 CTP + 1 WATER --> 1 CMP + 1 PPI	ACIAD3065	ctp pyrophosphorylase	Nucleotide metabolism	Pyrimidine biosynthesis - salvage pathways
RXN0-5107	1 WATER + 1 TTP --> 1 TMP + 1 PPI	ACIAD3065	dttp pyrophosphorylase	Nucleotide metabolism	Pyrimidine biosynthesis - salvage pathways
RXN-7609	1 GMP + 1 WATER --> 1 PI + 1 GUANOSINE	ACIAD0015 or ACIAD1227	dgmp nucleotidase	Nucleotide metabolism	Pyrimidine biosynthesis - salvage pathways
THYMIDYLATE-5'-PHOSPHATASE-RXN	1 TMP + 1 WATER --> 1 PI + 1 THYMIDINE	ACIAD0015 or ACIAD1227	dtmp nucleotidase	Nucleotide metabolism	Pyrimidine biosynthesis - salvage pathways
URACIL-PRIBOSYLTRANS-RXN	1 PRPP + 1 URACIL --> 1 PPI + 1 UMP	ACIAD0744	uracil phosphoribosyltransferase	Nucleotide metabolism	Pyrimidine biosynthesis - salvage pathways
URIDINE-NUCLEOSIDASE-RXN	1 WATER + 1 URIDINE --> 1 RIBOSE + 1 URACIL	ACIAD2386	uridine nucleosidase	Nucleotide metabolism	Pyrimidine biosynthesis - salvage pathways
UTP-PYROPHOSPHATASE-RXN	1 UTP + 1 WATER --> 1 PPI + 1 UMP	ACIAD3065	utp pyrophosphorylase	Nucleotide metabolism	Pyrimidine biosynthesis - salvage pathways
ABC-13-RXN	1 GLT[E] + 1 WATER + 1 ATP --> 1 PI + 1 GLT + 1 ADP	ACIAD2056 and ACIAD2058 and ACIAD2059 and ACIAD2061	transport of l-glutamate [extraorganism;cytosol](primary active atp)	Transport	0
ABC-70-RXN	1 SULFATE[E] + 1 WATER + 1 ATP --> 1 PI + 1 SULFATE + 1 ADP	( ACIAD3369 or ACIAD2591 ) and ACIAD2594 and ACIAD2595 and ACIAD2596	transport of so42- [extraorganism;cytosol](primary active atp)	Transport	0
RXNIM-3877	1 GLC[E] <-> 1 GLC[P]	ACIAD2984	transport of beta-d-glucose [extraorganism;periplasm](passive)	Transport	0
RXNIM-3902	1 CPD-104[P] + 1 GLUCONATE[P] --> 1 PQQ[P] + 1 GLUCONATE	ACIAD0544	gluconate permease	Transport	0
TRANS-RXN-1	1 FORMATE --> 1 FORMATE[E]	ACIAD1800 or ACIAD3593	transport of formate [cytosol;extraorganism](passive)	Transport	0
TRANS-RXN-100	1 CARNITINE[E] + 1 PROTON[P] --> 1 CARNITINE + 1 PROTON	ACIAD3460 or ACIAD1011	transport of l-carnitine [extraorganism;cytosol](secondary symport)	Transport	0
TRANS-RXN-104	1 L-LACTATE[E] + 1 PROTON[P] <-> 1 L-LACTATE + 1 PROTON	ACIAD0106	transport of lactate [extraorganism;cytosol](secondary symport)	Transport	0
TRANS-RXN-104-BIS	1 PROTON[P] + 1 D-LACTATE[E] <-> 1 D-LACTATE + 1 PROTON	ACIAD0106	transport of d-lactate [extraorganism;cytosol](secondary symport)	Transport	0
TRANS-RXN-105	1 GLYCOLLATE[E] + 1 PROTON[P] <-> 1 PROTON + 1 GLYCOLLATE	ACIAD0106	transport of glycolate [extraorganism;cytosol](secondary symport)	Transport	0
TRANS-RXN-118	1 NA+[E] + 1 PRO[E] --> 1 PRO + 1 NA+	ACIAD1649	transport of l-proline [extraorganism;cytosol](secondary symport)	Transport	0
TRANS-RXN-122	1 GLT[E] + 1 NA+[E] --> 1 GLT + 1 NA+	ACIAD0804	transport of l-glutamate [extraorganism;cytosol](secondary symport)	Transport	0
TRANS-RXN-132	1 URACIL[E] + 1 PROTON[P] --> 1 PROTON + 1 URACIL	ACIAD3628 or ACIAD0031 or ACIAD0136 or ACIAD0702 or ACIAD0762 or ACIAD1243	transport of uracil [extraorganism;cytosol](secondary symport)	Transport	0
TRANS-RXN-151	1 SULFATE[E] + 1 PROTON[P] --> 1 PROTON + 1 SULFATE	ACIAD3384 or ACIAD1241	transport of so42- [extraorganism;cytosol](secondary symport)	Transport	0
TRANS-RXN-162	1 GLT[E] + 1 PROTON[P] --> 1 PROTON + 1 GLT	ACIAD1339 or ACIAD0319 or ACIAD0481 or ACIAD3230	transport of l-glutamate [extraorganism;cytosol](secondary symport)	Transport	0
TRANS-RXN-1-BIS	1 NITRITE <-> 1 NITRITE[E]	ACIAD1800 or ACIAD3593	transport of no2- [cytosol;extraorganism](passive)	Transport	0
TRANS-RXN-201	1 CIT[E] + 1 PROTON[P] --> 1 CIT + 1 PROTON	ACIAD1074 or ACIAD1931 or ACIAD2818	transport of citrate [extraorganism;cytosol](secondary symport)	Transport	0
TRANS-RXN-242A	1 HOMO-SER + 1 PROTON[P] --> 1 PROTON + 1 HOMO-SER[E]	ACIAD0173 or ACIAD3166	transport of homoserine [cytosol;extraorganism](secondary antiport)	Transport	0
TRANS-RXN-242A-BIS	1 HOMOSERINE-LACTONE + 1 PROTON[P] --> 1 HOMOSERINE-LACTONE[E] + 1 PROTON	ACIAD0173	transport of homoserine lactone [cytosol;extraorganism](secondary antiport)	Transport	0
TRANS-RXN-27	1 SHIKIMATE[P] + 1 PROTON[P] --> 1 PROTON + 1 SHIKIMATE	ACIAD0223	transport of shikimate [periplasm;cytosol](secondary symport)	Transport	0
TRANS-RXN-27-BIS	1 3-DEHYDRO-SHIKIMATE[P] + 1 PROTON[P] --> 1 3-DEHYDRO-SHIKIMATE + 1 PROTON	ACIAD0223	transport of 3-dehydro-shikimate [periplasm;cytosol](secondary symport)	Transport	0
TRANS-RXN-29A	1 BETAINE[E] + 1 PROTON[P] --> 1 PROTON + 1 BETAINE	ACIAD3460 or ACIAD1011	transport of betaine [extraorganism;cytosol](secondary symport)	Transport	0
TRANS-RXN-3-KETOBUTYRATE	1 3-KETOBUTYRATE[E] --> 1 3-KETOBUTYRATE		transport of acetoacetate [extraorganism;cytosol](passive)	Transport	0
TRANS-RXN-4-HYDROXY-BENZYL-ALCOHOL	1 4-HYDROXY-BENZYL-ALCOHOL[E] <-> 1 4-HYDROXY-BENZYL-ALCOHOL		transport of 4-hydroxybenzyl alcohol [extraorganism;cytosol](passive)	Transport	0
TRANS-RXN-57	1 4-AMINO-BUTYRATE[E] + 1 PROTON[P] --> 1 PROTON + 1 4-AMINO-BUTYRATE	ACIAD3448	transport of 4-aminobutyrate [extraorganism;cytosol](secondary symport)	Transport	0
TRANS-RXN-58	1 LYS[E] + 1 PROTON[P] --> 1 PROTON + 1 LYS	ACIAD0700	transport of l-lysine [extraorganism;cytosol](secondary symport)	Transport	0
TRANS-RXN-62B	1 GLY[E] + 1 PROTON[P] --> 1 PROTON + 1 GLY	ACIAD0118 or ACIAD2662	transport of glycine [extraorganism;cytosol](secondary symport)	Transport	0
TRANS-RXN-99	1 PROTON[P] + 1 CHOLINE[E] --> 1 PROTON + 1 CHOLINE	ACIAD1011 or ACIAD1012 or ACIAD3460	transport of choline [extraorganism;cytosol](secondary symport)	Transport	0
TRANS-RXN-ACET	1 ACET[E] <-> 1 ACET		transport of acetate [extraorganism;cytosol](passive)	Transport	0
TRANS-RXN-ADENOSINE	1 ADENOSINE[E] + 1 PROTON[P] <-> 1 PROTON + 1 ADENOSINE	ACIAD2389	transport of adenosine [extraorganism;cytosol](secondary symport)	Transport	0
TRANS-RXN-ADIPATE	1 ADIPATE[E] + 1 PROTON[P] <-> 1 PROTON + 1 ADIPATE	ACIAD1694	transport of adipate [extraorganism;cytosol](secondary symport)	Transport	0
TRANS-RXN-ANTHRANILATE	1 ANTHRANILATE[E] <-> 1 ANTHRANILATE		transport of 2-aminobenzoate [extraorganism;cytosol](passive)	Transport	0
TRANS-RXN-ASN	1 ASN[E] --> 1 ASN		transport of l-asparagine [extraorganism;cytosol](passive)	Transport	0
TRANS-RXN-BENZYL-ALCOHOL	1 BENZYL-ALCOHOL[E] --> 1 BENZYL-ALCOHOL		transport of benzyl alcohol [extraorganism;cytosol](passive)	Transport	0
TRANS-RXN-BUTANEDIOL	1 BUTANEDIOL[E] --> 1 BUTANEDIOL		transport of 2,3-butanediol [extraorganism;cytosol](passive)	Transport	0
TRANS-RXN-BUTYRIC_ACID	1 BUTYRIC_ACID[E] --> 1 BUTYRIC_ACID		transport of butanoate [extraorganism;cytosol](passive)	Transport	0
TRANS-RXN-C10:0	1 C10:0[E] + 1 PROTON[P] <-> 1 PROTON + 1 C10:0	ACIAD0835 or ACIAD1427 or ACIAD2788 or ACIAD3392	transport of decanoate [extraorganism;cytosol](secondary symport)	Transport	0
TRANS-RXN-C12:0	1 C12:0[E] + 1 PROTON[P] <-> 1 PROTON + 1 C12:0	ACIAD0835 or ACIAD1427 or ACIAD2788 or ACIAD3392	transport of dodecanoate [extraorganism;cytosol](secondary symport)	Transport	0
TRANS-RXN-C14:0	1 C14:0[E] + 1 PROTON[P] <-> 1 PROTON + 1 C14:0	ACIAD0835 or ACIAD1427 or ACIAD2788 or ACIAD3392	transport of tetradecanoate [extraorganism;cytosol](secondary symport)	Transport	0
TRANS-RXN-C16:0	1 C16:0[E] + 1 PROTON[P] <-> 1 PROTON + 1 C16:0	ACIAD0835 or ACIAD1427 or ACIAD2788 or ACIAD3392	transport of hexadecanoate [extraorganism;cytosol](secondary symport)	Transport	0
TRANS-RXN-C16:1(C7)	1 C16:1(C7)[E] + 1 PROTON[P] <-> 1 PROTON + 1 C16:1(C7)	ACIAD0835 or ACIAD1427 or ACIAD2788 or ACIAD3392	transport of cis-hexadec-7-enoate [extraorganism;cytosol](secondary symport)	Transport	0
TRANS-RXN-C18:0	1 C18:0[E] + 1 PROTON[P] <-> 1 PROTON + 1 C18:0	ACIAD0835 or ACIAD1427 or ACIAD2788 or ACIAD3392	transport of octadenoate [extraorganism;cytosol](secondary symport)	Transport	0
TRANS-RXN-C18:1(C9)	1 C18:1(C9)[E] + 1 PROTON[P] <-> 1 PROTON + 1 C18:1(C9)	ACIAD0835 or ACIAD1427 or ACIAD2788 or ACIAD3392	transport of cis-octadec-9-enoate [extraorganism;cytosol](secondary symport)	Transport	0
TRANS-RXN-C5:0	1 C5:0[E] + 1 PROTON[P] <-> 1 PROTON + 1 C5:0	ACIAD0835 or ACIAD1427 or ACIAD2788 or ACIAD3392	transport of pentanoate [extraorganism;cytosol](secondary symport)	Transport	0
TRANS-RXN-C6:0	1 C6:0[E] + 1 PROTON[P] <-> 1 PROTON + 1 C6:0	ACIAD0835 or ACIAD1427 or ACIAD2788 or ACIAD3392	transport of hexanoate [extraorganism;cytosol](secondary symport)	Transport	0
TRANS-RXN-C6:2(c2,c4)	1 C6:2(C2,C4)[E] + 1 PROTON[P] <-> 1 PROTON + 1 C6:2(C2,C4)	ACIAD0835 or ACIAD1427 or ACIAD2788 or ACIAD3392	transport of sorbate [extraorganism;cytosol](secondary symport)	Transport	0
TRANS-RXN-C8:0	1 C8:0[E] + 1 PROTON[P] <-> 1 PROTON + 1 C8:0	ACIAD0835 or ACIAD1427 or ACIAD2788 or ACIAD3392	transport of octanoate [extraorganism;cytosol](secondary symport)	Transport	0
TRANS-RXN-CAFFEATE	1 CAFFEATE[E] <-> 1 CAFFEATE[P]		transport of caffeate [extraorganism;periplasm](passive)	Transport	0
TRANS-RXN-CAFFEATE-PERIP	1 CAFFEATE[P] + 1 PROTON[P] <-> 1 CAFFEATE + 1 PROTON	ACIAD1709	transport of caffeate [periplasm;cytosol](secondary symport)	Transport	0
TRANS-RXN-CARBON-DIOXIDE	1 CARBON-DIOXIDE[E] <-> 1 CARBON-DIOXIDE		transport of co2 [extraorganism;cytosol](passive)	Transport	0
TRANS-RXN-CHLOROGENATE	1 CHLOROGENATE[E] --> 1 CHLOROGENATE[P]		transport of chlorogenate [extraorganism;periplasm](passive)	Transport	0
TRANS-RXN-CIT-MFS	1 CIT[E] + 1 PROTON[P] <-> 1 CIT + 1 PROTON	ACIAD0395 or ACIAD1541	transport of citrate [extraorganism;cytosol](secondary symport)	Transport	0
TRANS-RXN-CONIFERYL-ALDEHYDE	1 CONIFERYL-ALDEHYDE[E] + 1 PROTON[P] <-> 1 PROTON + 1 CONIFERYL-ALDEHYDE	ACIAD1709	transport of coniferyl aldehyde [extraorganism;cytosol](secondary symport)	Transport	0
TRANS-RXN-COUMARATE	1 COUMARATE[E] + 1 PROTON[P] <-> 1 COUMARATE + 1 PROTON	ACIAD1709	transport of 4-coumarate [extraorganism;cytosol](secondary symport)	Transport	0
TRANS-RXN-CPD-110	1 CPD-110[E] --> 1 CPD-110		transport of salicylate [extraorganism;cytosol](passive)	Transport	0
TRANS-RXN-CPD-148	1 CPD-148[E] --> 1 CPD-148		transport of octane [extraorganism;cytosol](passive)	Transport	0
TRANS-RXN-CPD-205	1 PROTON[P] + 1 CPD-205[E] <-> 1 PROTON + 1 CPD-205	ACIAD1694	transport of pimelate [extraorganism;cytosol](secondary symport)	Transport	0
TRANS-RXN-CPD-302	1 CPD-302[E] --> 1 CPD-302		transport of d-aspartate [extraorganism;cytosol](passive)	Transport	0
TRANS-RXN-CPD-335	1 CPD-335[E] <-> 1 CPD-335	ACIAD2510	transport of (r)-3-hydroxybutanoate [extraorganism;cytosol](passive)	Transport	0
TRANS-RXN-CPD-3623	1 CPD-3623[E] + 1 PROTON[P] <-> 1 PROTON + 1 CPD-3623	ACIAD1694	transport of sebacate [extraorganism;cytosol](secondary symport)	Transport	0
TRANS-RXN-CPD-592	1 CPD-592[E] <-> 1 CPD-592		transport of 4-guanidinobutanoate [extraorganism;cytosol](passive)	Transport	0
TRANS-RXN-CPD-6501	1 CPD-6501[E] <-> 1 CPD-6501		transport of benzylacetate [extraorganism;cytosol](passive)	Transport	0
TRANS-RXN-CPDIM-6112	1 CPDIM-6112[E] <-> 1 CPDIM-6112		transport of ethylsalicylate [extraorganism;cytosol](passive)	Transport	0
TRANS-RXN-CPDIM-6114	1 CPDIM-6114[E] <-> 1 CPDIM-6114		transport of salicylacetate [extraorganism;cytosol](passive)	Transport	0
TRANS-RXN-CPDIM-6115	1 CPDIM-6115[E] <-> 1 CPDIM-6115		transport of 4-hydroxybenzylacetate [extraorganism;cytosol](passive)	Transport	0
TRANS-RXN-CPDIM-6116	1 CPDIM-6116[E] <-> 1 CPDIM-6116		transport of 3,4-dihydroxyphenylpropionate [extraorganism;cytosol](passive)	Transport	0
TRANS-RXN-CYTIDINE	1 CYTIDINE[E] + 1 PROTON[P] --> 1 PROTON + 1 CYTIDINE	ACIAD2389	transport of cytidine [extraorganism;cytosol](secondary symport)	Transport	0
TRANS-RXN-DEOXYADENOSINE	1 DEOXYADENOSINE[E] + 1 PROTON[P] --> 1 PROTON + 1 DEOXYADENOSINE	ACIAD2389	transport of deoxyadenosine [extraorganism;cytosol](secondary symport)	Transport	0
TRANS-RXN-DEOXYCYTIDINE	1 DEOXYCYTIDINE[E] + 1 PROTON[P] --> 1 PROTON + 1 DEOXYCYTIDINE	ACIAD2389	transport of deoxycytidine [extraorganism;cytosol](secondary symport)	Transport	0
TRANS-RXN-DEOXYGUANOSINE	1 DEOXYGUANOSINE[E] + 1 PROTON[P] --> 1 PROTON + 1 DEOXYGUANOSINE	ACIAD2389	transport of deoxyguanosine [extraorganism;cytosol](secondary symport)	Transport	0
TRANS-RXN-DEOXYINOSINE	1 DEOXYINOSINE[E] + 1 PROTON[P] --> 1 PROTON + 1 DEOXYINOSINE	ACIAD2389	transport of deoxyinosine [extraorganism;cytosol](secondary symport)	Transport	0
TRANS-RXN-DEOXYURIDINE	1 DEOXYURIDINE[E] + 1 PROTON[P] --> 1 PROTON + 1 DEOXYURIDINE	ACIAD2389	transport of deoxyuridine [extraorganism;cytosol](secondary symport)	Transport	0
TRANS-RXN-ETHANESULFONATE	1 ETHANESULFONATE[E] + 1 WATER + 1 ATP --> 1 PI + 1 ADP + 1 ETHANESULFONATE	ACIAD0034 and ACIAD0035 and ACIAD0037 and ACIAD0038 or ACIAD1523 and ACIAD1524 and ACIAD1525 and ACIAD1526 or ACIAD1586 and ACIAD1587 and ACIAD1593 and ACIAD1601	transport of ethane sulfonate [extraorganism;cytosol](primary active atp)	Transport	0
TRANS-RXN-ETHANOL-AMINE	1 ETHANOL-AMINE[E] + 1 PROTON[P] --> 1 PROTON + 1 ETHANOL-AMINE	ACIAD1458	transport of ethanol-amine [extraorganism;cytosol](secondary symport)	Transport	0
TRANS-RXN-ETOH	1 ETOH[E] <-> 1 ETOH		transport of ethanol [extraorganism;cytosol](passive)	Transport	0
TRANS-RXN-FE+2	1 FE+2[E] <-> 1 FE+2	ACIAD0268 or ACIAD1471 or ACIAD0531	transport of fe+2 [extraorganism;cytosol](passive)	Transport	0
TRANS-RXN-FE-NRAMP	1 FE+2[E] + 1 PROTON[P] --> 1 PROTON + 1 FE+2	ACIAD2521	transport of fe+2 [extraorganism;cytosol](secondary symport)	Transport	0
TRANS-RXN-FORMATE	1 PROTON[P] + 1 FORMATE[E] <-> 1 FORMATE + 1 PROTON	ACIAD2100	transport of formate [extraorganism;cytosol](secondary symport)	Transport	0
TRANS-RXN-FUM	1 FUM[E] + 1 PROTON[P] --> 1 FUM + 1 PROTON	ACIAD1026 or ACIAD2227 or ACIAD1191 or ACIAD1866	transport of fumarate [extraorganism;cytosol](secondary symport)	Transport	0
TRANS-RXN-GLN	1 GLN[E] --> 1 GLN		transport of l-glutamine [extraorganism;cytosol](passive)	Transport	0
TRANS-RXN-GLUCONATE	1 GLUCONATE[E] --> 1 GLUCONATE		transport of gluconate [extraorganism;cytosol](passive)	Transport	0
TRANS-RXN-GLUTARATE	1 GLUTARATE[E] + 1 PROTON[P] <-> 1 PROTON + 1 GLUTARATE	ACIAD1694	transport of glutarate [extraorganism;cytosol](secondary symport)	Transport	0
TRANS-RXN-GUANOSINE	1 GUANOSINE[E] + 1 PROTON[P] --> 1 GUANOSINE + 1 PROTON	ACIAD2389	transport of guanosine [extraorganism;cytosol](secondary symport)	Transport	0
TRANS-RXNIM-5720	1 AMMONIUM[E] <-> 1 AMMONIUM	ACIAD2958 or ACIAD0245 or ACIAD2534	transport of nh4+ [extraorganism;cytosol](passive)	Transport	0
TRANS-RXNIM-5731	1 D-SERINE[E] --> 1 D-SERINE	ACIAD0118 or ACIAD2662	transport of d-serine [extraorganism;cytosol](passive)	Transport	0
TRANS-RXNIM-5733	1 D-ALANINE[E] --> 1 D-ALANINE	ACIAD0118 or ACIAD2662	transport of d-alanine [extraorganism;cytosol](passive)	Transport	0
TRANS-RXNIM-5736	1 PROTON[P] + 1 CYTOSINE[E] --> 1 PROTON + 1 CYTOSINE	ACIAD2541	transport of cytosine [extraorganism;cytosol](secondary symport)	Transport	0
TRANS-RXNIM-5736-BIS	1 PURINE[E] + 1 PROTON[P] --> 1 PROTON + 1 PURINE	ACIAD2541	transport of purine [extraorganism;cytosol](secondary symport)	Transport	0
TRANS-RXNIM-5742	1 MET[E] + 1 WATER + 1 ATP --> 1 PI + 1 MET + 1 ADP	ACIAD2449 and ACIAD2450 and ACIAD2451	transport of l-methionine [extraorganism;cytosol](primary active atp)	Transport	0
TRANS-RXNIM-5747	1 BETAINE[E] <-> 1 BETAINE	ACIAD2280 or ACIAD1036	transport of betaine [extraorganism;cytosol](passive)	Transport	0
TRANS-RXNIM-5747-BIS	1 PRO[E] <-> 1 PRO	ACIAD2280 or ACIAD1036	transport of l-proline [extraorganism;cytosol](passive)	Transport	0
TRANS-RXNIM-5753	1 CPD-218[E] + 1 WATER + 1 ATP --> 1 PI + 1 CPD-218 + 1 ADP	ACIAD2068 and ACIAD2069 and ACIAD2070 or ACIAD2449 and ACIAD2450 and ACIAD2451	transport of d-methionine [extraorganism;cytosol](primary active atp)	Transport	0
TRANS-RXNIM-5771	1 NITRATE[E] + 1 WATER + 1 ATP --> 1 PI + 1 NITRATE + 1 ADP	ACIAD1914 and ACIAD1463 and ACIAD1465 and ACIAD1464	transport of no3- [extraorganism;cytosol](primary active atp)	Transport	0
TRANS-RXNIM-5773	1 NITRATE[E] + 1 PROTON[P] <-> 1 PROTON + 1 NITRATE	ACIAD1911	transport of no3- [extraorganism;cytosol](secondary symport)	Transport	0
TRANS-RXNIM-5786	1 NA+[E] + 1 MALONATE[E] <-> 1 MALONATE + 1 NA+	ACIAD1760 and ACIAD1761	transport of malonate [extraorganism;cytosol](secondary symport)	Transport	0
TRANS-RXNIM-5788	1 PROTON[P] + 1 4-HYDROXYBENZOATE[E] <-> 1 PROTON + 1 4-HYDROXYBENZOATE	ACIAD1709	transport of p-hydroxybenzoate [extraorganism;cytosol](secondary symport)	Transport	0
TRANS-RXNIM-5792	1 CIS-CIS-MUCONATE[E] + 1 PROTON[P] <-> 1 CIS-CIS-MUCONATE + 1 PROTON	ACIAD1681 or ACIAD1694	transport of cis,cis-muconate [extraorganism;cytosol](secondary symport)	Transport	0
TRANS-RXNIM-5794	1 2-KETOGLUTARATE[E] <-> 1 2-KETOGLUTARATE	ACIAD1651	transport of 2-oxoglutarate [extraorganism;cytosol](passive)	Transport	0
TRANS-RXNIM-5803	1 PROTON[P] + 1 BENZOATE[P] --> 1 BENZOATE + 1 PROTON	ACIAD1440 or ACIAD1982	transport of benzoate [periplasm;cytosol](secondary symport) irreversible	Transport	0
TRANS-RXNIM-5805	1 PROTON[P] + 1 BENZOATE[P] <-> 1 BENZOATE + 1 PROTON	ACIAD1434 or ACIAD1815	transport of benzoate [periplasm;cytosol](secondary symport) reversible	Transport	0
TRANS-RXNIM-5808	1 BENZOATE[E] <-> 1 BENZOATE[P]	ACIAD1433	transport of benzoate [extraorganism;periplasm](passive)	Transport	0
TRANS-RXNIM-5812	1 ARG[E] + 1 PROTON[P] --> 1 PROTON + 1 ARG	ACIAD1417	transport of l-arginine [extraorganism;cytosol](secondary symport)	Transport	0
TRANS-RXNIM-5812-BIS	1 PROTON + 1 L-ORNITHINE[E] <-> 1 L-ORNITHINE + 1 PROTON[P]	ACIAD1417	transport of l-ornithine [extraorganism;cytosol](secondary antiport)	Transport	0
TRANS-RXNIM-5837	1 VANILLATE[E] + 1 PROTON[P] <-> 1 VANILLATE + 1 PROTON	ACIAD0982	transport of vanillate [extraorganism;cytosol](secondary symport)	Transport	0
TRANS-RXNIM-5839	1 LYS + 1 PROTON[P] --> 1 LYS[E] + 1 PROTON	ACIAD0966	transport of l-lysine [cytosol;extraorganism](secondary antiport)	Transport	0
TRANS-RXNIM-5839-BIS	1 ARG + 1 PROTON[P] --> 1 PROTON + 1 ARG[E]	ACIAD0966	transport of l-arginine [cytosol;extraorganism](secondary antiport)	Transport	0
TRANS-RXNIM-5847	1 L-ALPHA-ALANINE[E] + 1 NA+[E] --> 1 L-ALPHA-ALANINE + 1 NA+	ACIAD0805	transport of l-alanine [extraorganism;cytosol](secondary symport)	Transport	0
TRANS-RXNIM-5855	1 L-ASPARTATE[E] + 1 PROTON[P] --> 1 PROTON + 1 L-ASPARTATE	ACIAD0481	transport of l-aspartate [extraorganism;cytosol](secondary symport)	Transport	0
TRANS-RXNIM-5874	1 XANTHINE[E] + 1 PROTON[P] --> 1 XANTHINE + 1 PROTON	ACIAD0031 or ACIAD0136 or ACIAD0702 or ACIAD0762 or ACIAD1243	transport of xanthine [extraorganism;cytosol](secondary symport)	Transport	0
TRANS-RXNIM-5876	1 D-GALACTARATE[E] <-> 1 D-GALACTARATE	ACIAD0127	transport of d-galactarate [extraorganism;cytosol](passive)	Transport	0
TRANS-RXNIM-5876-BIS	1 D-GLUCARATE[E] <-> 1 D-GLUCARATE	ACIAD0127	transport of d-glucarate [extraorganism;cytosol](passive)	Transport	0
TRANS-RXNIM-5895	1 TOLUENE[E] + 1 WATER + 1 ATP --> 1 PI + 1 TOLUENE + 1 ADP	ACIAD3241 and ACIAD3242 and ACIAD3243 and ACIAD3244	transport of toluene [extraorganism;cytosol](primary active atp)	Transport	0
TRANS-RXNIM-5899	1 L-ASPARTATE[E] + 1 WATER + 1 ATP --> 1 PI + 1 L-ASPARTATE + 1 ADP	ACIAD2056 and ACIAD2058 and ACIAD2059 and ACIAD2061	transport of l-aspartate [extraorganism;cytosol](primary active atp)	Transport	0
TRANS-RXNIM-5901	1 PHOSPHO-ENOL-PYRUVATE + 1 FRU[E] --> 1 PYRUVATE + 1 FRU1P	ACIAD1990 and ACIAD1993 and ACIAD3058	transport of fructose [extraorganism;cytosol](secondary antiport)	Transport	0
TRANS-RXNIM-5923	1 PROTON[P] + 1 CPD-3571[E] <-> 1 PROTON + 1 CPD-3571	ACIAD1541	transport of tricarballylate [extraorganism;cytosol](secondary symport)	Transport	0
TRANS-RXN-INOSINE	1 INOSINE[E] + 1 PROTON[P] <-> 1 INOSINE + 1 PROTON	ACIAD2389	transport of inosine [extraorganism;cytosol](secondary symport)	Transport	0
TRANS-RXN-L-ASPARTATE	1 L-ASPARTATE[E] + 1 PROTON[P] --> 1 PROTON + 1 L-ASPARTATE	ACIAD1026 or ACIAD2227 or ACIAD1191 or ACIAD1866	transport of l-aspartate [extraorganism;cytosol](secondary symport)	Transport	0
TRANS-RXN-MAL	1 MAL[E] + 1 PROTON[P] --> 1 MAL + 1 PROTON	ACIAD0024	transport of malate [extraorganism;cytosol](secondary symport) TDT family	Transport	0
TRANS-RXN-MAL-DAACS	1 MAL[E] + 1 PROTON[P] --> 1 MAL + 1 PROTON	ACIAD1026 or ACIAD2227 or ACIAD1191 or ACIAD1866	transport of malate [extraorganism;cytosol](secondary symport) DAACS family	Transport	0
TRANS-RXN-MALONATE	1 MALONATE[E] + 1 PROTON[P] <-> 1 MALONATE + 1 PROTON	ACIAD0710 or ACIAD2956	transport of malonate [extraorganism;cytosol](secondary symport)	Transport	0
TRANS-RXN-NA-CPA1	1 PROTON + 1 NA+[E] <-> 1 NA+ + 1 PROTON[P]	ACIAD2867	transport of na+ [extraorganism;cytosol](secondary antiport)	Transport	0
TRANS-RXN-NMN	1 NICOTINAMIDE_NUCLEOTIDE[E] --> 1 NICOTINAMIDE_NUCLEOTIDE	ACIAD1033	transport of nicotinamide nucleotide [extraorganism;cytosol](passive)	Transport	0
TRANS-RXN-OXYGEN-MOLECULE	1 OXYGEN-MOLECULE[E] <-> 1 OXYGEN-MOLECULE		transport of o2 [extraorganism;cytosol](passive)	Transport	0
TRANS-RXN-PHE	1 PHE[E] + 1 PROTON[P] <-> 1 PROTON + 1 PHE	ACIAD1343 or ACIAD2969	transport of l-phenylalanine [extraorganism;cytosol](secondary symport)	Transport	0
TRANS-RXN-PI	1 PI[E] + 1 PROTON[P] --> 1 PI + 1 PROTON	ACIAD3641	transport of phosphate [extraorganism;cytosol](secondary symport)	Transport	0
TRANS-RXN-PI-ABC	1 PI[E] + 1 WATER + 1 ATP --> 2 PI + 1 ADP	ACIAD1212 and ACIAD1213 and ACIAD1214 and ACIAD1215	transport of phosphate [extraorganism;cytosol](secondary antiport)	Transport	0
TRANS-RXN-PRO	1 PROTON[P] + 1 PRO[E] --> 1 PRO + 1 PROTON	ACIAD1168	transport of l-proline [extraorganism;cytosol](secondary symport)	Transport	0
TRANS-RXN-PROPIONATE	1 PROPIONATE[E] <-> 1 PROPIONATE		transport of propionate [extraorganism;cytosol](passive)	Transport	0
TRANS-RXN-PYRUVATE	1 PYRUVATE[E] <-> 1 PYRUVATE		transport of pyruvate [extraorganism;cytosol](passive)	Transport	0
TRANS-RXN-QUINATE	1 QUINATE[E] <-> 1 QUINATE[P]	ACIAD1715	transport of quinate [extraorganism;periplasm](passive)	Transport	0
TRANS-RXN-SHIKIMATE	1 SHIKIMATE[E] <-> 1 SHIKIMATE[P]	ACIAD1715	transport of shikimate [extraorganism;periplasm](passive)	Transport	0
TRANS-RXN-SO3-OUT	1 SO3 --> 1 SO3[E]		transport of so3-2 [cytosol;extraorganism](passive)	Transport	0
TRANS-RXN-SUBERATE	1 SUBERATE[E] + 1 PROTON[P] <-> 1 SUBERATE + 1 PROTON	ACIAD1694	transport of suberate [extraorganism;cytosol](secondary symport)	Transport	0
TRANS-RXN-SUC	1 PROTON[P] + 1 SUC[E] --> 1 SUC + 1 PROTON	ACIAD1026 or ACIAD2227 or ACIAD1191 or ACIAD1866	transport of succinate [extraorganism;cytosol](secondary symport)	Transport	0
TRANS-RXN-TAURINE	1 TAURINE[E] + 1 WATER + 1 ATP --> 1 PI + 1 ADP + 1 TAURINE	ACIAD1914 and ACIAD1463 and ACIAD1465 and ACIAD1464 or ACIAD1523 and ACIAD1524 and ACIAD1525 and ACIAD1526 or ACIAD1586 and ACIAD1587 and ACIAD1593 and ACIAD1601	transport of taurine [extraorganism;cytosol](primary active atp)	Transport	0
TRANS-RXN-THR-EFLX	1 PROTON[P] + 1 THR --> 1 PROTON + 1 THR[E]	ACIAD0759 or ACIAD2980 or ACIAD3166	transport of l-threonine [cytosol;extraorganism](secondary antiport)	Transport	0
TRANS-RXN-THYMIDINE	1 PROTON[P] + 1 THYMIDINE[E] --> 1 PROTON + 1 THYMIDINE	ACIAD2389	transport of thymidine [extraorganism;cytosol](secondary symport)	Transport	0
TRANS-RXN-TRP	1 TRP[E] + 1 PROTON[P] <-> 1 PROTON + 1 TRP	ACIAD1343 or ACIAD2969	transport of l-tryptophan [extraorganism;cytosol](secondary symport)	Transport	0
TRANS-RXN-TYR	1 TYR[E] + 1 PROTON[P] <-> 1 TYR + 1 PROTON	ACIAD1343 or ACIAD2969	transport of l-tyrosine [extraorganism;cytosol](secondary symport)	Transport	0
TRANS-RXN-UREA	1 UREA[E] <-> 1 UREA		transport of urea [extraorganism;cytosol](passive)	Transport	0
TRANS-RXN-URIDINE	1 URIDINE[E] + 1 PROTON[P] --> 1 PROTON + 1 URIDINE	ACIAD2389	transport of uridine [extraorganism;cytosol](secondary symport)	Transport	0
TRANS-RXN-WATER	1 WATER[E] <-> 1 WATER		transport of h2o [extraorganism;cytosol](passive)	Transport	0
TRANS-RXN-WATER-PERIP	1 WATER[E] <-> 1 WATER[P]		transport of h2o [extraorganism;periplasm](passive)	Transport	0
UNBAL-PROTON	1 PROTON <->		unbalance flux of h+	Unbalance fluxes	0
UNBAL-S-ADENOSYL-4-METHYLTHIO-2-OXOBUTANOATE	1 S-ADENOSYL-4-METHYLTHIO-2-OXOBUTANOATE -->		unbalance flux of s-adenosyl-4-methylthio-2-oxobutanoate	Unbalance fluxes	0

## Sheet: Model v3
MODEL ID	Equation	GPR association	Name	Functional category	Pathway
ALANINE-AMINOTRANSFERASE-RXN	1 GLT + 1 PYRUVATE <-> 1 2-KETOGLUTARATE + 1 L-ALPHA-ALANINE	ACIAD2080 or ACIAD2087	alanine aminotransferase	Amino acids metabolism	Alanine biosynthesis
ALARACECAT-RXN	1 L-ALPHA-ALANINE <-> 1 D-ALANINE	ACIAD2434 or ACIAD0116	alanine racemase	Amino acids metabolism	Alanine biosynthesis
DALADEHYDROG-RXN	1 FAD + 1 D-ALANINE + 1 WATER <-> 1 AMMONIUM + 1 PYRUVATE + 1 FADH2	ACIAD1998 or ACIAD0922 or ACIAD0115	d-alanine dehydrogenase	Amino acids metabolism	Alanine biosynthesis
ACETYLGLUTKIN-RXN	1 ACETYL-GLU + 1 ATP <-> 1 N-ACETYL-GLUTAMYL-P + 1 ADP	ACIAD0903	acetylglutamate kinase	Amino acids metabolism	Arginine biosynthesis
ACETYLORNDEACET-RXN	1 N-ALPHA-ACETYLORNITHINE + 1 WATER --> 1 L-ORNITHINE + 1 ACET	ACIAD3489	acetylornithine deacetylase	Amino acids metabolism	Arginine biosynthesis
ACETYLORNTRANSAM-RXN	1 GLT + 1 N-ACETYLGLUTAMATE_SEMIALDEHYDE <-> 1 2-KETOGLUTARATE + 1 N-ALPHA-ACETYLORNITHINE	ACIAD1231 or ACIAD1284	acetylornithine aminotransferase	Amino acids metabolism	Arginine biosynthesis
ARGSUCCINLYA-RXN	1 L-ARGININO-SUCCINATE <-> 1 FUM + 1 ARG	ACIAD0283	argininosuccinate lyase	Amino acids metabolism	Arginine biosynthesis
ARGSUCCINSYN-RXN	1 L-CITRULLINE + 1 L-ASPARTATE + 1 ATP <-> 1 AMP + 1 PPI + 1 L-ARGININO-SUCCINATE	ACIAD1151	argininosuccinate synthase	Amino acids metabolism	Arginine biosynthesis
CARBPSYN-RXN	1 HCO3 + 1 PROTON + 1 GLN + 1 WATER + 2 ATP --> 1 PI + 1 GLT + 1 CARBAMOYL-P + 2 ADP	ACIAD2861 and ACIAD2860	carbamoyl-phosphate synthase (glutamine-hydrolysing)	Amino acids metabolism	Arginine biosynthesis
GLUTAMATE-N-ACETYLTRANSFERASE-RXN	1 GLT + 1 N-ALPHA-ACETYLORNITHINE --> 1 ACETYL-GLU + 1 L-ORNITHINE	ACIAD0650	glutamate n-acetyltransferase	Amino acids metabolism	Arginine biosynthesis
N-ACETYLGLUTPREDUCT-RXN	1 N-ACETYL-GLUTAMYL-P + 1 NADPH <-> 1 PI + 1 N-ACETYLGLUTAMATE_SEMIALDEHYDE + 1 NADP	ACIAD1360	n-acetyl-gamma-glutamyl-phosphate reductase	Amino acids metabolism	Arginine biosynthesis
N-ACETYLTRANSFER-RXN	1 GLT + 1 ACETYL-COA <-> 1 ACETYL-GLU + 1 CO-A	ACIAD0650 or ACIAD0039	amino-acid n-acetyltransferase	Amino acids metabolism	Arginine biosynthesis
ORNCARBAMTRANSFER-RXN	1 CARBAMOYL-P + 1 L-ORNITHINE <-> 1 PI + 1 L-CITRULLINE	ACIAD1366	ornithine carbamoyltransferase	Amino acids metabolism	Arginine biosynthesis
ARGININE-N-SUCCINYLTRANSFERASE-RXN	1 ARG + 1 SUC-COA <-> 1 CPD-421 + 1 CO-A	ACIAD1286	arginine n-succinyltransferase	Amino acids metabolism	Arginine degradation
SUCCARGDIHYDRO-RXN	1 CPD-421 + 2 WATER --> 2 AMMONIUM + 1 CARBON-DIOXIDE + 1 N2-SUCCINYLORNITHINE	ACIAD1288	succinylarginine dihydrolase	Amino acids metabolism	Arginine degradation
SUCCGLUALDDEHYD-RXN	1 N2-SUCCINYLGLUTAMIC-SEMIALDEHYDE + 1 NAD + 1 WATER <-> 1 PROTON + 1 NADH + 1 N2-SUCCINYLGLUTAMATE	ACIAD1287	succinylglutamic semialdehyde dehydrogenase	Amino acids metabolism	Arginine degradation
SUCCGLUDESUCC-RXN	1 N2-SUCCINYLGLUTAMATE + 1 WATER --> 1 GLT + 1 SUC	ACIAD1289	succinylglutamate desuccinylase	Amino acids metabolism	Arginine degradation
SUCCORNTRANSAM-RXN	1 2-KETOGLUTARATE + 1 N2-SUCCINYLORNITHINE <-> 1 N2-SUCCINYLGLUTAMIC-SEMIALDEHYDE + 1 GLT	ACIAD1284	succinylornithine transaminase	Amino acids metabolism	Arginine degradation
ASPAMINOTRANS-RXN	1 OXALACETIC_ACID + 1 GLT <-> 1 2-KETOGLUTARATE + 1 L-ASPARTATE	ACIAD2574 or ACIAD2087	aspartate aminotransferase	Amino acids metabolism	Aspartate / asparagine biosynthesis
ASPARTATE-RACEMASE-RXN	1 L-ASPARTATE <-> 1 CPD-302	ACIAD0318	aspartate racemase	Amino acids metabolism	Aspartate / asparagine biosynthesis
ASPARAGHYD-RXN	1 ASN + 1 WATER --> 1 AMMONIUM + 1 L-ASPARTATE	ACIAD0476 or ACIAD2088	asparaginase	Amino acids metabolism	Aspartate / asparagine degradation
ASPARTASE-RXN	1 L-ASPARTATE --> 1 AMMONIUM + 1 FUM	ACIAD1744	aspartate ammonia-lyase	Amino acids metabolism	Aspartate / asparagine degradation
BADH-RXN	1 NAD + 1 WATER + 1 BETAINE_ALDEHYDE <-> 1 NADH + 1 BETAINE	ACIAD1009	betaine-aldehyde dehydrogenase	Amino acids metabolism	Betaine biosynthesis
CHD-RXN	1 FAD + 1 CHOLINE <-> 1 FADH2 + 1 BETAINE_ALDEHYDE	ACIAD1008	choline dehydrogenase	Amino acids metabolism	Betaine biosynthesis
PROTEINSYN-RXN	0.01 CHARGED-TRP-TRNAS + 0.05 CHARGED-ILE-TRNAS + 0.05 CHARGED-LYS-TRNAS + 0.01 CHARGED-HIS-TRNAS + 0.02 CHARGED-MET-TRNAS + 0.04 CHARGED-GLN-TRNAS + 0.04 CHARGED-PRO-TRNAS + 0.08 CHARGED-VAL-TRNAS + 0.02 CHARGED-PHE-TRNAS + 0.02 CHARGED-TYR-TRNAS + 0.04 CHARGED-ASP-TRNAS + 0.03 CHARGED-ARG-TRNAS + 0.04 CHARGED-SER-TRNAS + 0.13 CHARGED-ALA-TRNAS + 0.05 CHARGED-THR-TRNAS + 0.2 CHARGED-GLY-TRNAS + …		protein synthesis reaction	Amino acids metabolism	Biomass assembly
2.5.1.19-RXN	1 SHIKIMATE-5P + 1 PHOSPHO-ENOL-PYRUVATE --> 1 PI + 1 3-ENOLPYRUVYL-SHIKIMATE-5P	ACIAD2222	3-phosphoshikimate 1-carboxyvinyltransferase	Amino acids metabolism	Chorismate biosynthesis
3-DEHYDROQUINATE-DEHYDRATASE-RXN	1 DEHYDROQUINATE <-> 1 3-DEHYDRO-SHIKIMATE + 1 WATER	ACIAD1738	3-dehydroquinate dehydratase	Amino acids metabolism	Chorismate biosynthesis
3-DEHYDROQUINATE-SYNTHASE-RXN	1 3-DEOXY-D-ARABINO-HEPTULOSONATE-7-P --> 1 PI + 1 DEHYDROQUINATE	ACIAD3353	3-dehydroquinate synthase	Amino acids metabolism	Chorismate biosynthesis
CHORISMATE-SYNTHASE-RXN	1 3-ENOLPYRUVYL-SHIKIMATE-5P --> 1 PI + 1 CHORISMATE	ACIAD2028	chorismate synthase	Amino acids metabolism	Chorismate biosynthesis
DAHPSYN-RXN	1 ERYTHROSE-4P + 1 PHOSPHO-ENOL-PYRUVATE + 1 WATER --> 1 PI + 1 3-DEOXY-D-ARABINO-HEPTULOSONATE-7-P	ACIAD2330 or ACIAD1878	2-dehydro-3-deoxyphosphoheptonate aldolase	Amino acids metabolism	Chorismate biosynthesis
SHIKIMATE-5-DEHYDROGENASE-RXN	1 3-DEHYDRO-SHIKIMATE + 1 NADPH <-> 1 NADP + 1 SHIKIMATE	ACIAD0418	shikimate 5-dehydrogenase	Amino acids metabolism	Chorismate biosynthesis
SHIKIMATE-KINASE-RXN	1 SHIKIMATE + 1 ATP --> 1 SHIKIMATE-5P + 1 ADP	ACIAD3354	shikimate-kinase	Amino acids metabolism	Chorismate biosynthesis
ACSERLY-RXN	1 HS + 1 ACETYLSERINE <-> 1 CYS + 1 ACET	ACIAD1662 or ACIAD3071	cysteine synthase	Amino acids metabolism	Cysteine biosynthesis
ADENOSYLHOMOCYSTEINASE-RXN	1 ADENOSYL-HOMO-CYS + 1 WATER --> 1 ADENOSINE + 1 HOMO-CYS	ACIAD2282	adenosylhomocysteinase	Amino acids metabolism	Cysteine biosynthesis
SERINE-O-ACETTRAN-RXN	1 SER + 1 ACETYL-COA <-> 1 ACETYLSERINE + 1 CO-A	ACIAD2091 or ACIAD1584 or ACIAD1763	serine o-acetyltransferase	Amino acids metabolism	Cysteine biosynthesis
GLUTAMATESYN-RXN	1 2-KETOGLUTARATE + 1 GLN + 1 NADPH --> 2 GLT + 1 NADP	ACIAD3350 and ACIAD3349 or ACIAD2525 and ACIAD2526 and ACIAD2527	glutamate synthase (nadph)	Amino acids metabolism	Glutamate / glutamin biosynthesis
GLUTAMINESYN-RXN	1 AMMONIUM + 1 GLT + 1 ATP --> 1 PI + 1 GLN + 1 ADP	ACIAD2458 or ACIAD2528	glutamate--ammonia ligase	Amino acids metabolism	Glutamate / glutamin biosynthesis
GLUTAMIN-RXN	1 GLN + 1 WATER --> 1 AMMONIUM + 1 GLT	ACIAD1040 or ACIAD2088	glutaminase	Amino acids metabolism	Glutamate / glutamin biosynthesis
GLUTDEHYD-RXN	1 GLT + 1 NADP + 1 WATER <-> 1 AMMONIUM + 1 2-KETOGLUTARATE + 1 NADPH	ACIAD1110 or ACIAD2680	glutamate dehydrogenase (nadp+)	Amino acids metabolism	Glutamate / glutamin biosynthesis
GABATRANSAM-RXN	1 2-KETOGLUTARATE + 1 4-AMINO-BUTYRATE <-> 1 GLT + 1 SUCC-S-ALD	ACIAD3446	4-aminobutyrate aminotransferase	Amino acids metabolism	Glutamate degradation
SUCCSEMIALDDEHYDROG-RXN	1 NADP + 1 SUCC-S-ALD + 1 WATER <-> 1 SUC + 1 NADPH	ACIAD0960 or ACIAD2539 or ACIAD3445	succinate-semialdehyde dehydrogenase (nad(p)+)	Amino acids metabolism	Glutamate degradation
GLYOHMETRANS-RXN	1 GLY + 1 METHYLENE-THF + 1 WATER <-> 1 SER + 1 THF	ACIAD2255	glycine hydroxymethyltransferase	Amino acids metabolism	Glycine biosynthesis
ATPPHOSPHORIBOSYLTRANS-RXN	1 PRPP + 1 ATP <-> 1 PHOSPHORIBOSYL-ATP + 1 PPI	ACIAD0661 and ACIAD1257	atp phosphoribosyltransferase	Amino acids metabolism	Histidine metabolism
GLUTAMIDOTRANS-RXN	1 GLN + 1 PHOSPHORIBULOSYL-FORMIMINO-AICAR-P --> 1 AICAR + 1 GLT + 1 D-ERYTHRO-IMIDAZOLE-GLYCEROL-P	ACIAD3404 and ACIAD3396	imidazole glycerol phosphate synthase	Amino acids metabolism	Histidine metabolism
HISTALDEHYD-RXN	1 HISTIDINAL + 1 NAD + 1 WATER --> 1 HIS + 1 NADH	ACIAD0663	histidinol dehydrogenase	Amino acids metabolism	Histidine metabolism
HISTAMINOTRANS-RXN	1 GLT + 1 IMIDAZOLE-ACETOL-P <-> 1 2-KETOGLUTARATE + 1 L-HISTIDINOL-P	ACIAD0664	histidinol-phosphate aminotransferase	Amino acids metabolism	Histidine metabolism
HISTCYCLOHYD-RXN	1 PHOSPHORIBOSYL-AMP + 1 WATER --> 1 PHOSPHORIBOSYL-FORMIMINO-AICAR-P	ACIAD0380	phosphoribosyl-amp cyclohydrolase	Amino acids metabolism	Histidine metabolism
HISTIDINE-AMMONIA-LYASE-RXN	1 HIS --> 1 AMMONIUM + 1 UROCANATE	ACIAD0574	histidine ammonia-lyase	Amino acids metabolism	Histidine metabolism
HISTIDPHOS-RXN	1 L-HISTIDINOL-P + 1 WATER --> 1 PI + 1 HISTIDINOL		histidinol-phosphatase	Amino acids metabolism	Histidine metabolism
HISTOLDEHYD-RXN	1 HISTIDINOL + 1 NAD --> 1 HISTIDINAL + 1 NADH	ACIAD0663	histidinol dehydrogenase	Amino acids metabolism	Histidine metabolism
HISTPRATPHYD-RXN	1 PHOSPHORIBOSYL-ATP + 1 WATER --> 1 PPI + 1 PHOSPHORIBOSYL-AMP	ACIAD0380	phosphoribosyl-atp pyrophosphatase	Amino acids metabolism	Histidine metabolism
IMIDPHOSDEHYD-RXN	1 D-ERYTHRO-IMIDAZOLE-GLYCEROL-P --> 1 WATER + 1 IMIDAZOLE-ACETOL-P	ACIAD3395	imidazoleglycerol-phosphate dehydratase	Amino acids metabolism	Histidine metabolism
PRIBFAICARPISOM-RXN	1 PHOSPHORIBOSYL-FORMIMINO-AICAR-P --> 1 PHOSPHORIBULOSYL-FORMIMINO-AICAR-P	ACIAD3398	n-(5'-phospho-d-ribosylformimino)-5-amino-1-(5''-phosphoribosyl)-4- imidazole carboxamide isomerase	Amino acids metabolism	Histidine metabolism
ACETOOHBUTREDUCTOISOM-RXN	1 2-ACETO-2-HYDROXY-BUTYRATE + 1 NADPH <-> 1 NADP + 1 1-KETO-2-METHYLVALERATE	ACIAD3102	ketol-acid reductoisomerase	Amino acids metabolism	Isoleucine biosynthesis
ACETOOHBUTSYN-RXN	1 2-OXOBUTANOATE + 1 PYRUVATE --> 1 2-ACETO-2-HYDROXY-BUTYRATE + 1 CARBON-DIOXIDE	( ACIAD0999 or ACIAD3104 ) and ACIAD3103	acetolactate synthase	Amino acids metabolism	Isoleucine biosynthesis
BRANCHED-CHAINAMINOTRANSFERILEU-RXN	1 GLT + 1 2-KETO-3-METHYL-VALERATE <-> 1 2-KETOGLUTARATE + 1 ILE	ACIAD0597	isoleucine aminotransferase	Amino acids metabolism	Isoleucine biosynthesis
DIHYDROXYMETVALDEHYDRAT-RXN	1 1-KETO-2-METHYLVALERATE <-> 1 2-KETO-3-METHYL-VALERATE + 1 WATER	ACIAD3636 or ACIAD1266	dihydroxy-acid dehydratase	Amino acids metabolism	Isoleucine biosynthesis
THREDEHYD-RXN	1 THR --> 1 AMMONIUM + 1 2-OXOBUTANOATE	ACIAD1357	threonine dehydratase	Amino acids metabolism	Isoleucine biosynthesis
2-ISOPROPYLMALATESYN-RXN	1 WATER + 1 2-KETO-ISOVALERATE + 1 ACETYL-COA <-> 1 3-CARBOXY-3-HYDROXY-ISOCAPROATE + 1 CO-A	ACIAD0530	2-isopropylmalate synthase	Amino acids metabolism	Leucine and valine biosynthesis
3-ISOPROPYLMALDEHYDROG-RXN	1 2-D-THREO-HYDROXY-3-CARBOXY-ISOCAPROATE + 1 NAD --> 1 2K-4CH3-PENTANOATE + 1 NADH + 1 CARBON-DIOXIDE	ACIAD0469	3-isopropylmalate dehydrogenase	Amino acids metabolism	Leucine and valine biosynthesis
3-ISOPROPYLMALISOM-RXN	1 3-CARBOXY-3-HYDROXY-ISOCAPROATE <-> 1 2-D-THREO-HYDROXY-3-CARBOXY-ISOCAPROATE	ACIAD0466 and ACIAD0463	3-isopropylmalate dehydratase	Amino acids metabolism	Leucine and valine biosynthesis
ACETOLACTREDUCTOISOM-RXN	1 2-ACETO-LACTATE + 1 NADPH <-> 1 NADP + 1 DIOH-ISOVALERATE	ACIAD3102	ketol-acid reductoisomerase	Amino acids metabolism	Leucine and valine biosynthesis
ACETOLACTSYN-RXN	2 PYRUVATE --> 1 2-ACETO-LACTATE + 1 CARBON-DIOXIDE	( ACIAD0999 or ACIAD3104 ) and ACIAD3103	acetolactate synthase	Amino acids metabolism	Leucine and valine biosynthesis
BRANCHED-CHAINAMINOTRANSFERLEU-RXN	1 2K-4CH3-PENTANOATE + 1 GLT <-> 1 2-KETOGLUTARATE + 1 LEU	ACIAD0112 or ACIAD0597	leucine aminotransferase	Amino acids metabolism	Leucine and valine biosynthesis
BRANCHED-CHAINAMINOTRANSFERVAL-RXN	1 GLT + 1 2-KETO-ISOVALERATE <-> 1 2-KETOGLUTARATE + 1 VAL	ACIAD0597	valine aminotransferase	Amino acids metabolism	Leucine and valine biosynthesis
DIHYDROXYISOVALDEHYDRAT-RXN	1 DIOH-ISOVALERATE <-> 1 WATER + 1 2-KETO-ISOVALERATE	ACIAD1266 or ACIAD3636	dihydroxy-acid dehydratase	Amino acids metabolism	Leucine and valine biosynthesis
DIAMINOPIMDECARB-RXN	1 MESO-DIAMINOPIMELATE --> 1 LYS + 1 CARBON-DIOXIDE	ACIAD2660	diaminopimelate decarboxylase	Amino acids metabolism	Lysine biosynthesis
DIAMINOPIMEPIM-RXN	1 LL-DIAMINOPIMELATE <-> 1 MESO-DIAMINOPIMELATE	ACIAD2659	diaminopimelate epimerase	Amino acids metabolism	Lysine biosynthesis
DIHYDRODIPICSYN-RXN	1 L-ASPARTATE-SEMIALDEHYDE + 1 PYRUVATE <-> 2 WATER + 1 2,3-DIHYDRODIPICOLINATE	ACIAD3585	dihydrodipicolinate synthase	Amino acids metabolism	Lysine biosynthesis
DIHYDROPICRED-RXN	1 NADPH + 1 2,3-DIHYDRODIPICOLINATE --> 1 NADP + 1 DELTA{1}-PIPERIDEINE-2-6-DICARBOXYLATE	ACIAD3619	dihydrodipicolinate reductase	Amino acids metabolism	Lysine biosynthesis
SUCCDIAMINOPIMDESUCC-RXN	1 N-SUCCINYLLL-2,6-DIAMINOPIMELATE + 1 WATER <-> 1 LL-DIAMINOPIMELATE + 1 SUC	ACIAD0791	succinyl-diaminopimelate desuccinylase	Amino acids metabolism	Lysine biosynthesis
SUCCINYLDIAMINOPIMTRANS-RXN	1 2-KETOGLUTARATE + 1 N-SUCCINYLLL-2,6-DIAMINOPIMELATE <-> 1 GLT + 1 N-SUCCINYL-2-AMINO-6-KETOPIMELATE	ACIAD1231 or ACIAD1284	succinyldiaminopimelate aminotransferase	Amino acids metabolism	Lysine biosynthesis
TETHYDPICSUCC-RXN	1 SUC-COA + 1 WATER + 1 DELTA{1}-PIPERIDEINE-2-6-DICARBOXYLATE <-> 1 N-SUCCINYL-2-AMINO-6-KETOPIMELATE + 1 CO-A	ACIAD2599	2,3,4,5-tetrahydropyridine-2-carboxylate n-succinyltransferase	Amino acids metabolism	Lysine biosynthesis
ACETYLHOMOSER-CYS-RXN	1 HS + 1 CPD-667 --> 1 HOMO-CYS + 1 ACET	ACIAD3382 or ACIAD2314	o-acetylhomoserine sulfhydrolase	Amino acids metabolism	Methionine metabolism
ADENOSYLHOMOCYSTEINE-NUCLEOSIDASE-RXN	1 ADENOSYL-HOMO-CYS + 1 WATER <-> 1 ADENINE + 1 CPD-561	ACIAD0773	adenosylhomocysteine nucleosidase	Amino acids metabolism	Methionine metabolism
CYSTATHIONINE-BETA-LYASE-RXN	1 WATER + 1 L-CYSTATHIONINE <-> 1 AMMONIUM + 1 PYRUVATE + 1 HOMO-CYS	ACIAD3222	cystathionine beta-lyase	Amino acids metabolism	Methionine metabolism
HOMOCYSMETB12-RXN	1 5-METHYL-THF + 1 HOMO-CYS --> 1 MET + 1 THF	ACIAD1045	5-methyltetrahydrofolate--homocysteine s-methyltransferase	Amino acids metabolism	Methionine metabolism
HOMOCYSMET-RXN	1 CPD-1302 + 1 HOMO-CYS --> 1 MET + 1 CPD-1301	ACIAD3523	5-methyltetrahydropteroyltriglutamate--homocysteine s-methyltransferase	Amino acids metabolism	Methionine metabolism
HOMOSERINE-O-ACETYLTRANSFERASE-RXN	1 HOMO-SER + 1 ACETYL-COA <-> 1 CO-A + 1 CPD-667	ACIAD0529	homoserine o-acetyltransferase	Amino acids metabolism	Methionine metabolism
RXNIM-6092	1 CYS + 1 CPD-667 --> 1 ACET + 1 L-CYSTATHIONINE	ACIAD2314	o-acylhomoserine sulfhydrylase	Amino acids metabolism	Methionine metabolism
S-ADENMETSYN-RXN	1 MET + 1 WATER + 1 ATP --> 1 PI + 1 S-ADENOSYLMETHIONINE + 1 PPI	ACIAD2037	methionine adenosyltransferase	Amino acids metabolism	Methionine metabolism
ORNDECARBOX-RXN	1 L-ORNITHINE --> 1 PUTRESCINE + 1 CARBON-DIOXIDE	ACIAD2768	ornithine decarboxylase	Amino acids metabolism	Ornithine degradation
2.6.1.76-RXN	1 L-ASPARTATE-SEMIALDEHYDE + 1 GLT <-> 1 2-KETOGLUTARATE + 1 CPD-470	ACIAD1210	diaminobutyrate-2-oxoglutarate transaminase	Amino acids metabolism	Other
DCYSDESULF-RXN	1 D-CYSTEINE + 1 WATER --> 1 AMMONIUM + 1 HS + 1 PYRUVATE	ACIAD0753	d-cysteine desulfhydrase	Amino acids metabolism	Other
RXN-681	1 CPD-470 --> 1 CARBON-DIOXIDE + 1 CPD-313	ACIAD1211	l-2,4-diaminobutyrate decarboxylase	Amino acids metabolism	Other
CHORISMATEMUT-RXN	1 CHORISMATE <-> 1 PREPHENATE	ACIAD2223	chorismate mutase	Amino acids metabolism	Phenylalanine / tyrosine biosynthesis
CYCLOHEXADIENYL-DEHYDROGENASE-RXN	1 CPD-659 + 1 NAD --> 1 TYR + 1 NADH + 1 CARBON-DIOXIDE	ACIAD2222	cyclohexadienyl dehydrogenase	Amino acids metabolism	Phenylalanine / tyrosine biosynthesis
PHEAMINOTRANS-RXN	1 GLT + 1 PHENYL-PYRUVATE <-> 1 2-KETOGLUTARATE + 1 PHE	ACIAD2574 or ACIAD0597 or ACIAD0112 or ACIAD0664	phenylalanine aminotransferase	Amino acids metabolism	Phenylalanine / tyrosine biosynthesis
PREPHENATEDEHYDRAT-RXN	1 PREPHENATE --> 1 CARBON-DIOXIDE + 1 WATER + 1 PHENYL-PYRUVATE	ACIAD2223	prephenate dehydratase	Amino acids metabolism	Phenylalanine / tyrosine biosynthesis
PREPHENATEDEHYDROG-RXN	1 NAD + 1 PREPHENATE --> 1 NADH + 1 CARBON-DIOXIDE + 1 P-HYDROXY-PHENYLPYRUVATE	ACIAD2222	prephenate dehydrogenase	Amino acids metabolism	Phenylalanine / tyrosine biosynthesis
PREPHENATE-TRANSAMINE-RXN	1 GLT + 1 PREPHENATE <-> 1 2-KETOGLUTARATE + 1 CPD-659	ACIAD0112	l-arogenate aminotransferase	Amino acids metabolism	Phenylalanine / tyrosine biosynthesis
TYRAMINOTRANS-RXN	1 GLT + 1 P-HYDROXY-PHENYLPYRUVATE <-> 1 2-KETOGLUTARATE + 1 TYR	ACIAD0597 or ACIAD2574 or ACIAD0112	tyrosine aminotransferase	Amino acids metabolism	Phenylalanine / tyrosine biosynthesis
GLUTKIN-RXN	1 GLT + 1 ATP --> 1 L-GLUTAMATE-5-P + 1 ADP	ACIAD2560	glutamate 5-kinase	Amino acids metabolism	Proline biosynthesis
GLUTSEMIALDEHYDROG-RXN	1 L-GLUTAMATE-5-P + 1 NADPH --> 1 PI + 1 NADP + 1 L-GLUTAMATE_GAMMA-SEMIALDEHYDE	ACIAD0547	glutamate-5-semialdehyde dehydrogenase	Amino acids metabolism	Proline biosynthesis
PYRROLINECARBREDUCT-RXN	1 L-DELTA(1)-PYRROLINE_5-CARBOXYLATE + 1 NADPH --> 1 PRO + 1 NADP	ACIAD3032	pyrroline-5-carboxylate reductase	Amino acids metabolism	Proline biosynthesis
SPONTPRO-RXN	1 L-GLUTAMATE_GAMMA-SEMIALDEHYDE --> 1 L-DELTA(1)-PYRROLINE_5-CARBOXYLATE + 1 WATER	SPONT	l-glutamate 5-semialdehyde dehydratase	Amino acids metabolism	Proline biosynthesis
PROLDEHYDROG-RXN	1 FAD + 1 PRO --> 1 L-DELTA(1)-PYRROLINE_5-CARBOXYLATE + 1 FADH2	ACIAD1646	proline dehydrogenase	Amino acids metabolism	Proline degradation
PYRROLINECARBDEHYDROG-RXN	1 L-DELTA(1)-PYRROLINE_5-CARBOXYLATE + 1 NAD + 2 WATER --> 1 GLT + 1 NADH	ACIAD1646	1-pyrroline-5-carboxylate dehydrogenase	Amino acids metabolism	Proline degradation
DSERDEAM-RXN	1 D-SERINE --> 1 AMMONIUM + 1 PYRUVATE	ACIAD1048	d-serine dehydratase	Amino acids metabolism	Serine / glycine biosynthesis
PGLYCDEHYDROG-RXN	1 G3P + 1 NAD <-> 1 3-P-HYDROXYPYRUVATE + 1 NADH	ACIAD3302	phosphoglycerate dehydrogenase	Amino acids metabolism	Serine / glycine biosynthesis
PSERPHOSPHA-RXN	1 3-P-SERINE + 1 WATER --> 1 PI + 1 SER	ACIAD3567	phosphoserine phosphatase	Amino acids metabolism	Serine / glycine biosynthesis
PSERTRANSAM-RXN	1 3-P-HYDROXYPYRUVATE + 1 GLT <-> 1 2-KETOGLUTARATE + 1 3-P-SERINE	ACIAD2647	phosphoserine aminotransferase	Amino acids metabolism	Serine / glycine biosynthesis
ADENYLYLSULFATE-REDUCTASE-RXN	1 RED-THIOREDOXIN-MONOMER + 1 APS --> 1 OX-THIOREDOXIN-MONOMER + 1 SO3 + 1 AMP	ACIAD0833	adenylylsulfate reductase	Amino acids metabolism	Sulfur metabolism
SULFATE-ADENYLYLTRANS-RXN	1 SULFATE + 1 ATP <-> 1 PPI + 1 APS	ACIAD1073 and ACIAD1072	sulfate adenylyltransferase	Amino acids metabolism	Sulfur metabolism
SULFITE-REDUCT-RXN	1 SO3 + 3 NADPH <-> 1 HS + 3 NADP + 3 WATER	ACIAD2982 and ACIAD2981	sulfite reductase (nadph)	Amino acids metabolism	Sulfur metabolism
ASPARTATEKIN-RXN	1 L-ASPARTATE + 1 ATP --> 1 L-BETA-ASPARTYL-P + 1 ADP	ACIAD1252	aspartate kinase	Amino acids metabolism	Threonine biosynthesis
ASPARTATE-SEMIALDEHYDE-DEHYDROGENASE-RXN	1 L-BETA-ASPARTYL-P + 1 NADPH <-> 1 PI + 1 L-ASPARTATE-SEMIALDEHYDE + 1 NADP	ACIAD0479	aspartate-semialdehyde dehydrogenase	Amino acids metabolism	Threonine biosynthesis
HOMOSERDEHYDROG-RXN	1 L-ASPARTATE-SEMIALDEHYDE + 1 NADPH <-> 1 HOMO-SER + 1 NADP	ACIAD0264	homoserine dehydrogenase	Amino acids metabolism	Threonine biosynthesis
HOMOSERKIN-RXN	1 HOMO-SER + 1 ATP <-> 1 O-PHOSPHO-L-HOMOSERINE + 1 ADP	ACIAD0834 or ACIAD1457 or ACIAD3403	homoserine kinase	Amino acids metabolism	Threonine biosynthesis
THRESYN-RXN	1 O-PHOSPHO-L-HOMOSERINE + 1 WATER --> 1 PI + 1 THR	ACIAD0263	threonine synthase	Amino acids metabolism	Threonine biosynthesis
6.3.5.6-RXN	1 ASPARTYL-TRNAASN + 1 GLN + 1 ATP --> 1 PI + 1 GLT + 1 ADP + 1 CHARGED-ASN-TRNAS	ACIAD0822 and ACIAD0823 and ACIAD0824	asparaginyl-trna synthetase (glutamine-hydrolyzing)	Amino acids metabolism	tRNA charging pathway
ALANINE--TRNA-LIGASE-RXN	1 L-ALPHA-ALANINE + 1 ATP + 1 ALA-TRNAS --> 1 AMP + 1 PPI + 1 CHARGED-ALA-TRNAS	ACIAD1253	alanine--trna ligase	Amino acids metabolism	tRNA charging pathway
ARGININE--TRNA-LIGASE-RXN	1 ARG + 1 ARG-TRNAS + 1 ATP --> 1 AMP + 1 PPI + 1 CHARGED-ARG-TRNAS	ACIAD0164	arginine--trna ligase	Amino acids metabolism	tRNA charging pathway
ASPARTATE--TRNAASN-LIGASE-RXN	1 ASN-TRNAS + 1 L-ASPARTATE + 1 ATP --> 1 ASPARTYL-TRNAASN + 1 AMP + 1 PPI	ACIAD0609	aspartate--trna(asn) ligase	Amino acids metabolism	tRNA charging pathway
ASPARTATE--TRNA-LIGASE-RXN	1 ASP-TRNAS + 1 L-ASPARTATE + 1 ATP --> 1 AMP + 1 CHARGED-ASP-TRNAS + 1 PPI	ACIAD0609	aspartate--trna ligase	Amino acids metabolism	tRNA charging pathway
CYSTEINE--TRNA-LIGASE-RXN	1 CYS-TRNAS + 1 CYS + 1 ATP --> 1 AMP + 1 PPI + 1 CHARGED-CYS-TRNAS	ACIAD1481	cysteine--trna ligase	Amino acids metabolism	tRNA charging pathway
GLUTAMINE--TRNA-LIGASE-RXN	1 GLN-TRNAS + 1 GLN + 1 ATP --> 1 AMP + 1 CHARGED-GLN-TRNAS + 1 PPI	ACIAD1920	glutamine--trna ligase	Amino acids metabolism	tRNA charging pathway
GLYCINE--TRNA-LIGASE-RXN	1 GLY-TRNAS + 1 GLY + 1 ATP --> 1 AMP + 1 PPI + 1 CHARGED-GLY-TRNAS	ACIAD3268 and ACIAD3269	glycine--trna ligase	Amino acids metabolism	tRNA charging pathway
HISTIDINE--TRNA-LIGASE-RXN	1 HIS + 1 HIS-TRNAS + 1 ATP --> 1 AMP + 1 CHARGED-HIS-TRNAS + 1 PPI	ACIAD0562	histidine--trna ligase	Amino acids metabolism	tRNA charging pathway
ISOLEUCINE--TRNA-LIGASE-RXN	1 ILE-TRNAS + 1 ILE + 1 ATP --> 1 CHARGED-ILE-TRNAS + 1 AMP + 1 PPI	ACIAD0022	isoleucine--trna ligase	Amino acids metabolism	tRNA charging pathway
LEUCINE--TRNA-LIGASE-RXN	1 LEU-TRNAS + 1 LEU + 1 ATP --> 1 AMP + 1 PPI + 1 CHARGED-LEU-TRNAS	ACIAD3106	leucine--trna ligase	Amino acids metabolism	tRNA charging pathway
LYSINE--TRNA-LIGASE-RXN	1 LYS-TRNAS + 1 LYS + 1 ATP --> 1 CHARGED-LYS-TRNAS + 1 AMP + 1 PPI	ACIAD1069	lysine--trna ligase	Amino acids metabolism	tRNA charging pathway
METHIONINE--TRNA-LIGASE-RXN	1 MET + 1 MET-TRNAS + 1 ATP --> 1 AMP + 1 CHARGED-MET-TRNAS + 1 PPI	ACIAD0768	methionine--trna ligase	Amino acids metabolism	tRNA charging pathway
PHENYLALANINE--TRNA-LIGASE-RXN	1 PHE + 1 PHE-TRNAS + 1 ATP --> 1 AMP + 1 CHARGED-PHE-TRNAS + 1 PPI	ACIAD3041 and ACIAD3042	phenylalanine--trna ligase	Amino acids metabolism	tRNA charging pathway
PROLINE--TRNA-LIGASE-RXN	1 PRO + 1 PRO-TRNAS + 1 ATP --> 1 AMP + 1 CHARGED-PRO-TRNAS + 1 PPI	ACIAD0782	proline--trna ligase	Amino acids metabolism	tRNA charging pathway
SERINE--TRNA-LIGASE-RXN	1 SER + 1 SER-TRNAS + 1 ATP --> 1 AMP + 1 PPI + 1 CHARGED-SER-TRNAS	ACIAD2935	serine--trna ligase	Amino acids metabolism	tRNA charging pathway
THREONINE--TRNA-LIGASE-RXN	1 ATP + 1 THR + 1 THR-TRNAS --> 1 AMP + 1 PPI + 1 CHARGED-THR-TRNAS	ACIAD3055	threonine--trna ligase	Amino acids metabolism	tRNA charging pathway
TRYPTOPHAN--TRNA-LIGASE-RXN	1 TRP-TRNAS + 1 TRP + 1 ATP --> 1 CHARGED-TRP-TRNAS + 1 AMP + 1 PPI	ACIAD2871	tryptophan--trna ligase	Amino acids metabolism	tRNA charging pathway
TYROSINE--TRNA-LIGASE-RXN	1 TYR + 1 TYR-TRNAS + 1 ATP --> 1 AMP + 1 CHARGED-TYR-TRNAS + 1 PPI	ACIAD0013	tyrosine--trna ligase	Amino acids metabolism	tRNA charging pathway
VALINE--TRNA-LIGASE-RXN	1 VAL + 1 VAL-TRNAS + 1 ATP --> 1 AMP + 1 CHARGED-VAL-TRNAS + 1 PPI	ACIAD2950	valine--trna ligase	Amino acids metabolism	tRNA charging pathway
ANTHRANSYN-RXN	1 GLN + 1 CHORISMATE <-> 1 GLT + 1 PYRUVATE + 1 ANTHRANILATE	ACIAD0297 and ACIAD2461	anthranilate synthase	Amino acids metabolism	Tryptophan biosynthesis
IGPSYN-RXN	1 CARBOXYPHENYLAMINO-DEOXYRIBULOSE-P --> 1 INDOLE-3-GLYCEROL-P + 1 CARBON-DIOXIDE + 1 WATER	ACIAD2463	indole-3-glycerol-phosphate synthase	Amino acids metabolism	Tryptophan biosynthesis
PRAISOM-RXN	1 N-(5-PHOSPHORIBOSYL)-ANTHRANILATE --> 1 CARBOXYPHENYLAMINO-DEOXYRIBULOSE-P	ACIAD0635	phosphoribosylanthranilate isomerase	Amino acids metabolism	Tryptophan biosynthesis
PRTRANS-RXN	1 PRPP + 1 ANTHRANILATE <-> 1 N-(5-PHOSPHORIBOSYL)-ANTHRANILATE + 1 PPI	ACIAD2462	anthranilate phosphoribosyltransferase	Amino acids metabolism	Tryptophan biosynthesis
TRYPSYN-RXN	1 INDOLE-3-GLYCEROL-P + 1 SER --> 1 TRP + 1 GAP + 1 WATER	ACIAD0642 and ACIAD0636	tryptophan synthase	Amino acids metabolism	Tryptophan biosynthesis
ALLOPHANATE-HYDROLASE-RXN	1 WATER + 1 CPD-578 --> 2 AMMONIUM + 2 CARBON-DIOXIDE	ACIAD2518	allophanate hydrolase	Amino acids metabolism	Urea degradation
UREASE-RXN	1 UREA + 1 WATER --> 2 AMMONIUM + 1 CARBON-DIOXIDE	ACIAD1089 and ACIAD1090 and ACIAD1091	urease	Amino acids metabolism	Urea degradation
ACETATE--COA-LIGASE-RXN	1 CO-A + 1 ACET + 1 ATP --> 1 AMP + 1 PPI + 1 ACETYL-COA	ACIAD1606 or ACIAD1611 or ACIAD3475	acetate--coa ligase	Central metabolism	Acetate metabolism
ACETATEKIN-RXN	1 ACET + 1 ATP <-> 1 ADP + 1 ACETYL-P	ACIAD0541	acetate kinase	Central metabolism	Acetate metabolism
PHOSACETYLTRANS-RXN	1 CO-A + 1 ACETYL-P <-> 1 PI + 1 ACETYL-COA	ACIAD2287 or ACIAD0540	phosphate acetyltransferase	Central metabolism	Acetate metabolism
GROWTH-RXN	0.003 LPS_W + 0.2 RNA_W + 0.028 PEPTIDO_W[E] + 0.032 DNA_W + 0.002 TRIACYLGLYCEROL_W + 0.041 PL_W + 0.032 COFACTOR_W + 0.633 PROTEIN_W + 0.006 WAX-ESTER_W + 0.002 AFATTYACID_FREE_W + 40 WATER + 0.021 POLYSACCH_FREE_W + 40 ATP --> 40 PI + 40 ADP		overall biomass assembly	Central metabolism	Biomass assembly
2OXOGLUTARATEDEH-RXN	1 2-KETOGLUTARATE + 1 NAD + 1 CO-A --> 1 NADH + 1 SUC-COA + 1 CARBON-DIOXIDE	ACIAD2876 and ACIAD2875 and ACIAD2874	2-oxogluterate dehydrogenase	Central metabolism	Citrate cycle (TCA)
ACONITATEDEHYDR-RXN	1 CIT <-> 1 CIS-ACONITATE + 1 WATER	ACIAD2395 or ACIAD3090 or ACIAD2755	aconitase (citrate hydro-lyase)	Central metabolism	Citrate cycle (TCA)
ACONITATEHYDR-RXN	1 CIS-ACONITATE + 1 WATER <-> 1 THREO-D(S)-ISO-CITRATE	ACIAD3090 or ACIAD2395 or ACIAD2755	aconitase (isocitrate hydro-lyase)	Central metabolism	Citrate cycle (TCA)
CITSYN-RXN	1 OXALACETIC_ACID + 1 WATER + 1 ACETYL-COA --> 1 CIT + 1 CO-A	ACIAD2886	citrate (si)-synthase	Central metabolism	Citrate cycle (TCA)
FUMHYDR-RXN	1 FUM + 1 WATER <-> 1 MAL	ACIAD1890 or ACIAD0538	fumarate hydratase	Central metabolism	Citrate cycle (TCA)
ISOCITDEH-RXN	1 THREO-D(S)-ISO-CITRATE + 1 NADP --> 1 2-KETOGLUTARATE + 1 CARBON-DIOXIDE + 1 NADPH	ACIAD1187 or ACIAD1190	isocitrate dehydrogenase (nadp+)	Central metabolism	Citrate cycle (TCA)
MALATE-DEH-RXN	1 MAL + 1 NAD <-> 1 OXALACETIC_ACID + 1 NADH	ACIAD3155	malate dehydrogenase	Central metabolism	Citrate cycle (TCA)
MALATE-DEHYDROGENASE-(ACCEPTOR)-RXN	1 MAL + 1 UBIQUINONE-8 --> 1 OXALACETIC_ACID + 1 UBIQUINOL-8	ACIAD1007	malate dehydrogenase (acceptor)	Central metabolism	Citrate cycle (TCA)
SUCCCOASYN-RXN	1 PI + 1 SUC-COA + 1 ADP <-> 1 SUC + 1 CO-A + 1 ATP	ACIAD2873 and ACIAD2872	succinate--coa ligase (adp-forming)	Central metabolism	Citrate cycle (TCA)
SUCC-FUM-OXRED-RXN	1 UBIQUINONE-8 + 1 SUC <-> 1 FUM + 1 UBIQUINOL-8	ACIAD2882 and ACIAD2881 and ACIAD2880 and ACIAD2879	succinate dehydrogenase	Central metabolism	Citrate cycle (TCA)
GLUCONOKIN-RXN	1 GLUCONATE + 1 ATP <-> 1 6-P-GLUCONATE + 1 ADP	ACIAD0545	gluconokinase	Central metabolism	Entner-Doudoroff pathway
GLUCONOLACT-RXN	1 GLC-D-LACTONE[P] + 1 WATER[P] <-> 1 GLUCONATE[P]	ACIAD2819	gluconolactonase	Central metabolism	Entner-Doudoroff pathway
KDPGALDOL-RXN	1 2-KETO-3-DEOXY-6-P-GLUCONATE <-> 1 PYRUVATE + 1 GAP	ACIAD0543	2-dehydro-3-deoxyphosphogluconate aldolase	Central metabolism	Entner-Doudoroff pathway
PGLUCONDEHYDRAT-RXN	1 6-P-GLUCONATE <-> 1 2-KETO-3-DEOXY-6-P-GLUCONATE + 1 WATER	ACIAD0542	phosphogluconate dehydratase	Central metabolism	Entner-Doudoroff pathway
PQQ-OXID-RXN	1 CPD-104[P] --> 1 PQQ[P]		pyrroloquinoline-quinone oxidation	Central metabolism	Entner-Doudoroff pathway
RXNIM-3886	1 PQQ[P] + 1 GLC[P] --> 1 GLC-D-LACTONE[P] + 1 CPD-104[P]	ACIAD2983 or ACIAD3598	glucose dehydrogenase [pyrroloquinoline-quinone]	Central metabolism	Entner-Doudoroff pathway
GLYC3PDEHYDROGBIOSYN-RXN	1 NADP + 1 GLYCEROL-3P <-> 1 NADPH + 1 DIHYDROXY-ACETONE-PHOSPHATE	ACIAD1317	glycerol-3-phosphate dehydrogenase (nad(p)+)	Central metabolism	Glycerol metabolism
GLYC3PDEHYDROG-RXN	1 FAD + 1 GLYCEROL-3P --> 1 FADH2 + 1 DIHYDROXY-ACETONE-PHOSPHATE	ACIAD2844	glycerol-3-phosphate dehydrogenase	Central metabolism	Glycerol metabolism
GLYCEROL-KIN-RXN	1 GLYCEROL + 1 ATP --> 1 GLYCEROL-3P + 1 ADP	ACIAD0930	glycerol kinase	Central metabolism	Glycerol metabolism
1.2.1.9-RXN	1 NADP + 1 GAP + 1 WATER --> 1 G3P + 1 NADPH	ACIAD0546	glyceraldehyde-3-phosphate dehydrogenase (nadp+)	Central metabolism	Glycolysis/gluconeogenesis
2PGADEHYDRAT-RXN	1 2-PG <-> 1 PHOSPHO-ENOL-PYRUVATE + 1 WATER	ACIAD2001	phosphopyruvate hydratase	Central metabolism	Glycolysis/gluconeogenesis
3PGAREARR-RXN	1 G3P <-> 1 2-PG	ACIAD0256	phosphoglycerate mutase	Central metabolism	Glycolysis/gluconeogenesis
4.1.1.32-RXN	1 OXALACETIC_ACID + 1 GTP --> 1 GDP + 1 PHOSPHO-ENOL-PYRUVATE + 1 CARBON-DIOXIDE	ACIAD2842	phosphoenolpyruvate carboxykinase (gtp)	Central metabolism	Glycolysis/gluconeogenesis
F16ALDOLASE-RXN	1 GAP + 1 DIHYDROXY-ACETONE-PHOSPHATE <-> 1 FRUCTOSE-16-DIPHOSPHATE	ACIAD1925	fructose-bisphosphate aldolase	Central metabolism	Glycolysis/gluconeogenesis
F16BDEPHOS-RXN	1 FRUCTOSE-16-DIPHOSPHATE + 1 WATER --> 1 PI + 1 FRUCTOSE-6P	ACIAD2625	fructose-bisphosphatase	Central metabolism	Glycolysis/gluconeogenesis
GAPOXNPHOSPHN-RXN	1 PI + 1 GAP + 1 NAD <-> 1 NADH + 1 DPG	ACIAD2565	glyceraldehyde 3-phosphate dehydrogenase (phosphorylating)	Central metabolism	Glycolysis/gluconeogenesis
PEPCARBOX-RXN	1 PHOSPHO-ENOL-PYRUVATE + 1 CARBON-DIOXIDE + 1 WATER --> 1 PI + 1 OXALACETIC_ACID	ACIAD3627	phosphoenolpyruvate carboxylase	Central metabolism	Glycolysis/gluconeogenesis
PGLUCISOM-RXN	1 GLC-6-P <-> 1 FRUCTOSE-6P	ACIAD0101	glucose-6-phosphate isomerase	Central metabolism	Glycolysis/gluconeogenesis
PHOSGLYPHOS-RXN	1 DPG + 1 ADP <-> 1 G3P + 1 ATP	ACIAD1927	phosphoglycerate kinase	Central metabolism	Glycolysis/gluconeogenesis
PHOSPHOGLUCMUT-RXN	1 GLC-1-P <-> 1 GLC-6-P	ACIAD0104	phosphoglucomutase	Central metabolism	Glycolysis/gluconeogenesis
TRIOSEPISOMERIZATION-RXN	1 GAP <-> 1 DIHYDROXY-ACETONE-PHOSPHATE	ACIAD0363	triosephosphate isomerase	Central metabolism	Glycolysis/gluconeogenesis
ISOCIT-CLEAV-RXN	1 THREO-D(S)-ISO-CITRATE --> 1 GLYOX + 1 SUC	ACIAD1084	isocitrate lyase	Central metabolism	Glyoxylate shunt
MALSYN-RXN	1 GLYOX + 1 WATER + 1 ACETYL-COA --> 1 MAL + 1 CO-A	ACIAD2335	malate synthase	Central metabolism	Glyoxylate shunt
ATP-DRAIN-RXN	1 WATER + 1 ATP --> 1 PI + 1 PROTON + 1 ADP		atp maintenance requirement	Central metabolism	Maintenance flux
RXNIM-3991	1 MALONATE --> 1 CARBON-DIOXIDE + 1 ACET	ACIAD1757 and ACIAD1756 and ACIAD1755 and ACIAD1753 and ACIAD1754 and ACIAD1758 and ACIAD1759	malonate decarboxylase	Central metabolism	Malonate metabolism
CO2-DISS-RXN	1 CARBON-DIOXIDE + 1 WATER <-> 1 HCO3 + 1 PROTON	SPONT	dissolution of carbon dioxide	Central metabolism	Other
1TRANSKETO-RXN	1 XYLULOSE-5-PHOSPHATE + 1 RIBOSE-5P <-> 1 D-SEDOHEPTULOSE-7-P + 1 GAP	ACIAD2035	transketolase (ribose-5p)	Central metabolism	Pentose phosphate
2TRANSKETO-RXN	1 ERYTHROSE-4P + 1 XYLULOSE-5-PHOSPHATE <-> 1 GAP + 1 FRUCTOSE-6P	ACIAD2035	transketolase (erythrose-4p)	Central metabolism	Pentose phosphate
RIB5PISOM-RXN	1 RIBOSE-5P <-> 1 RIBULOSE-5P	ACIAD1358	ribose 5-phosphate epimerase	Central metabolism	Pentose phosphate
RIBULP3EPIM-RXN	1 RIBULOSE-5P <-> 1 XYLULOSE-5-PHOSPHATE	ACIAD0685	ribulose phosphate 3-epimerase	Central metabolism	Pentose phosphate
TRANSALDOL-RXN	1 D-SEDOHEPTULOSE-7-P + 1 GAP <-> 1 ERYTHROSE-4P + 1 FRUCTOSE-6P	ACIAD1980	transaldolase	Central metabolism	Pentose phosphate
2-METHYLCITRATE-DEHYDRATASE-RXN	1 CPD-622 <-> 1 CPD-1136 + 1 WATER	ACIAD2755	2-methylcitrate dehydratase	Central metabolism	Propionate metabolism / methylcitrate pathway
2-METHYLCITRATE-SYNTHASE-RXN	1 OXALACETIC_ACID + 1 PROPIONYL-COA + 1 WATER --> 1 CO-A + 1 CPD-622	ACIAD2756	2-methylcitrate synthase	Central metabolism	Propionate metabolism / methylcitrate pathway
METHYLISOCITRATE-LYASE-RXN	1 CPD-618 --> 1 PYRUVATE + 1 SUC	ACIAD2758	methylisocitrate lyase	Central metabolism	Propionate metabolism / methylcitrate pathway
PROPIONATE--COA-LIGASE-RXN	1 PROPIONATE + 1 CO-A + 1 ATP --> 1 AMP + 1 PPI + 1 PROPIONYL-COA	ACIAD3475	propionate--coa ligase	Central metabolism	Propionate metabolism / methylcitrate pathway
PROPKIN-RXN	1 PROPIONATE + 1 ATP <-> 1 PROPIONYL-P + 1 ADP	ACIAD0541	propionate kinase	Central metabolism	Propionate metabolism / methylcitrate pathway
PTAALT-RXN	1 PROPIONYL-P + 1 CO-A <-> 1 PI + 1 PROPIONYL-COA	ACIAD0540	phosphate acetyltransferase	Central metabolism	Propionate metabolism / methylcitrate pathway
RXN0-311	1 CPD-1136 + 1 WATER <-> 1 CPD-618	ACIAD2755	methyl-cis-aconitic acid hydratase	Central metabolism	Propionate metabolism / methylcitrate pathway
MALIC-NADP-RXN	1 MAL + 1 NADP --> 1 PYRUVATE + 1 CARBON-DIOXIDE + 1 NADPH	ACIAD2287	malate dehydrogenase (oxaloacetate decarboxylating) (nadp+)	Central metabolism	Pyruvate metabolism
MALIC-NAD-RXN	1 MAL + 1 NAD --> 1 NADH + 1 PYRUVATE + 1 CARBON-DIOXIDE	ACIAD0166	malate dehydrogenase (oxaloacetate decarboxylating)	Central metabolism	Pyruvate metabolism
PEPSYNTH-RXN	1 PYRUVATE + 1 WATER + 1 ATP --> 1 PI + 1 AMP + 1 PHOSPHO-ENOL-PYRUVATE	ACIAD2423	pyruvate,water dikinase	Central metabolism	Pyruvate metabolism
PYRUVDEH-RXN	1 PYRUVATE + 1 NAD + 1 CO-A --> 1 NADH + 1 CARBON-DIOXIDE + 1 ACETYL-COA	ACIAD3507 and ACIAD3506 and ACIAD2874	pyruvate dehydrogenase	Central metabolism	Pyruvate metabolism
PYRUVOXID-RXN	1 PYRUVATE + 1 UBIQUINONE-8 + 1 WATER --> 1 UBIQUINOL-8 + 1 CARBON-DIOXIDE + 1 ACET	ACIAD3381	pyruvate dehydrogenase (cytochrome)	Central metabolism	Pyruvate metabolism
CATAL-RXN	2 HYDROGEN-PEROXIDE --> 1 OXYGEN-MOLECULE + 2 WATER	ACIAD0451	catalase	Central metabolism	Radicals detoxification
GLUTATHIONE-PEROXIDASE-RXN	1 HYDROGEN-PEROXIDE + 2 GLUTATHIONE --> 1 OXIDIZED-GLUTATHIONE + 2 WATER	ACIAD0193 or ACIAD2085	glutathione peroxidase	Central metabolism	Radicals detoxification
GLUTATHIONE-REDUCT-NADPH-RXN	1 OXIDIZED-GLUTATHIONE + 1 PROTON + 1 NADPH <-> 1 NADP + 2 GLUTATHIONE		glutathione reductase (nadph)	Central metabolism	Radicals detoxification
SUPEROX-DISMUT-RXN	2 PROTON + 2 SUPER-OXIDE --> 1 OXYGEN-MOLECULE + 1 HYDROGEN-PEROXIDE	ACIAD1070 or ACIAD1346 or ACIAD2072	superoxide dismutase	Central metabolism	Radicals detoxification
1.5.1.29-RXN	1 FMNH2 + 1 NAD <-> 1 FMN + 1 NADH	ACIAD3470	fmn reductase	Central metabolism	Respiration
1.6.1.2-RXN	1 NADH + 1 NADP + 2 PROTON[P] --> 2 PROTON + 1 NADPH + 1 NAD	ACIAD3078 and ACIAD3079 and ACIAD3080	nad(p)(+) transhydrogenase (ab-specific)	Central metabolism	Respiration
ATPSYN-RXN	1 PI + 4 PROTON[P] + 1 ADP <-> 3 PROTON + 1 WATER + 1 ATP	ACIAD0178 and ACIAD0180 and ACIAD0182 and ACIAD0183 and ACIAD0184 and ACIAD0185 and ACIAD0186 and ACIAD0187 and ACIAD0188	h(+)-transporting atp synthase	Central metabolism	Respiration
CYT-UBIQUINOL-OXID-D-RXN	1 OXYGEN-MOLECULE + 4 PROTON + 2 UBIQUINOL-8 --> 2 UBIQUINONE-8 + 2 WATER + 4 PROTON[P]	ACIAD2290 and ACIAD2291	cytochrome oxidase bd	Central metabolism	Respiration
CYT-UBIQUINOL-OXID-O-RXN	1 OXYGEN-MOLECULE + 8 PROTON + 2 UBIQUINOL-8 --> 2 UBIQUINONE-8 + 2 WATER + 8 PROTON[P]	ACIAD2428 and ACIAD2427 and ACIAD2426 and ACIAD2425	cytochrome oxidase bo	Central metabolism	Respiration
FAD-UBIQUINONE-RXN	1 UBIQUINONE-8 + 1 FADH2 --> 1 FAD + 1 UBIQUINOL-8		fad oxidation	Central metabolism	Respiration
NADH-DEHYDROG-A-RXN	5 PROTON + 1 NADH + 1 UBIQUINONE-8 --> 1 UBIQUINOL-8 + 1 NAD + 4 PROTON[P]	ACIAD0743 and ACIAD0742 and ACIAD0741 and ACIAD0740 and ACIAD0739 and ACIAD0738 and ACIAD0737 and ACIAD0736 and ACIAD0735 and ACIAD0734 and ACIAD0733 and ACIAD0731 and ACIAD0730	nadh dehydrogenase (ubiquinone)	Central metabolism	Respiration
NADH-DEHYDROGENASE-RXN	1 PROTON + 1 NADH + 1 UBIQUINONE-8 --> 1 UBIQUINOL-8 + 1 NAD	ACIAD3633	nadh dehydrogenase	Central metabolism	Respiration
PYRNUTRANSHYDROGEN-RXN	1 NADPH + 1 NAD --> 1 NADH + 1 NADP	ACIAD2274	nad(p)(+) transhydrogenase (b-specific)	Central metabolism	Respiration
THIOREDOXIN-REDUCT-NADPH-RXN	1 OX-THIOREDOXIN-MONOMER + 1 NADPH <-> 1 NADP + 1 RED-THIOREDOXIN-MONOMER	ACIAD0890	thioredoxin reductase (nadph)	Central metabolism	Respiration
COFACTORSYN-RXN	0.07 FAD + 0.07 FMN + 0.08 UNDECAPRENYL-DIPHOSPHATE + 0.08 PROTOHEME + 0.08 S-ADENOSYLMETHIONINE + 0.08 THIAMINE-PYROPHOSPHATE + 0.08 PYRIDOXAL_PHOSPHATE + 0.07 NADP + 0.08 UBIQUINONE-8 + 0.08 SIROHEME + 0.07 NAD + 0.08 CO-A + 0.08 THF --> 0.61 COFACTOR_W		cofactor assembly	Cofactors biosynthesis	Biomass assembly
2.8.1.6-RXN	1 CYS + 1 DETHIOBIOTIN <-> 1 L-ALPHA-ALANINE + 1 BIOTIN	ACIAD2045	biotin synthase	Cofactors biosynthesis	Biotin biosynthesis
6-CARBOXYHEXANOATE--COA-LIGASE-RXN	1 CO-A + 1 ATP + 1 CPD-205 <-> 1 AMP + 1 PPI + 1 6-CARBOXYHEXANOYL-COA	ACIAD1826	6-carboxyhexanoate--coa ligase	Cofactors biosynthesis	Biotin biosynthesis
7KAPSYN-RXN	1 L-ALPHA-ALANINE + 1 6-CARBOXYHEXANOYL-COA --> 1 8-AMINO-7-OXONONANOATE + 1 CARBON-DIOXIDE + 1 CO-A	ACIAD0857	8-amino-7-oxononanoate synthase	Cofactors biosynthesis	Biotin biosynthesis
DAPASYN-RXN	1 S-ADENOSYLMETHIONINE + 1 8-AMINO-7-OXONONANOATE <-> 1 DIAMINONONANOATE + 1 S-ADENOSYL-4-METHYLTHIO-2-OXOBUTANOATE	ACIAD0856	adenosylmethionine--8-amino-7-oxononanoate aminotransferase	Cofactors biosynthesis	Biotin biosynthesis
DETHIOBIOTIN-SYN-RXN	1 DIAMINONONANOATE + 1 CARBON-DIOXIDE + 1 ATP --> 1 PI + 1 DETHIOBIOTIN + 1 ADP	ACIAD0859	dethiobiotin synthase	Cofactors biosynthesis	Biotin biosynthesis
2-DEHYDROPANTOATE-REDUCT-RXN	1 NADP + 1 L-PANTOATE <-> 1 2-DEHYDROPANTOATE + 1 NADPH	ACIAD3102	2-dehydropantoate 2-reductase	Cofactors biosynthesis	Coenzyme A biosynthesis
3-CH3-2-OXOBUTANOATE-OH-CH3-XFER-RXN	1 METHYLENE-THF + 1 WATER + 1 2-KETO-ISOVALERATE --> 1 2-DEHYDROPANTOATE + 1 THF	ACIAD3061	3-methyl-2-oxobutanoate hydroxymethyltransferase	Cofactors biosynthesis	Coenzyme A biosynthesis
ASPDECARBOX-RXN	1 L-ASPARTATE --> 1 B-ALANINE + 1 CARBON-DIOXIDE	ACIAD2911	aspartate 1-decarboxylase	Cofactors biosynthesis	Coenzyme A biosynthesis
DEPHOSPHOCOAKIN-RXN	1 ATP + 1 DEPHOSPHO-COA <-> 1 CO-A + 1 ADP	ACIAD0359	dephospho-coa kinase	Cofactors biosynthesis	Coenzyme A biosynthesis
PANTEPADENYLYLTRAN-RXN	1 PANTETHEINE-P + 1 ATP <-> 1 PPI + 1 DEPHOSPHO-COA	ACIAD2893	pantetheine-phosphate adenylyltransferase	Cofactors biosynthesis	Coenzyme A biosynthesis
PANTOATE-BETA-ALANINE-LIG-RXN	1 B-ALANINE + 1 L-PANTOATE + 1 ATP <-> 1 AMP + 1 PPI + 1 PANTOTHENATE	ACIAD3060	pantoate--beta-alanine ligase	Cofactors biosynthesis	Coenzyme A biosynthesis
PANTOTHENATE-KIN-RXN	1 PANTOTHENATE + 1 ATP <-> 1 4-P-PANTOTHENATE + 1 ADP	ACIAD0840	pantothenate kinase	Cofactors biosynthesis	Coenzyme A biosynthesis
P-PANTOCYSDECARB-RXN	1 4-PHOSPHOPANTOTHENOYLCYSTEINE --> 1 PANTETHEINE-P + 1 CARBON-DIOXIDE	ACIAD3125	phosphopantothenoylcysteine decarboxylase	Cofactors biosynthesis	Coenzyme A biosynthesis
P-PANTOCYSLIG-RXN	1 CTP + 1 CYS + 1 4-P-PANTOTHENATE <-> 1 CMP + 1 4-PHOSPHOPANTOTHENOYLCYSTEINE + 1 PPI	ACIAD3125	phosphopantothenate--cysteine ligase	Cofactors biosynthesis	Coenzyme A biosynthesis
DIOHBUTANONEPSYN-RXN	1 RIBULOSE-5P <-> 1 FORMATE + 1 DIHYDROXY-BUTANONE-P	ACIAD2913 or ACIAD3570	3,4-dihydroxy-2-butanone-4-phosphate synthase	Cofactors biosynthesis	FMN / FAD biosynthesis
FADSYN-RXN	1 FMN + 1 ATP <-> 1 FAD + 1 PPI	ACIAD0023	fmn adenylyltransferase	Cofactors biosynthesis	FMN / FAD biosynthesis
GTP-CYCLOHYDRO-II-RXN	1 GTP + 3 WATER <-> 1 FORMATE + 1 DIAMINO-OH-PHOSPHORIBOSYLAMINO-PYR + 1 PPI	ACIAD3249	gtp cyclohydrolase ii	Cofactors biosynthesis	FMN / FAD biosynthesis
LUMAZINESYN-RXN	1 AMINO-RIBOSYLAMINO-1H-3H-PYR-DIONE + 1 DIHYDROXY-BUTANONE-P --> 1 PI + 1 DIMETHYL-D-RIBITYL-LUMAZINE + 2 WATER	ACIAD3571	lumazine synthase	Cofactors biosynthesis	FMN / FAD biosynthesis
RIBOFLAVINKIN-RXN	1 RIBOFLAVIN + 1 ATP <-> 1 FMN + 1 ADP	ACIAD0023	riboflavin kinase	Cofactors biosynthesis	FMN / FAD biosynthesis
RIBOFLAVINSYNDEAM-RXN	1 DIAMINO-OH-PHOSPHORIBOSYLAMINO-PYR + 1 WATER --> 1 AMMONIUM + 1 AMINO-RIBOSYLAMINO-1H-3H-PYR-DIONE-P	ACIAD0247	diaminohydroxyphosphoribosylaminopyrimidine deaminase (riboflavin-specific deaminase)	Cofactors biosynthesis	FMN / FAD biosynthesis
RIBOFLAVINSYNREDUC-RXN	1 AMINO-RIBOSYLAMINO-1H-3H-PYR-DIONE-P + 1 NADPH <-> 1 NADP + 1 AMINO-DIOXY-PHOSPHORIBITYLAMINO-PYR	ACIAD0247	5-amino-6-(5- phosphoribosylamino)uracil reductase (htp reductase)	Cofactors biosynthesis	FMN / FAD biosynthesis
RIBOFLAVIN-SYN-RXN	2 DIMETHYL-D-RIBITYL-LUMAZINE <-> 1 AMINO-RIBOSYLAMINO-1H-3H-PYR-DIONE + 1 RIBOFLAVIN	ACIAD0249	riboflavin synthase	Cofactors biosynthesis	FMN / FAD biosynthesis
RIBOPHOSPHAT-RXN	1 AMINO-DIOXY-PHOSPHORIBITYLAMINO-PYR + 1 WATER --> 1 PI + 1 AMINO-RIBOSYLAMINO-1H-3H-PYR-DIONE		pyrimidine phosphatase	Cofactors biosynthesis	FMN / FAD biosynthesis
ADCLY-RXN	1 4-AMINO-4-DEOXYCHORISMATE <-> 1 PYRUVATE + 1 P-AMINO-BENZOATE	ACIAD2590	4-amino-4-deoxychorismate lyase	Cofactors biosynthesis	Folate metabolism
CPD-1301-ACTIVATION-RXN	1 NADH + 1 CPD-1301 + 1 SER <-> 1 GLY + 1 CPD-1302 + 1 NAD + 1 WATER	ACIAD2255 and ACIAD2283	5-methyltetrahydropteroyltri-l-glutamate synthesis	Cofactors biosynthesis	Folate metabolism
DIHYDROFOLATEREDUCT-RXN	1 NADP + 1 THF <-> 1 DIHYDROFOLATE + 1 NADPH	ACIAD0514	dihydrofolate reductase	Cofactors biosynthesis	Folate metabolism
DIHYDROFOLATESYNTH-RXN	1 7,8-DIHYDROPTEROATE + 1 GLT + 1 ATP --> 1 PI + 1 DIHYDROFOLATE + 1 ADP	ACIAD0644	dihydrofolate synthase	Cofactors biosynthesis	Folate metabolism
DIHYDRONEOPTERIN-MONO-P-DEPHOS-RXN	1 DIHYDRONEOPTERIN-P + 1 WATER --> 1 PI + 1 DIHYDRO-NEO-PTERIN		dihydroneopterin monophosphate dephosphorylase	Cofactors biosynthesis	Folate metabolism
FOLYLPOLYGLUTAMATESYNTH-RXN	2 GLT + 2 ATP + 1 THF --> 2 PI + 1 CPD-1301 + 2 ADP	ACIAD0644	folylpolyglutamate synthase	Cofactors biosynthesis	Folate metabolism
FORMYLTHFDEFORMYL-RXN	1 10-FORMYL-THF + 1 WATER --> 1 FORMATE + 1 THF	ACIAD2554 or ACIAD0505	formyltetrahydrofolate deformylase	Cofactors biosynthesis	Folate metabolism
GTP-CYCLOHYDRO-I-RXN	1 GTP + 2 WATER <-> 1 FORMATE + 1 DIHYDRONEOPTERIN-P3	ACIAD2470	gtp cyclohydrolase i	Cofactors biosynthesis	Folate metabolism
H2NEOPTERINALDOL-RXN	1 DIHYDRO-NEO-PTERIN --> 1 AMINO-OH-HYDROXYMETHYL-DIHYDROPTERIDINE + 1 GLYCOLALDEHYDE	ACIAD2408	dihydroneopterin aldolase	Cofactors biosynthesis	Folate metabolism
H2NEOPTERINP3PYROPHOSPHOHYDRO-RXN	1 WATER + 1 DIHYDRONEOPTERIN-P3 --> 1 DIHYDRONEOPTERIN-P + 1 PPI		dihydroneopterin triphosphate pyrophosphatase	Cofactors biosynthesis	Folate metabolism
H2PTERIDINEPYROPHOSPHOKIN-RXN	1 AMINO-OH-HYDROXYMETHYL-DIHYDROPTERIDINE + 1 ATP <-> 1 DIHYDROPTERIN-CH2OH-PP + 1 AMP	ACIAD3062	2-amino-4-hydroxy-6-hydroxymethyldihydropteridine pyrophosphokinase	Cofactors biosynthesis	Folate metabolism
H2PTEROATESYNTH-RXN	1 DIHYDROPTERIN-CH2OH-PP + 1 P-AMINO-BENZOATE --> 1 7,8-DIHYDROPTEROATE + 1 PPI	ACIAD2852	dihydropteroate synthase	Cofactors biosynthesis	Folate metabolism
METHENYLTHFCYCLOHYDRO-RXN	1 WATER + 1 5,10-METHENYL-THF <-> 1 10-FORMYL-THF	ACIAD2553 or ACIAD2847	methenyltetrahydrofolate cyclohydrolase	Cofactors biosynthesis	Folate metabolism
METHYLENETHFDEHYDROG-NADP-RXN	1 NADP + 1 METHYLENE-THF <-> 1 NADPH + 1 5,10-METHENYL-THF	ACIAD2553 or ACIAD2847 or ACIAD1783	methylenetetrahydrofolate dehydrogenase (nadp+)	Cofactors biosynthesis	Folate metabolism
METHYLENETHFREDUCT-RXN	1 NAD + 1 5-METHYL-THF <-> 1 NADH + 1 METHYLENE-THF	ACIAD2283	5,10-methylenetetrahydrofolate reductase (fadh)	Cofactors biosynthesis	Folate metabolism
PABASYN-RXN	1 GLN + 1 CHORISMATE <-> 1 GLT + 1 4-AMINO-4-DEOXYCHORISMATE	ACIAD0665 and ACIAD2461	4-amino-4-deoxychorismate synthase	Cofactors biosynthesis	Folate metabolism
RXN-2881	1 FORMALDEHYDE + 1 THF --> 1 METHYLENE-THF + 1 WATER	SPONT	formaldehyde thf binding	Cofactors biosynthesis	Folate metabolism
GLUTATHIONE-SYN-RXN	1 GLY + 1 L-GAMMA-GLUTAMYLCYSTEINE + 1 ATP --> 1 PI + 1 GLUTATHIONE + 1 ADP	ACIAD3518	glutathione synthase	Cofactors biosynthesis	Glutathione biosynthesis
GLUTCYSLIG-RXN	1 CYS + 1 GLT + 1 ATP --> 1 PI + 1 L-GAMMA-GLUTAMYLCYSTEINE + 1 ADP	ACIAD3549	glutamate--cysteine ligase	Cofactors biosynthesis	Glutathione biosynthesis
DIMETHUROPORDEHYDROG-RXN	1 NAD + 1 DIHYDROSIROHYDROCHLORIN --> 1 SIROHYDROCHLORIN + 1 NADH	ACIAD2934	precorrin-2 oxidase	Cofactors biosynthesis	Heme / siroheme biosynthesis
GLURS-RXN	1 GLT-TRNAS + 1 GLT + 1 ATP <-> 1 AMP + 1 PPI + 1 CHARGED-GLT-TRNAS	ACIAD3371	glutamate--trna ligase	Cofactors biosynthesis	Heme / siroheme biosynthesis
GLUTRNAREDUCT-RXN	1 NADPH + 1 CHARGED-GLT-TRNAS <-> 1 GLT-TRNAS + 1 NADP + 1 GLUTAMATE-1-SEMIALDEHYDE	ACIAD2900	glutamyl trna reductase	Cofactors biosynthesis	Heme / siroheme biosynthesis
GSAAMINOTRANS-RXN	1 GLUTAMATE-1-SEMIALDEHYDE <-> 1 5-AMINO-LEVULINATE	ACIAD1201	glutamate-1-semialdehyde 2,1-aminomutase	Cofactors biosynthesis	Heme / siroheme biosynthesis
HEMEOSYN-RXN	1 PROTOHEME + 1 FARNESYL-PP + 1 WATER <-> 1 HEME_O + 1 PPI	ACIAD2429	protoheme ix farnesyltransferase	Cofactors biosynthesis	Heme / siroheme biosynthesis
OHMETHYLBILANESYN-RXN	4 PORPHOBILINOGEN + 1 WATER --> 4 AMMONIUM + 1 HYDROXYMETHYLBILANE	ACIAD0286	hydroxymethylbilane synthase	Cofactors biosynthesis	Heme / siroheme biosynthesis
PORPHOBILSYNTH-RXN	2 5-AMINO-LEVULINATE <-> 1 PORPHOBILINOGEN + 2 WATER	ACIAD0923	porphobilinogen synthase	Cofactors biosynthesis	Heme / siroheme biosynthesis
PROTOHEMEFERROCHELAT-RXN	1 PROTOPORPHYRIN_IX + 1 FE+2 <-> 1 PROTOHEME + 2 PROTON	ACIAD3255	ferrochelatase	Cofactors biosynthesis	Heme / siroheme biosynthesis
PROTOPORGENOXI-RXN	1 OXYGEN-MOLECULE + 1 PROTOPORPHYRINOGEN --> 1 PROTOPORPHYRIN_IX + 2 WATER		protoporphyrinogen oxidase	Cofactors biosynthesis	Heme / siroheme biosynthesis
RXN0-1461	2 OXYGEN-MOLECULE + 1 COPROPORPHYRINOGEN_III --> 2 HYDROGEN-PEROXIDE + 2 CARBON-DIOXIDE + 1 PROTOPORPHYRINOGEN	ACIAD3250	coproporphyrinogen oxidase	Cofactors biosynthesis	Heme / siroheme biosynthesis
SIROHEME-FERROCHELAT-RXN	1 SIROHYDROCHLORIN + 1 FE+2 --> 2 PROTON + 1 SIROHEME	ACIAD2934	sirohydrochlorin ferrochelatase	Cofactors biosynthesis	Heme / siroheme biosynthesis
UROGENDECARBOX-RXN	1 UROPORPHYRINOGEN-III --> 1 COPROPORPHYRINOGEN_III + 4 CARBON-DIOXIDE	ACIAD2474	uroporphyrinogen decarboxylase	Cofactors biosynthesis	Heme / siroheme biosynthesis
UROGENIIISYN-RXN	1 HYDROXYMETHYLBILANE <-> 1 UROPORPHYRINOGEN-III + 1 WATER	ACIAD0287	uroporphyrinogen-iii synthase	Cofactors biosynthesis	Heme / siroheme biosynthesis
UROPORIIIMETHYLTRANSA-RXN	1 UROPORPHYRINOGEN-III + 2 S-ADENOSYLMETHIONINE --> 2 ADENOSYL-HOMO-CYS + 1 DIHYDROSIROHYDROCHLORIN	ACIAD2934	uroporphyrinogen-iii c-methyltransferase	Cofactors biosynthesis	Heme / siroheme biosynthesis
2.4.2.12-RXN	1 PPI + 1 NICOTINAMIDE_NUCLEOTIDE <-> 1 NIACINAMIDE + 1 PRPP	ACIAD0963	nicotinamide phosphoribosyltransferase	Cofactors biosynthesis	NAD / NADP biosynthesis
2.7.7.1-RXN	1 NICOTINAMIDE_NUCLEOTIDE + 1 ATP <-> 1 PPI + 1 NAD	ACIAD2606	nicotinamide-nucleotide adenylyltransferase	Cofactors biosynthesis	NAD / NADP biosynthesis
L-ASPARTATE-OXIDASE-RXN	1 OXYGEN-MOLECULE + 1 L-ASPARTATE + 1 WATER --> 1 AMMONIUM + 1 OXALACETIC_ACID + 1 HYDROGEN-PEROXIDE	ACIAD2587	l-aspartate oxidase (producing oxaloacetate)	Cofactors biosynthesis	NAD / NADP biosynthesis
L-ASPARTATE-OXID-RXN	1 OXYGEN-MOLECULE + 1 L-ASPARTATE --> 1 IMINOASPARTATE + 1 HYDROGEN-PEROXIDE	ACIAD2587	l-aspartate oxidase (producing iminoaspartate)	Cofactors biosynthesis	NAD / NADP biosynthesis
NAD-KIN-RXN	1 NAD + 1 ATP <-> 1 NADP + 1 ADP	ACIAD2231	nad(+) kinase	Cofactors biosynthesis	NAD / NADP biosynthesis
NAD-SYNTH-GLN-RXN	1 GLN + 1 DEAMIDO-NAD + 1 WATER + 1 ATP <-> 1 AMP + 1 GLT + 1 PPI + 1 NAD	ACIAD2888	nad(+) synthase (glutamine-hydrolysing)	Cofactors biosynthesis	NAD / NADP biosynthesis
NICONUCADENYLYLTRAN-RXN	1 NICOTINATE_NUCLEOTIDE + 1 ATP --> 1 PPI + 1 DEAMIDO-NAD	ACIAD2606	nicotinate-nucleotide adenylyltransferase	Cofactors biosynthesis	NAD / NADP biosynthesis
NICOTINAMID-RXN	1 NIACINAMIDE + 1 WATER --> 1 AMMONIUM + 1 NIACINE	ACIAD3584 or ACIAD1618	nicotinamidase	Cofactors biosynthesis	NAD / NADP biosynthesis
NICOTINATEPRIBOSYLTRANS-RXN	1 PRPP + 1 NIACINE + 1 WATER + 1 ATP --> 1 PI + 1 NICOTINATE_NUCLEOTIDE + 1 PPI + 1 ADP	ACIAD3562	nicotinate phosphoribosyltransferase	Cofactors biosynthesis	NAD / NADP biosynthesis
QUINOLINATE-SYNTHA-RXN	1 IMINOASPARTATE + 1 DIHYDROXY-ACETONE-PHOSPHATE --> 1 PI + 1 QUINOLINATE + 2 WATER	ACIAD0651	quinolinate synthetase a	Cofactors biosynthesis	NAD / NADP biosynthesis
QUINOPRIBOTRANS-RXN	1 QUINOLINATE + 1 PRPP --> 1 NICOTINATE_NUCLEOTIDE + 1 PPI + 1 CARBON-DIOXIDE	ACIAD0062	nicotinate-nucleotide pyrophosphorylase (carboxylating)	Cofactors biosynthesis	NAD / NADP biosynthesis
ADOMET-DMK-METHYLTRANSFER-RXN	1 S-ADENOSYLMETHIONINE + 1 DEMETHYLMENAQUINONE --> 1 ADENOSYL-HOMO-CYS + 1 VITAMIN_K_{2}	ACIAD2118 or ACIAD0384 or ACIAD1391	s-adenosylmethione:2-demethylmenaquinol methyltransferase	Cofactors biosynthesis	Other
DHBDEHYD-RXN	1 DIHYDRO-DIOH-BENZOATE + 1 NAD --> 1 NADH + 1 2-3-DIHYDROXYBENZOATE	ACIAD2774	2,3-dihydro-2,3-dihydroxybenzoate dehydrogenase	Cofactors biosynthesis	Other
ISOCHORMAT-RXN	1 ISOCHORISMATE + 1 WATER <-> 1 DIHYDRO-DIOH-BENZOATE + 1 PYRUVATE	ACIAD0028 or ACIAD3473 or ACIAD2775	isochorismatase	Cofactors biosynthesis	Other
ISOCHORSYN-RXN	1 CHORISMATE --> 1 ISOCHORISMATE	ACIAD2776	isochorismate mutase	Cofactors biosynthesis	Other
DXPREDISOM-RXN	1 NADP + 1 2-C-METHYL-D-ERYTHRITOL-4-PHOSPHATE <-> 1 DEOXYXYLULOSE-5P + 1 NADPH	ACIAD1376	1-deoxy-d-xylulose reductoisomerase	Cofactors biosynthesis	Polyisoprenoids biosynthesis
DXS-RXN	1 PYRUVATE + 1 GAP --> 1 DEOXYXYLULOSE-5P + 1 CARBON-DIOXIDE	ACIAD3247	1-deoxy-d-xylulose 5-phosphate synthase	Cofactors biosynthesis	Polyisoprenoids biosynthesis
FPPSYN-RXN	1 GERANYL-PP + 1 DELTA(3)-ISOPENTENYL-PP <-> 1 FARNESYL-PP + 1 PPI	ACIAD2968 or ACIAD2940 or ACIAD1374	geranyltranstransferase	Cofactors biosynthesis	Polyisoprenoids biosynthesis
GPPSYN-RXN	1 DELTA(3)-ISOPENTENYL-PP + 1 DI-CH3-ALLYL-PPI <-> 1 GERANYL-PP + 1 PPI	ACIAD2968 or ACIAD2940 or ACIAD1374	dimethylallyltransferase	Cofactors biosynthesis	Polyisoprenoids biosynthesis
ISPH2-RXN	1 NADH + 1 HYDROXY-METHYL-BUTENYL-DIP <-> 1 NAD + 1 WATER + 1 DELTA(3)-ISOPENTENYL-PP	ACIAD3322	1-hydroxy-2-methyl-2-(e)-butenyl 4-diphosphate reductase (ipdp)	Cofactors biosynthesis	Polyisoprenoids biosynthesis
OPPSYN-RXN	1 FARNESYL-PP + 5 DELTA(3)-ISOPENTENYL-PP --> 1 OCTAPRENYL-DIPHOSPHATE + 5 PPI	ACIAD2940	octaprenyl pyrophosphate synthase	Cofactors biosynthesis	Polyisoprenoids biosynthesis
R142-RXN	1 CPD-77 + 1 ATP --> 1 CPD-78 + 1 ADP	ACIAD2903	4-diphosphocytidyl-2-c-methyl-d-erythritol kinase	Cofactors biosynthesis	Polyisoprenoids biosynthesis
RXN0-277	1 CTP + 1 2-C-METHYL-D-ERYTHRITOL-4-PHOSPHATE --> 1 CPD-77 + 1 PPI	ACIAD1999	2-c-methyl-d-erythritol 4-phosphate cytidylyltransferase	Cofactors biosynthesis	Polyisoprenoids biosynthesis
RXN0-302	1 CPD-78 --> 1 CMP + 1 2C-METH-D-ERYTHRITOL-CYCLODIPHOSPHATE	ACIAD1996	2c-methyl-d-erythritol 2,4-cyclodiphosphate synthase	Cofactors biosynthesis	Polyisoprenoids biosynthesis
RXN0-882	1 PROTON + 1 2C-METH-D-ERYTHRITOL-CYCLODIPHOSPHATE <-> 1 WATER + 1 HYDROXY-METHYL-BUTENYL-DIP	ACIAD0561	1-hydroxy-2-methyl-2-(e)-butenyl 4-diphosphate synthase	Cofactors biosynthesis	Polyisoprenoids biosynthesis
RXN0-884	1 PROTON + 1 NADH + 1 HYDROXY-METHYL-BUTENYL-DIP <-> 1 NAD + 1 WATER + 1 DI-CH3-ALLYL-PPI	ACIAD3322	1-hydroxy-2-methyl-2-(e)-butenyl 4-diphosphate reductase (dmpp)	Cofactors biosynthesis	Polyisoprenoids biosynthesis
UNDECAPRENOL-KINASE-RXN	1 ATP + 1 CPD-188 --> 1 UNDECAPRENYL-P + 1 ADP	ACIAD0678 or ACIAD0914 or ACIAD1642	undecaprenol kinase	Cofactors biosynthesis	Polyisoprenoids biosynthesis
UNDECAPRENYL-DIPHOSPHATASE-RXN	1 UNDECAPRENYL-DIPHOSPHATE + 1 WATER --> 1 PI + 1 UNDECAPRENYL-P	ACIAD1642 or ACIAD0678	undecaprenyl-diphosphatase	Cofactors biosynthesis	Polyisoprenoids biosynthesis
UPPSYN-RXN	1 FARNESYL-PP + 8 DELTA(3)-ISOPENTENYL-PP --> 1 UNDECAPRENYL-DIPHOSPHATE + 8 PPI	ACIAD1374	undecaprenyl pyrophosphate synthetase	Cofactors biosynthesis	Polyisoprenoids biosynthesis
ERYTH4PDEHYDROG-RXN	1 ERYTHROSE-4P + 1 NAD + 1 WATER <-> 1 ERYTHRONATE-4P + 1 NADH	ACIAD1255	d-erythrose 4-phosphate dehydrogenase	Cofactors biosynthesis	Pyridoxal 5P biosynthesis
ERYTHRON4PDEHYDROG-RXN	1 ERYTHRONATE-4P + 1 NAD <-> 1 NADH + 1 3OH-4P-OH-ALPHA-KETOBUTYRATE	ACIAD2667	erythronate-4-phosphate dehydrogenase	Cofactors biosynthesis	Pyridoxal 5P biosynthesis
PDXA-RXN	1 NAD + 1 PHOSPHO-HYDROXY-THREONINE --> 1 1-AMINO-PROPAN-2-ONE-3-PHOSPHATE	ACIAD3010	4- (phosphohydroxy)-l-threonine dehydrogenase	Cofactors biosynthesis	Pyridoxal 5P biosynthesis
PDXJ-RXN	1 DEOXYXYLULOSE-5P + 1 1-AMINO-PROPAN-2-ONE-3-PHOSPHATE <-> 1 PI + 1 PYRIDOXINE-5P + 2 WATER	ACIAD2577	pyridoxine 5'-phosphate synthase	Cofactors biosynthesis	Pyridoxal 5P biosynthesis
PMPOXI-RXN	1 PYRIDOXAMINE-5P + 1 OXYGEN-MOLECULE + 1 WATER --> 1 AMMONIUM + 1 PYRIDOXAL_PHOSPHATE + 1 HYDROGEN-PEROXIDE	ACIAD3501	pyridoxamine-phosphate oxidase	Cofactors biosynthesis	Pyridoxal 5P biosynthesis
PNPOXI-RXN	1 OXYGEN-MOLECULE + 1 PYRIDOXINE-5P <-> 1 PYRIDOXAL_PHOSPHATE + 1 HYDROGEN-PEROXIDE	ACIAD3501	pyridoxine 5'-phosphate oxidase	Cofactors biosynthesis	Pyridoxal 5P biosynthesis
PSERTRANSAMPYR-RXN	1 GLT + 1 3OH-4P-OH-ALPHA-KETOBUTYRATE <-> 1 2-KETOGLUTARATE + 1 PHOSPHO-HYDROXY-THREONINE	ACIAD2647	phosphohydroxythreonine transaminase	Cofactors biosynthesis	Pyridoxal 5P biosynthesis
PYRIMSYN1-RXN	1 5-PHOSPHORIBOSYL-5-AMINOIMIDAZOLE + 1 WATER <-> 2 FORMATE + 1 AMINO-HYDROXYMETHYL-METHYL-PYR-P	ACIAD0276	4-amino-2-methyl-5-phosphomethylpyrimidine synthetase	Cofactors biosynthesis	Thiamin biosynthesis
PYRIMSYN3-RXN	1 ATP + 1 AMINO-HYDROXYMETHYL-METHYL-PYR-P <-> 1 ADP + 1 AMINO-HYDROXYMETHYL-METHYLPYRIMIDINE-PP	ACIAD0875	phosphomethylpyrimidine kinase	Cofactors biosynthesis	Thiamin biosynthesis
THIAZOLSYN2-RXN	1 DEOXYXYLULOSE-5P + 1 TYR + 1 CYS + 1 ATP <-> 1 AMP + 1 L-ALPHA-ALANINE + 1 4-HYDROXY-BENZYL-ALCOHOL + 1 THZ-P + 1 PPI + 1 CARBON-DIOXIDE + 1 WATER	ACIAD1308 and ACIAD1309 and ACIAD2411 and ACIAD1404	thiazole phosphate synthesis	Cofactors biosynthesis	Thiamin biosynthesis
THIAZOLSYN3-RXN	1 ATP + 1 THZ <-> 1 THZ-P + 1 ADP	ACIAD2011	hydroxyethylthiazole kinase	Cofactors biosynthesis	Thiamin biosynthesis
THI-P-KIN-RXN	1 THIAMINE-P + 1 ATP <-> 1 THIAMINE-PYROPHOSPHATE + 1 ADP	ACIAD3573	thiamine-phosphate kinase	Cofactors biosynthesis	Thiamin biosynthesis
THI-P-SYN-RXN	1 THZ-P + 1 AMINO-HYDROXYMETHYL-METHYLPYRIMIDINE-PP <-> 1 THIAMINE-P + 1 PPI	ACIAD1200	thiamine-phosphate pyrophosphorylase	Cofactors biosynthesis	Thiamin biosynthesis
2-OCTAPRENYL-6-METHOXYPHENOL-HYDROX-RXN	1 OXYGEN-MOLECULE + 1 2-OCTAPRENYL-6-METHOXYPHENOL --> 1 OCTAPRENYL-METHOXY-BENZOQUINONE + 1 WATER	ACIAD1127	2-octaprenyl-6-methoxyphenol hydroxylase	Cofactors biosynthesis	Ubiquinone biosynthesis
2-OCTAPRENYL-6-OHPHENOL-METHY-RXN	1 2-OCTAPRENYL-6-HYDROXYPHENOL + 1 S-ADENOSYLMETHIONINE --> 1 2-OCTAPRENYL-6-METHOXYPHENOL + 1 ADENOSYL-HOMO-CYS	ACIAD0044	2-octaprenyl-6-hydroxyphenol methylase	Cofactors biosynthesis	Ubiquinone biosynthesis
2-OCTAPRENYL-METHOXY-BENZOQ-METH-RXN	1 OCTAPRENYL-METHOXY-BENZOQUINONE + 1 S-ADENOSYLMETHIONINE --> 1 OCTAPRENYL-METHYL-METHOXY-BENZQ + 1 ADENOSYL-HOMO-CYS	ACIAD0384	2-octaprenyl-6-methoxy-benzoquinol methylase	Cofactors biosynthesis	Ubiquinone biosynthesis
2-OCTAPRENYLPHENOL-HYDROX-RXN	1 OXYGEN-MOLECULE + 2 2-OCTAPRENYLPHENOL --> 2 2-OCTAPRENYL-6-HYDROXYPHENOL	ACIAD0382	2-octaprenylphenol hydroxylase	Cofactors biosynthesis	Ubiquinone biosynthesis
3-OCTAPRENYL-4-OHBENZOATE-DECARBOX-RXN	1 3-OCTAPRENYL-4-HYDROXYBENZOATE --> 1 CARBON-DIOXIDE + 1 2-OCTAPRENYLPHENOL		octaprenyl-hydroxybenzoate decarboxylase	Cofactors biosynthesis	Ubiquinone biosynthesis
4OHBENZOATE-OCTAPRENYLTRANSFER-RXN	1 OCTAPRENYL-DIPHOSPHATE + 1 4-HYDROXYBENZOATE <-> 1 3-OCTAPRENYL-4-HYDROXYBENZOATE + 1 PPI	ACIAD2455	hydroxybenzoate octaprenyltransferase	Cofactors biosynthesis	Ubiquinone biosynthesis
CHORPYRLY-RXN	1 CHORISMATE --> 1 PYRUVATE + 1 4-HYDROXYBENZOATE	ACIAD2456	chorismate pyruvate lyase	Cofactors biosynthesis	Ubiquinone biosynthesis
DHHB-METHYLTRANSFER-RXN	1 S-ADENOSYLMETHIONINE + 1 OCTAPRENYL-METHYL-OH-METHOXY-BENZQ --> 1 UBIQUINONE-8 + 1 ADENOSYL-HOMO-CYS	ACIAD0044	3-demethylubiquinone-9 3-o-methyltransferase	Cofactors biosynthesis	Ubiquinone biosynthesis
[truncated: 680 more rows]

## Sheet: Model v4
MODEL ID	Equation	GPR association	Name	Functional category	Pathway
[truncated: 996 more rows]

## Sheet: Reactions data
MODEL ID	Name	Functional category	Pathway	EC number	TC number	Comments	References (Pubmed)	Biocyc ID	BiGG ID
[truncated: 999 more rows]

[truncated: 4 more sheets: Metabolites data, Essential biomass precursors, Environments, References]
