# Supplementary material for: Iterative reconstruction of a global metabolic model of Acinetobacter baylyi ADP1 using high-throughput growth phenotype and gene essentiality data
Source: BMC Syst Biol. 2008 Oct 7;2:85. doi: 10.1186/1752-0509-2-85 (PMC2606687; doi:10.1186/1752-0509-2-85)
Supplement: Additional file 3 — Experimental data and model refinements. This file gathers the experimental results used for model refinements, the model predictions, and the corrections/interpretations associated to the inconsistent predictions. [file 1752-0509-2-85-S3.xls]

## Sheet: Legend
	This file gathers data used in model refinement steps: experimental results, interpretation of inconsistencies, and model corrections applied.
Step 1
	Refinement of the model v1 using Biolog growth phenotypes of the wild-type strain on 190 media
	The Biolog measures were discretized using a cutoff of 75 for plate PM1 and 100 for plate PM2. These cutoffs were manually chosen based on the value of the negative control measure and by comparing the Biolog measures to known growth phenotypes of A. baylyi
	Plate	Biolog plate number
	Well	Biolog well number
	Name	Name of tested carbon source
	Biocyc ID	BioCyc identifier of tested chemical
	Biolog raw measure	Raw Biolog measure
	Biolog growth phenotype	Yes if growth is observed on the corresponding carbon source by Biolog experiment, No otherwise
	Additional experimental checks	Growth phenotyping results from additional experiments. *: Results from additional growth experiments ; **: Results from (Vaneechoutte et al, 2006)
	iAbaylyi v1 predictions	Growth phenotype prediction using iAbaylyi v1. Yes if growth is predicted with the corresponding carbon source, No if no growth is predicted, NA if the carbon source is not in the model
	Interpretation	Interpretation for the inconsistent prediction.
	Model correction applied	Correction applied to the model
	iAbaylyi v4 predictions	Growth phenotype prediction using iAbaylyi v4. Yes if growth is predicted with the corresponding carbon source, No if no growth is predicted, NA if the carbon source is not in the model
Step 2
	Refinement of the model v2 using gene essentiality results for A. baylyi genes from the construction of the mutant collection (de Berardinis et al, 2008)
	Locus tag	Gene identifier
	Gene name	Gene name
	Gene product	Gene annotation
	Inconsistent gene	Yes if essentiality prediction is inconsistent with experimental observation, otherwise No.
	Experimental phenotype	Experimental gene essentiality. Disp: dispensable, Ess: essential, NA: no result
	iAbaylyi v2 predicted phenotype	Predicted gene essentiality using iAbaylyi v2. Disp: dispensable, Ess: essential, NA: gene not in model
	iAbaylyi v2 flux balance analysis: mutant/wild-type growth rate ratio	Predicted growth rate ratio (knockout mutant) / (wild type strain) using Flux Balance Analysis for iAbaylyi v2
	Correction/Interpretation class	Interpretation or correction type assigned to the inconsistency. GPR: gpr correction performed, NETWORK: correction to the metabolic network performed, BIOMASS: correction to the biomass composition performed, INTERPRETATION: inconsistency is confidently explained but not resolved in the model, HYPOTHESES: hypothetical but unconfirmed explanation for the inconsistent prediction, NONE: no clear in…
	Correction type	Detailed type of correction
	Interpretation	Interpretation for the inconsistent prediction.
	Model correction applied	Correction applied to the model
	iAbaylyi v4 predicted phenotype	Predicted gene essentiality using iAbaylyi v4. Disp: dispensable, Ess: essential, NA: gene not in model
Step 3
	Refinement of the model v3 using mutant phenotyping results on 8 environments.
	Locus tag	Gene identifier
	Gene name	Gene name
	Gene product	Gene annotation
	Inconsistent gene	True if at least one inconsistent prediction for the gene, otherwise False
	acetate	Comparison of iAbaylyi v3 predictions with experimental mutant phenotypes on each minimal medium. TP: exp. and predicted growth, FP: predicted growth and exp. no growth, TN: exp. and predicted no growth, FN: exp. growth and predicted no growth, NA: no exp. result
	asparagine
	butanediol
	glucarate
	glucose
	lactate
	quinate
	urea
	Correction/Interpretation class	Interpretation or correction type assigned to the inconsistency. GPR: gpr correction performed, NETWORK: correction to the metabolic network performed, BIOMASS: correction to the biomass composition performed, INTERPRETATION: inconsistency is confidently explained but not resolved in the model, HYPOTHESES: hypothetical but unconfirmed explanation for the inconsistent prediction, NONE: no clear in…
	Correction type	Detailed type of correction
	Interpretation	Interpretation for the inconsistent prediction.
	Model correction applied	Correction applied to the model
	acetate	Comparison of iAbaylyi v4 predictions with experimental mutant phenotypes on each minimal medium. TP: exp. and predicted growth, FP: predicted growth and exp. no growth, TN: exp. and predicted no growth, FN: exp. growth and predicted no growth, NA: no result
	asparagine
	butanediol
	glucarate
	glucose
	lactate
	quinate
	urea
Mutant growth phenotypes
	Quantitative mutant growth phenotypes on the tested environments. The reported figures are the optical densities (OD) after 24h growth averaged over 2 independent replicates. Results with nconsistent replicates or for mutants with weak precultures were removed (qualified as NA). See Materials and methods for details.
References
	References given in the interpretations

## Sheet: Step 1
Plate	Well	Name	Biocyc ID	Biolog raw measure	Biolog growth phenotype	Additional experimental checks	iAbaylyi v1 predictions	Interpretation	Model correction applied	iAbaylyi v4 predictions
PM01	A01	Negative control		37	-	-	-			-
PM01	A02	L-Arabinose	L-ARABINOSE	118	yes	no*	NA	Additional experiment contradicted the Biolog result.		NA
PM01	A03	N-Acetyl-D-Glucosamine	N-ACETYL-D-GLUCOSAMINE	36	no		NA			NA
PM01	A04	D-Saccharic Acid	D-GLUCARATE	179	yes		yes			yes
PM01	A05	Succinic Acid	SUC	159	yes		yes			yes
PM01	A06	D-Galactose	GALACTOSE	66	no		NA			NA
PM01	A07	L-Aspartic Acid	L-ASPARTATE	187	yes		yes			yes
PM01	A08	L-Proline	PRO	154	yes		yes			yes
PM01	A09	D-Alanine	D-ALANINE	151	yes		yes			yes
PM01	A10	D-Trehalose	TREHALOSE	46	no		no			no
PM01	A11	D-Mannose	MANNOSE	55	no		NA			NA
PM01	A12	Dulcitol	GALACTITOL	41	no		NA			NA
PM01	B01	D-Serine	D-SERINE	42	no	no*	yes	Genes encoding for d-serine transport (ACIAD0118 or ACIAD2662) and d-serine deaminase (ACIAD1048) allow the model to utilize d-serine as a sole carbon and energy source. Interpretation of A. baylyi inability to use d-serine as a carbon source requires further investigations.		yes
PM01	B02	D-Sorbitol	SORBITOL	29	no		NA			NA
PM01	B03	Glycerol	GLYCEROL	31	no		no			no
PM01	B04	L-Fucose	L-FUCOSE	36	no		NA			NA
PM01	B05	D-Glucuronic Acid	GLUCURONATE	34	no		NA			NA
PM01	B06	D-Gluconic Acid	GLUCONATE	160	yes		yes			yes
PM01	B07	D,L-a-Glycerol- Phosphate	GLYCEROL-3P	26	no		no			no
PM01	B08	D-Xylose	XYLOSE	138	yes	no*	NA	Additional experiment contradicted the Biolog result.		NA
PM01	B09	L-Lactic Acid	L-LACTATE	157	yes		yes			yes
PM01	B10	Formic Acid	FORMATE	29	no		no			no
PM01	B11	D-Mannitol	MANNITOL	27	no		NA			NA
PM01	B12	L-Glutamic Acid	GLT	167	yes		yes			yes
PM01	C01	D-Glucose-6-Phosphate	GLC-6-P	49	no		no			no
PM01	C02	D-Galactonic Acid-g-Lactone	D-GALACTONO-1,4-LACTONE	15	no		NA			NA
PM01	C03	D,L-Malic Acid	MAL	176	yes		yes			yes
PM01	C04	D-Ribose	RIBOSE	70	no		no			no
PM01	C05	Tween 20	CPD-3566	151	yes		NA	No reaction involving the metabolite could be found in metabolic pathway databases		NA
PM01	C06	L-Rhamnose	RHAMNOSE	38	no		NA			NA
PM01	C07	D-Fructose	FRU	46	no	no*	yes	A. baylyi possesses a complete PTS import system for fructose (ACIAD1990 and ACIAD1993). The availability of fructose 1-phosphate provides the metabolic network with a carbon source that is predicted by the model to be even more efficient than glucose in terms of ATP yield. We investigated A. baylyi ability to import fructose by studying the growth phenotype of the fructose biphosphate aldolase (…		yes
PM01	C08	Acetic Acid	ACET	120	yes		yes			yes
PM01	C09	a-D-Glucose	ALPHA-GLUCOSE	118	yes	no*	NA	Additional experiment contradicted the Biolog result.		NA
PM01	C10	Maltose	MALTOSE	32	no		NA			NA
PM01	C11	D-Melibiose	MELIBIOSE	49	no		NA			NA
PM01	C12	Thymidine	THYMIDINE	29	no		no			no
PM01	D01	L-Asparagine	ASN	199	yes		no	Transport of asparagine was added to the model on the basis of this Biolog result	Addition of TRANS-RXN-ASN	yes
PM01	D02	D-Aspartic Acid	CPD-302	181	yes		no	Transport of d-aspartate was added to the model on the basis of this Biolog result	Addition of TRANS-RXN-CPD-302	yes
PM01	D03	D-Glucosaminic Acid	GLUCOSAMINATE	52	no		NA			NA
PM01	D04	1,2-Propanediol	PROPANE-1,2-DIOL	36	no		NA			NA
PM01	D05	Tween 40	CPD-3567	139	yes		NA	No reaction involving the metabolite could be found in metabolic pathway databases		NA
PM01	D06	a-Keto-Glutaric Acid	2-KETOGLUTARATE	150	yes		yes			yes
PM01	D07	a-Keto-Butyric Acid	2-OXOBUTANOATE	131	yes	no*	no	Additional experiment contradicted the Biolog result.		no
PM01	D08	a-Methyl-D-Galactoside		47	no		NA			NA
PM01	D09	a-D-Lactose	LACTOSE	33	no		NA			NA
PM01	D10	Lactulose	CPD-3561	27	no		NA			NA
PM01	D11	Sucrose	SUCROSE	32	no		NA			NA
PM01	D12	Uridine	URIDINE	31	no		no			no
PM01	E01	L-Glutamine	GLN	164	yes		no	Transport of glutamine was added to the model on the basis of this Biolog result	Addition of TRANS-RXN-GLN	yes
PM01	E02	m-Tartaric Acid	MESO-TARTRATE	8	no		NA			NA
PM01	E03	D-Glucose-1-Phosphate	GLC-1-P	37	no		no			no
PM01	E04	D-Fructose-6-Phosphate	FRUCTOSE-6P	35	no		no			no
PM01	E05	Tween 80	CPD-3563	149	yes		NA	No reaction involving the metabolite could be found in metabolic pathway databases		NA
PM01	E06	a-Hydroxy Glutaric Acid-g-Lactone		27	no		NA			NA
PM01	E07	a-Hydroxy-Butyric Acid	CPD-3564	112	yes		NA	No metabolic pathway could be found in A. baylyi that could account for the utilization of alpha-hydroxybutyric acid. Growth phenotype of A. baylyi remains to be checked for this substrate.		NA
PM01	E08	b-Methyl-D-Glucoside	CPD-3570	39	no		NA			NA
PM01	E09	Adonitol	RIBITOL	33	no		NA			NA
PM01	E10	Maltotriose	MALTOTRIOSE	40	no		NA			NA
PM01	E11	2`-Deoxy-Adenosine	DEOXYADENOSINE	11	no		no			no
PM01	E12	Adenosine	ADENOSINE	34	no		no			no
PM01	F01	Glycyl-L-Aspartic Acid		56	no		NA			NA
PM01	F02	Citric Acid	CIT	173	yes		yes			yes
PM01	F03	m-Inositol	MYO-INOSITOL	33	no		NA			NA
PM01	F04	D-Threonine	D-THREONINE	41	no		NA			NA
PM01	F05	Fumaric Acid	FUM	167	yes		yes			yes
PM01	F06	Bromo-Succinic Acid		155	yes		NA	No reaction involving the metabolite could be found in metabolic pathway databases		NA
PM01	F07	Propionic Acid	PROPIONATE	103	yes		no	Transport of propionate was added to the model on the basis of this Biolog result	Addition of TRANS-RXN-PROPIONATE	yes
PM01	F08	Mucic Acid	D-GALACTARATE	162	yes		yes			yes
PM01	F09	Glycolic Acid	GLYCOLLATE	39	no		no			no
PM01	F10	Glyoxylic Acid	GLYOX	28	no		no			no
PM01	F11	D-Cellobiose	CELLOBIOSE	45	no		NA			NA
PM01	F12	Inosine	INOSINE	45	no		no			no
PM01	G01	Glycyl-L-Glutamic Acid	CPD-3569	51	no		NA			NA
PM01	G02	Tricarballylic Acid	CPD-3571	171	yes		NA	Use of Seed database (www.theseed.org) revealed the presence of 3 genes involved in tricarballylate transport and degradation in A. baylyi (ACIAD1536, ACIAD1537, and ACIAD1541). The activities of homologous genes in Salmonella enterica have been shown (Lewis et al, 2004) (Lewis et al, 2006) (Lewis et al, 2007)	Addition of TRANS-RXNIM-5923 and RXNIM-6204	yes
PM01	G03	L-Serine	SER	12	no		no			no
PM01	G04	L-Threonine	THR	46	no		no			no
PM01	G05	L-Alanine	L-ALPHA-ALANINE	143	yes		yes			yes
PM01	G06	L-Alanyl-Glycine	ALA-GLY	30	no		NA			NA
PM01	G07	Acetoacetic Acid	3-KETOBUTYRATE	101	yes		no	Transport of 3-ketobutyrate was added to the model on the basis of this Biolog result	Addition of TRANS-RXN-3-KETOBUTYRATE	yes
PM01	G08	N-Acetyl-b-D-Mannosamine	N-ACETYL-D-MANNOSAMINE	30	no		NA			NA
PM01	G09	Mono Methyl Succinate	CPD-2461	58	no		NA			NA
PM01	G10	Methyl Pyruvate	CPD-3573	163	yes		NA	No reaction involving the metabolite could be found in metabolic pathway databases		NA
PM01	G11	D-Malic Acid	CPD-660	90	yes	no*	NA	Additional experiment contradicted the Biolog result.		NA
PM01	G12	L-Malic Acid	MAL	192	yes		yes			yes
PM01	H01	Glycyl-L-Proline		48	no		NA			NA
PM01	H02	p-Hydroxy-Phenylacetic Acid	4-HYDROXYPHENYLACETATE	38	no		NA			NA
PM01	H03	m-Hydroxy-Phenylacetic Acid	3-HYDROXYPHENYLACETATE	37	no		NA			NA
PM01	H04	Tyramine	TYRAMINE	37	no		NA			NA
PM01	H05	D-Psicose	PSICOSE	64	no		NA			NA
PM01	H06	L-Lyxose	L-LYXOSE	70	no		NA			NA
PM01	H07	Glucuronamide	CPD-3581	73	no		NA			NA
PM01	H08	Pyruvic Acid	PYRUVATE	186	yes		no	Transport of pyruvate was added to the model on the basis of this Biolog result	Addition of TRANS-RXN-PYRUVATE	yes
PM01	H09	L-Galactonic Acid-g-Lactone		35	no		NA			NA
PM01	H10	D-Galacturonic Acid	D-GALACTURONATE	44	no		NA			NA
PM01	H11	b-Phenylethylamine	PHENYLETHYLAMINE	45	no		NA			NA
PM01	H12	Ethanolamine	ETHANOL-AMINE	48	no		no			no
PM02	A01	Negative control		54	-	-	-			-
PM02	A02	Chondroitin Sulfate C	CHONDROITIN-6-SULFATE	43	no		NA			NA
PM02	A03	a-Cyclodextrin	CPD-3782	38	no		NA			NA
PM02	A04	b-Cyclodextrin	CPD-3781	34	no		NA			NA
PM02	A05	g-Cyclodextrin	CPD-3783	42	no		NA			NA
PM02	A06	Dextrin	CPD-3601	51	no		NA			NA
PM02	A07	Gelatin		42	no		NA			NA
PM02	A08	Glycogen	6-alpha-D--1-4-alpha-D-Glucano--Glucan	57	no		NA			NA
PM02	A09	Inulin	CPD-3784	42	no		NA			NA
PM02	A10	Laminarin	CPD-3602	50	no		NA			NA
PM02	A11	Mannan	CPD-3603	46	no		NA			NA
PM02	A12	Pectin	PECTIN	72	no		NA			NA
PM02	B01	N-Acetyl-D-Galactosamine	CPD-3604	47	no		NA			NA
PM02	B02	N-Acetyl-Neuraminic Acid	N-ACETYLNEURAMINATE	34	no		NA			NA
PM02	B03	b-D-Allose	ALLOSE	76	no		NA			NA
PM02	B04	Amygdalin	CPD-1125	38	no		NA			NA
PM02	B05	D-Arabinose	D-ARABINOSE	52	no		NA			NA
PM02	B06	D-Arabitol	CPD-355	43	no		NA			NA
PM02	B07	L-Arabitol	L-ARABITOL	33	no		NA			NA
PM02	B08	Arbutin	CPD-1141	30	no		NA			NA
PM02	B09	2-Deoxy-D-Ribose	2-DEOXYRIBOSE	19	no		NA			NA
PM02	B10	i-Erythritol	ERYTHRITOL	39	no		NA			NA
PM02	B11	D-Fucose	D-FUCOSE	81	no		NA			NA
PM02	B12	3-0-b-D-Galactopyranosyl-D-Arabinose	CPD-3785	33	no		NA			NA
PM02	C01	Gentiobiose	CPD-3605	56	no		NA			NA
PM02	C02	L-Glucose	CPD-3607	28	no		NA			NA
PM02	C03	D-Lactitol	CPD-3609	31	no		NA			NA
PM02	C04	D-Melezitose		41	no		NA			NA
PM02	C05	Maltitol	MALTOSE	33	no		NA			NA
PM02	C06	a-Methyl-D-Glucoside	CPD-3582	50	no		NA			NA
PM02	C07	b-Methyl-D-Galactoside	METHYL-BETA-D-GALACTOSIDE	36	no		NA			NA
PM02	C08	3-O-Methyl-Glucose		44	no		NA			NA
PM02	C09	b-Methyl-D-Glucuronic Acid	CPD-3611	35	no		NA			NA
PM02	C10	a-Methyl-D-Mannoside	CPD-3612	44	no		NA			NA
PM02	C11	b-Methyl-D-Xyloside	CPD-3613	36	no		NA			NA
PM02	C12	Palatinose	CPD-230	52	no		NA			NA
PM02	D01	D-Raffinose	CPD-1099	53	no		NA			NA
PM02	D02	Salicin	CPD-1142	32	no		NA			NA
PM02	D03	Sedoheptulosan	SEDOHEPTULOSE	42	no		NA			NA
PM02	D04	L-Sorbose	SORBOSE	35	no		NA			NA
PM02	D05	Stachyose	CPD-170	42	no		NA			NA
PM02	D06	D-Tagatose	TAGATOSE	31	no		NA			NA
PM02	D07	Turanose		41	no		NA			NA
PM02	D08	Xylitol	XYLITOL	27	no		NA			NA
PM02	D09	N-Acetyl-D-Glucosaminitol	CPD-3615	32	no		NA			NA
PM02	D10	g-Amino-Butyric Acid	4-AMINO-BUTYRATE	120	yes		yes			yes
PM02	D11	d-Amino-Valeric Acid	5-AMINOPENTANOATE	34	no		NA			NA
PM02	D12	Butyric Acid	BUTYRIC_ACID	125	yes		no	Transport of butyrate was added to the model on the basis of this Biolog result	Addition of TRANS-RXN-BUTYRIC_ACID	yes
PM02	E01	Capric Acid	CPD-3617	158	yes		yes			yes
PM02	E02	Caproic Acid	HEXANOATE	108	yes		yes			yes
PM02	E03	Citraconic Acid	2-METHYLMALEATE	24	no		NA			NA
PM02	E04	D,L-Citramalic Acid	CPD-31	26	no		NA			NA
PM02	E05	D-Glucosamine	GLUCOSAMINE	83	no		NA			NA
PM02	E06	2-Hydroxy-Benzoic Acid		2	no		NA			NA
PM02	E07	4-Hydroxy-Benzoic Acid	4-HYDROXYBENZOATE	81	no	yes**	yes	Results from (Vaneechoutte et al, 2006) contradicted the Biolog result.		yes
PM02	E08	b-Hydroxy-Butyric Acid	CPD-335	162	yes		yes			yes
PM02	E09	g-Hydroxy-Butyric Acid	4-HYDROXY-BUTYRATE	31	no		NA			NA
PM02	E10	a-Keto-Valeric Acid	CPD-3618	37	no		NA			NA
PM02	E11	Itaconic Acid	ITACONATE	6	no		NA			NA
PM02	E12	5-Keto-D-Gluconic Acid	5K-GLUCONATE	53	no		NA			NA
PM02	F01	D-Lactic Acid Methyl Ester	CPD-3621	160	yes		NA	No reaction involving the metabolite could be found in metabolic pathway databases		NA
PM02	F02	Malonic Acid	MALONATE	163	yes		yes			yes
PM02	F03	Melibionic Acid	CPD-3801	35	no		NA			NA
PM02	F04	Oxalic Acid	OXALATE	34	no		NA			NA
PM02	F05	Oxalomalic Acid	CPD-628	59	no		NA			NA
PM02	F06	Quinic Acid	QUINATE	146	yes		yes			yes
PM02	F07	D-Ribono-1,4-Lactone		11	no		NA			NA
PM02	F08	Sebacic Acid	CPD-3623	118	yes		yes			yes
PM02	F09	Sorbic Acid	CPD-3624	139	yes		NA	Transport and oxidation of sorbic acid was added to the model on the basis of this Biolog result.	Addition of TRANS-RXN-C6:2(c2,c4) , C6:2(c2,c4)-COATRANSFERASE-RXN , C6:1(C4)-2ENOYLCOA-HYDRATASE-RXN , C6:1(C4)-3HYDROXYCOA-DEHYDROGENASE-RXN , and C6:1(C4)-3OXOCOA-THIOLASE-RXN	yes
PM02	F10	Succinamic Acid		52	no		NA			NA
PM02	F11	D-Tartaric Acid	D-TARTRATE	39	no		NA			NA
PM02	F12	L-Tartaric Acid	TARTRATE	16	no		NA			NA
PM02	G01	Acetamide	ACETAMIDE	34	no		NA			NA
PM02	G02	L-Alaninamide	CPD-7692	73	no		NA			NA
PM02	G03	N-Acetyl-L-Glutamic Acid	ACETYL-GLU	24	no		no			no
PM02	G04	L-Arginine	ARG	28	no	no*	yes	A. baylyi possesses the same pathway as E. coli to degrade arginine and ornithine: arginine succinyltransferase (AST) pathway, genes astABCDE (ACIAD1286, ACIAD1288, ACIAD1284, ACIAD1287, ACIAD1289). The model uses this pathway to utilize ornithine or arginine as sole carbon and energy sources. E. coli is only able to use arginine as a nitrogen source, but not as a carbon source, probably due to u…		yes
PM02	G05	Glycine	GLY	19	no		no			no
PM02	G06	L-Histidine	HIS	29	no		no			no
PM02	G07	L-Homoserine	HOMO-SER	41	no		no			no
PM02	G08	4-Hydroxy-L-Proline (trans)	L-4-HYDROXY-PROLINE	26	no		NA			NA
PM02	G09	L-Isoleucine	ILE	7	no		no			no
PM02	G10	L-Leucine	LEU	36	no		no			no
PM02	G11	L-Lysine	LYS	23	no		no			no
PM02	G12	L-Methionine	MET	31	no		no			no
PM02	H01	L-Ornithine	L-ORNITHINE	36	no	no**	yes	A. baylyi possesses the same pathway as E. coli to degrade arginine and ornithine: arginine succinyltransferase (AST) pathway, genes astABCDE (ACIAD1286, ACIAD1288, ACIAD1284, ACIAD1287, ACIAD1289). The model uses this pathway to utilize ornithine or arginine as sole carbon and energy sources. E. coli is only able to use arginine as a nitrogen source, but not as a carbon source, probably due to u…		yes
PM02	H02	L-Phenylalanine	PHE	28	no		no			no
PM02	H03	L-Pyroglutamic Acid	5-OXOPROLINE	46	no		NA			NA
PM02	H04	L-Valine	VAL	17	no		no			no
PM02	H05	D,L-Carnitine	DL-CARNITINE	28	no		NA			NA
PM02	H06	Butylamine (sec)	CPD-3627	30	no		NA			NA
PM02	H07	D,L-Octopamine	CPD-58	29	no		NA			NA
PM02	H08	Putrescine	PUTRESCINE	30	no		no			no
PM02	H09	Dihydroxy-Acetone	DIHYDROXYACETONE	84	no		NA			NA
PM02	H10	2,3-Butanediol	BUTANEDIOL	142	yes		yes			yes
PM02	H11	2,3-Butanone	DIACETYL	28	no		no			no
PM02	H12	3-Hydroxy-2-Butanone	ACETOIN	40	no		no			no

## Sheet: Step 2
Gene			Gene essentiality comparison				Interpretations and corrections
Locus tag	Gene name	Gene product	Inconsistent gene	Experimental phenotype	iAbaylyi v2 predicted phenotype	iAbaylyi v2 flux balance analysis: mutant/wild-type growth rate ratio	Correction/Interpretation class	Correction type	Interpretation	Model correction applied	iAbaylyi v4 predicted phenotype
ACIAD0013	tyrS	tyrosyl-tRNA synthetase	NO	Ess	Ess	0					Ess
ACIAD0015	NULL	putative 5'-nucleotidase NucA precursor	NO	Disp	Disp	1					Disp
ACIAD0022	ileS	isoleucyl-tRNA synthetase	NO	Ess	Ess	0					Ess
ACIAD0023	ribF	bifunctional protein [Includes: riboflavin kinase (Flavokinase); FMN adenylyltransferase (FAD pyrophosphorylase) (FAD synthetase)]	NO	Ess	Ess	0					Ess
ACIAD0024	NULL	putative malic acid transport protein	NO	Disp	Disp	1					Disp
ACIAD0028	NULL	putative amidohydrolase (isochorismatase)	NO	Disp	Disp	1					Disp
ACIAD0031	NULL	putative xanthine/uracil permease	NO	Disp	Disp	1					Disp
ACIAD0032	NULL	putative 3-hydroxyisobutyrate dehydrogenase	NO	Disp	Disp	1					Disp
ACIAD0034	ssuB	alkanesulfonate transport protein (ABC superfamily, atp_bind)	NO	Disp	Disp	1					Disp
ACIAD0035	ssuC	alkanesulfonate transport protein (ABC superfamily, membrane)	NO	Disp	Disp	1					Disp
ACIAD0036	ssuD	FMNH(2)-dependent alkanesulfonate monooxygenase	NO	Disp	Disp	1					Disp
ACIAD0037	ssuA	alkanesulfonate transport protein (ABC superfamily, peri_bind)	NO	Disp	Disp	1					Disp
ACIAD0038	ssuA	alkanesulfonate transport protein (ABC superfamily, peri_bind)	NO	Disp	Disp	1					Disp
ACIAD0039	argA	N-alpha-acetylglutamate synthase (amino-acid acetyltransferase)	NO	Disp	Disp	1					Disp
ACIAD0042	NULL	putative oxoacyl-(acyl carrier protein) reductase	NO	Disp	Disp	1					NA
ACIAD0043	NULL	putative phosphoglycolate phosphatase 2 (PGP 2)	NO	Disp	Disp	1					Disp
ACIAD0044	ubiG	3-demethylubiquinone-9 3-methyltransferase and 2-octaprenyl-6-hydroxy phenol methylase	NO	Ess	Ess	0					Ess
ACIAD0062	nadC	nicotinate-nucleotide pyrophosphorylase (quinolinate phosphoribosyltransferase)	NO	Ess	Ess	0					Ess
ACIAD0072	ugd	UDP-glucose 6-dehydrogenase	YES	Ess	Disp	1	NONE				Disp
ACIAD0076	rmlB	dTDP-D-glucose-4,6-dehydratase	YES	Disp	Ess	0	BIOMASS	biomass precursor not essential	Essential gene for dTDP-rhamnose synthesis. All reactions directly involved in the synthesis of polysaccharide precursors were observed dispensable. The polysaccharide presursors were therefore removed from the list of essential biomass precursors.	Removal of GDP-MANNOSE, UDP-GLUCOSE, DTDP-RHAMNOSE from the biomass precursors list	Disp
ACIAD0078	rmlD	dTDP-4-dehydrorhamnose reductase (dTDP-4-keto-L- rhamnose reductase) (dTDP-6-deoxy-L-mannose dehydrogenase) (dTDP-L- rhamnose synthetase)	YES	Disp	Ess	0	BIOMASS	biomass precursor not essential	Essential gene for dTDP-rhamnose synthesis. All reactions directly involved in the synthesis of polysaccharide precursors were observed dispensable. The polysaccharide presursors were therefore removed from the list of essential biomass precursors.	Removal of GDP-MANNOSE, UDP-GLUCOSE, DTDP-RHAMNOSE from the biomass precursors list	Disp
ACIAD0079	rmlA	dTDP-glucose pyrophosphorylase (glucose-1-phosphate thymidylyltransferase)	YES	Disp	Ess	0	BIOMASS	biomass precursor not essential	Essential gene for dTDP-rhamnose synthesis. All reactions directly involved in the synthesis of polysaccharide precursors were observed dispensable. The polysaccharide presursors were therefore removed from the list of essential biomass precursors.	Removal of GDP-MANNOSE, UDP-GLUCOSE, DTDP-RHAMNOSE from the biomass precursors list	Disp
ACIAD0080	rmlC	dTDP-4-keto-6-deoxy-D-glucose-3,5-epimerase	YES	Disp	Ess	0	BIOMASS	biomass precursor not essential	Essential gene for dTDP-rhamnose synthesis. All reactions directly involved in the synthesis of polysaccharide precursors were observed dispensable. The polysaccharide presursors were therefore removed from the list of essential biomass precursors.	Removal of GDP-MANNOSE, UDP-GLUCOSE, DTDP-RHAMNOSE from the biomass precursors list	Disp
ACIAD0086	epsM	bifunctional protein [Includes: Mannose-6-phosphate isomerase (Phosphomannose isomerase) (Pmi) (Phosphohexomutase); Mannose-1-phosphate guanylyl transferase (Gdp) (GDP-mannose pyrophosphorylase) (Gmp)]	YES	Disp	Ess	0	BIOMASS	biomass precursor not essential	Essential gene for GDP-mannose synthesis. All reactions directly involved in the synthesis of polysaccharide precursors were observed dispensable. The polysaccharide presursors were therefore removed from the list of essential biomass precursors.	Removal of GDP-MANNOSE, UDP-GLUCOSE, DTDP-RHAMNOSE from the biomass precursors list	Disp
ACIAD0087	NULL	putative UDP-glucose/GDP-mannose dehydrogenase	NO	Disp	Disp	1					Disp
ACIAD0096	NULL	putative dTDP-glucose-4,6-dehydratase/UDP-glucose 4-epimerase (WeeK) (WbpM)	NO	Disp	Disp	1					Disp
ACIAD0099	galU	UTP-glucose-1-phosphate uridylyltransferase	YES	Disp	Ess	0	BIOMASS	biomass precursor not essential	Essential gene for UDP-glucose synthesis. All reactions directly involved in the synthesis of polysaccharide precursors were observed dispensable. The polysaccharide presursors were therefore removed from the list of essential biomass precursors.	Removal of GDP-MANNOSE, UDP-GLUCOSE, DTDP-RHAMNOSE from the biomass precursors list	Disp
ACIAD0100	NULL	putative UDP-glucose 6-dehydrogenase (Ugd) (Udg)	NO	Disp	Disp	1					Disp
ACIAD0101	pgi	glucose-6-phosphate isomerase	YES	Disp	Ess	0	BIOMASS	biomass precursor not essential	Essential gene for dTDP-rhamnose and UDP-glucose synthesis. All reactions directly involved in the synthesis of polysaccharide precursors were observed dispensable. The polysaccharide presursors were therefore removed from the list of essential biomass precursors.	Removal of GDP-MANNOSE, UDP-GLUCOSE, DTDP-RHAMNOSE from the biomass precursors list	Disp
ACIAD0102	galE	UDP-glucose 4-epimerase (Galactowaldenase) (UDP-galactose 4-epimerase)	NO	Disp	Disp	1					Disp
ACIAD0104	manB	bifunctional protein [Includes: phosphomannomutase (Pmm); putative phosphoglucomutase (Glucose phosphomutase) (Pgm)]	YES	Disp	Ess	0	BIOMASS	biomass precursor not essential	Essential gene for dTDP-rhamnose and UDP-glucose synthesis. All reactions directly involved in the synthesis of polysaccharide precursors were observed dispensable. The polysaccharide presursors were therefore removed from the list of essential biomass precursors.	Removal of GDP-MANNOSE, UDP-GLUCOSE, DTDP-RHAMNOSE from the biomass precursors list	Disp
ACIAD0106	lldP	L-lactate permease	YES	Disp	Ess	0	NETWORK	missing alternate pathway in the model	Essential gene in the model for glycolate efflux, which is a coproduct of THF synthesis. Lack of glycolate efflux blocks the THF synthesis in the model. Given their chemical similarity, glycolate and lactate often share similar transport characteristics and transporters (Nunez et al, 2002). Growth phenotyping of lldP KO mutant on lactate growth medium showed that lactate could be transported into…	Addition of TRANS-RXN-GLYCOLLATE-OUT	Disp
ACIAD0108	lldD	L-lactate dehydrogenase, FMN linked	NO	Disp	Disp	1					Disp
ACIAD0109	dld	D-lactate dehydrogenase, NADH independent, FAD-binding domain	NO	Disp	Disp	1					Disp
ACIAD0112	tyrB	tyrosine aminotransferase, tyrosine repressible, PLP-dependent	NO	Disp	Disp	1					Disp
ACIAD0115	dadA	D-amino acid dehydrogenase, small subunit	NO	Disp	Disp	1					Disp
ACIAD0116	dadX	alanine racemase 2, PLP-binding, catabolic	NO	Disp	Disp	1					Disp
ACIAD0118	cycA	APC family, D-serine/D-alanine/glycine transport protein	NO	Disp	Disp	1					Disp
ACIAD0126	garD	D-galactarate dehydratase	NO	Disp	Disp	1					Disp
ACIAD0127	gudP	D-glucarate/D-galactarate permease (MFS superfamily)	NO	Disp	Disp	1					Disp
ACIAD0128	gudD	D-glucarate dehydratase	NO	Disp	Disp	1					Disp
ACIAD0130	kdgD	5-dehydro-4-deoxyglucarate dehydratase (5-keto-4-deoxy- glucarate dehydratase)	NO	Disp	Disp	1					Disp
ACIAD0131	NULL	2-ketoglutarate semialdehyde dehydrogenase	NO	Disp	Disp	1					Disp
ACIAD0136	NULL	putative xanthine/uracil permease	NO	Disp	Disp	1					Disp
ACIAD0137	NULL	conserved hypothetical protein; putative cytosine deaminase	NO	Disp	Disp	1					Disp
ACIAD0151	guaA	GMP synthetase (glutamine aminotransferase)	YES	Ess	Disp	1	GPR	isozyme not functional	aciad0905 is not isofunctional with aciad0151 (guaA). aciad0905 is indeed dispensable and its annotation confidence is medium.	New GPR: GMP-SYN-GLUT-RXN: ACIAD0151	Ess
ACIAD0164	argS	arginyl-tRNA synthetase	NO	Ess	Ess	0					Ess
ACIAD0166	sfcA	NAD-linked malate dehydrogenase, Rossman fold	NO	Disp	Disp	1					Disp
ACIAD0173	rhtB	homoserine/homoserine lactone efflux protein	YES	Ess	Disp	1	NONE				Disp
ACIAD0178	atpI	ATP synthase protein I	YES	Ess	Disp	0	HYPOTHESES		Flux balance analysis of the model predicts a null growth rate for ATP synthase knock-out mutants. ATP synthase inactivation may prevent the cell from generating enough energy to sustain growth. FBA simulations should be checked by fitting energetic parameters (i.e. growth-associated and non growth associated maintenance fluxes) to monitored growth.		Disp
ACIAD0180	atpB	membrane-bound ATP synthase, F0 sector, subunit a, important for FO assembly	YES	Ess	Disp	0	HYPOTHESES		Flux balance analysis of the model predicts a null growth rate for ATP synthase knock-out mutants. ATP synthase inactivation may prevent the cell from generating enough energy to sustain growth. FBA simulations should be checked by fitting energetic parameters (i.e. growth-associated and non growth associated maintenance fluxes) to monitored growth.		Disp
ACIAD0182	atpE	membrane-bound ATP synthase, F0 sector, subunit c	YES	Ess	Disp	0	HYPOTHESES		Flux balance analysis of the model predicts a null growth rate for ATP synthase knock-out mutants. ATP synthase inactivation may prevent the cell from generating enough energy to sustain growth. FBA simulations should be checked by fitting energetic parameters (i.e. growth-associated and non growth associated maintenance fluxes) to monitored growth.		Disp
ACIAD0183	atpF	membrane-bound ATP synthase, F0 sector, subunit b	YES	Ess	Disp	0	HYPOTHESES		Flux balance analysis of the model predicts a null growth rate for ATP synthase knock-out mutants. ATP synthase inactivation may prevent the cell from generating enough energy to sustain growth. FBA simulations should be checked by fitting energetic parameters (i.e. growth-associated and non growth associated maintenance fluxes) to monitored growth.		Disp
ACIAD0184	atpH	membrane-bound ATP synthase , F1 sector, delta-subunit	YES	Ess	Disp	0	HYPOTHESES		Flux balance analysis of the model predicts a null growth rate for ATP synthase knock-out mutants. ATP synthase inactivation may prevent the cell from generating enough energy to sustain growth. FBA simulations should be checked by fitting energetic parameters (i.e. growth-associated and non growth associated maintenance fluxes) to monitored growth.		Disp
ACIAD0185	atpA	membrane-bound ATP synthase , F1 sector, alpha-subunit	YES	Ess	Disp	0	HYPOTHESES		Flux balance analysis of the model predicts a null growth rate for ATP synthase knock-out mutants. ATP synthase inactivation may prevent the cell from generating enough energy to sustain growth. FBA simulations should be checked by fitting energetic parameters (i.e. growth-associated and non growth associated maintenance fluxes) to monitored growth.		Disp
ACIAD0186	atpG	membrane-bound ATP synthase , F1 sector, gamma-subunit	YES	Ess	Disp	0	HYPOTHESES		Flux balance analysis of the model predicts a null growth rate for ATP synthase knock-out mutants. ATP synthase inactivation may prevent the cell from generating enough energy to sustain growth. FBA simulations should be checked by fitting energetic parameters (i.e. growth-associated and non growth associated maintenance fluxes) to monitored growth.		Disp
ACIAD0187	atpD	membrane-bound ATP synthase , F1 sector, beta-subunit	YES	Ess	Disp	0	HYPOTHESES		Flux balance analysis of the model predicts a null growth rate for ATP synthase knock-out mutants. ATP synthase inactivation may prevent the cell from generating enough energy to sustain growth. FBA simulations should be checked by fitting energetic parameters (i.e. growth-associated and non growth associated maintenance fluxes) to monitored growth.		Disp
ACIAD0188	atpC	membrane-bound ATP synthase , F1 sector, epsilon-subunit	YES	Ess	Disp	0	HYPOTHESES		Flux balance analysis of the model predicts a null growth rate for ATP synthase knock-out mutants. ATP synthase inactivation may prevent the cell from generating enough energy to sustain growth. FBA simulations should be checked by fitting energetic parameters (i.e. growth-associated and non growth associated maintenance fluxes) to monitored growth.		Disp
ACIAD0193	NULL	glutathione peroxidase	NO	Disp	Disp	1					Disp
ACIAD0204	NULL	putative cytidine and deoxycytidylate deaminase zinc-binding protein	NO	Disp	Disp	1					Disp
ACIAD0223	shiA	shikimate and dehydroshikimate transport protein (MFS superfamily)	NO	Disp	Disp	1					Disp
ACIAD0235	fadD	acyl-CoA synthetase (long-chain-fatty-acid--CoA ligase)	NO	Disp	Disp	1					Disp
ACIAD0239	ppa	inorganic pyrophosphatase	YES	Ess	Disp	0.416456	NETWORK	false alternate pathway in the model	Model proposed two alternate pathways to the pyrophosphatase activity. These pathways consist in the reversal of coumarate and caffeate degradation pathways, which should not be able to operate in this direction. They involve two coenzymeA ligase activities involving ATP hydrolysis, which are most probably irreversible in vivo. These reactions were set irreversible. (See also aciad1105 inconsiste…	RXN-1126 and 4-COUMARATE--COA-LIGASE-RXN set irreversible	Ess
ACIAD0245	amtB	ammonium transport protein (Amt family)	NO	Disp	Disp	1					Disp
ACIAD0247	ribD	bifunctional protein [Includes: diaminohydroxyphosphoribosylaminopyrimidine deaminase (Riboflavin-specific deaminase); 5-amino-6-(5- phosphoribosylamino)uracil reductase (HTP reductase) ]	NO	Ess	Ess	0					Ess
ACIAD0249	ribC	riboflavin synthase alpha chain	YES	Ess	Disp	1	GPR	isozyme not functional	aciad3571 (ribH) is not isofunctional with aciad0249 (ribC). Detailled examination of annotation of ribH confirms the restriction of its activity to lumazine synthase, the previous step in the flavin biosynthesis pathway.	New GPR: RIBOFLAVIN-SYN-RXN : ACIAD0249	Ess
ACIAD0256	gpmI	phosphoglycerate mutase III, cofactor independent	NO	Ess	Ess	0					Ess
ACIAD0263	thrC	threonine synthase, pyridoxal-5'-phosphate-dependent enzyme	NO	Ess	Ess	0					Ess
ACIAD0264	hom	homoserine dehydrogenase	NO	Ess	Ess	0					Ess
ACIAD0268	NULL	putative ferrous iron transport protein B (FeoB)	NO	Disp	Disp	1					Disp
ACIAD0270	murD	UDP-N-acetylmuramoylalanine-D-glutamate ligase	NO	Ess	Ess	0					Ess
ACIAD0272	NULL	putative glutamyl t-RNA synthetase	NO	Disp	Disp	1					NA
ACIAD0276	thiC	hydroxymethylpyrimidine moiety synthesis in thiamin biosynthesis	NO	Ess	Ess	0					Ess
ACIAD0283	argH	argininosuccinate lyase (Arginosuccinase) (ASAL)	NO	Ess	Ess	0					Ess
ACIAD0286	hemC	porphobilinogen deaminase (PBG) (Hydroxymethylbilane synthase) (HMBS) (Pre-uroporphyrinogen synthase)	NO	NA	Ess	0					NA
ACIAD0287	hemD	uroporphyrinogen-III synthase (UROS) (Uroporphyrinogen- III cosynthetase) (Hydroxymethylbilane hydrolyase [cyclizing])	NO	Ess	Ess	0					Ess
ACIAD0296	gph	phosphoglycolate phosphatase, contains a phophatase-like domain	NO	Disp	Disp	1					Disp
ACIAD0297	trpE	anthranilate synthase component I	NO	Ess	Ess	0					Ess
ACIAD0318	NULL	putative aspartate racemase	NO	Disp	Disp	1					Disp
ACIAD0319	NULL	putative proton/sodium-glutamate symport protein	NO	Disp	Disp	1					Disp
ACIAD0334	fadA	3-ketoacyl-CoA thiolase (Fatty oxidation complex beta subunit) (Beta-ketothiolase) (Acetyl-CoA acyltransferase)	NO	Disp	Disp	1					Disp
ACIAD0335	fadB	fatty oxidation complex alpha subunit [Includes: Enoyl-CoA hydratase ; Delta(3)-cis-delta(2)-trans-enoyl-CoA isomerase ; 3-hydroxyacyl-CoA dehydrogenase; 3- hydroxybutyryl-CoA epimerase]	NO	Disp	Disp	1					Disp
ACIAD0341	NULL	putative acyl-CoA thioesterase II	NO	Disp	Disp	1					Disp
ACIAD0342	pgsA	CDP-diacylglycerol--glycerol-3-phosphate 3-phosphatidyltransferase (Phosphatidylglycerophosphate synthase) (PGP synthase)	NO	Ess	Ess	0					Ess
ACIAD0359	coaE	dephosphocoenzyme A kinase	NO	Ess	Ess	6.14195e-13					Ess
ACIAD0363	tpiA	triosephosphate isomerase	NO	Ess	Ess	0					Ess
ACIAD0380	hisIE	bifunctional protein [Includes: phosphoribosyl-AMP cyclohydrolase; phosphoribosyl-ATP pyrophosphatase]	NO	Ess	Ess	0					Ess
ACIAD0382	ubiB	2-octaprenylphenol hydroxylase of ubiquinone biosynthetic pathway	YES	Disp	Ess	0	NONE				Ess
ACIAD0384	ubiE	S-adenosylmethionine : 2-DMK methyltransferase and 2-octaprenyl-6-methoxy-1,4-benzoquinone methylase	NO	Ess	Ess	0					Ess
ACIAD0395	citA	citrate-proton symporter (Citrate transporter) (Citrate carrier protein) (Citrate utilization determinant) (Citrate utilization protein A)	NO	Disp	Disp	1					Disp
ACIAD0418	aroE	dehydroshikimate reductase, NAD(P)-binding	NO	Ess	Ess	0					Ess
ACIAD0427	NULL	putative acyl-CoA dehydrogenase	NO	Disp	Disp	1					Disp
ACIAD0428	NULL	putative acyl-CoA dehydrogenase	NO	Disp	Disp	1					Disp
ACIAD0442	rluC	23S rRNA pseudouridylate synthase	NO	Disp	Disp	1					Disp
ACIAD0443	NULL	putative phosphoglycolate phosphatase protein	NO	Disp	Disp	1					Disp
ACIAD0451	katA	catalase (hydroperoxidase II)	YES	Disp	Ess	0	NETWORK	missing alternate pathway in the model	This catalase is the only active reaction in the model that degrades hydrogen peroxide. The model has a glutathione peroxidase but the lack of a glutathione reductase prevents the glutathione cofactor from being regenerated, therefore blocking the glutathione peroxidase. No gene for glutathione reductase could be found but a glutaredoxin 3 (aciad3121) is present(Nordstrand et al, 1998). An hypoth…	Addition of GLUTATHIONE-REDUCT-NADPH-RXN	Disp
ACIAD0452	NULL	putative acyl-CoA dehydrogenase (AidB)	NO	Disp	Disp	1					Disp
ACIAD0463	leuC	3-isopropylmalate dehydratase (isomerase), subunit with LeuD	NO	Ess	Ess	0					Ess
ACIAD0466	leuD	3-isopropylmalate isomerase (dehydratase), subunit with LeuC	NO	Ess	Ess	0					Ess
ACIAD0469	leuB	3-isopropylmalate dehydrogenase	NO	Ess	Ess	0					Ess
ACIAD0474	truA	tRNA-pseudouridine synthase I	NO	Disp	Disp	1					Disp
ACIAD0476	NULL	putative L-asparaginase I (AnsA)	NO	Disp	Disp	1					NA
ACIAD0479	asd	aspartate-semialdehyde dehydrogenase, NAD(P)-binding	NO	Ess	Ess	0					Ess
ACIAD0481	gltP	glutamate:aspartate symport protein (DAACS family)	NO	Disp	Disp	1					Disp
ACIAD0484	htrB	lipid A biosynthesis lauroyl acyltransferase (Heat shock protein B)	NO	Disp	Disp	1					Disp
ACIAD0503	calB	coniferyl aldehyde dehydrogenase (CALDH)	NO	Disp	Disp	1					Disp
ACIAD0505	purU1	formyltetrahydrofolate deformylase	YES	Ess	Disp	1	NONE				Disp
ACIAD0514	folA	dihydrofolate reductase	NO	Ess	Ess	0					Ess
ACIAD0515	thyA	thymidylate synthase (TS) (TSase)	NO	Ess	Ess	0					Ess
ACIAD0529	metX	homoserine O-acetyltransferase	NO	Ess	Ess	0					Ess
ACIAD0530	leuA	2-isopropylmalate synthase (Alpha-isopropylmalate synthase) (Alpha-IPM synthetase)	NO	Ess	Ess	0					Ess
ACIAD0531	piuC	iron-uptake factor	NO	Disp	Disp	1					Disp
ACIAD0538	fumA	fumarate hydratase	NO	Disp	Disp	1					Disp
ACIAD0540	pta	phosphate acetyltransferase	NO	Disp	Disp	1					Disp
ACIAD0541	ack	acetate kinase (propionate kinase)	NO	Disp	Disp	0.999019					Disp
ACIAD0542	edd	phosphogluconate dehydratase (6-phosphogluconate dehydratase)	NO	Disp	Disp	1					Disp
ACIAD0543	eda	bifunctional protein [Includes: 4-hydroxy-2-oxoglutarate aldolase (2-keto-4-hydroxyglutarate aldolase) (KHG-aldolase); 2- dehydro-3-deoxyphosphogluconate aldolase (Phospho-2- dehydro-3-deoxygluconate aldolase) (Phospho-2-keto-3-deoxygluconate aldolase) (2-keto-3-deoxy-6-phosphogluconate aldolase) (KDPG-aldolase)]	NO	Disp	Disp	1					Disp
ACIAD0544	gntT	high-affinity gluconate permease (GntP family)	NO	Disp	Disp	1					Disp
ACIAD0545	gntK	thermoresistant gluconokinase (Gluconate kinase)	NO	Disp	Disp	1					Disp
ACIAD0546	NULL	putative NADP-dependent glyceraldehyde-3-phosphate dehydrogenase	NO	Disp	Disp	1					Disp
ACIAD0547	proA	gamma-glutamyl phosphate reductase (GPR) (Glutamate-5- semialdehyde dehydrogenase) (Glutamyl-gamma-semialdehyde dehydrogenase) (GSA dehydrogenase)	YES	Ess	Disp	1	NETWORK	false alternate pathway in the model	Model proposes to use the proline catabolic pathway in the reverse direction as an alternate pathway for proline synthesis. The 2-steps proline degradation pathway is performed by a single multifunctional enzyme (putA) which isolates it from the biosynthetic pathway (McFall et al, 1996). The reversal of the degradation pathway may also be thermodynamically hindered, as its cofactors (NADH and FAD…	PYRROLINECARBDEHYDROG-RXN set irreversible	Ess
ACIAD0554	NULL	putative phosphatidylglycerophosphatase B (PgpB)	NO	Disp	Disp	1					Disp
ACIAD0556	ndk	nucleoside diphosphate kinase (NDK) (NDP kinase) (Nucleoside-2-P kinase)	YES	Disp	Ess	0	HYPOTHESES		Other kinase in the genome could perform the activity		Ess
ACIAD0561	ispG	1-hydroxy-2-methyl-2-(E)-butenyl 4-diphosphate synthase	NO	Ess	Ess	0					Ess
ACIAD0562	hisS	histidyl-tRNA synthetase	NO	Ess	Ess	0					Ess
ACIAD0574	hutH	histidine ammonia-lyase protein (Histidase)	NO	Disp	Disp	1					Disp
ACIAD0580	NULL	putative 3-oxoacyl-[acyl-carrier-protein] synthase (Beta-ketoacyl-ACP synthase)	NO	Disp	Disp	1					Disp
ACIAD0582	fabG	3-oxoacyl-[acyl-carrier protein] reductase (3-ketoacyl- acyl carrier protein reductase)	NO	Disp	Disp	1					NA
ACIAD0583	fabF	3-oxoacyl-[acyl-carrier-protein] synthase II	NO	Disp	Disp	1					Disp
ACIAD0597	ilvE	branched-chain amino acid transferase	NO	Ess	Ess	0					Ess
ACIAD0609	aspS	aspartyl-tRNA synthetase	NO	Ess	Ess	0					Ess
ACIAD0623	acdA	acyl-CoA dehydrogenase	NO	Disp	Disp	1					Disp
ACIAD0624	acdB	acyl-CoA dehydrogenase	NO	Disp	Disp	1					Disp
ACIAD0635	trpF	N-(5'-phosphoribosyl)anthranilate isomerase (PRAI)	NO	Ess	Ess	0					Ess
ACIAD0636	trpB	tryptophan synthase beta chain	NO	Ess	Ess	0					Ess
ACIAD0642	trpA	tryptophan synthase alpha chain	NO	Ess	Ess	0					Ess
ACIAD0643	accD	acetylCoA carboxylase, beta subunit	NO	Ess	Ess	0					Ess
ACIAD0644	folC	bifunctional protein [Includes: folylpolyglutamate synthase (FPGS); dihydrofolate synthase ].	NO	Ess	Ess	0					Ess
ACIAD0650	argJ	bifunctional protein [Includes: glutamate N-acetyltransferase (Ornithine acetyltransferase) (Ornithine transacetylase) (OATASE); amino-acid acetyltransferase (N-acetylglutamate synthase) (AGS)]	YES	Ess	Disp	0.999299	HYPOTHESES		argJ is a central enzyme in arginine biosynthetic cyclic pathway. Regulatory constraints may prevent the alternate linear pathway (argA, argE) to replace argJ activity. See MetaCyc description: http://biocyc.org/META/NEW-IMAGE?type=PATHWAY&object=ARGSYN-PWY		Disp
ACIAD0651	nadA	quinolinate synthetase A	NO	Ess	Ess	0					Ess
ACIAD0660	murA	UDP-N-acetylglucosamine 1-carboxyvinyltransferase (Enoylpyruvate transferase) (UDP-N-acetylglucosamine enolpyruvyl transferase) (EPT)	NO	Ess	Ess	0					Ess
ACIAD0661	hisG	ATP-phosphoribosyltransferase	YES	Ess	Disp	1	GPR	activity simultaneously requiring all genes	aciad0661 (hisG) and aciad1257 (hisZ) were initially assumed to be isozymes. They form a complex as shown by their essentiality and (Sissler et al., 1999)	New GPR: ATPPHOSPHORIBOSYLTRANS-RXN: ACIAD0661 & ACIAD1257	Ess
ACIAD0663	hisD	Histidinol dehydrogenase (HDH)	NO	Ess	Ess	0					Ess
ACIAD0664	hisC	histidinol-phosphate aminotransferase	NO	Ess	Ess	0					Ess
ACIAD0665	pabB	p-aminobenzoate synthetase	NO	Ess	Ess	0					Ess
ACIAD0678	NULL	putative bacitracin resistance protein BacA-like	NO	Disp	Disp	1					Disp
ACIAD0685	rpe	D-ribulose-5-phosphate 3-epimerase	NO	Ess	Ess	0					Ess
ACIAD0694	NULL	putative acetyl-CoA acetyltransferase (Acetoacetyl-CoA thiolase)	NO	Disp	Disp	1					Disp
ACIAD0700	lysP	lysine-specific permease	NO	Disp	Disp	1					Disp
ACIAD0702	NULL	putative transporter	NO	Disp	Disp	1					Disp
ACIAD0710	NULL	putative transporter	NO	Disp	Disp	1					Disp
ACIAD0715	rluA	dual specificity pseudouridine synthase for 23S rRNA and tRNAphe modification	NO	Disp	Disp	1					Disp
ACIAD0722	nrdB	ribonucleoside-diphosphate reductase, beta subunit	NO	Ess	Ess	0					Ess
ACIAD0724	nrdA	ribonucleoside diphosphate reductase, alpha subunit	NO	Ess	Ess	0					Ess
ACIAD0730	nuoA	NADH dehydrogenase I chain A	NO	Disp	Disp	0.772101					Disp
ACIAD0731	nuoB	NADH dehydrogenase I chain B	NO	Disp	Disp	0.772101					Disp
ACIAD0733	nuoCD	NADH dehydrogenase I chain C,D	NO	Disp	Disp	0.772101					Disp
ACIAD0734	nuoE	NADH dehydrogenase I chain E	NO	Disp	Disp	0.772101					Disp
ACIAD0735	nuoF	NADH dehydrogenase I chain F	NO	Disp	Disp	0.772101					Disp
ACIAD0736	nuoG	NADH dehydrogenase I chain G	NO	Disp	Disp	0.772101					Disp
ACIAD0737	nuoH	NADH dehydrogenase I chain H	NO	Disp	Disp	0.772101					Disp
ACIAD0738	nuoI	NADH dehydrogenase I chain I, 2Fe-2S ferredoxin-related	NO	Disp	Disp	0.772101					Disp
ACIAD0739	nuoJ	NADH dehydrogenase I chain J	NO	Disp	Disp	0.772101					Disp
ACIAD0740	nuoK	NADH-quinone oxidoreductase chain K (NADH dehydrogenase I, chain K) (NDH-1, chain K) (NUO11)	NO	Disp	Disp	0.772101					Disp
ACIAD0741	nuoL	NADH dehydrogenase I chain L	NO	Disp	Disp	0.772101					Disp
ACIAD0742	nuoM	NADH dehydrogenase I chain M, membrane subunit	NO	Disp	Disp	0.772101					Disp
ACIAD0743	nuoN	NADH dehydrogenase I chain N	NO	Disp	Disp	0.772101					Disp
ACIAD0744	upp	uracil phosphoribosyltransferase	NO	Disp	Disp	1					Disp
ACIAD0753	NULL	putative D-cysteine desulfhydrase (DcyD)	NO	Disp	Disp	1					Disp
ACIAD0759	NULL	putative threonine efflux protein (RhtC)	NO	Disp	Disp	1					Disp
ACIAD0762	NULL	putative permease	NO	Disp	Disp	1					Disp
ACIAD0768	metG	methionyl-tRNA synthetase	NO	Ess	Ess	0					Ess
ACIAD0773	NULL	putative MTA/SAH nucleosidase [Includes: 5'-methylthioadenosine nucleosidase ; S-adenosylhomocysteine nucleosidase]	NO	Disp	Disp	1					Disp
ACIAD0776	dcd	deoxycytidine triphosphate deaminase	NO	Disp	Disp	1					Disp
ACIAD0782	proS	prolyl-tRNA synthetase	NO	Ess	Ess	0					Ess
ACIAD0791	dapE	succinyl-diaminopimelate desuccinylase	NO	Ess	Ess	0					Ess
ACIAD0799	NULL	putative bifunctional protein [Includes: sulfite reductase [NADPH] flavoprotein alpha-component; iron-uptake factor]	YES	Disp	Ess	0	GPR	wrong complex subunit	In E. coli, sulfite reductase is catalyzed by an enzymatic complex involving an hemoprotein component (cysI) and a flavoprotein component (cysJ). cysI and cysJ were found in A. baylyi (ACIAD2982 and ACIAD0799 respectively), yet with rather limited homology with E. coli's genes (20% and 25%) . ACIAD0799's dispensability contradicted its role as cysJ. Examination of the 'Inorganic sulfur assimilati…	New GPR: SULFIT-REDUCT-RXN: ACIAD2982 & ACIAD2981	NA
ACIAD0804	gltS	sodium/glutamate symport carrier protein	NO	Disp	Disp	1					Disp
ACIAD0805	NULL	putative amino-acid transport protein	NO	Disp	Disp	1					Disp
ACIAD0822	gatB	aspartyl/glutamyl-tRNA(Asn/Gln) amidotransferase subunit B	NO	Ess	Ess	0					Ess
ACIAD0823	gatA	aspartyl/glutamyl-tRNA(Asn/Gln) amidotransferase subunit A	NO	Ess	Ess	0					Ess
ACIAD0824	gatC	aspartyl/glutamyl-tRNA(Asn/Gln) amidotransferase subunit C	NO	Ess	Ess	0					Ess
ACIAD0832	wax-dgaT	bifunctional protein [Includes: wax ester synthase / acyl-CoA:diacylglycerol acyltransferase]	NO	Ess	Ess	0					Ess
ACIAD0833	NULL	5'-adenylylsulfate reductase (APS reductase) (cysH-like)	NO	NA	Ess	0					NA
ACIAD0834	NULL	putative homoserine kinase (ThrH)	NO	Disp	Disp	1					Disp
ACIAD0835	NULL	putative long-chain fatty acid transport protein	NO	Disp	Disp	1					Disp
ACIAD0840	coaX	Type III pantothenate kinase (PanK-III)	NO	Ess	Ess	6.14195e-13					Ess
ACIAD0841	NULL	putative biotin--[acetyl-CoA-carboxylase] synthetase	NO	Ess	Ess	0					Ess
ACIAD0856	bioA	adenosylmethionine-8-amino-7-oxononanoate aminotransferase	YES	Ess	Disp	1	INTERPRETATION	known gap in the understanding of pathway	The initial steps of biotin synthesis are unknown (synthesis of pimelate). Biotin cannot be synthesized by the model, and cannot be added to the biomass precursors. Reaction of this pathway are therefore falsely predicted dispensable.		Disp
ACIAD0857	bioF	8-amino-7-oxononanoate synthase	YES	Ess	Disp	1	INTERPRETATION	known gap in the understanding of pathway	The initial steps of biotin synthesis are unknown (synthesis of pimelate). Biotin cannot be synthesized by the model, and cannot be added to the biomass precursors. Reaction of this pathway are therefore falsely predicted dispensable.		Disp
ACIAD0859	bioD	dethiobiotin synthetase (Dethiobiotin synthase) (DTB synthetase) (DTBS)	YES	Ess	Disp	1	INTERPRETATION	known gap in the understanding of pathway	The initial steps of biotin synthesis are unknown (synthesis of pimelate). Biotin cannot be synthesized by the model, and cannot be added to the biomass precursors. Reaction of this pathway are therefore falsely predicted dispensable.		Disp
ACIAD0861	NULL	putative ribosomal large subunit pseudouridine synthase B (Pseudouridylate synthase) (Uracil hydrolyase)	NO	Disp	Disp	1					Disp
ACIAD0870	fabD	malonyl-CoA-[acyl-carrier-protein] transacylase	NO	NA	Ess	0					NA
ACIAD0871	fabG	3-oxoacyl-[acyl-carrier-protein] reductase	YES	Ess	Disp	1	GPR	isozyme not functional	aciad0042 and aciad0582 were initially set as isozymes of aciad0871 (fabG). Annotation confidence of aciad0042 is indeed medium and aciad0871 is in synteny with other genes involved in lipid biosynthesis: aciad870 (fabD) and aciad0872 (acpP). aciad0871 has higher similarity than aciad0582 with E. coli fabG (eck1079): 58% vs 43% identity.	replacement of ( ACIAD0042 | ACIAD0582 | ACIAD0871 ) by ACIAD0871 in GPRs of C4:0-3OXOACP-REDUCTASE-RXN, C6:0-3OXOACP-REDUCTASE-RXN, C8:0-3OXOACP-REDUCTASE-RXN, C10:0-3OXOACP-REDUCTASE-RXN, C12:0-3OXOACP-REDUCTASE-RXN, C14:0-3OXOACP-REDUCTASE-RXN, C16:0-3OXOACP-REDUCTASE-RXN, C18:0-3OXOACP-REDUCTASE-RXN, C14:1(C5)-3OXOACP-REDUCTASE-RXN, C16:1(C7)-3OXOACP-REDUCTASE-RXN, C18:1(C9)-3OXOACP-REDUCTASE…	Ess
ACIAD0872	acpP	acyl carrier protein (ACP)	NO	Ess	Ess	0					Ess
ACIAD0875	thiD	bifunctional protein [Includes: hydroxy-methylpyrimidine kinase (HMP kinase); hydroxy-phosphomethylpyrimidine kinase (HMP-P kinase)]	NO	Ess	Ess	0					Ess
ACIAD0879	fabB	beta-ketoacyl-ACP synthase I (3-oxoacyl-[acyl-carrier-protein] synthase I)	NO	Ess	Ess	0					Ess
ACIAD0890	trxB	thioredoxin reductase 1	NO	Ess	Ess	0					Ess
ACIAD0901	dut	deoxyuridine 5'-triphosphate nucleotidohydrolase	YES	Ess	Disp	1	NETWORK ; GPR	false alternate pathway in the model ; isozyme not functional	In the initial model, aciad0901 could be replaced by an isozyme aciad3065 and an alternate reaction (dump kinase) made their reaction dispensable. aciad3065 annotation has indeed medium confidence and was therefore removed from the model. The alternate pathway relied on an uridylate kinase (aciad1372, pyrH) which was initially assumed to be able to act on dump in addition to ump, its primary subs…	removal of DUMP-KIN-RXN. New GPR: DUTP-PYROP-RXN: ACIAD0901	Ess
ACIAD0902	algC	phosphomannomutase	NO	Disp	Disp	1					Disp
ACIAD0903	argB	acetylglutamate kinase	NO	Ess	Ess	0					Ess
ACIAD0905	NULL	putative glutamine amidotransferase	NO	Disp	Disp	1					NA
ACIAD0914	NULL	putative undecaprenol kinase 2 (Bacitracin resistance protein 2)	NO	Disp	Disp	1					Disp
ACIAD0922	NULL	putative D-amino acid oxidase	NO	Disp	Disp	1					Disp
ACIAD0923	hemB	delta-aminolevulinic acid dehydratase (Porphobilinogen synthase)	NO	Ess	Ess	0					Ess
ACIAD0930	glpK	glycerol kinase	YES	Disp	Ess	0	NETWORK	missing alternate pathway in the model	Glycerol kinase is essential in model to consume glycerol. Glycerol is necessarily produced during phospholipid biosynthesis, and glycerol kinase is the only reaction consuming it. Since glycerol kinase deletion mutant is dispensable, glycerol may accumulate, be consumed by other processes or be excreted. A glycerol outtake reaction is introduced to account for this.	Addition of TRANS-RXN-GLYCEROL-OUT	Disp
ACIAD0960	NULL	putative succinate-semialdehyde dehydrogenase [NADP+] (GabD-like)	NO	Disp	Disp	1					Disp
ACIAD0963	NULL	putative nicotinamide phosphoribosyl transferase	NO	NA	Disp	1					NA
ACIAD0964	NULL	putative ribose-phosphate pyrophosphokinase (Phosphoribosyl pyrophosphate synthetase)	NO	Disp	Disp	1					NA
ACIAD0966	NULL	putative amino acid transport protein (LysE family)	NO	Disp	Disp	1					Disp
ACIAD0979	vanB	vanillate O-demethylase oxidoreductase (Vanillate degradation ferredoxin-like protein)	NO	Disp	Disp	1					Disp
ACIAD0980	vanA	vanillate O-demethylase oxygenase subunit (4-hydroxy-3-methoxybenzoate demethylase)	NO	Disp	Disp	1					Disp
ACIAD0982	vanK	vanillate transporter (MFS superfamily)	NO	Disp	Disp	1					Disp
ACIAD0984	NULL	putative hydroxylase involved in salicylate metabolism (SalA-like)	NO	Disp	Disp	1					Disp
ACIAD0999	NULL	putative acetolactate synthase (IlvB-like)	NO	Disp	Disp	1					Disp
ACIAD1007	mqo	malate dehydrogenase, FAD/NAD(P)-binding domain	NO	Disp	Disp	1					Disp
ACIAD1008	betA	choline dehydrogenase, a flavoprotein	NO	Disp	Disp	1					Disp
ACIAD1009	betB	NAD+-dependent betaine aldehyde dehydrogenase	NO	Disp	Disp	1					Disp
ACIAD1011	NULL	putative choline/carnitine/betaine transporter family protein	NO	Disp	Disp	1					Disp
ACIAD1012	betT	high-affinity choline transporter (BCCT family)	NO	Disp	Disp	1					Disp
ACIAD1015	lipA	lipoate synthase	NO	Disp	Disp	1					Disp
ACIAD1017	acoA	acetoin:2,6-dichlorophenolindophenol oxidoreductase alpha subunit (Acetoin:DCPIP oxidoreductase-alpha) (AO:DCPIP OR)	NO	Disp	Disp	1					Disp
ACIAD1018	acoB	acetoin:2,6-dichlorophenolindophenol oxidoreductase beta subunit (Acetoin:DCPIP oxidoreductase-beta) (AO:DCPIP OR) (TPP-dependent acetoin dehydrogenase E1 beta-subunit)	NO	Disp	Disp	1					Disp
ACIAD1019	acoC	dihydrolipoamide acetyltransferase	NO	Disp	Disp	1					Disp
ACIAD1020	acoD	dihydrolipoamide dehydrogenase (E3 component of pyruvate and 2-oxoglutarate dehydrogenases complexes)	NO	Disp	Disp	1					Disp
ACIAD1021	NULL	putative (R,R)-butanediol dehydrogenase	NO	Disp	Disp	1					Disp
ACIAD1022	budC	Diacetyl reductase	NO	Disp	Disp	1					Disp
ACIAD1023	NULL	putative acyl-CoA thioester hydrolase	NO	Disp	Disp	1					Disp
ACIAD1026	dctA	aerobic C4-dicarboxylate transport protein	NO	Disp	Disp	1					Disp
ACIAD1033	NULL	putative nucleoside/purine/pyrimidine transport protein (NMN family) (PnuC)	NO	Disp	Disp	1					Disp
ACIAD1036	NULL	putative permease (MFS superfamily)	NO	Disp	Disp	1					Disp
ACIAD1040	NULL	putative glutaminase	NO	Disp	Disp	1					Disp
ACIAD1045	metH	methionine synthase (B12-dependent homocysteine-N5-methyltetrahydrofolate transmethylase, repressor of metE and metF)	YES	Disp	Ess	0	NETWORK	missing alternate pathway in the model	Acinetobacter baylyi possesses an alternate methionine synthase (aciad3523, metE) reaction which uses glutamate-THF instead of THF as cofactor. Both reaction were in the model, but lack of glutamate-THF regeneration process prevented metE reaction from being active. A regeneration process using the same enzymes as THF regeneration was added to the model to activate metE reaction. (Matthews, 1996)	Addition of CPD-1301-ACTIVATION-RXN	Disp
ACIAD1048	dsdA	D-serine deaminase (dehydratase)	NO	Disp	Disp	1					Disp
ACIAD1065	rubB	rubredoxin-NAD(+) reductase	NO	Disp	Disp	1					Disp
ACIAD1069	lysS	lysyl-tRNA synthetase	YES	Ess	Disp	1	GPR	isozyme not functional	aciad1069 (lysS) and aciad2666 (poxA) were set as isofunctional genes for lysyl-trna synthetase activity in the initial model. Both genes were observed experimentally as essential. Lysyl-trna activity of aciad2666 is however only putative. Evidences from the literature suggest that it may be involved in regulation of pyruvate oxidase. Since the lysyl-trna activity of aciad2666 (poxA) is only puta…	New GPR: LYSINE--TRNA-LIGASE-RXN: ACIAD1069	Ess
ACIAD1070	sodM	superoxide dismutase [Mn]	NO	Disp	Disp	1					Disp
ACIAD1072	cysD	sulfate adenylyltransferase subunit 2 (Sulfate adenylate transferase) (SAT) (ATP-sulfurylase small subunit)	NO	Ess	Ess	0					Ess
ACIAD1073	cysN	ATP-sulfurylase, subunit 1	NO	Ess	Ess	0					Ess
ACIAD1074	citN	citrate transporter	NO	Disp	Disp	1					Disp
ACIAD1084	aceA	isocitrate lyase	NO	Disp	Disp	1					Disp
ACIAD1089	ureA	urease gamma subunit	NO	Disp	Disp	1					Disp
ACIAD1090	ureB	urease beta subunit	NO	Disp	Disp	1					Disp
ACIAD1091	ureC	urease alpha subunit	NO	Disp	Disp	1					Disp
ACIAD1105	adk	adenylate kinase	YES	Ess	Disp	0.441384	NETWORK	false alternate pathway in the model	Model proposed two alternate pathways to the adenylate kinase activity. These pathways consist in the reversal of coumarate and caffeate degradation pathways, which should not be able to operate in this direction. They involve two coenzymeA ligase activities involving ATP hydrolysis, which are most probably irreversible in vivo. These reactions were set irreversible. (See also aciad0239 inconsist…	RXN-1126 and 4-COUMARATE--COA-LIGASE-RXN set irreversible	Ess
ACIAD1110	gdhA	glutamate dehydrogenase, NADP-specific	NO	Disp	Disp	1					Disp
ACIAD1121	lip1	lipase	NO	Disp	Disp	1					Disp
ACIAD1127	ubiH	ubiH protein, 2-octaprenyl-6-methoxyphynol hydroxylase, FAD/NAD(P)-binding	NO	Ess	Ess	0					Ess
ACIAD1128	ubiF	2-octaprenyl-3-methyl-6-methoxy-1,4-benzoquinol hydroxylase	NO	Ess	Ess	0					Ess
ACIAD1134	aesT	esterase	NO	Disp	Disp	1					Disp
ACIAD1150	pyrC	dihydroorotase	YES	Ess	Disp	1	HYPOTHESES		aciad1150 (pyrC) and aciad1419 were initially set as isozymes. Both genes are found with high similarity in Pseudomonas aeruginosa PAO1 : PA3527 (pyrC) and PA5541 (pyrC2) respectively. Both genes have been shown to be functional in P. aeruginosa (Brichta et al, 2004). pyrC was however found to be constitutively expressed whereas pyrC2 is expressed only on a pyrC mutant background due to its possi…		Disp
ACIAD1151	argG	argininosuccinate synthetase	NO	Ess	Ess	0					Ess
ACIAD1168	NULL	putative histidine transport protein (APC family)	NO	Disp	Disp	1					Disp
ACIAD1187	idh	isocitrate dehydrogenase	NO	Disp	Disp	1					Disp
ACIAD1189	NULL	putative pseudouridine synthase	NO	Disp	Disp	1					Disp
ACIAD1190	icd	isocitrate dehydrogenase	NO	Disp	Disp	1					Disp
ACIAD1191	NULL	putative transport protein	NO	Disp	Disp	1					Disp
ACIAD1200	NULL	putative thiamin-phosphate pyrophosphorylase (ThiE)	NO	Ess	Ess	0					Ess
ACIAD1201	hemL	glutamate-1-semialdehyde aminotransferase	NO	Ess	Ess	0					Ess
ACIAD1203	NULL	putative ribosomal large subunit pseudouridine synthase A(RluA-like)	NO	Disp	Disp	1					Disp
ACIAD1210	dat	diaminobutyrate--2-oxoglutarate aminotransferase (L- diaminobutyric acid transaminase) (Diaminobutyrate transaminase) (DABA aminotransferase) (DABA-AT) (L-2,4-diaminobutyrate:2-ketoglutarate 4- aminotransferase)	NO	Disp	Disp	1					Disp
ACIAD1211	ddc	L-2,4-diaminobutyrate decarboxylase	NO	Disp	Disp	1					Disp
ACIAD1212	NULL	putative phosphate transporter (ABC superfamily, peri-bind)	NO	Disp	Disp	1					Disp
ACIAD1213	pstC	high-affinity phosphate transport protein (ABC superfamily, membrane)	NO	Disp	Disp	1					Disp
ACIAD1214	pstA	high-affinity phosphate transport protein (ABC superfamily, membrane)	NO	Disp	Disp	1					Disp
ACIAD1215	pstB	high-affinity phosphate transport protein (ABC superfamily, atp_bind)	NO	Disp	Disp	1					Disp
ACIAD1219	purB	adenylosuccinate lyase	NO	Ess	Ess	0					Ess
ACIAD1227	surE	survival protein (acid phosphatase)	NO	Disp	Disp	1					Disp
ACIAD1231	argD	acetylornithine aminotransferase	YES	Disp	Ess	0	GPR	presence of an alternate enzyme	aciad1284 (astC) can replace aciad1231 (argD) for acetylornithine aminotransferase activity, as pointed in the detailed annotation of astC. aciad1284 is therefore added as an isozyme of aciad1231 for the corresponding reaction.	New GPR: SUCCINYLDIAMINOPIMTRANS-RXN : ACIAD1231 | ACIAD1284	Disp
ACIAD1241	NULL	putative sulfate transporter	NO	Disp	Disp	1					Disp
ACIAD1243	NULL	putative transporter	NO	Disp	Disp	1					Disp
ACIAD1245	add	adenosine deaminase	NO	Disp	Disp	1					Disp
ACIAD1252	lysC	aspartate kinase	NO	Ess	Ess	0					Ess
ACIAD1253	alaS	alanyl-tRNA synthetase	NO	Ess	Ess	0					Ess
ACIAD1255	epd	D-erythrose 4-phosphate dehydrogenase	YES	Ess	Disp	1	GPR	isozyme not functional	Initially, aciad1255 (epd) and aciad 2565 (gap) were assigned as isozymes of erythrose 4-phosphate and glyceraldehyde 3-phosphate dehydrogenases activities. Further examination of gene similarities with E. coli, and related literature (Zhao et al, 1995) showed that aciad1255 catalyzes erythrose 4-phosphate dehydrogenase and aciad2565 catalyzes glyceraldehyde 3-phosphate dehydrogenase activity. Bo…	New GPR: ERYTH4PDEHYDROG-RXN: ACIAD1255	Ess
ACIAD1257	hisZ	ATP phosphoribosyltransferase	YES	Ess	Disp	1	GPR	activity simultaneously requiring all genes	aciad0661 (hisG) and aciad1257 (hisZ) were initially assumed to be isozymes. They form a complex as shown by their essentiality and (Sissler et al., 1999)	New GPR: ATPPHOSPHORIBOSYLTRANS-RXN: ACIAD0661 & ACIAD1257	Ess
ACIAD1258	purA	adenylosuccinate synthetase	NO	Ess	Ess	0					Ess
ACIAD1266	ilvD	dihydroxy-acid dehydratase	NO	Disp	Disp	1					Disp
ACIAD1270	pyrB	aspartate carbamoyltransferase, catalytic subunit	NO	Ess	Ess	0					Ess
ACIAD1271	pyrX	aspartate carbamoyltransferase, non-catalytic chain (Dihydroorotase-like protein)	NO	Ess	Ess	0					Ess
ACIAD1279	cphA	Cyanophycin synthetase	NO	Disp	Disp	1					NA
ACIAD1284	astC	succinylornithine transaminase (also has acetylornitine transaminase activity, PLP-dependent) (carbon starvation protein C)	NO	Disp	Disp	1					Disp
ACIAD1286	astA	arginine succinyltransferase	NO	Disp	Disp	1					Disp
ACIAD1287	astD	succinylglutamic semialdehyde dehydrogenase	NO	Disp	Disp	1					Disp
ACIAD1288	astB	succinylarginine dihydrolase	NO	Disp	Disp	1					Disp
ACIAD1289	astE	succinylglutamate desuccinylase	NO	Disp	Disp	1					Disp
ACIAD1293	NULL	putative aldolase	NO	Disp	Disp	1					NA
ACIAD1299	gbh	guanidinobutyrase	NO	Disp	Disp	1					Disp
ACIAD1301	NULL	putative glycerate dehydrogenase	NO	Disp	Disp	1					Disp
ACIAD1308	thiG	thiamine biosynthesis protein, thiazole moiety	NO	Ess	Ess	0					Ess
ACIAD1309	thiS	C-terminally thiocarboxylated form is intermediate sulfur donor in thiazole formation; part of ThiF/ThiS complex; complexes with ThiG also	NO	Ess	Ess	0					Ess
ACIAD1317	gpsA	glycerol-3-phosphate dehydrogenase, biosynthetic	NO	Ess	Ess	0					Ess
ACIAD1321	pyrD	dihydroorotate oxydase	NO	Ess	Ess	0					Ess
ACIAD1323	purF	amidophosphoribosyltransferase	YES	Ess	Disp	1	GPR	isozyme not functional	aciad2527 (glxB) was initially assigned as an isozyme of aciad1358 purF). aciad2527 is although involved with aciad2526 (glxC) and aciad2525 (glxD) in a putative glutamate synthase activity. No clear evidence show amidophosphoribosyltransferase activity of aciad2527. It is removed from the catalysis of the reaction	New GPR: PRPPAMIDOTRANS-RXN: ACIAD1323	Ess
ACIAD1327	tkrA	2-keto-D-gluconate reductase (2-ketoaldonate reductase)	NO	Disp	Disp	1					Disp
ACIAD1339	NULL	putative glutamate symport transmembrane protein	NO	Disp	Disp	1					Disp
ACIAD1343	aroP	aromatic amino acid transporter (APC family)	NO	Disp	Disp	1					Disp
ACIAD1346	sodB	superoxide dismutase [Fe]	YES	Ess	Disp	1	HYPOTHESES		No superoxide is created in the model, therefore making the superoxide dismutase reaction dispensable.		Disp
ACIAD1357	ilvA	Threonine dehydratase biosynthetic (Threonine deaminase)	NO	Ess	Ess	0					Ess
ACIAD1358	rpiA	ribose 5-phosphate isomerase	YES	Ess	Disp	0	HYPOTHESES		deletion in the model of aciad1358 (rpiA) is letal with FBA and viable with biomass precursors producibility check. Ribose-5p is an important precursor for nucleotide synthesis. It is produced by transketolase 1 with xylulose-5-phosphate as a side product. The excess of xylulose-5-p is converted to ribulose-5-p which is converted to KDO (for lipopolysaccharides). In the wild-type strain, rpiA act…		Disp
ACIAD1360	argC	N-acetyl-gamma-glutamyl-phosphate reductase	NO	Ess	Ess	0					Ess
ACIAD1366	argF	ornithine carbamoyltransferase	NO	Ess	Ess	0					Ess
ACIAD1372	pyrH	uridylate kinase	NO	Ess	Ess	0					Ess
ACIAD1374	ispU	undecaprenyl pyrophosphate synthetase (di-trans,poly-cis-decaprenylcistransferase)	YES	Ess	Disp	1	BIOMASS	missing essential biomass precursor	undecaprenyl-pp is used as a cofactor for peptidoglycan synthesis. Since its synthesis is therefore essential for growth, it is added to the list of essential biomass precursors	Addition of UNDECAPRENYL-DIPHOSPHATE to biomass precursor list	Ess
ACIAD1375	cdsA	phosphatidate cytidylyltransferase	YES	Ess	Disp	1	GPR	isozyme not functional	aciad1664 was initially assigned as an isozyme of aciad1375 (cdsA). medium confidence in aciad1664 annotation confirm its removal.	New GPR: CDPDIGLYSYN-RXN: ACIAD1375	Ess
ACIAD1376	dxr	1-deoxy-d-xylulose 5-phosphate reductoisomerase	NO	Ess	Ess	0					Ess
ACIAD1380	lpxD	UDP-3-O-[3-hydroxylauroyl] glucosamine N-acyltransferase	NO	Ess	Ess	0					Ess
ACIAD1381	fabZ	(3R)-hydroxymyristoyl-[acyl carrier protein] dehydratase	NO	Ess	Ess	0					Ess
ACIAD1382	lpxA	UDP-acetylglucosamine acyltransferase	NO	NA	Ess	0					NA
ACIAD1391	rraA	Regulator of ribonuclease activity	NO	Disp	Disp	1					Disp
ACIAD1404	iscS	cysteine desulfurase used in synthesis of Fe-S cluster (tRNA 4-thiouridine sulfurtransferase )	NO	Ess	Ess	0					Ess
ACIAD1411	alkM	terminal alkane-1-monooxygenase	NO	Disp	Disp	1					Disp
ACIAD1412	NULL	putative acyl-CoA dehydrogenase	NO	Disp	Disp	1					Disp
ACIAD1413	NULL	putative acyl-CoA dehydrogenase	NO	Disp	Disp	1					Disp
ACIAD1417	arcD	arginine/ornithine antiporter	NO	Disp	Disp	1					Disp
ACIAD1419	NULL	putative dihydroorotase	NO	Disp	Disp	1					Disp
ACIAD1424	salA	salicylate 1-monooxygenase	NO	Disp	Disp	1					Disp
ACIAD1426	salE	salicylate esterase	NO	Disp	Disp	1					Disp
ACIAD1427	NULL	putative fatty acid and hydrocarbon transporter (SalD)	NO	Disp	Disp	1					Disp
ACIAD1428	areA	esterase for aryl ester catabolic pathway	NO	Disp	Disp	1					Disp
ACIAD1429	areB	aryl-alcohol dehydrogenase	NO	Disp	Disp	1					Disp
ACIAD1430	areC	benzaldehyde dehydrogenase II	NO	Disp	Disp	1					Disp
ACIAD1433	NULL	putative porin for benzoate transport (BenP)	NO	Disp	Disp	1					Disp
ACIAD1434	benK	benzoate transport protein (MFS superfamily)	NO	Disp	Disp	1					Disp
ACIAD1436	benA	benzoate 1,2-dioxygenase alpha subunit	NO	Disp	Disp	1					Disp
ACIAD1437	benB	benzoate 1,2-dioxygenase beta subunit	NO	Disp	Disp	1					Disp
ACIAD1438	benC	benzoate 1,2-dioxygenase electron transfer component [Includes: Ferredoxin; Ferredoxin--NAD(+) reductase]	NO	Disp	Disp	1					Disp
ACIAD1439	benD	cis-1,2-dihydroxycyclohexa-3,5-diene-1-carboxylate dehydrogenase,(cis-1,2-dihydroxy-3,4-cyclohexadiene-1-carboxylate dehydrogenase) (2-hydro-1,2-dihydroxybenzoate dehydrogenase) (DHB dehydrogenase)	NO	Disp	Disp	1					Disp
ACIAD1440	benE	benzoate membrane transport protein MFS superfamily)	NO	Disp	Disp	1					Disp
ACIAD1442	catA	catechol 1,2-dioxygenase	NO	NA	Disp	1					NA
ACIAD1446	catB	muconate cycloisomerase I (Cis,cis-muconate lactonizing enzyme I) (MLE)	NO	Disp	Disp	1					Disp
ACIAD1447	catC	muconolactone delta-isomerase (MIase)	NO	NA	Disp	1					NA
ACIAD1448	catI	3-oxoadipate CoA-transferase subunit A (Beta-ketoadipate:succinyl-CoA transferase subunit A)	NO	Disp	Disp	1					Disp
ACIAD1449	catJ	3-oxoadipate CoA-transferase subunit B (Beta-ketoadipate:succinyl-CoA transferase subunit B)	NO	Disp	Disp	1					Disp
ACIAD1450	catF	beta-ketoadipyl CoA thiolase	NO	Disp	Disp	1					Disp
ACIAD1451	catD	3-oxoadipate enol-lactonase II (Beta-ketoadipate enol-lactone hydrolase II)	NO	Disp	Disp	1					Disp
ACIAD1457	NULL	putative homoserine kinase type II	NO	Disp	Disp	1					Disp
ACIAD1458	NULL	putative transport protein	NO	Disp	Disp	1					Disp
ACIAD1463	NULL	putative binding protein (ABC superfamily, peri_bind)	NO	Disp	Disp	1					Disp
ACIAD1464	NULL	putative transport protein (ABC superfamily, atp_bind)	NO	Disp	Disp	1					Disp
ACIAD1465	NULL	putative permease protein (ABC superfamily, membrane)	NO	Disp	Disp	1					Disp
ACIAD1471	NULL	putative transmembrane sensor protein (iron transport)	NO	Disp	Disp	1					Disp
ACIAD1481	cysS	cysteinyl-tRNA synthetase	NO	Ess	Ess	0					Ess
ACIAD1482	kdsD	D-arabinose 5-phosphate isomerase	YES	Disp	Ess	0	NONE				Ess
ACIAD1483	kdsC	3-Deoxy-D-manno-octulosonate 8-phosphate (KDO 8-P) phosphatase	YES	Disp	Ess	0	NONE				Ess
ACIAD1505	NULL	putative Dibenzothiophene desulfurization enzyme	NO	Disp	Disp	1					Disp
ACIAD1518	NULL	putative sulfonate monooxygenase	NO	Disp	Disp	1					Disp
ACIAD1523	NULL	putative transport protein (ABC superfamily, ATP_bind)	NO	Disp	Disp	1					Disp
ACIAD1524	NULL	putative permease protein (ABC superfamily, membrane)	NO	Disp	Disp	1					Disp
ACIAD1525	NULL	putative permease protein (ABC superfamily, membrane)	NO	Disp	Disp	1					Disp
ACIAD1526	NULL	putative binding protein (ABC superfamily, peri_bind)	NO	Disp	Disp	1					Disp
ACIAD1527	NULL	putative FMNH2-dependent methane/alkanesulfonate monooxygenase	NO	Disp	Disp	1					Disp
ACIAD1535	NULL	putative FMNH2-dependent monooxygenase (sulfonate).	NO	Disp	Disp	1					Disp
ACIAD1536	citB	citrate utilization protein B	NO	Disp	Disp	1					Disp
ACIAD1537	NULL	tricarballylate dehydrogenase	NO	Disp	Disp	1					Disp
ACIAD1541	citA	citrate-proton symporter (MFS superfamily)	NO	Disp	Disp	1					Disp
ACIAD1565	NULL	putative 3-hydroxyacyl-CoA dehydrogenase (short-chain)	NO	Disp	Disp	1					Disp
ACIAD1566	NULL	putative acyl-CoA dehydrogenase family protein	NO	Disp	Disp	1					Disp
ACIAD1569	NULL	putative 3-ketoacyl-CoA thiolase/acetyl-CoA acetyltransferase	NO	Disp	Disp	1					Disp
ACIAD1570	NULL	putative dioxygenase (related to 2-nitropropane dioxygenase)	NO	Disp	Disp	1					Disp
ACIAD1578	NULL	putative aryl-alcohol dehydrogenase (Benzyl alcohol dehydrogenase) (XylB-like)	NO	Disp	Disp	1					Disp
ACIAD1584	srpH	serine acetyltransferase	NO	Disp	Disp	1					Disp
ACIAD1586	atsB	sulfate ester permease protein (ABC superfamily, membrane)	NO	Disp	Disp	1					Disp
ACIAD1587	atsC	sulfate ester transporter (ABC superfamily, ATP_bind)	NO	Disp	Disp	1					Disp
ACIAD1592	NULL	putative alkylsulfatase	NO	Disp	Disp	1					Disp
ACIAD1593	atsR	sulfate ester binding protein (ABC superfamily, peri_bind)	NO	Disp	Disp	1					Disp
ACIAD1598	atsA	arylsulfatase (Aryl-sulfate sulphohydrolase)	NO	Disp	Disp	1					Disp
ACIAD1600	NULL	putative alkylsulfatase (AtsK)	NO	Disp	Disp	1					Disp
ACIAD1601	atsR	sulfate ester binding protein (ABC superfamily, peri_bind)	NO	Disp	Disp	1					Disp
ACIAD1604	mmsA	methylmalonate-semialdehyde dehydrogenase, oxidoreductase protein	NO	Disp	Disp	1					Disp
ACIAD1605	mmsB	3-hydroxyisobutyrate dehydrogenase	NO	Disp	Disp	1					Disp
ACIAD1606	NULL	putative acetyl-coA synthetase/AMP-(fatty) acid ligase	NO	Disp	Disp	1					Disp
ACIAD1607	NULL	putative acyl-CoA dehydrogenase	NO	Disp	Disp	1					Disp
ACIAD1608	NULL	putative enoyl-CoA hydratase/isomerase	NO	Disp	Disp	1					Disp
ACIAD1609	NULL	putative enoyl-CoA hydratase/isomerase family protein	NO	Disp	Disp	1					Disp
ACIAD1611	NULL	putative acetyl-CoA synthetase/AMP-(fatty) acid ligase	NO	Disp	Disp	1					Disp
ACIAD1615	nthB	nitrile hydratase subunit beta (Nitrilase) (NHase)	NO	Disp	Disp	1					Disp
ACIAD1616	nthA	nitrile hydratase subunit alpha (Nitrilase) (NHase)	NO	Disp	Disp	1					Disp
ACIAD1618	amdA	amidase	NO	Disp	Disp	1					Disp
ACIAD1620	oxd	Aldoxime dehydratase	NO	Disp	Disp	1					Disp
ACIAD1642	uppP	undecaprenylpyrophosphate phosphatase (bacitracin resistance protein)	YES	Disp	Ess	0	GPR	presence of an alternate enzyme	Further examination of A. baylyi annotation identified aciad0678 as an isozyme for aciad1642	New GPR: UNDECAPRENYL-DIPHOSPHATASE-RXN : ACIAD1642 | ACIAD0678	Disp
ACIAD1646	putA	bifunctional protein [Includes: proline dehydrogenase (Proline oxidase); delta-1-pyrroline-5-carboxylate dehydrogenase (P5C dehydrogenase)]	NO	Disp	Disp	0.999066					Disp
ACIAD1649	putP	SSS family, major sodium/proline symporter	NO	Disp	Disp	1					Disp
ACIAD1651	pcaT	dicarboxylic acid transport protein; alpha-ketoglutarate permease (MFS superfamily)	NO	Disp	Disp	1					Disp
ACIAD1660	gcdH	glutaryl-CoA dehydrogenase	NO	Disp	Disp	1					Disp
ACIAD1662	cysK	subunit of cysteine synthase A and O-acetylserine sulfhydrolase A, PLP-dependent enzyme	NO	Disp	Disp	1					Disp
ACIAD1664	NULL	putative phosphatidate cytidylyltransferase	NO	Disp	Disp	1					NA
ACIAD1681	mucK	cis,cis-muconate transport protein (MFS superfamily)	NO	Disp	Disp	1					Disp
ACIAD1689	dcaF	beta-ketoadipyl CoA thiolase	NO	Disp	Disp	1					Disp
ACIAD1690	dcaH	dehydrogenase	NO	Disp	Disp	1					Disp
ACIAD1692	dcaE	enoyl-CoA hydratase	NO	Disp	Disp	1					Disp
ACIAD1693	dcaA	acyl-CoA dehydrogenase	NO	Disp	Disp	1					Disp
ACIAD1694	dcaK	transport protein in catabolism of dicarboxylic acids (MFS superfamily)	NO	Disp	Disp	1					Disp
ACIAD1695	dcaI	acyl-CoA-transferase subunit A	NO	Disp	Disp	1					Disp
ACIAD1696	dcaJ	acyl-CoA-transferase subunit B	NO	Disp	Disp	1					Disp
ACIAD1700	acdB	acyl-CoA dehydrogenase	NO	Disp	Disp	1					Disp
ACIAD1701	NULL	putative enoyl-CoA hydratase	NO	Disp	Disp	1					Disp
ACIAD1704	pcaI	3-oxoadipate CoA-transferase subunit A (Beta- ketoadipate:succinyl-CoA transferase subunit A)	NO	Disp	Disp	1					Disp
ACIAD1705	pcaJ	3-oxoadipate CoA-transferase subunit B (Beta- ketoadipate:succinyl-CoA transferase subunit B)	NO	Disp	Disp	1					Disp
ACIAD1706	pcaF	beta-ketoadipyl CoA thiolase	NO	Disp	Disp	1					Disp
ACIAD1707	pcaB	3-carboxy-cis,cis-muconate cycloisomerase (3-carboxymuconate lactonizing enzyme) (CMLE)	NO	Disp	Disp	1					Disp
ACIAD1708	pcaD	3-oxoadipate enol-lactonase I (Enol-lactone hydrolase I) (Beta-ketoadipate enol-lactone hydrolase I)	NO	Disp	Disp	1					Disp
ACIAD1709	pcaK	4-hydroxybenzoate transporter (MFS superfamily)	NO	Disp	Disp	1					Disp
ACIAD1710	pcaC	gamma-carboxymuconolactone decarboxylase (CMD)	NO	Disp	Disp	1					Disp
ACIAD1711	pcaH	protocatechuate 3,4-dioxygenase beta chain (3,4-PCD)	NO	Disp	Disp	1					Disp
ACIAD1712	pcaG	protocatechuate 3,4-dioxygenase alpha chain (3,4-PCD)	NO	Disp	Disp	1					Disp
ACIAD1713	quiB	catabolic 3-dehydroquinate dehydratase (3- dehydroquinase)	NO	Disp	Disp	1					Disp
ACIAD1714	quiC	3-dehydroshikimate dehydratase (DHS dehydratase) (DHSase)	NO	Disp	Disp	1					Disp
ACIAD1715	quiX	porin	NO	Disp	Disp	1					Disp
ACIAD1716	quiA	quinate/shikimate dehydrogenase [Pyrroloquinoline-quinone] (NAD(P)-independent quinate dehydrogenase)	NO	Disp	Disp	1					Disp
ACIAD1719	pobA	p-hydroxybenzoate hydroxylase (4-hydroxybenzoate 3- monooxygenase)	NO	Disp	Disp	1					Disp
ACIAD1720	hcaG	chlorogenate esterase	NO	Disp	Disp	1					Disp
ACIAD1723	hcaD	acyl coenzyme A dehydrogenase	NO	Disp	Disp	1					Disp
ACIAD1724	hcaC	coenzyme A ligase	NO	Disp	Disp	1					Disp
ACIAD1725	hcaB	hydroxybenzaldehyde dehydrogenase	NO	Disp	Disp	1					Disp
ACIAD1726	hcaA	enoyl-CoA hydratase/lyase	NO	Disp	Disp	1					Disp
ACIAD1736	accC	biotin carboxylase (A subunit of acetyl-CoA carboxylase)	YES	Ess	Disp	1	GPR	isozyme not functional	aciad2517 (bccA) and aciad1736&ACIAD1737 (accC & accB) were initially set as isozymes (bccA is annotated as a bifunctional protein [biotin carboxylase; biotin carboxyl carrier protein]). Given the gene essentialities, bccA appears to be unable to effectively replace accC&accB in the biotin carboxylase complex	replacement of ACIAD1736 & ACIAD1737 | ACIAD2517 by ACIAD1736 & ACIAD1737 in GPR of ACETYL-COA-CARBOXYLTRANSFER-RXN	Ess
ACIAD1737	accB	biotin carboxyl carrier protein of acetyl-CoA carboxylase (BCCP)	YES	Ess	Disp	1	GPR	isozyme not functional	aciad2517 (bccA) and aciad1736&ACIAD1737 (accC & accB) were initially set as isozymes (bccA is annotated as a bifunctional protein [biotin carboxylase; biotin carboxyl carrier protein]). Given the gene essentialities, bccA appears to be unable to effectively replace accC&accB in the biotin carboxylase complex	replacement of ACIAD1736 & ACIAD1737 | ACIAD2517 by ACIAD1736 & ACIAD1737 in GPR of ACETYL-COA-CARBOXYLTRANSFER-RXN	Ess
ACIAD1738	aroQ	3-dehydroquinate dehydratase, type II	NO	Ess	Ess	0					Ess
ACIAD1744	aspA	aspartate ammonia-lyase (aspartase)	NO	Disp	Disp	1					Disp
ACIAD1753	mdcA	malonate decarboxylase, alpha subunit	NO	Disp	Disp	1					Disp
ACIAD1754	mdcB	2'-(5''-triphosphoribosyl)-3'-dephosphocoenzyme-A synthase	NO	Disp	Disp	1					Disp
ACIAD1755	mdcC	malonate decarboxylase, delta subunit	NO	Disp	Disp	1					Disp
ACIAD1756	mdcD	malonate decarboxylase, beta subunit	NO	Disp	Disp	1					Disp
ACIAD1757	mdcE	malonate decarboxylase, gamma subunit	NO	Disp	Disp	1					Disp
ACIAD1758	mdcG	phosphoribosyl-dephospho-CoA transferase (Holo-ACP synthase)	NO	Disp	Disp	1					Disp
ACIAD1759	mdcH	malonate decarboxylase, epsilon subunit (acyl carrier transferase)	NO	Disp	Disp	1					Disp
ACIAD1760	mdcL	malonate transporter	NO	Disp	Disp	1					Disp
ACIAD1761	mdcM	malonate transporter	NO	Disp	Disp	1					Disp
ACIAD1763	srpH	serine acetyltransferase	NO	Disp	Disp	1					Disp
ACIAD1774	otsA	trehalose-6-phosphate synthase	NO	Disp	Disp	1					Disp
ACIAD1775	otsB	trehalose-6-phosphate phophatase, biosynthetic	NO	Disp	Disp	1					Disp
ACIAD1783	NULL	putative methylenetetrahydrofolate reductase	NO	Disp	Disp	1					Disp
ACIAD1800	NULL	putative transporter (formate/nitrite transporter family)	NO	Disp	Disp	1					Disp
ACIAD1809	NULL	putative fumarylacetoacetate hydrolase	NO	Disp	Disp	1					Disp
ACIAD1815	NULL	putative benzoate transport protein (BenK-like)(MFS superfamily)	NO	NA	Disp	1					NA
ACIAD1818	alkK	medium-chain-fatty-acid-CoA ligase	NO	Disp	Disp	1					Disp
ACIAD1819	NULL	putative acyl-CoA dehydrogenase	NO	Disp	Disp	1					Disp
ACIAD1820	NULL	putative enoyl-CoA hydratase	NO	Disp	Disp	1					Disp
ACIAD1821	NULL	putative acyl-CoA dehydrogenase	NO	Disp	Disp	1					Disp
ACIAD1826	pauA	pimeloyl-CoA synthetase	NO	Disp	Disp	1					Disp
ACIAD1829	NULL	putative enoyl-CoA hydratase (PaaG-like)	NO	Disp	Disp	1					Disp
ACIAD1830	NULL	putative monooxygenase	NO	Disp	Disp	1					Disp
ACIAD1866	sstT	transporter, sodium-dicarboxylate symporter family	NO	Disp	Disp	1					Disp
ACIAD1878	aro	3-deoxy-D-arabinoheptulosonate-7-phosphate synthase (DAHP synthetase), tyrosine repressible	NO	Disp	Disp	1					Disp
ACIAD1886	NULL	putative acyl-CoA dehydrogenase	NO	Disp	Disp	1					Disp
ACIAD1890	fumC	fumarase C (fumarate hydratase Class II)	NO	Disp	Disp	1					Disp
ACIAD1891	NULL	putative UDP-galactose 4-epimerase (GalE-like)	NO	Disp	Disp	1					Disp
ACIAD1908	nasA	nitrate reductase, large subunit	NO	Disp	Disp	1					Disp
ACIAD1909	NULL	putative nitrate reductase (electron transfer subunit) AND putative nitrite reductase (small subunit)	NO	Disp	Disp	1					Disp
ACIAD1910	nasD	nitrite reductase, large subunit, nucleotide- and Fe/S-cluster binding	NO	Disp	Disp	1					Disp
ACIAD1911	NULL	putative nitrate transporter transmembrane protein (MFS superfamily)	NO	Disp	Disp	1					Disp
ACIAD1914	NULL	putative nitrate transport protein (NasF)	NO	Disp	Disp	1					Disp
ACIAD1920	glnS	glutaminyl-tRNA synthetase	YES	Ess	Disp	0.999066	NETWORK	false alternate pathway in the model	Essentiality of glutaminyl -tRNA synthetase suggests that the alternate pathway for glutamine tRNA charging is not effective. This pathway uses an assumed bifunctional glutamate/aspartate-tRNA amidotransferase. Given the essentiality of aciad1920 (glnS), the glutamate/aspartate-tRNA amidotransferase activity may be specific to aspartate.	removal of 6.3.5.6-RXN and GLUTAMATE--TRNAGLN-LIGASE-RXN	Ess
ACIAD1922	lpxH	UDP-2,3-diacylglucosamine hydrolase	NO	Ess	Ess	0					Ess
ACIAD1925	fda	fructose-1,6-bisphosphate aldolase, class II	YES	Ess	Disp	1	GPR	isozyme not functional	aciad1293 was initially assigned as an isozyme of aciad1925 (fda). medium confidence in aciad1293 annotation suggests its removal.	New GPR: F16ALDOLASE-RXN: ACIAD1925	Ess
ACIAD1927	pgk	phosphoglycerate kinase	NO	Ess	Ess	0					Ess
ACIAD1931	NULL	putative magnesium citrate secondary transporter	NO	Disp	Disp	1					Disp
ACIAD1945	murB	UDP-N-acetylenolpyruvoylglucosamine reductase, FAD-binding	NO	Ess	Ess	0					Ess
ACIAD1950	NULL	putative iron-containing alcohol dehydrogenase	NO	Disp	Disp	1					Disp
ACIAD1977	NULL	putative acyl-CoA thiolase	NO	Disp	Disp	1					Disp
ACIAD1980	tal	transaldolase	NO	Disp	Disp	0.968975					Disp
ACIAD1982	NULL	putative benzoate membrane transport protein	NO	Disp	Disp	1					Disp
ACIAD1990	fruB	phosphotransferase system, fructose-specific EI/HPr/EIIA components	NO	Disp	Disp	1					Disp
ACIAD1992	fruK	1-phosphofructokinase	NO	Disp	Disp	1					Disp
ACIAD1993	fruA	phosphotransferase system, fructose-specific IIBC component	NO	Disp	Disp	1					Disp
ACIAD1996	ispF	2C-methyl-D-erythritol 2,4-cyclodiphosphate synthase	NO	Ess	Ess	0					Ess
ACIAD1998	dadA	D-amino acid dehydrogenase, small subunit	NO	Disp	Disp	1					Disp
ACIAD1999	ispD	2-C-methyl-D-erythritol 4-phosphate cytidylyltransferase	NO	Ess	Ess	0					Ess
ACIAD2001	eno	enolase	NO	Ess	Ess	0					Ess
ACIAD2002	kdsA	2-dehydro-3-deoxyphosphooctonate aldolase	NO	Ess	Ess	0					Ess
ACIAD2003	pyrG	CTP synthase	NO	Ess	Ess	0					Ess
ACIAD2011	thiM	hydoxyethylthiazole kinase	NO	Disp	Disp	1					Disp
ACIAD2015	NULL	putative alcohol dehydrogenase	NO	Disp	Disp	1					Disp
ACIAD2018	ald1	aldehyde dehydrogenase	NO	Disp	Disp	1					Disp
ACIAD2028	aroC	chorismate synthase	NO	Ess	Ess	0					Ess
ACIAD2035	tkt	transketolase	NO	NA	Ess	0					NA
ACIAD2037	metK	methionine adenosyltransferase	NO	Ess	Ess	0					Ess
ACIAD2045	bioB	biotin synthetase	YES	Ess	Disp	1	INTERPRETATION	known gap in the understanding of pathway	The initial steps of biotin synthesis are unknown (synthesis of pimelate). Biotin cannot be synthesized by the model, and cannot be added to the biomass precursors. Reaction of this pathway are therefore falsely predicted dispensable.		Disp
ACIAD2056	gltL	glutamate/aspartate transport protein (ABC superfamily, atp_bind)	NO	Disp	Disp	1					Disp
ACIAD2058	gltK	glutamate/aspartate transport protein (ABC superfamily, membrane)	NO	Disp	Disp	1					Disp
ACIAD2059	gltJ	glutamate/aspartate transport protein (ABC superfamily, membrane)	NO	Disp	Disp	1					Disp
ACIAD2061	gltI	glutamate/aspartate transport protein (ABC superfamily, peri_bind)	NO	NA	Disp	1					NA
ACIAD2068	metQ	D-methionine transport protein (ABC superfamily, peri_bind)	NO	Disp	Disp	1					Disp
ACIAD2069	metN	D- and L-methionine transport protein (ABC superfamily, atp_bind)	NO	Disp	Disp	1					Disp
ACIAD2070	metI	D- and L-methionine transport protein (ABC superfamily, membrane)	NO	Disp	Disp	1					Disp
ACIAD2072	sodM	superoxide dismutase [Mn]	NO	Disp	Disp	1					Disp
ACIAD2078	purT	phosphoribosylglycinamide formyltransferase 2	NO	Disp	Disp	1					Disp
ACIAD2080	NULL	putative aminotransferase	NO	Disp	Disp	1					Disp
ACIAD2085	gpo	glutathione peroxidase	NO	Disp	Disp	1					Disp
ACIAD2087	NULL	putative PLP-dependent aminotransferase	NO	Disp	Disp	1					Disp
ACIAD2088	aspQ	glutaminase-asparaginase	NO	Disp	Disp	1					Disp
ACIAD2091	cysE	serine acetyltransferase	NO	Disp	Disp	1					Disp
ACIAD2100	NULL	putative permease (MFS superfamily)	NO	Disp	Disp	0.999369					Disp
ACIAD2101	NULL	putative 3-oxoacyl-[acyl-carrier-protein] synthase III	NO	Disp	Disp	1					Disp
ACIAD2106	NULL	putative Long-chain-fatty-acid-CoA ligase	NO	Disp	Disp	1					Disp
ACIAD2118	NULL	putative demethylmenaquinone methyltransferase	NO	Disp	Disp	1					Disp
ACIAD2213	gloA	lactoylglutathione lyase	NO	Disp	Disp	1					Disp
ACIAD2222	NULL	bifunctional protein [Includes: putative prephenate or cyclohexadienyl dehydrogenase; 3-phosphoshikimate 1-carboxyvinyltransferase (5- enolpyruvylshikimate-3-phosphate synthase) (EPSP synthase) (EPSPS) (AroA)]	NO	NA	Ess	0					NA
ACIAD2223	pheA	bifuctional protein [Includes: chorismate mutase P; prephenate dehydratase ]	NO	Ess	Ess	0					Ess
ACIAD2226	NULL	putative acyl coenzyme A dehydrogenase (HcaD-like)	NO	Disp	Disp	1					Disp
ACIAD2227	dctA	aerobic C4-dicarboxylate transport protein	YES	Ess	Disp	1	GPR	isozyme not functional	succinate transport was initially catalyzed by 4 isozymes, although transporting fumarate, malate and aspartate. Essentiality of aciad227 (dctA) suggests that the other enzymes cannot transport efficiently succinate, dctA was set as the only catalyst of succinate transport. GPR of the transport reactions of the other substrates were left unchanged.	New GPR: TRANS-RXN-SUC ACIAD2227	Ess
ACIAD2231	NULL	putative inorganic polyphosphate/ATP-NAD kinase (Poly(P)/ATP NAD kinase)(PpnK)	NO	Ess	Ess	0					Ess
ACIAD2255	glyA	serine hydroxymethyltransferase	NO	Ess	Ess	0					Ess
ACIAD2274	sthA	soluble pyridine nucleotide transhydrogenase (NAD(P)(+) transhydrogenase [B-specific])	NO	Disp	Disp	1					Disp
ACIAD2275	lipA	lipoate synthase	NO	Disp	Disp	1					Disp
ACIAD2277	NULL	putative acyl-CoA dehydrogenase	NO	Disp	Disp	1					Disp
ACIAD2278	NULL	putative 4-carboxymuconolactone decarboxylase	NO	Disp	Disp	1					NA
ACIAD2280	proP	proline/betaine transporter (MFS superfamily)	NO	Disp	Disp	1					Disp
ACIAD2282	sahH	S-adenosyl-L-homocysteine hydrolase	YES	Disp	Ess	0	HYPOTHESES		S-adenosyl-L-homocysteine hydrolase (sahH) is the only way in the model to consume S-adenosyl-L-homocysteine, which is produced from S-adenosyl-L-methionine in a number of essential pathways, including heme or ubiquinone biosynthesis. sahH was therefore predicted as essential. Its dispensability suggests that S-adenosyl-L-homocysteine can be consumed by other pathways. A. baylyi possesses an aden…		Ess
ACIAD2283	metF	5,10-methylenetetrahydrofolate reductase	YES	Disp	Ess	0	NONE				Ess
ACIAD2287	NULL	putative bifunctional protein (MaeB) [Includes: putative malic oxidoreductase (N-terminal); putative phosphotransacetylase (C-terminal)]	NO	Disp	Disp	0.991146					Disp
ACIAD2290	cydA	cytochrome d terminal oxidase, polypeptide subunit I	YES	Ess	Disp	1	NONE				Disp
ACIAD2291	cydB	cytochrome d terminal oxidase polypeptide subunit II	NO	Disp	Disp	1					Disp
ACIAD2314	metZ	o-acylhomoserine sulfhydrylase	YES	Ess	Disp	1	HYPOTHESES		In A. baylyi model, two alternate pathways can lead from n-acetylhomoserine to homocysteine, a direct precursor of methionine. aciad2314 (metZ), is involved with two reactions present in each pathway, but is essential only for one of them as it can be replaced by aciad3382 (metY) for the calalysis of the other one. Further investigation are required to explore the activity of both alternative rou…		Disp
ACIAD2316	NULL	putative 3-hydroxyisobutyrate dehydrogenase	NO	Disp	Disp	1					Disp
ACIAD2324	lpxB	lipid A-disaccharide synthase	NO	Ess	Ess	0					Ess
ACIAD2330	aro	phospho-2-dehydro-3-deoxyheptonate aldolase	NO	Disp	Disp	1					Disp
ACIAD2335	glcB	malate synthase G	NO	Disp	Disp	1					Disp
ACIAD2341	pyrF	orotidine-5'-phosphate decarboxylase (OMP decarboxylase) (OMPDCase) (OMPdecase)	NO	Ess	Ess	0					Ess
ACIAD2348	cmk	cytidylate kinase (cytidine monophosphate (CMP) kinase)	NO	Ess	Ess	0					Ess
ACIAD2351	NULL	putative enoyl-CoA hydratase/isomerase	NO	Disp	Disp	1					Disp
ACIAD2362	kdsB	3-deoxy-manno-octulosonate cytidylyltransferase	NO	Ess	Ess	0					Ess
ACIAD2363	lpxK	tetraacyldisaccharide 4'-kinase (Lipid A 4'-kinase)	NO	Ess	Ess	0					Ess
ACIAD2377	NULL	putative pseudouridylate synthase	NO	Disp	Disp	1					Disp
ACIAD2380	rsuA	16S rRNA pseudouridylate 516 synthase	NO	Disp	Disp	1					Disp
ACIAD2386	iunH	inosine-uridine preferring nucleoside hydrolase	NO	Disp	Disp	0.996636					Disp
ACIAD2389	NULL	putative transport protein; putative NUP family transport protein	NO	NA	Disp	1					NA
ACIAD2392	rbsK	ribokinase	NO	Disp	Disp	0.996636					Disp
ACIAD2395	acnB	aconitate hydratase 2	NO	Disp	Disp	1					Disp
ACIAD2407	NULL	putative 2-amino-4-hydroxy-6-hydroxymethyldihydropteridine pyrophosphokinase	NO	Disp	Disp	1					NA
ACIAD2408	folB	dihydroneopterin aldolase	NO	Ess	Ess	0					Ess
ACIAD2411	NULL	molybdopterin biosynthesis protein (moeB) OR thiamin-thiazole moiety synthesis (thiF)	NO	Ess	Ess	0					Ess
ACIAD2416	NULL	putative oxidoreductase, short-chain dehydrogenase/reductase family	NO	Disp	Disp	1					Disp
ACIAD2423	ppsA	phosphoenolpyruvate synthase	NO	Disp	Disp	1					Disp
ACIAD2425	cyoA	cytochrome o ubiquinol oxidase subunit II	NO	Disp	Disp	0.830974					Disp
ACIAD2426	cyoB	cytochrome o ubiquinol oxidase subunit I	NO	Disp	Disp	0.830974					Disp
ACIAD2427	cyoC	cytochrome o ubiquinol oxidase subunit III	NO	Disp	Disp	0.830974					Disp
ACIAD2428	cyoD	cytochrome o ubiquinol oxidase subunit IV	NO	Disp	Disp	0.830974					Disp
ACIAD2429	cyoE	protoheme IX farnesyltransferase (heme O biosynthesis)	YES	Disp	Ess	0	BIOMASS	biomass precursor not essential	Heme o ,a component of cytochrome o, was initially set as an essential biomass precursor. Since cytochrome o or cytochrome d can be used in the respiratory chain, heme o was replaced in the biomass precursor list by protoheme, a common precursor for heme d and heme o.	Replace HEME_O by PROTOHEME in biomass precursor list	Disp
ACIAD2434	alr	alanine racemase 1, biosynthetic	NO	Disp	Disp	1					Disp
ACIAD2447	purH	bifunctional protein [Includes: phosphoribosylaminoimidazolecarboxamide formyltransferase (AICAR transformylase); IMP cyclohydrolase (Inosinicase) (IMP synthetase) (ATIC)]	NO	Ess	Ess	0					Ess
ACIAD2448	purD	phosphoribosylamine--glycine ligase (GARS) (Glycinamide ribonucleotide synthetase) (Phosphoribosylglycinamide synthetase)	NO	Ess	Ess	0					Ess
ACIAD2449	NULL	putative lipoprotein, attached to the cytoplasmic membrane	NO	Disp	Disp	1					Disp
ACIAD2450	NULL	D- and L-methionine transport protein (ABC superfamily, atp_bind) (metN-like)	NO	Disp	Disp	1					Disp
ACIAD2451	NULL	putative permease protein (ABC superfamily, membrane)	NO	Disp	Disp	1					Disp
ACIAD2452	NULL	putative hydroxyacylglutathione hydrolase (GloB)	NO	Disp	Disp	1					Disp
ACIAD2455	ubiA	4-hydroxybenzoate octaprenyltransferase (4-HB polyprenyltransferase)	NO	Ess	Ess	0					Ess
ACIAD2456	ubiC	chorismate pyruvate lyase	NO	Disp	Disp	0					Disp
ACIAD2458	glnA	glutamine synthetase	YES	Ess	Disp	1	HYPOTHESES		aciad2528 (glnT, glutamine synthetase type III) is isofunctional with aciad2458. Ammonia assimilation and glutamate and glutamine synthesis are highly regulated depending on nitrogen concentrations (Reitzer, 1996). Regulatory constraints may explain the essentiality of glnA.		Disp
ACIAD2461	trpG	bifunctional protein:[Includes: para-aminobenzoate synthase glutamine amidotransferase component II (EC 6.3.5.8) (ADC synthase); anthranilate synthase component II (EC 4.1.3.27)]	NO	Ess	Ess	0					Ess
ACIAD2462	trpD	anthranilate phosphoribosyltransferase	NO	Ess	Ess	0					Ess
ACIAD2463	trpC	indole-3-glycerol phosphate synthase (IGPS)	NO	Ess	Ess	0					Ess
ACIAD2466	NULL	putative xanthine dehydrogenase protein; putative xanthine dehydrogenase accessory factor (XdhC)	NO	Disp	Disp	1					Disp
ACIAD2467	xdhB	xanthine dehydrogenase, large subunit	NO	Disp	Disp	1					Disp
ACIAD2468	xdhA	xanthine dehydrogenase, small subunit	NO	Disp	Disp	1					Disp
ACIAD2470	folE	GTP cyclohydrolase I	NO	Ess	Ess	0					Ess
ACIAD2474	hemE	uroporphyrinogen decarboxylase	NO	Ess	Ess	0					Ess
ACIAD2509	bdhA	3-hydroxybutyrate dehydrogenase	NO	Disp	Disp	1					Disp
ACIAD2510	NULL	putative D-beta-hydroxybutyrate permease	NO	NA	Disp	1					NA
ACIAD2513	atoD	acetoacetyl-CoA transferase, alpha subunit	NO	Disp	Disp	1					Disp
ACIAD2514	atoA	acetoacetyl-CoA transferase, beta subunit	NO	Disp	Disp	1					Disp
ACIAD2516	atoB	acetyl-CoA acetyltransferase with thiolase domain	NO	Disp	Disp	1					Disp
ACIAD2517	bccA	Acetyl-/propionyl-coenzyme A carboxylase alpha chain [Includes: Biotin carboxylase ; Biotin carboxyl carrier protein (BCCP)]	NO	Disp	Disp	1					NA
ACIAD2518	NULL	putative allophanate hydrolase subunit 1 and 2	NO	Disp	Disp	1					Disp
ACIAD2521	NULL	conserved hypothetical protein; putative membrane protein	NO	Disp	Disp	1					Disp
ACIAD2525	NULL	putative Glutamate synthase, large subunit region 2 FMN-binding (GlxD)	YES	Ess	Disp	1	NONE				Disp
ACIAD2526	NULL	putative Glutamate synthase, large subunit region 3 (GlxC)	NO	Disp	Disp	1					Disp
ACIAD2527	NULL	putative Glutamate synthase, large subunit region 1, Glutamine amidotransferase (GlxB)	NO	Disp	Disp	1					Disp
ACIAD2528	glnT	glutamine synthetase III	NO	Disp	Disp	1					Disp
ACIAD2534	NULL	putative ammonium transporter	NO	Disp	Disp	1					Disp
ACIAD2537	NULL	putative acyl-CoA dehydrogenase	NO	Disp	Disp	1					Disp
ACIAD2538	NULL	putative gamma-carboxymuconolactone decarboxylase	NO	Disp	Disp	1					NA
ACIAD2539	gabD	succinate-semialdehyde dehydrogenase	NO	Disp	Disp	1					Disp
ACIAD2541	NULL	putative purine cytosine permease	NO	Disp	Disp	1					Disp
ACIAD2542	NULL	putative aldehyde dehydrogenase	NO	Disp	Disp	1					Disp
ACIAD2549	NULL	putative sarcosine oxidase gamma subunit protein (SoxG)	NO	Disp	Disp	1					Disp
ACIAD2550	soxA	sarcosine oxidase (alpha subunit) oxidoreductase protein	NO	Disp	Disp	1					Disp
ACIAD2551	soxD	sarcosine oxidase subunit D	NO	Disp	Disp	1					Disp
ACIAD2552	soxB	sarcosine oxidase beta subunit	NO	Disp	Disp	1					Disp
ACIAD2553	folD	bifunctional protein [Includes: 5,10-methylene-tetrahydrofolate dehydrogenase; 5,10-methylene-tetrahydrofolate cyclohydrolase]	NO	Disp	Disp	1					Disp
ACIAD2554	purU	formyltetrahydrofolate deformylase	NO	Disp	Disp	1					Disp
ACIAD2560	proB	gamma-glutamyl kinase	YES	Ess	Disp	1	NETWORK	false alternate pathway in the model	Model proposes to use the proline catabolic pathway in the reverse direction as an alternate pathway for proline synthesis. The 2-steps proline degradation pathway is performed by a single multifunctional enzyme (putA) which isolates it from the biosynthetic pathway (McFall et al, 1996). The reversal of the degradation pathway may also be thermodynamically hindered, as its cofactors (NADH and FAD…	PYRROLINECARBDEHYDROG-RXN set irreversible	Ess
ACIAD2565	gap	glyceraldehyde-3-phosphate dehydrogenase	YES	Ess	Disp	1	GPR	isozyme not functional	Initially, aciad1255 (epd) and aciad 2565 (gap) were assigned as isozymes of erythrose 4-phosphate and glyceraldehyde 3-phosphate dehydrogenases activities. Further examination of gene similarities with E. coli, and related literature (Zhao et al, 1995) showed that aciad1255 catalyzes erythrose 4-phosphate dehydrogenase and aciad2565 catalyzes glyceraldehyde 3-phosphate dehydrogenase activity. Bo…	New GPR: GAPOXNPHOSPHN-RXN : ACIAD2565	Ess
ACIAD2574	aspC	aspartate aminotransferase A	NO	Disp	Disp	1					Disp
ACIAD2577	pdxJ	pyridoxal phosphate biosynthetic protein	NO	Ess	Ess	0					Ess
ACIAD2587	nadB	L-aspartate oxidase (quinolinate synthetase B)	NO	Ess	Ess	0					Ess
ACIAD2588	tmk	thymidylate kinase	NO	NA	Ess	0					NA
ACIAD2590	pabC	4-amino-4-deoxychorismate lyase	NO	Ess	Ess	0					Ess
ACIAD2591	cysP	sulfate transport protein (ABC superfamily, peri_bind)	NO	Disp	Disp	1					Disp
ACIAD2594	cysT	sulfate transport protein (ABC superfamily, membrane)	NO	Disp	Disp	1					Disp
ACIAD2595	cysW	sulfate transport protein (ABC superfamily, membrane)	NO	Disp	Disp	1					Disp
ACIAD2596	cysA	sulfate permease A protein, chromate resistance (ABC superfamily, atp_bind)	NO	Disp	Disp	1					Disp
ACIAD2599	dapD	2,3,4,5-tetrahydropyridine-2-carboxylate N-succinyltransferase	NO	Ess	Ess	0					Ess
ACIAD2606	NULL	putative nicotinamide-nucleotide adenylyltransferase	YES	Ess	Disp	1	GPR	gene associated to another essential reaction	aciad2606 was initially set as a nicotinamide-nucleotide adenylyltransferase involved in a dispensable nad salvage pathway. Examination of Seed subsystem "NAD and NADP cofactor biosynthesis global", identified a nicotinate-nucleotide adenylyltransferase activity for aciad2606, which is part of the essential de novo pathway. No enzyme had been identified initially for this step. aciad2606 was ther…	New GPR: NICONUCADENYLYLTRAN-RXN ACIAD2606	Ess
ACIAD2612	purL	phosphoribosylformylglycinamidine synthase (FGAM synthase) (FGAMS) (Formylglycinamide ribotide amidotransferase) (FGARAT) (Formylglycinamide ribotide synthetase)	NO	Ess	Ess	0					Ess
ACIAD2613	dgt	deoxyguanosinetriphosphate triphosphohydrolase (dGTPase) (dGTP triphosphohydrolase)	NO	Disp	Disp	1					Disp
ACIAD2625	fbp	fructose-1,6-bisphosphatase	NO	Ess	Ess	0					Ess
ACIAD2634	purM	phosphoribosylaminoimidazole synthetase	NO	Ess	Ess	0					Ess
ACIAD2635	purN	phosphoribosylglycinamide formyltransferase 1	NO	Disp	Disp	0.998645					Disp
ACIAD2638	NULL	putative lipid A biosynthesis lauroyl acyltransferase	NO	Disp	Disp	1					Disp
ACIAD2647	serC	3-phosphoserine aminotransferase	NO	Ess	Ess	0					Ess
ACIAD2659	dapF	diaminopimelate epimerase	NO	Ess	Ess	0					Ess
ACIAD2660	lysA	diaminopimelate decarboxylase	NO	Ess	Ess	0					Ess
ACIAD2662	cycA	D-alanine/D-serine/glycine transport protein (APC family)	NO	Disp	Disp	1					Disp
ACIAD2666	NULL	putative lysyl-tRNA synthetase (Lysine--tRNA ligase)(PoxA)	YES	Ess	Disp	1	GPR	isozyme not functional	aciad1069 (lysS) and aciad2666 (poxA) were set as isofunctional genes for lysyl-trna synthetase activity in the initial model. Both genes were observed experimentally as essential. Lysyl-trna activity of aciad2666 is however only putative. Evidences from the literature suggest that it may be involved in regulation of pyruvate oxidase. Since the lysyl-trna activity of aciad2666 (poxA) is only puta…	New GPR: LYSINE--TRNA-LIGASE-RXN: ACIAD1069	NA
ACIAD2667	pdxB	erythronate-4-phosphate dehydrogenase	YES	Disp	Ess	0	NONE				Ess
ACIAD2669	antA	anthranilate dioxygenase large subunit	NO	Disp	Disp	1					Disp
ACIAD2670	antB	anthranilate dioxygenase small subunit	NO	Disp	Disp	1					Disp
ACIAD2671	antC	anthranilate dioxygenase reductase	NO	Disp	Disp	1					Disp
ACIAD2680	gdh	glutamate dehydrogenase (NAD(P)+) oxidoreductase protein	NO	Disp	Disp	1					Disp
ACIAD2755	NULL	putative methyl-cis-aconitic acid hydratase (AcnM)	NO	Disp	Disp	1					Disp
ACIAD2756	prpC	methylcitrate synthase (citrate synthase 2)	NO	Disp	Disp	1					Disp
ACIAD2758	prpB	methylisocitrate lyase	NO	Disp	Disp	1					Disp
ACIAD2768	NULL	putative ornithine decarboxylase	NO	NA	Disp	1					NA
ACIAD2774	entA	2,3-dihydro-2,3-dihydroxybenzoate dehydrogenase	NO	Disp	Disp	1					Disp
ACIAD2775	entB	2,3-dihydro-2,3-dihydroxybenzoate synthetase, isochorismatase	NO	Disp	Disp	1					Disp
ACIAD2776	entC	isochorismate synthetase	NO	Disp	Disp	1					Disp
ACIAD2788	NULL	putative transport of long-chain fatty acids	YES	Ess	Disp	1	NONE				Disp
ACIAD2818	citN	citrate transporter	NO	Disp	Disp	1					Disp
ACIAD2819	NULL	putative gluconolactonase	NO	Disp	Disp	1					Disp
ACIAD2837	dgkA	diacylglycerol kinase	NO	Disp	Disp	1					Disp
ACIAD2842	pckG	phosphoenolpyruvate carboxykinase [GTP] (PEP carboxykinase) (PEPCK)	YES	Ess	Disp	0.981006	HYPOTHESES		Regulatory constraints may prevent PEP synthase from being an efficient alternate route of PEP carboxykinase		Disp
ACIAD2844	glpD	glycerol-3-phosphate dehydrogenase	NO	Disp	Disp	1					Disp
ACIAD2847	folD	bifunctional protein [Includes: 5,10-methylene-tetrahydrofolate dehydrogenase; 5,10-methylene-tetrahydrofolate cyclohydrolase]	YES	Ess	Disp	1	HYPOTHESES		aciad2847 has two isozymes: aciad2553 and aciad1783. aciad1783 is dispensable and its annotation confidence is medium. aciad2553 has good similarity with E. coli folD and is conserved in synteny with purU but is dispensable. aciad2847 is essential and is slighlty less similar to E. coli folD than aciad2553. These contradicting evidences require further investigations.		Disp
ACIAD2850	glxK	glycerate kinase	NO	Disp	Disp	1					Disp
ACIAD2852	folP	7,8-dihydropteroate synthase	NO	Ess	Ess	0					Ess
ACIAD2860	carA	carbamoyl-phosphate synthase, small chain	NO	Ess	Ess	0					Ess
ACIAD2861	carB	carbamoyl-phosphate synthase, large subunit	NO	Ess	Ess	0					Ess
ACIAD2867	NULL	putative Na+/H+ antiporter	NO	NA	Disp	1					NA
ACIAD2871	trpS	tryptophanyl-tRNA synthetase	NO	Ess	Ess	0					Ess
ACIAD2872	sucD	succinyl-CoA synthetase alpha chain	NO	Disp	Disp	0.968554					Disp
ACIAD2873	sucC	succinyl-CoA synthetase beta chain	NO	Disp	Disp	0.968554					Disp
ACIAD2874	lpd	dihydrolipoamide dehydrogenase (E3 component of 2- oxoglutarate dehydrogenase complex)(Glycine oxidation system L-factor)	NO	Disp	Disp	0.765209					Disp
ACIAD2875	sucB	dihydrolipoamide succinyltransferase, component of 2-oxoglutarate dehydrogenase complex (E2)	NO	Disp	Disp	0.967246					Disp
ACIAD2876	sucA	2-oxoglutarate decarboxylase, component of the 2-oxoglutarate dehydrogenase complex (E1)	NO	Disp	Disp	0.967246					Disp
ACIAD2879	sdhB	succinate dehydrogenase, iron-sulfur subunit	NO	Ess	Ess	0					Ess
ACIAD2880	sdhA	succinate dehydrogenase, flavoprotein subunit	YES	Disp	Ess	0	NONE				Ess
ACIAD2881	sdhD	succinate dehydrogenase, hydrophobic subunit	NO	Ess	Ess	0					Ess
ACIAD2882	sdhC	succinate dehydrogenase, cytochrome b556 subunit	NO	Ess	Ess	0					Ess
ACIAD2886	gltA	citrate synthase	NO	Ess	Ess	0					Ess
ACIAD2888	NULL	putative glutamine-dependent NAD(+) synthetase (NAD(+) synthase [glutamine-hydrolyzing]) (NadE)	NO	Ess	Ess	1.52511e-12					Ess
ACIAD2893	coaD	phosphopantetheine adenylyltransferase	NO	Ess	Ess	6.14195e-13					Ess
ACIAD2897	rluD	ribosomal large subunit pseudouridine synthase D (Pseudouridylate synthase) (Uracil hydrolyase)	NO	Disp	Disp	1					Disp
ACIAD2900	hemA	glutamyl tRNA reductase	NO	Ess	Ess	0					Ess
ACIAD2903	ispE	4-diphosphocytidyl-2-C-methyl-D-erythritol kinase (CMK) (4-(cytidine-5'-diphospho)-2-C-methyl-D-erythritol kinase)	NO	NA	Ess	0					NA
ACIAD2907	prs	ribose-phosphate pyrophosphokinase (Phosphoribosyl pyrophosphate synthetase)	YES	Ess	Disp	1	GPR	isozyme not functional	aciad0964 was initially assigned as an isozyme of aciad2907 (prs). medium confidence in aciad0964 annotation suggests its removal.	New GPR: PRPPSYN-RXN ACIAD2907	Ess
ACIAD2911	panD	aspartate 1-decarboxylase precursor	YES	Disp	Ess	6.14195e-13	NONE				Ess
ACIAD2913	ribB	3,4 dihydroxy-2-butanone-4-phosphate synthase	NO	Disp	Disp	1					Disp
ACIAD2929	NULL	putative alcohol dehydrogenase	NO	Disp	Disp	1					Disp
ACIAD2934	cysG	multifunctional protein [Includes: Uroporphyrin-III C-methyltransferase (Urogen III methylase) (SUMT) (Uroporphyrinogen III methylase) (UROM); Precorrin-2 oxidase ; Ferrochelatase ] (Siroheme synthase)	NO	Ess	Ess	0					Ess
ACIAD2935	serS	seryl-tRNA synthetase ; also charges selenocystein tRNA with serine	NO	Ess	Ess	0					Ess
ACIAD2940	ispB	octaprenyl-diphosphate synthase (Octaprenyl pyrophosphate synthetase) (OPP synthetase)	NO	Ess	Ess	0					Ess
ACIAD2942	NULL	putative phosphatidylglycerophosphatase B (PgpB)	NO	Disp	Disp	1					Disp
ACIAD2950	valS	valyl-tRNA synthetase	NO	Ess	Ess	0					Ess
ACIAD2956	NULL	conserved hypothetical protein; putative membrane protein	NO	Disp	Disp	1					Disp
ACIAD2958	NULL	putative ammonium transporter	NO	Disp	Disp	1					Disp
ACIAD2968	ispA	geranyltranstransferase (farnesyldiphosphate synthase) (FPP synthase)	YES	Disp	Ess	0	GPR	presence of an alternate enzyme	According to (Fujisaki et al, 2005), aciad2940 (ispB) and aciad1374 (ispU) could replace aciad2968 (ispA).	New GPR for FPPSYN-RXN and GPPSYN-RXN: ACIAD2968 | ACIAD2940 | ACIAD1374	Disp
ACIAD2969	aroP	aromatic amino acid transporter (APC family)	NO	Disp	Disp	1					Disp
ACIAD2980	NULL	conserved hypothetical protein; putative amino acid efflux transmembrane protein	NO	Disp	Disp	1					Disp
ACIAD2981	NA	conserved hypothetical protein	NO	NA	Ess	#N/A					Ess
ACIAD2982	cysI	sulfite reductase	NO	Ess	Ess	0					Ess
ACIAD2983	gcd	glucose dehydrogenase [pyrroloquinoline-quinone] precursor (Quinoprotein glucose DH)	NO	Disp	Disp	1					Disp
ACIAD2984	NULL	putative glucose-sensitive porin (OprB-like )	NO	Disp	Disp	1					Disp
ACIAD2988	NULL	putative thiolase; putative acyl-CoA thiolase	NO	Disp	Disp	1					Disp
ACIAD3008	apaH	bis(5'-nucleosyl)-tetraphosphatase, symmetrical (Diadenosine tetraphosphatase) (Ap4A hydrolase) (Diadenosine 5',5'''- P1,P4-tetraphosphate pyrophosphohydrolase)	NO	Disp	Disp	1					Disp
ACIAD3010	pdxA	4-hydroxythreonine-4-phosphate dehydrogenase (4- (phosphohydroxy)-L-threonine dehydrogenase)	NO	Ess	Ess	0					Ess
ACIAD3032	proC	pyrroline-5-carboxylate reductase	YES	Ess	Disp	1	NETWORK	false alternate pathway in the model	Model proposes to use the proline catabolic pathway in the reverse direction as an alternate pathway for proline synthesis. The 2-steps proline degradation pathway is performed by a single multifunctional enzyme (putA) which isolates it from the biosynthetic pathway (McFall et al, 1996). The reversal of the degradation pathway may also be thermodynamically hindered, as its cofactors (NADH and FAD…	PROLDEHYDROG-RXN set irreversible	Ess
ACIAD3035	accA	acetyl-coenzyme A carboxylase carboxyl transferase (alpha subunit)	NO	Ess	Ess	0					Ess
ACIAD3041	pheT	phenylalanyl-tRNA synthetase, beta subunit	NO	Ess	Ess	0					Ess
ACIAD3042	pheS	phenylalanyl-tRNA synthetase, alpha-subunit	NO	Ess	Ess	0					Ess
ACIAD3055	thrS	threonyl-tRNA synthetase	NO	Ess	Ess	0					Ess
ACIAD3058	ptsO	phosphocarrier protein (HPr-like) NPr, nitrogen related, exchanges phosphate with Enzyme I	NO	Disp	Disp	1					Disp
ACIAD3060	panC	pantoate--beta-alanine ligase (Pantothenate synthetase) (Pantoate activating enzyme)	NO	Ess	Ess	6.14195e-13					Ess
ACIAD3061	panB	3-methyl-2-oxobutanoate hydroxymethyltransferase (Ketopantoate hydroxymethyltransferase)	NO	Ess	Ess	6.14195e-13					Ess
ACIAD3062	folK	2-amino-4-hydroxy-6-hydroxymethyldihydropteridine pyrophosphokinase (7,8-dihydro-6-hydroxymethylpterin-pyrophosphokinase) (HPPK) (6-hydroxymethyl-7,8-dihydropterin pyrophosphokinase) (PPPK)	YES	Ess	Disp	1	GPR	isozyme not functional	aciad2407 was initially assigned as an isozyme of aciad3062 (folK). medium confidence in aciad2407 annotation suggests its removal.	New GPR: H2PTERIDINEPYROPHOSPHOKIN-RXN: ACIAD3062	Ess
ACIAD3065	NULL	conserved hypothetical protein; putative MazG family protein	NO	Disp	Disp	1					Disp
ACIAD3071	cysM	cysteine synthase B (O-acetylserine sulfhydrolase B)	NO	Disp	Disp	1					Disp
ACIAD3073	NULL	putative enoyl-CoA hydratase/isomerase	NO	Disp	Disp	1					Disp
ACIAD3074	NULL	putative 3-hydroxyisobutyrate dehydrogenase or 2-hydroxy-3-oxopropionate reductase	NO	Disp	Disp	1					Disp
ACIAD3075	hyi	hydroxypyruvate isomerase	NO	Disp	Disp	1					Disp
ACIAD3078	pntB	pyridine nucleotide transhydrogenase, beta subunit	NO	Disp	Disp	1					Disp
ACIAD3079	pntA-2	pyridine nucleotide transhydrogenase (proton pump), alpha subunit (part2)	NO	Disp	Disp	1					Disp
ACIAD3080	pntA-1	pyridine nucleotide transhydrogenase (proton pump), alpha subunit (part1)	NO	Disp	Disp	1					Disp
ACIAD3090	acnA	aconitate hydratase 1	NO	Disp	Disp	1					Disp
ACIAD3102	ilvC	acetohydroxy acid isomeroreductase	NO	Ess	Ess	0					Ess
ACIAD3103	ilvH	acetolactate synthase isozyme III, small subunit	YES	Ess	Disp	1	GPR	activity simultaneously requiring all genes	aciad0999 was initially set as an isozyme of aciad3103 and aciad3104 complex. Gene essentialities, homology between aciad3104 and aciad0999 and evidence on the non-catalytic role of aciad3103 (Vyazmensky et al, 1996) suggest that aciad0999 can only replace aciad3103 subunit within the complex with aciad3104	New GPR for ACETOOHBUTSYN-RXN and ACETOLACTSYN-RXN: ( ACIAD0999 | ACIAD3104 ) & ACIAD3103	Ess
ACIAD3104	ilvI	acetolactate synthase III, large subunit	NO	Disp	Disp	1					Disp
ACIAD3106	leuS	leucyl-tRNA synthetase	NO	Ess	Ess	0					Ess
ACIAD3116	fabI	NADH-dependent enoyl-ACP reductase	NO	Ess	Ess	0					Ess
ACIAD3125	dfp	bifunctional protein [Includes: 4'-phosphopantothenoylcysteine decarboxylase; phosphopantothenoylcysteine synthetase, FMN-binding]	NO	Ess	Ess	6.14195e-13					Ess
ACIAD3149	pssA	phosphatidylserine synthase	NO	Ess	Ess	0					Ess
ACIAD3155	mdh	malate dehydrogenase	YES	Ess	Disp	0.933931	HYPOTHESES		In the model, malate:quinone oxidoreductase reaction catalyzed by aciad1007 (mqo) can replace malate dehydrogenase reaction (aciad3155, mdh). The essentiality of aciad3155 is corroborated by observations that mdh is barely replaced by mqo (van der Rest et al, 2000).		Disp
ACIAD3164	xpt	xanthine phosphoribosyltransferase	NO	Disp	Disp	0.999907					Disp
ACIAD3166	NULL	putative amino-acid efflux transmembrane protein	NO	Disp	Disp	1					Disp
ACIAD3191	fadE	acyl coenzyme A dehydrogenase	NO	Disp	Disp	1					Disp
ACIAD3222	NULL	putative cystathionine beta-lyase, PLP-dependent (beta-cystathionase) (MetC)	NO	Disp	Disp	1					Disp
ACIAD3230	NULL	putative Proton/sodium-glutamate symport protein	NO	Disp	Disp	1					Disp
ACIAD3231	tesB	acyl-CoA thioesterase II	NO	Disp	Disp	1					Disp
ACIAD3232	plsB	glycerol-3-phosphate acyltransferase	NO	Ess	Ess	0					Ess
ACIAD3241	NULL	putative toluene tolerance protein (Ttg2D)	NO	Disp	Disp	1					Disp
ACIAD3242	ttg2C	toluene tolerance efflux transporter (ABC superfamily, peri-bind)	NO	Disp	Disp	1					Disp
ACIAD3243	ttg2B	toluene tolerance efflux transporter (ABC superfamily, membrane)	NO	Disp	Disp	1					Disp
ACIAD3244	ttg2A	toluene tolerance efflux transporter (ABC superfamily, atp_bind)	NO	Disp	Disp	1					Disp
ACIAD3247	dxs	1-deoxyxylulose-5-phosphate synthase	NO	Ess	Ess	0					Ess
ACIAD3249	ribA	GTP cyclohydrolase II	YES	Ess	Disp	1	GPR	isozyme not functional	aciad3570 (ribB/A) was initially assigned as an isozyme of aciad3249 (ribA). Other works have identified the inability of ribB/A to catalyze ribA activity (Fassbinder et al., 2000) (Grill et al., 2007)	New GPR: GTP-CYCLOHYDRO-II-RXN ACIAD3249	Ess
ACIAD3250	hemF	coproporphyrinogen III oxidase	NO	Ess	Ess	0					Ess
ACIAD3255	hemH	ferrochelatase	NO	Ess	Ess	0					Ess
ACIAD3257	murI	glutamate racemase	NO	Ess	Ess	0					Ess
ACIAD3262	NULL	putative acyl-CoA dehydrogenase	NO	Disp	Disp	1					Disp
ACIAD3268	glyQ	glycyl-tRNA synthetase, alpha chain	NO	Ess	Ess	0					Ess
ACIAD3269	glyS	glycyl-tRNA synthetase, beta chain	NO	Ess	Ess	0					Ess
ACIAD3278	hprA	glycerate dehydrogenase	NO	Disp	Disp	1					Disp
ACIAD3297	NULL	putative cytidine / deoxycytidylate deaminase family protein	NO	Disp	Disp	1					Disp
ACIAD3302	serA	D-3-phosphoglycerate dehydrogenase	NO	Ess	Ess	0					Ess
ACIAD3307	truB	tRNA pseudouridine 55 synthase	NO	Disp	Disp	1					Disp
ACIAD3309	NULL	lipase	NO	Disp	Disp	1					Disp
ACIAD3322	ispH	4-hydroxy-3-methylbut-2-enyl diphosphate reductase (also involved in penicillin tolerance and control of the stringent response. Seems to directly or indirectly interact with relA to maintain it in an inactive form during normal growth.)	NO	Ess	Ess	0					Ess
ACIAD3324	gmk	guanylate kinase	NO	Ess	Ess	0					Ess
ACIAD3339	adhA	alcohol dehydrogenase	NO	Disp	Disp	1					Disp
ACIAD3349	gltD	glutamate synthase small chain	YES	Ess	Disp	1	HYPOTHESES		Ammonia assimilation and glutamate and glutamine synthesis are highly regulated depending on nitrogen concentrations (Reitzer, 1996). Regulatory constraints may explain the essentiality of gltD.		Disp
ACIAD3350	gltB	glutamate synthase large chain precursor	YES	Ess	Disp	1	HYPOTHESES		Ammonia assimilation and glutamate and glutamine synthesis are highly regulated depending on nitrogen concentrations (Reitzer, 1996). Regulatory constraints may explain the essentiality of gltB.		Disp
ACIAD3353	aroB	3-dehydroquinate synthase	NO	Ess	Ess	0					Ess
ACIAD3354	aroK	shikimate-kinase	NO	Ess	Ess	0					Ess
ACIAD3363	mraY	phospho-N-acetylmuramoyl-pentapeptide transferase	NO	Ess	Ess	0					Ess
ACIAD3364	murF	UDP-N-acetylmuramoyl-tripeptide--D-alanyl-D-alanine ligase (UDP-MurNAc-pentapeptide synthetase) (D-alanyl-D- alanine-adding enzyme)	NO	Ess	Ess	0					Ess
ACIAD3365	murE	UDP-N-acetylmuramoylalanyl-D-glutamate-2, 6-diaminopimelate ligase	YES	Ess	Disp	1	GPR	isozyme not functional	aciad1279 was initially assigned as an isozyme of aciad3365 (murE). Recent studies of aciad1279 have shown that this gene has in fact a cyanophycin synthetase activity (Krehenbrink et al, 2004)	New GPR: UDP-NACMURALGLDAPLIG-RXN: ACIAD3365	Ess
ACIAD3369	sbp	sulfate transport protein (ABC superfamily, peri_bind)	NO	Disp	Disp	1					Disp
ACIAD3371	gltX	glutamyl-tRNA synthetase	YES	Ess	Disp	1	GPR	isozyme not functional	aciad0272 was initially assigned as an isozyme of aciad3371 (gltX). medium confidence in aciad0272 annotation suggests its removal.	New GPR: GLURS-RXN: ACIAD3371	Ess
ACIAD3381	poxB	pyruvate dehydrogenase (cytochrome)	NO	Disp	Disp	1					Disp
ACIAD3382	metY	homocysteine synthase	NO	Disp	Disp	1					Disp
ACIAD3383	acr1	fatty acyl-CoA reductase (hexadecanal dehydrogenase,acylating)	NO	Disp	Disp	0					Disp
ACIAD3384	NULL	putative sulfate permease	NO	Disp	Disp	1					Disp
ACIAD3392	NULL	putative long-chain fatty acid transport protein	NO	Disp	Disp	1					Disp
ACIAD3395	hisB	imidazoleglycerol-phosphate dehydratase	NO	Ess	Ess	0					Ess
ACIAD3396	hisH	imidazole glycerol phosphate synthetase, glutamine amidotransferase subunit	NO	Ess	Ess	0					Ess
ACIAD3398	hisA	phosphoribosylformimino-5-aminoimidazole carboxamide isomerase	NO	Ess	Ess	0					Ess
ACIAD3403	NULL	putative homoserine kinase (ThrB)	NO	Disp	Disp	1					Disp
ACIAD3404	hisF	imidazole glycerol phosphate synthase, cyclase subunit	NO	Ess	Ess	0					Ess
ACIAD3445	gabD	NADP+ -dependent succinate semialdehyde dehydrogenase	NO	Disp	Disp	1					Disp
ACIAD3446	gabT	4-aminobutyrate aminotransferase, PLP-dependent	NO	Disp	Disp	1					Disp
ACIAD3448	gabP	gamma-aminobutyrate permease	NO	Disp	Disp	1					Disp
ACIAD3460	NULL	putative high affinity choline transport protein (Bet-like)	NO	Disp	Disp	1					Disp
ACIAD3470	msuE	NADH-dependent FMN reductase	YES	Ess	Disp	1	HYPOTHESES		Essentiality of aciad3470 (FMN reductase) suggests that some essential reaction in A. baylyi may use FMN as a cofactor.		Disp
ACIAD3471	NULL	putative sulfonate monooxygenase (MsuD)	NO	Disp	Disp	1					Disp
ACIAD3473	NULL	putative isochorismatase	NO	Disp	Disp	1					Disp
ACIAD3475	acs	acetyl-CoA synthetase	NO	Disp	Disp	1					Disp
ACIAD3479	kdtA	3-deoxy-D-manno-2-octulosonate transferase	NO	Ess	Ess	0					Ess
ACIAD3489	argE	N-acetylornithine deacetylase	NO	Disp	Disp	1					Disp
ACIAD3501	pdxH	pyridoxamine 5'-phosphate oxidase (acts also on pyridoxine phosphate and pyridoxine)	NO	Ess	Ess	0					Ess
ACIAD3502	glmM	phosphoglucosamine mutase	NO	Ess	Ess	0					Ess
ACIAD3503	guaB	IMP dehydrogenase	YES	Ess	Disp	0.998295	NONE				Disp
ACIAD3506	aceF	dihydrolipoamide S-acetyltransferase, E2 component of the pyruvate dehydrogenase complex	YES	Ess	Disp	0.90877	HYPOTHESES		aciad3506 (aceF) catalyzes with aciad3507 (aceE) and aciad2874 (lpd) the pyruvate dehydrogenase activity. Although dispensable, aciad3507 knock-out mutants show impaired growth. Model shows growth as pyruvate oxidase is an alternate pathway to pyruvate dehydrogenase. It has been shown however that pyruvate oxidase is less efficient than pyruvate dehydrogenase (Abdel-Hamid et al, 2001). This effic…		Disp
ACIAD3507	aceE	pyruvate decarboxylase, E1 component of the pyruvate dehydrogenase complex.	NO	Disp	Disp	0.90877					Disp
ACIAD3510	lpxC	UDP-3-O-acyl-N-acetylglucosamine deacetylase	YES	Disp	Ess	0	NONE				Ess
ACIAD3515	ddlB	D-alanine-D-alanine ligase B	NO	Ess	Ess	0					Ess
ACIAD3516	murC	UDP-N-acetylmuramate--alanine ligase	NO	Ess	Ess	0					Ess
ACIAD3517	murG	UDP-N-acetylglucosamine:N-acetylmuramyl-(pentapeptide) pyrophosphoryl-undecaprenol N-acetylglucosamine transferase	NO	Ess	Ess	0					Ess
ACIAD3518	gshB	glutathione synthetase	NO	Disp	Disp	1					Disp
ACIAD3523	metE	5-methyltetrahydropteroyltriglutamate- homocysteine methyltransferase	YES	Ess	Disp	1	INTERPRETATION	unmodeled requiirement for a cofactor	Acinetobacter baylyi possesses an alternate methionine synthase (aciad1045, metH) reaction. metH activity however depends on the presence of B12 vitamin, which is not present in the experimental growth media. This auxotrophy explains the essentiality of the metE pathway in the absence of B12.		Disp
ACIAD3525	pyrE	orotate phosphoribosyltransferase	NO	Ess	Ess	0					Ess
ACIAD3541	alc	allantoicase	NO	Disp	Disp	1					Disp
ACIAD3542	allA	ureidoglycolate amidohydrolase(decarboxylating)	NO	Disp	Disp	1					Disp
ACIAD3549	gshA	gamma-glutamate-cysteine ligase	NO	Disp	Disp	1					Disp
ACIAD3560	psd	phosphatidylserine decarboxylase	NO	Ess	Ess	0					Ess
ACIAD3562	pncB	nicotinate phosphoribosyltransferase	NO	Disp	Disp	1					Disp
ACIAD3567	serB	phosphoserine phosphatase	NO	Ess	Ess	0					Ess
ACIAD3570	ribB/A	bifunctional protein [Includes: 3,4-dihydroxy-2-butanone 4-phosphate synthase; GTP cyclohydrolase II]	NO	Disp	Disp	1					Disp
ACIAD3571	ribH	6,7-dimethyl-8-ribityllumazine synthase (Lumazine synthase)(riboflavin synthase beta chain)	NO	Ess	Ess	0					Ess
ACIAD3573	thiL	thiamin-monophosphate kinase	NO	Ess	Ess	0					Ess
ACIAD3574	pgpA	phosphatidylglycerophosphatase A	NO	Disp	Disp	1					Disp
ACIAD3575	glmU	bifunctional protein [Includes: UDP-N-acetylglucosamine pyrophosphorylase (N-acetylglucosamine-1-phosphate uridyltransferase); Glucosamine-1-phosphate N-acetyltransferase ]	NO	Ess	Ess	0					Ess
ACIAD3576	glmS	glucosamine--fructose-6-phosphate aminotransferase	NO	NA	Ess	0					NA
ACIAD3584	pncA	bifunctional protein [Includes: pyrazinamidase (PZAase); nicotinamidase (Nicotine deamidase)]	NO	Disp	Disp	1					Disp
ACIAD3585	dapA	dihydrodipicolinate synthase	NO	Ess	Ess	0					Ess
ACIAD3587	purC	phosphoribosylaminoimidazole-succinocarboxamide synthase	NO	Ess	Ess	0					Ess
ACIAD3593	NULL	conserved hypothetical protein; putative membrane protein	NO	Disp	Disp	1					Disp
ACIAD3598	NULL	putative PQQ-dependent aldose sugar dehydrogenase precursor	NO	Disp	Disp	1					NA
ACIAD3616	alrA	aldehyde reductase	NO	Disp	Disp	1					Disp
ACIAD3619	dapB	dihydrodipicolinate reductase	NO	Ess	Ess	0					Ess
ACIAD3627	ppc	phosphoenolpyruvate carboxylase	NO	Disp	Disp	1					Disp
ACIAD3628	NULL	putative uracil transport protein (NCS2 family)	NO	Disp	Disp	1					Disp
ACIAD3633	ndh	NADH dehydrogenase II	NO	Disp	Disp	1					Disp
ACIAD3636	NULL	putative dihydroxyacid dehydratase (ilvD-like)	NO	Disp	Disp	1					Disp
ACIAD3641	NULL	conserved hypothetical protein; putative Na+-dependent transporters of the SNF family	NO	Disp	Disp	0.997664					Disp
ACIAD3648	estA	carboxylesterase (ALI-esterase) (B-esterase) (MONOBUTYRASE) (Cocaine esterase) (PROCAINE esterase) (METHYLBUTYRASE)	NO	Disp	Disp	1					Disp
ACIAD3658	purK	phosphoribosylaminoimidazole carboxylase ATPase subunit	NO	NA	Ess	0					NA
ACIAD3659	purE	phosphoribosylaminoimidazole carboxylase, mutase subunit	NO	NA	Ess	0					NA
ACIAD3668	guaD	guanine deaminase	NO	NA	Disp	1					NA
ACIAD3669	hpt	hypoxanthine phosphoribosyltransferase	NO	NA	Disp	1					NA

## Sheet: Step 3
Gene			Comparison of mutant growth phenotypes with iAbaylyi v3 predictions									Interpretations and corrections				Comparison of mutant growth phenotypes with iAbaylyi v4 predictions
Locus tag	Gene name	Gene product	Inconsistent gene	acetate	asparagine	butanediol	glucarate	glucose	lactate	quinate	urea	Correction/Interpretation class	Correction type	Interpretation	Model correction applied	acetate	asparagine	butanediol	glucarate	glucose	lactate	quinate	urea
ACIAD0024	NULL	putative malic acid transport protein	NO	TP	TP	TP	TP	TP	TP	TP	TP					TP	TP	TP	TP	TP	TP	TP	TP
ACIAD0028	NULL	putative amidohydrolase (isochorismatase)	NO	TP	TP	TP	TP	TP	TP	TP	TP					TP	TP	TP	TP	TP	TP	TP	TP
ACIAD0031	NULL	putative xanthine/uracil permease	NO	TP	TP	TP	TP	TP	TP	TP	TP					TP	TP	TP	TP	TP	TP	TP	TP
ACIAD0032	NULL	putative 3-hydroxyisobutyrate dehydrogenase	NO	TP	TP	TP	TP	TP	TP	TP	TP					TP	TP	TP	TP	TP	TP	TP	TP
ACIAD0034	ssuB	alkanesulfonate transport protein (ABC superfamily, atp_bind)	NO	TP	TP	TP	TP	TP	TP	TP	TP					TP	TP	TP	TP	TP	TP	TP	TP
ACIAD0035	ssuC	alkanesulfonate transport protein (ABC superfamily, membrane)	NO	TP	TP	TP	TP	TP	TP	TP	TP					TP	TP	TP	TP	TP	TP	TP	TP
ACIAD0036	ssuD	FMNH(2)-dependent alkanesulfonate monooxygenase	NO	TP	TP	TP	TP	TP	TP	TP	TP					TP	TP	TP	TP	TP	TP	TP	TP
ACIAD0037	ssuA	alkanesulfonate transport protein (ABC superfamily, peri_bind)	NO	TP	TP	TP	TP	TP	TP	TP	TP					TP	TP	TP	TP	TP	TP	TP	TP
ACIAD0038	ssuA	alkanesulfonate transport protein (ABC superfamily, peri_bind)	NO	TP	TP	TP	TP	TP	TP	TP	TP					TP	TP	TP	TP	TP	TP	TP	TP
ACIAD0039	argA	N-alpha-acetylglutamate synthase (amino-acid acetyltransferase)	NO	TP	TP	TP	TP	TP	TP	TP	TP					TP	TP	TP	TP	TP	TP	TP	TP
ACIAD0043	NULL	putative phosphoglycolate phosphatase 2 (PGP 2)	NO	TP	TP	TP	TP	TP	TP	TP	TP					TP	TP	TP	TP	TP	TP	TP	TP
ACIAD0080	rmlC	dTDP-4-keto-6-deoxy-D-glucose-3,5-epimerase	NO	NA	TP	NA	NA	TP	NA	TP	NA					NA	TP	NA	NA	TP	NA	TP	NA
ACIAD0086	epsM	bifunctional protein [Includes: Mannose-6-phosphate isomerase (Phosphomannose isomerase) (Pmi) (Phosphohexomutase); Mannose-1-phosphate guanylyl transferase (Gdp) (GDP-mannose pyrophosphorylase) (Gmp)]	YES	TP	NA	FP	NA	TP	TP	TP	NA	NONE				TP	NA	FP	NA	TP	TP	TP	NA
ACIAD0087	NULL	putative UDP-glucose/GDP-mannose dehydrogenase	NO	TP	TP	TP	TP	TP	TP	TP	TP					TP	TP	TP	TP	TP	TP	TP	TP
ACIAD0099	galU	UTP-glucose-1-phosphate uridylyltransferase	NO	TP	TP	TP	NA	NA	TP	NA	NA					TP	TP	TP	NA	NA	TP	NA	NA
ACIAD0100	NULL	putative UDP-glucose 6-dehydrogenase (Ugd) (Udg)	NO	TP	NA	TP	NA	TP	TP	NA	TP					TP	NA	TP	NA	TP	TP	NA	TP
ACIAD0101	pgi	glucose-6-phosphate isomerase	YES	NA	NA	NA	NA	NA	NA	FP	NA	HYPOTHESES		Growth of ACIAD0101 KO mutant is impaired on quinate, without being completely null (OD=10% of wild-type OD) ~ 1,3). ACIAD0101 (pgi) is involved in polysaccharides biosynthesis, which appear to be dispensable although contributing significantly to fitness.		NA	NA	NA	NA	NA	NA	FP	NA
ACIAD0102	galE	UDP-glucose 4-epimerase (Galactowaldenase) (UDP-galactose 4-epimerase)	NO	TP	TP	TP	TP	TP	TP	TP	TP					TP	TP	TP	TP	TP	TP	TP	TP
ACIAD0104	manB	bifunctional protein [Includes: phosphomannomutase (Pmm); putative phosphoglucomutase (Glucose phosphomutase) (Pgm)]	NO	NA	NA	TP	NA	NA	TP	NA	NA					NA	NA	TP	NA	NA	TP	NA	NA
ACIAD0106	lldP	L-lactate permease	YES	TP	TP	TP	TP	TP	FN	TP	TP	NETWORK	missing alternate pathway in the model	A. baylyi may contain additional transport enzyme for l-lactate. Following the growth evidence of ACIAD0106 knockout mutant on l-lactate, an alternate transport reaction for l-lactate is added to the model. In order to avoid futile cycles of lactate import and export leading to artificial proton export, lactate transporter using proton symport is set irreversible.	Addition of TRANS-RXN-L-LACTATE. TRANS-RXN-104 set as irreversible.	TP	TP	TP	TP	TP	TP	TP	TP
ACIAD0108	lldD	L-lactate dehydrogenase, FMN linked	YES	TP	TP	TP	TP	TP	FN	TP	TP	INTERPRETATION	experimental error	Additional experiment with ACIAD0108 knock-out mutants contradicted this high-throughput result. No growth was observed for the mutant on l-lactate		TP	TP	TP	TP	TP	FN	TP	TP
ACIAD0109	dld	D-lactate dehydrogenase, NADH independent, FAD-binding domain	NO	TP	TP	TP	TP	TP	TP	TP	TP					TP	TP	TP	TP	TP	TP	TP	TP
ACIAD0112	tyrB	tyrosine aminotransferase, tyrosine repressible, PLP-dependent	NO	TP	TP	TP	TP	TP	TP	TP	TP					TP	TP	TP	TP	TP	TP	TP	TP
ACIAD0115	dadA	D-amino acid dehydrogenase, small subunit	NO	TP	TP	TP	TP	TP	TP	TP	TP					TP	TP	TP	TP	TP	TP	TP	TP
ACIAD0116	dadX	alanine racemase 2, PLP-binding, catabolic	NO	NA	TP	TP	TP	TP	TP	TP	TP					NA	TP	TP	TP	TP	TP	TP	TP
ACIAD0118	cycA	APC family, D-serine/D-alanine/glycine transport protein	NO	TP	TP	TP	TP	TP	TP	TP	TP					TP	TP	TP	TP	TP	TP	TP	TP
ACIAD0126	garD	D-galactarate dehydratase	NO	TP	TP	TP	TP	TP	TP	TP	TP					TP	TP	TP	TP	TP	TP	TP	TP
ACIAD0127	gudP	D-glucarate/D-galactarate permease (MFS superfamily)	NO	TP	TP	TP	TN	TP	TP	TP	TP					TP	TP	TP	TN	TP	TP	TP	TP
ACIAD0128	gudD	D-glucarate dehydratase	NO	TP	TP	TP	TN	TP	TP	TP	TP					TP	TP	TP	TN	TP	TP	TP	TP
ACIAD0130	kdgD	5-dehydro-4-deoxyglucarate dehydratase (5-keto-4-deoxy- glucarate dehydratase)	NO	TP	TP	TP	NA	TP	TP	TP	TP					TP	TP	TP	NA	TP	TP	TP	TP
ACIAD0131	NULL	2-ketoglutarate semialdehyde dehydrogenase	NO	TP	TP	TP	TN	TP	TP	TP	TP					TP	TP	TP	TN	TP	TP	TP	TP
ACIAD0136	NULL	putative xanthine/uracil permease	NO	TP	TP	TP	TP	TP	TP	TP	TP					TP	TP	TP	TP	TP	TP	TP	TP
ACIAD0137	NULL	conserved hypothetical protein; putative cytosine deaminase	NO	TP	TP	TP	TP	TP	TP	TP	TP					TP	TP	TP	TP	TP	TP	TP	TP
ACIAD0166	sfcA	NAD-linked malate dehydrogenase, Rossman fold	NO	TP	TP	TP	TP	TP	TP	TP	TP					TP	TP	TP	TP	TP	TP	TP	TP
ACIAD0193	NULL	glutathione peroxidase	NO	TP	TP	TP	TP	TP	TP	TP	NA					TP	TP	TP	TP	TP	TP	TP	NA
ACIAD0204	NULL	putative cytidine and deoxycytidylate deaminase zinc-binding protein	NO	TP	TP	TP	TP	TP	TP	TP	TP					TP	TP	TP	TP	TP	TP	TP	TP
ACIAD0223	shiA	shikimate and dehydroshikimate transport protein (MFS superfamily)	NO	TP	TP	TP	TP	TP	TP	TP	TP					TP	TP	TP	TP	TP	TP	TP	TP
ACIAD0235	fadD	acyl-CoA synthetase (long-chain-fatty-acid--CoA ligase)	NO	TP	TP	TP	TP	TP	TP	TP	TP					TP	TP	TP	TP	TP	TP	TP	TP
ACIAD0245	amtB	ammonium transport protein (Amt family)	NO	TP	TP	TP	TP	TP	TP	TP	TP					TP	TP	TP	TP	TP	TP	TP	TP
ACIAD0268	NULL	putative ferrous iron transport protein B (FeoB)	NO	TP	TP	TP	TP	TP	TP	TP	TP					TP	TP	TP	TP	TP	TP	TP	TP
ACIAD0296	gph	phosphoglycolate phosphatase, contains a phophatase-like domain	NO	TP	TP	TP	TP	TP	TP	TP	TP					TP	TP	TP	TP	TP	TP	TP	TP
ACIAD0318	NULL	putative aspartate racemase	NO	TP	TP	TP	TP	TP	TP	TP	TP					TP	TP	TP	TP	TP	TP	TP	TP
ACIAD0334	fadA	3-ketoacyl-CoA thiolase (Fatty oxidation complex beta subunit) (Beta-ketothiolase) (Acetyl-CoA acyltransferase)	NO	TP	TP	TP	TP	TP	TP	TP	TP					TP	TP	TP	TP	TP	TP	TP	TP
ACIAD0335	fadB	fatty oxidation complex alpha subunit [Includes: Enoyl-CoA hydratase ; Delta(3)-cis-delta(2)-trans-enoyl-CoA isomerase ; 3-hydroxyacyl-CoA dehydrogenase; 3- hydroxybutyryl-CoA epimerase]	YES	FP	TP	TP	TP	TP	TP	TP	TP	NONE				FP	TP	TP	TP	TP	TP	TP	TP
ACIAD0341	NULL	putative acyl-CoA thioesterase II	NO	TP	TP	TP	TP	TP	TP	TP	TP					TP	TP	TP	TP	TP	TP	TP	TP
ACIAD0382	ubiB	2-octaprenylphenol hydroxylase of ubiquinone biosynthetic pathway	YES	FN	FN	FN	FN	FN	FN	FN	FN	NONE				FN	FN	FN	FN	FN	FN	FN	FN
ACIAD0395	citA	citrate-proton symporter (Citrate transporter) (Citrate carrier protein) (Citrate utilization determinant) (Citrate utilization protein A)	NO	TP	TP	TP	TP	TP	TP	TP	TP					TP	TP	TP	TP	TP	TP	TP	TP
ACIAD0427	NULL	putative acyl-CoA dehydrogenase	NO	TP	TP	TP	TP	TP	TP	TP	TP					TP	TP	TP	TP	TP	TP	TP	TP
ACIAD0428	NULL	putative acyl-CoA dehydrogenase	NO	TP	TP	TP	TP	TP	TP	TP	TP					TP	TP	TP	TP	TP	TP	TP	TP
ACIAD0442	rluC	23S rRNA pseudouridylate synthase	NO	TP	TP	NA	TP	TP	TP	TP	TP					TP	TP	NA	TP	TP	TP	TP	TP
ACIAD0451	katA	catalase (hydroperoxidase II)	NO	TP	TP	TP	TP	TP	TP	TP	TP					TP	TP	TP	TP	TP	TP	TP	TP
ACIAD0452	NULL	putative acyl-CoA dehydrogenase (AidB)	NO	TP	TP	TP	TP	TP	TP	TP	TP					TP	TP	TP	TP	TP	TP	TP	TP
ACIAD0474	truA	tRNA-pseudouridine synthase I	NO	TP	TP	TP	TP	TP	TP	TP	TP					TP	TP	TP	TP	TP	TP	TP	TP
ACIAD0476	NULL	putative L-asparaginase I (AnsA)	NO	TP	TP	TP	TP	TP	TP	TP	TP					#N/A	#N/A	#N/A	#N/A	#N/A	#N/A	#N/A	#N/A
ACIAD0484	htrB	lipid A biosynthesis lauroyl acyltransferase (Heat shock protein B)	NO	TP	TP	TP	TP	TP	TP	TP	TP					TP	TP	TP	TP	TP	TP	TP	TP
ACIAD0503	calB	coniferyl aldehyde dehydrogenase (CALDH)	NO	TP	TP	TP	TP	TP	TP	TP	TP					TP	TP	TP	TP	TP	TP	TP	TP
ACIAD0531	piuC	iron-uptake factor	NO	TP	TP	TP	TP	TP	TP	TP	TP					TP	TP	TP	TP	TP	TP	TP	TP
ACIAD0538	fumA	fumarate hydratase	NO	TP	TP	TP	TP	TP	TP	TP	TP					TP	TP	TP	TP	TP	TP	TP	TP
ACIAD0540	pta	phosphate acetyltransferase	NO	TP	TP	TP	TP	TP	TP	TP	TP					TP	TP	TP	TP	TP	TP	TP	TP
ACIAD0541	ack	acetate kinase (propionate kinase)	NO	TP	TP	TP	TP	TP	TP	TP	TP					TP	TP	TP	TP	TP	TP	TP	TP
ACIAD0543	eda	bifunctional protein [Includes: 4-hydroxy-2-oxoglutarate aldolase (2-keto-4-hydroxyglutarate aldolase) (KHG-aldolase); 2- dehydro-3-deoxyphosphogluconate aldolase (Phospho-2- dehydro-3-deoxygluconate aldolase) (Phospho-2-keto-3-deoxygluconate aldolase) (2-keto-3-deoxy-6-phosphogluconate aldolase) (KDPG-aldolase)]	NO	TP	TP	TP	TP	TN	TP	TP	TP					TP	TP	TP	TP	TN	TP	TP	TP
ACIAD0544	gntT	high-affinity gluconate permease (GntP family)	NO	TP	TP	TP	TP	TN	TP	TP	TP					TP	TP	TP	TP	TN	TP	TP	TP
ACIAD0545	gntK	thermoresistant gluconokinase (Gluconate kinase)	NO	TP	TP	TP	TP	TN	TP	TP	TP					TP	TP	TP	TP	TN	TP	TP	TP
ACIAD0546	NULL	putative NADP-dependent glyceraldehyde-3-phosphate dehydrogenase	YES	TP	TP	TP	TP	FP	TP	TP	TP	HYPOTHESES		ACIAD0546 (glyceraldehyde 3-phosphate dehydrogenase) is dispensable in the model as an alternate pathway is available: ACIAD2565 (glyceraldehyde 3-phosphate dehydrogenase) and ACIAD1927 (phosphoglycerate kinase). ACIAD0546 is close on the genome to genes of the Entner-Doudoroff pathway, essentialy involved in glucose assimilation. Perturbation of operon structure or regulatory constraints may exp…		TP	TP	TP	TP	FP	TP	TP	TP
ACIAD0554	NULL	putative phosphatidylglycerophosphatase B (PgpB)	NO	TP	TP	TP	TP	TP	TP	TP	TP					TP	TP	TP	TP	TP	TP	TP	TP
ACIAD0556	ndk	nucleoside diphosphate kinase (NDK) (NDP kinase) (Nucleoside-2-P kinase)	YES	FN	FN	FN	FN	FN	FN	FN	NA	HYPOTHESES		Growth of ACIAD0556 knockout mutant is slightly impaired on some media (acetate, asparagine and butanediol) but not null. Other kinase may replace ACIAD0556		FN	FN	FN	FN	FN	FN	FN	NA
ACIAD0574	hutH	histidine ammonia-lyase protein (Histidase)	NO	TP	TP	TP	TP	TP	TP	TP	TP					TP	TP	TP	TP	TP	TP	TP	TP
ACIAD0580	NULL	putative 3-oxoacyl-[acyl-carrier-protein] synthase (Beta-ketoacyl-ACP synthase)	NO	TP	TP	TP	TP	TP	TP	TP	TP					TP	TP	TP	TP	TP	TP	TP	TP
ACIAD0583	fabF	3-oxoacyl-[acyl-carrier-protein] synthase II	NO	TP	TP	TP	TP	TP	TP	TP	TP					TP	TP	TP	TP	TP	TP	TP	TP
ACIAD0623	acdA	acyl-CoA dehydrogenase	NO	TP	TP	TP	TP	TP	TP	TP	TP					TP	TP	TP	TP	TP	TP	TP	TP
ACIAD0624	acdB	acyl-CoA dehydrogenase	NO	TP	TP	TP	TP	TP	TP	TP	TP					TP	TP	TP	TP	TP	TP	TP	TP
ACIAD0678	NULL	putative bacitracin resistance protein BacA-like	NO	TP	TP	TP	TP	TP	TP	TP	TP					TP	TP	TP	TP	TP	TP	TP	TP
ACIAD0694	NULL	putative acetyl-CoA acetyltransferase (Acetoacetyl-CoA thiolase)	NO	TP	NA	TP	TP	TP	TP	TP	NA					TP	NA	TP	TP	TP	TP	TP	NA
ACIAD0700	lysP	lysine-specific permease	NO	TP	TP	TP	TP	TP	TP	TP	TP					TP	TP	TP	TP	TP	TP	TP	TP
ACIAD0702	NULL	putative transporter	NO	TP	TP	TP	TP	TP	TP	TP	TP					TP	TP	TP	TP	TP	TP	TP	TP
ACIAD0710	NULL	putative transporter	NO	TP	TP	TP	TP	TP	TP	TP	TP					TP	TP	TP	TP	TP	TP	TP	TP
ACIAD0715	rluA	dual specificity pseudouridine synthase for 23S rRNA and tRNAphe modification	NO	TP	TP	TP	TP	TP	TP	TP	TP					TP	TP	TP	TP	TP	TP	TP	TP
ACIAD0730	nuoA	NADH dehydrogenase I chain A	NO	TP	TP	TP	TP	TP	TP	TP	TP					TP	TP	TP	TP	TP	TP	TP	TP
ACIAD0731	nuoB	NADH dehydrogenase I chain B	NO	TP	TP	TP	TP	TP	TP	TP	TP					TP	TP	TP	TP	TP	TP	TP	TP
ACIAD0734	nuoE	NADH dehydrogenase I chain E	NO	TP	TP	TP	TP	TP	TP	TP	TP					TP	TP	TP	TP	TP	TP	TP	TP
ACIAD0735	nuoF	NADH dehydrogenase I chain F	NO	TP	TP	TP	TP	TP	TP	TP	TP					TP	TP	TP	TP	TP	TP	TP	TP
ACIAD0736	nuoG	NADH dehydrogenase I chain G	NO	TP	TP	TP	TP	TP	TP	TP	TP					TP	TP	TP	TP	TP	TP	TP	TP
ACIAD0737	nuoH	NADH dehydrogenase I chain H	NO	TP	TP	TP	TP	TP	TP	TP	TP					TP	TP	TP	TP	TP	TP	TP	TP
ACIAD0738	nuoI	NADH dehydrogenase I chain I, 2Fe-2S ferredoxin-related	NO	TP	TP	TP	TP	TP	TP	TP	TP					TP	TP	TP	TP	TP	TP	TP	TP
ACIAD0739	nuoJ	NADH dehydrogenase I chain J	NO	TP	TP	TP	TP	TP	TP	TP	TP					TP	TP	TP	TP	TP	TP	TP	TP
ACIAD0740	nuoK	NADH-quinone oxidoreductase chain K (NADH dehydrogenase I, chain K) (NDH-1, chain K) (NUO11)	NO	TP	TP	TP	TP	TP	TP	TP	TP					TP	TP	TP	TP	TP	TP	TP	TP
ACIAD0742	nuoM	NADH dehydrogenase I chain M, membrane subunit	NO	TP	TP	TP	TP	TP	TP	TP	TP					TP	TP	TP	TP	TP	TP	TP	TP
ACIAD0743	nuoN	NADH dehydrogenase I chain N	NO	TP	TP	TP	TP	TP	TP	TP	TP					TP	TP	TP	TP	TP	TP	TP	TP
ACIAD0744	upp	uracil phosphoribosyltransferase	NO	TP	TP	TP	TP	TP	TP	TP	TP					TP	TP	TP	TP	TP	TP	TP	TP
ACIAD0753	NULL	putative D-cysteine desulfhydrase (DcyD)	NO	TP	TP	TP	TP	TP	TP	TP	TP					TP	TP	TP	TP	TP	TP	TP	TP
ACIAD0759	NULL	putative threonine efflux protein (RhtC)	NO	TP	TP	TP	TP	TP	TP	TP	TP					TP	TP	TP	TP	TP	TP	TP	TP
ACIAD0762	NULL	putative permease	NO	TP	TP	TP	TP	TP	TP	TP	TP					TP	TP	TP	TP	TP	TP	TP	TP
ACIAD0773	NULL	putative MTA/SAH nucleosidase [Includes: 5'-methylthioadenosine nucleosidase ; S-adenosylhomocysteine nucleosidase]	NO	TP	TP	TP	TP	TP	TP	TP	TP					TP	TP	TP	TP	TP	TP	TP	TP
ACIAD0776	dcd	deoxycytidine triphosphate deaminase	NO	TP	TP	TP	TP	TP	TP	TP	TP					TP	TP	TP	TP	TP	TP	TP	TP
ACIAD0804	gltS	sodium/glutamate symport carrier protein	NO	TP	TP	TP	NA	TP	TP	TP	TP					TP	TP	TP	NA	TP	TP	TP	TP
ACIAD0805	NULL	putative amino-acid transport protein	NO	TP	TP	TP	TP	TP	TP	TP	TP					TP	TP	TP	TP	TP	TP	TP	TP
ACIAD0834	NULL	putative homoserine kinase (ThrH)	NO	TP	TP	TP	TP	TP	TP	TP	TP					TP	TP	TP	TP	TP	TP	TP	TP
ACIAD0835	NULL	putative long-chain fatty acid transport protein	NO	TP	TP	TP	TP	TP	TP	TP	TP					TP	TP	TP	TP	TP	TP	TP	TP
ACIAD0861	NULL	putative ribosomal large subunit pseudouridine synthase B (Pseudouridylate synthase) (Uracil hydrolyase)	NO	TP	TP	TP	TP	TP	TP	TP	TP					TP	TP	TP	TP	TP	TP	TP	TP
ACIAD0902	algC	phosphomannomutase	NO	TP	TP	TP	TP	TP	TP	TP	TP					TP	TP	TP	TP	TP	TP	TP	TP
ACIAD0914	NULL	putative undecaprenol kinase 2 (Bacitracin resistance protein 2)	NO	TP	TP	TP	TP	TP	TP	TP	TP					TP	TP	TP	TP	TP	TP	TP	TP
ACIAD0922	NULL	putative D-amino acid oxidase	YES	TP	TP	FP	TP	TP	TP	TP	TP	NONE				TP	TP	FP	TP	TP	TP	TP	TP
ACIAD0930	glpK	glycerol kinase	NO	TP	TP	TP	TP	TP	TP	TP	TP					TP	TP	TP	TP	TP	TP	TP	TP
ACIAD0960	NULL	putative succinate-semialdehyde dehydrogenase [NADP+] (GabD-like)	NO	TP	TP	TP	TP	TP	TP	TP	TP					TP	TP	TP	TP	TP	TP	TP	TP
ACIAD0966	NULL	putative amino acid transport protein (LysE family)	NO	TP	TP	TP	TP	TP	TP	TP	TP					TP	TP	TP	TP	TP	TP	TP	TP
ACIAD0979	vanB	vanillate O-demethylase oxidoreductase (Vanillate degradation ferredoxin-like protein)	NO	TP	TP	TP	TP	TP	TP	TP	TP					TP	TP	TP	TP	TP	TP	TP	TP
ACIAD0980	vanA	vanillate O-demethylase oxygenase subunit (4-hydroxy-3-methoxybenzoate demethylase)	NO	TP	TP	TP	TP	TP	TP	TP	TP					TP	TP	TP	TP	TP	TP	TP	TP
ACIAD0982	vanK	vanillate transporter (MFS superfamily)	NO	TP	TP	TP	NA	TP	TP	TP	TP					TP	TP	TP	NA	TP	TP	TP	TP
ACIAD0984	NULL	putative hydroxylase involved in salicylate metabolism (SalA-like)	NO	TP	TP	TP	NA	TP	TP	TP	TP					TP	TP	TP	NA	TP	TP	TP	TP
ACIAD0999	NULL	putative acetolactate synthase (IlvB-like)	NO	TP	TP	TP	TP	TP	TP	TP	TP					TP	TP	TP	TP	TP	TP	TP	TP
ACIAD1008	betA	choline dehydrogenase, a flavoprotein	NO	TP	TP	TP	TP	TP	TP	TP	TP					TP	TP	TP	TP	TP	TP	TP	TP
ACIAD1009	betB	NAD+-dependent betaine aldehyde dehydrogenase	NO	TP	TP	TP	TP	TP	TP	TP	TP					TP	TP	TP	TP	TP	TP	TP	TP
ACIAD1011	NULL	putative choline/carnitine/betaine transporter family protein	NO	TP	TP	TP	NA	TP	TP	TP	TP					TP	TP	TP	NA	TP	TP	TP	TP
ACIAD1012	betT	high-affinity choline transporter (BCCT family)	NO	TP	TP	TP	TP	TP	TP	TP	TP					TP	TP	TP	TP	TP	TP	TP	TP
ACIAD1015	lipA	lipoate synthase	NO	TP	TP	TP	TP	TP	TP	TP	TP					TP	TP	TP	TP	TP	TP	TP	TP
ACIAD1017	acoA	acetoin:2,6-dichlorophenolindophenol oxidoreductase alpha subunit (Acetoin:DCPIP oxidoreductase-alpha) (AO:DCPIP OR)	NO	TP	TP	TN	TP	NA	TP	TP	TP					TP	TP	TN	TP	NA	TP	TP	TP
ACIAD1018	acoB	acetoin:2,6-dichlorophenolindophenol oxidoreductase beta subunit (Acetoin:DCPIP oxidoreductase-beta) (AO:DCPIP OR) (TPP-dependent acetoin dehydrogenase E1 beta-subunit)	NO	TP	TP	TN	TP	NA	TP	TP	TP					TP	TP	TN	TP	NA	TP	TP	TP
ACIAD1019	acoC	dihydrolipoamide acetyltransferase	NO	TP	TP	TN	TP	TP	TP	TP	TP					TP	TP	TN	TP	TP	TP	TP	TP
ACIAD1020	acoL	dihydrolipoamide dehydrogenase (E3 component of pyruvate and 2-oxoglutarate dehydrogenases complexes)	YES	TP	TP	FN	TP	TP	TP	TP	TP	GPR	presence of an alternate enzyme	ACIAD1020 (acoL, dihydrolipoamide dehydrogenase) encodes for the E3 subunit of acetoin dehydrogenase. This complex has a similar mechanism as pyruvate dehydrogenase or 2oxoglutarate dehydrogenase). ACIAD2874 (lpd, dihydrolipoamide dehydrogenase) encodes the E3 subunit for these two complexes. ACIAD2874 is likely to be able to replace acoL, and was therefore added in the GPR.	New GPR: RXNIM-3878 ( ACIAD1017 & ACIAD1018 ) & ACIAD1019 & ( ACIAD1020 | ACIAD2874 )	TP	TP	TP	TP	TP	TP	TP	TP
ACIAD1021	NULL	putative (R,R)-butanediol dehydrogenase	YES	TP	TP	FN	TP	TP	TP	TP	TP	HYPOTHESES		Growth of ACIAD1021 knockout mutant is impaired (OD=10% of wild-type OD) but not null. Other dehydrogenase may weakly replace ACIAD1021		TP	TP	FN	TP	TP	TP	TP	TP
ACIAD1022	budC	Diacetyl reductase	NO	TP	TP	TP	TP	TP	TP	TP	TP					TP	TP	TP	TP	TP	TP	TP	TP
ACIAD1023	NULL	putative acyl-CoA thioester hydrolase	NO	TP	TP	TP	NA	TP	TP	TP	TP					TP	TP	TP	NA	TP	TP	TP	TP
ACIAD1026	dctA	aerobic C4-dicarboxylate transport protein	NO	TP	TP	TP	TP	TP	TP	TP	TP					TP	TP	TP	TP	TP	TP	TP	TP
ACIAD1033	NULL	putative nucleoside/purine/pyrimidine transport protein (NMN family) (PnuC)	NO	TP	TP	TP	TP	TP	TP	TP	TP					TP	TP	TP	TP	TP	TP	TP	TP
ACIAD1036	NULL	putative permease (MFS superfamily)	NO	TP	TP	TP	NA	TP	TP	TP	TP					TP	TP	TP	NA	TP	TP	TP	TP
ACIAD1040	NULL	putative glutaminase	NO	TP	TP	TP	NA	TP	TP	TP	TP					TP	TP	TP	NA	TP	TP	TP	TP
ACIAD1045	metH	methionine synthase (B12-dependent homocysteine-N5-methyltetrahydrofolate transmethylase, repressor of metE and metF)	NO	TP	TP	TP	TP	TP	TP	TP	TP					TP	TP	TP	TP	TP	TP	TP	TP
ACIAD1048	dsdA	D-serine deaminase (dehydratase)	NO	TP	TP	TP	TP	TP	TP	TP	TP					TP	TP	TP	TP	TP	TP	TP	TP
ACIAD1065	rubB	rubredoxin-NAD(+) reductase	NO	TP	TP	TP	TP	TP	TP	TP	TP					TP	TP	TP	TP	TP	TP	TP	TP
ACIAD1070	sodM	superoxide dismutase [Mn]	NO	TP	TP	TP	TP	TP	TP	TP	TP					TP	TP	TP	TP	TP	TP	TP	TP
ACIAD1074	citN	citrate transporter	NO	TP	TP	TP	TP	TP	TP	TP	TP					TP	TP	TP	TP	TP	TP	TP	TP
ACIAD1084	aceA	isocitrate lyase	NO	TN	TP	TN	NA	TP	TP	TP	TP					TN	TP	TN	NA	TP	TP	TP	TP
ACIAD1089	ureA	urease gamma subunit	NO	TP	TP	TP	TP	TP	TP	TP	TN					TP	TP	TP	TP	TP	TP	TP	TN
ACIAD1090	ureB	urease beta subunit	NO	TP	TP	TP	TP	TP	TP	TP	TN					TP	TP	TP	TP	TP	TP	TP	TN
ACIAD1091	ureC	urease alpha subunit	NO	TP	TP	TP	TP	TP	TP	TP	TN					TP	TP	TP	TP	TP	TP	TP	TN
ACIAD1110	gdhA	glutamate dehydrogenase, NADP-specific	NO	TP	TP	TP	TP	TP	TP	TP	TP					TP	TP	TP	TP	TP	TP	TP	TP
ACIAD1121	lip1	lipase	NO	TP	TP	TP	TP	TP	TP	TP	TP					TP	TP	TP	TP	TP	TP	TP	TP
ACIAD1134	aesT	esterase	NO	TP	TP	TP	TP	TP	TP	TP	TP					TP	TP	TP	TP	TP	TP	TP	TP
ACIAD1168	NULL	putative histidine transport protein (APC family)	NO	TP	TP	TP	TP	TP	TP	TP	TP					TP	TP	TP	TP	TP	TP	TP	TP
ACIAD1187	idh	isocitrate dehydrogenase	NO	TP	TP	TP	TP	TP	TP	TP	TP					TP	TP	TP	TP	TP	TP	TP	TP
ACIAD1189	NULL	putative pseudouridine synthase	NO	TP	TP	TP	NA	TP	TP	TP	TP					TP	TP	TP	NA	TP	TP	TP	TP
ACIAD1190	icd	isocitrate dehydrogenase	NO	TP	TP	TP	TP	TP	TP	TP	TP					TP	TP	TP	TP	TP	TP	TP	TP
ACIAD1191	NULL	putative transport protein	NO	TP	TP	TP	TP	TP	TP	TP	TP					TP	TP	TP	TP	TP	TP	TP	TP
ACIAD1203	NULL	putative ribosomal large subunit pseudouridine synthase A(RluA-like)	NO	TP	TP	TP	NA	TP	TP	TP	TP					TP	TP	TP	NA	TP	TP	TP	TP
ACIAD1211	ddc	L-2,4-diaminobutyrate decarboxylase	NO	TP	TP	TP	TP	TP	TP	TP	TP					TP	TP	TP	TP	TP	TP	TP	TP
ACIAD1212	NULL	putative phosphate transporter (ABC superfamily, peri-bind)	NO	TP	TP	TP	TP	TP	TP	TP	TP					TP	TP	TP	TP	TP	TP	TP	TP
ACIAD1213	pstC	high-affinity phosphate transport protein (ABC superfamily, membrane)	NO	TP	TP	TP	TP	TP	TP	TP	TP					TP	TP	TP	TP	TP	TP	TP	TP
ACIAD1214	pstA	high-affinity phosphate transport protein (ABC superfamily, membrane)	NO	TP	TP	TP	TP	TP	TP	TP	TP					TP	TP	TP	TP	TP	TP	TP	TP
ACIAD1215	pstB	high-affinity phosphate transport protein (ABC superfamily, atp_bind)	NO	TP	TP	TP	TP	TP	TP	TP	TP					TP	TP	TP	TP	TP	TP	TP	TP
ACIAD1227	surE	survival protein (acid phosphatase)	NO	TP	TP	TP	TP	TP	TP	TP	TP					TP	TP	TP	TP	TP	TP	TP	TP
ACIAD1241	NULL	putative sulfate transporter	NO	TP	TP	TP	NA	TP	TP	TP	TP					TP	TP	TP	NA	TP	TP	TP	TP
ACIAD1243	NULL	putative transporter	NO	TP	TP	TP	NA	TP	TP	TP	TP					TP	TP	TP	NA	TP	TP	TP	TP
ACIAD1245	add	adenosine deaminase	NO	TP	TP	TP	TP	TP	TP	TP	TP					TP	TP	TP	TP	TP	TP	TP	TP
ACIAD1266	ilvD	dihydroxy-acid dehydratase	NO	TP	TP	TP	TP	TP	TP	TP	TP					TP	TP	TP	TP	TP	TP	TP	TP
ACIAD1284	astC	succinylornithine transaminase (also has acetylornitine transaminase activity, PLP-dependent) (carbon starvation protein C)	NO	TP	TP	TP	TP	TP	TP	TP	TP					TP	TP	TP	TP	TP	TP	TP	TP
ACIAD1286	astA	arginine succinyltransferase	NO	TP	TP	TP	TP	TP	TP	TP	TP					TP	TP	TP	TP	TP	TP	TP	TP
ACIAD1287	astD	succinylglutamic semialdehyde dehydrogenase	NO	TP	TP	NA	TP	TP	TP	TP	TP					TP	TP	NA	TP	TP	TP	TP	TP
ACIAD1288	astB	succinylarginine dihydrolase	NO	TP	TP	TP	TP	TP	TP	TP	TP					TP	TP	TP	TP	TP	TP	TP	TP
ACIAD1289	astE	succinylglutamate desuccinylase	NO	TP	TP	TP	TP	TP	TP	TP	TP					TP	TP	TP	TP	TP	TP	TP	TP
ACIAD1299	gbh	guanidinobutyrase	NO	TP	TP	TP	TP	TP	TP	TP	TP					TP	TP	TP	TP	TP	TP	TP	TP
ACIAD1301	NULL	putative glycerate dehydrogenase	NO	TP	TP	TP	TP	TP	TP	TP	TP					TP	TP	TP	TP	TP	TP	TP	TP
ACIAD1327	tkrA	2-keto-D-gluconate reductase (2-ketoaldonate reductase)	NO	TP	TP	TP	TP	TP	TP	TP	TP					TP	TP	TP	TP	TP	TP	TP	TP
ACIAD1339	NULL	putative glutamate symport transmembrane protein	NO	TP	TP	TP	TP	TP	TP	TP	TP					TP	TP	TP	TP	TP	TP	TP	TP
ACIAD1391	rraA	Regulator of ribonuclease activity	NO	TP	TP	TP	TP	TP	TP	TP	TP					TP	TP	TP	TP	TP	TP	TP	TP
ACIAD1411	alkM	terminal alkane-1-monooxygenase	NO	TP	TP	TP	TP	TP	TP	TP	TP					TP	TP	TP	TP	TP	TP	TP	TP
ACIAD1412	NULL	putative acyl-CoA dehydrogenase	NO	TP	TP	TP	NA	TP	TP	TP	TP					TP	TP	TP	NA	TP	TP	TP	TP
ACIAD1413	NULL	putative acyl-CoA dehydrogenase	NO	TP	TP	TP	NA	TP	TP	TP	TP					TP	TP	TP	NA	TP	TP	TP	TP
ACIAD1417	arcD	arginine/ornithine antiporter	NO	TP	TP	TP	TP	TP	TP	TP	TP					TP	TP	TP	TP	TP	TP	TP	TP
ACIAD1419	NULL	putative dihydroorotase	NO	TP	TP	TP	TP	TP	TP	TP	TP					TP	TP	TP	TP	TP	TP	TP	TP
ACIAD1424	salA	salicylate 1-monooxygenase	NO	TP	TP	TP	TP	TP	TP	TP	TP					TP	TP	TP	TP	TP	TP	TP	TP
ACIAD1426	salE	salicylate esterase	NO	TP	TP	TP	TP	TP	TP	TP	TP					TP	TP	TP	TP	TP	TP	TP	TP
ACIAD1427	NULL	putative fatty acid and hydrocarbon transporter (SalD)	NO	TP	TP	TP	NA	TP	TP	TP	TP					TP	TP	TP	NA	TP	TP	TP	TP
ACIAD1428	areA	esterase for aryl ester catabolic pathway	NO	TP	TP	TP	TP	TP	TP	TP	TP					TP	TP	TP	TP	TP	TP	TP	TP
ACIAD1429	areB	aryl-alcohol dehydrogenase	NO	TP	TP	NA	TP	TP	TP	TP	TP					TP	TP	NA	TP	TP	TP	TP	TP
ACIAD1430	areC	benzaldehyde dehydrogenase II	NO	TP	TP	TP	TP	TP	TP	TP	TP					TP	TP	TP	TP	TP	TP	TP	TP
ACIAD1433	NULL	putative porin for benzoate transport (BenP)	NO	TP	TP	TP	TP	TP	TP	TP	TP					TP	TP	TP	TP	TP	TP	TP	TP
ACIAD1434	benK	benzoate transport protein (MFS superfamily)	NO	TP	TP	TP	TP	TP	TP	TP	TP					TP	TP	TP	TP	TP	TP	TP	TP
ACIAD1436	benA	benzoate 1,2-dioxygenase alpha subunit	NO	TP	TP	TP	TP	TP	TP	TP	TP					TP	TP	TP	TP	TP	TP	TP	TP
ACIAD1437	benB	benzoate 1,2-dioxygenase beta subunit	NO	TP	TP	TP	TP	TP	TP	TP	TP					TP	TP	TP	TP	TP	TP	TP	TP
ACIAD1438	benC	benzoate 1,2-dioxygenase electron transfer component [Includes: Ferredoxin; Ferredoxin--NAD(+) reductase]	NO	TP	TP	TP	TP	TP	TP	TP	TP					TP	TP	TP	TP	TP	TP	TP	TP
ACIAD1439	benD	cis-1,2-dihydroxycyclohexa-3,5-diene-1-carboxylate dehydrogenase,(cis-1,2-dihydroxy-3,4-cyclohexadiene-1-carboxylate dehydrogenase) (2-hydro-1,2-dihydroxybenzoate dehydrogenase) (DHB dehydrogenase)	NO	TP	TP	TP	TP	TP	TP	TP	TP					TP	TP	TP	TP	TP	TP	TP	TP
ACIAD1440	benE	benzoate membrane transport protein MFS superfamily)	NO	TP	TP	TP	TP	TP	TP	TP	TP					TP	TP	TP	TP	TP	TP	TP	TP
ACIAD1451	catD	3-oxoadipate enol-lactonase II (Beta-ketoadipate enol-lactone hydrolase II)	NO	TP	TP	TP	TP	TP	TP	TP	TP					TP	TP	TP	TP	TP	TP	TP	TP
ACIAD1457	NULL	putative homoserine kinase type II	NO	TP	TP	TP	TP	NA	TP	TP	TP					TP	TP	TP	TP	NA	TP	TP	TP
ACIAD1458	NULL	putative transport protein	NO	TP	TP	TP	NA	TP	TP	TP	TP					TP	TP	TP	NA	TP	TP	TP	TP
ACIAD1463	NULL	putative binding protein (ABC superfamily, peri_bind)	NO	TP	TP	TP	NA	TP	TP	TP	TP					TP	TP	TP	NA	TP	TP	TP	TP
ACIAD1464	NULL	putative transport protein (ABC superfamily, atp_bind)	NO	TP	TP	TP	TP	TP	TP	TP	TP					TP	TP	TP	TP	TP	TP	TP	TP
ACIAD1465	NULL	putative permease protein (ABC superfamily, membrane)	NO	TP	TP	TP	TP	TP	TP	TP	TP					TP	TP	TP	TP	TP	TP	TP	TP
ACIAD1505	NULL	putative Dibenzothiophene desulfurization enzyme	NO	TP	TP	TP	NA	TP	TP	TP	TP					TP	TP	TP	NA	TP	TP	TP	TP
ACIAD1518	NULL	putative sulfonate monooxygenase	NO	TP	TP	TP	TP	TP	TP	TP	TP					TP	TP	TP	TP	TP	TP	TP	TP
ACIAD1523	NULL	putative transport protein (ABC superfamily, ATP_bind)	NO	NA	NA	NA	TP	NA	NA	NA	NA					NA	NA	NA	TP	NA	NA	NA	NA
ACIAD1524	NULL	putative permease protein (ABC superfamily, membrane)	NO	TP	TP	TP	TP	TP	TP	TP	TP					TP	TP	TP	TP	TP	TP	TP	TP
ACIAD1525	NULL	putative permease protein (ABC superfamily, membrane)	NO	TP	TP	TP	TP	TP	TP	TP	TP					TP	TP	TP	TP	TP	TP	TP	TP
ACIAD1526	NULL	putative binding protein (ABC superfamily, peri_bind)	NO	TP	TP	TP	TP	TP	TP	TP	TP					TP	TP	TP	TP	TP	TP	TP	TP
ACIAD1527	NULL	putative FMNH2-dependent methane/alkanesulfonate monooxygenase	NO	TP	TP	TP	NA	TP	TP	TP	TP					TP	TP	TP	NA	TP	TP	TP	TP
ACIAD1535	NULL	putative FMNH2-dependent monooxygenase (sulfonate).	NO	TP	TP	TP	NA	TP	TP	TP	TP					TP	TP	TP	NA	TP	TP	TP	TP
ACIAD1536	citB	citrate utilization protein B	NO	TP	TP	TP	TP	TP	TP	TP	TP					TP	TP	TP	TP	TP	TP	TP	TP
ACIAD1537	NULL	tricarballylate dehydrogenase	NO	TP	TP	TP	TP	TP	TP	TP	TP					TP	TP	TP	TP	TP	TP	TP	TP
ACIAD1541	citA	citrate-proton symporter (MFS superfamily)	NO	TP	TP	TP	TP	TP	TP	TP	TP					TP	TP	TP	TP	TP	TP	TP	TP
ACIAD1565	NULL	putative 3-hydroxyacyl-CoA dehydrogenase (short-chain)	NO	TP	TP	TP	TP	TP	TP	TP	TP					TP	TP	TP	TP	TP	TP	TP	TP
ACIAD1566	NULL	putative acyl-CoA dehydrogenase family protein	NO	TP	TP	TP	TP	TP	TP	TP	TP					TP	TP	TP	TP	TP	TP	TP	TP
ACIAD1569	NULL	putative 3-ketoacyl-CoA thiolase/acetyl-CoA acetyltransferase	NO	NA	TP	TP	TP	TP	NA	TP	TP					NA	TP	TP	TP	TP	NA	TP	TP
ACIAD1570	NULL	putative dioxygenase (related to 2-nitropropane dioxygenase)	NO	TP	TP	TP	TP	TP	TP	TP	TP					TP	TP	TP	TP	TP	TP	TP	TP
ACIAD1578	NULL	putative aryl-alcohol dehydrogenase (Benzyl alcohol dehydrogenase) (XylB-like)	NO	TP	TP	TP	TP	TP	TP	TP	TP					TP	TP	TP	TP	TP	TP	TP	TP
ACIAD1584	srpH	serine acetyltransferase	NO	TP	TP	TP	TP	TP	TP	TP	TP					TP	TP	TP	TP	TP	TP	TP	TP
ACIAD1587	atsC	sulfate ester transporter (ABC superfamily, ATP_bind)	NO	TP	TP	TP	TP	TP	TP	TP	TP					TP	TP	TP	TP	TP	TP	TP	TP
ACIAD1592	NULL	putative alkylsulfatase	NO	TP	TP	TP	TP	TP	TP	TP	TP					TP	TP	TP	TP	TP	TP	TP	TP
ACIAD1593	atsR	sulfate ester binding protein (ABC superfamily, peri_bind)	NO	TP	TP	TP	TP	TP	TP	TP	TP					TP	TP	TP	TP	TP	TP	TP	TP
ACIAD1598	atsA	arylsulfatase (Aryl-sulfate sulphohydrolase)	NO	TP	TP	TP	TP	TP	TP	TP	TP					TP	TP	TP	TP	TP	TP	TP	TP
ACIAD1600	NULL	putative alkylsulfatase (AtsK)	NO	TP	TP	TP	TP	TP	TP	TP	TP					TP	TP	TP	TP	TP	TP	TP	TP
ACIAD1601	atsR	sulfate ester binding protein (ABC superfamily, peri_bind)	NO	TP	TP	TP	TP	NA	TP	TP	TP					TP	TP	TP	TP	NA	TP	TP	TP
ACIAD1604	mmsA	methylmalonate-semialdehyde dehydrogenase, oxidoreductase protein	NO	TP	TP	TP	TP	TP	TP	TP	TP					TP	TP	TP	TP	TP	TP	TP	TP
ACIAD1605	mmsB	3-hydroxyisobutyrate dehydrogenase	NO	TP	TP	TP	TP	NA	TP	TP	TP					TP	TP	TP	TP	NA	TP	TP	TP
ACIAD1606	NULL	putative acetyl-coA synthetase/AMP-(fatty) acid ligase	NO	NA	TP	TP	TP	TP	TP	TP	TP					NA	TP	TP	TP	TP	TP	TP	TP
ACIAD1607	NULL	putative acyl-CoA dehydrogenase	NO	TP	TP	TP	TP	TP	TP	TP	TP					TP	TP	TP	TP	TP	TP	TP	TP
ACIAD1608	NULL	putative enoyl-CoA hydratase/isomerase	NO	TP	TP	TP	TP	TP	TP	TP	TP					TP	TP	TP	TP	TP	TP	TP	TP
ACIAD1609	NULL	putative enoyl-CoA hydratase/isomerase family protein	NO	TP	TP	TP	TP	TP	TP	TP	TP					TP	TP	TP	TP	TP	TP	TP	TP
ACIAD1611	NULL	putative acetyl-CoA synthetase/AMP-(fatty) acid ligase	NO	TP	TP	TP	TP	TP	TP	TP	TP					TP	TP	TP	TP	TP	TP	TP	TP
ACIAD1615	nthB	nitrile hydratase subunit beta (Nitrilase) (NHase)	NO	TP	TP	TP	TP	TP	TP	TP	TP					TP	TP	TP	TP	TP	TP	TP	TP
ACIAD1616	nthA	nitrile hydratase subunit alpha (Nitrilase) (NHase)	NO	TP	TP	TP	TP	TP	TP	TP	TP					TP	TP	TP	TP	TP	TP	TP	TP
ACIAD1618	amdA	amidase	NO	TP	TP	TP	TP	TP	TP	TP	TP					TP	TP	TP	TP	TP	TP	TP	TP
ACIAD1620	oxd	Aldoxime dehydratase	NO	TP	TP	TP	TP	TP	TP	TP	TP					TP	TP	TP	TP	TP	TP	TP	TP
ACIAD1642	uppP	undecaprenylpyrophosphate phosphatase (bacitracin resistance protein)	NO	TP	TP	TP	TP	TP	TP	TP	TP					TP	TP	TP	TP	TP	TP	TP	TP
ACIAD1646	putA	bifunctional protein [Includes: proline dehydrogenase (Proline oxidase); delta-1-pyrroline-5-carboxylate dehydrogenase (P5C dehydrogenase)]	NO	TP	TP	TP	TP	TP	TP	TP	TP					TP	TP	TP	TP	TP	TP	TP	TP
ACIAD1649	putP	SSS family, major sodium/proline symporter	NO	TP	TP	TP	TP	TP	TP	TP	TP					TP	TP	TP	TP	TP	TP	TP	TP
ACIAD1651	pcaT	dicarboxylic acid transport protein; alpha-ketoglutarate permease (MFS superfamily)	NO	TP	TP	TP	NA	TP	TP	TP	TP					TP	TP	TP	NA	TP	TP	TP	TP
ACIAD1660	gcdH	glutaryl-CoA dehydrogenase	NO	TP	TP	TP	TP	TP	TP	TP	TP					TP	TP	TP	TP	TP	TP	TP	TP
ACIAD1662	cysK	subunit of cysteine synthase A and O-acetylserine sulfhydrolase A, PLP-dependent enzyme	NO	TP	TP	TP	TP	TP	TP	TP	TP					TP	TP	TP	TP	TP	TP	TP	TP
ACIAD1681	mucK	cis,cis-muconate transport protein (MFS superfamily)	NO	TP	TP	TP	TP	TP	TP	TP	TP					TP	TP	TP	TP	TP	TP	TP	TP
ACIAD1689	dcaF	beta-ketoadipyl CoA thiolase	NO	TP	TP	TP	TP	TP	TP	TP	TP					TP	TP	TP	TP	TP	TP	TP	TP
ACIAD1690	dcaH	dehydrogenase	NO	TP	TP	TP	TP	TP	TP	TP	TP					TP	TP	TP	TP	TP	TP	TP	TP
ACIAD1692	dcaE	enoyl-CoA hydratase	NO	TP	TP	TP	TP	TP	TP	TP	TP					TP	TP	TP	TP	TP	TP	TP	TP
ACIAD1693	dcaA	acyl-CoA dehydrogenase	NO	TP	TP	TP	TP	TP	TP	TP	TP					TP	TP	TP	TP	TP	TP	TP	TP
ACIAD1694	dcaK	transport protein in catabolism of dicarboxylic acids (MFS superfamily)	NO	TP	TP	TP	TP	TP	TP	TP	TP					TP	TP	TP	TP	TP	TP	TP	TP
ACIAD1695	dcaI	acyl-CoA-transferase subunit A	NO	TP	TP	TP	TP	TP	TP	TP	TP					TP	TP	TP	TP	TP	TP	TP	TP
ACIAD1696	dcaJ	acyl-CoA-transferase subunit B	NO	TP	TP	TP	TP	TP	TP	TP	TP					TP	TP	TP	TP	TP	TP	TP	TP
ACIAD1701	NULL	putative enoyl-CoA hydratase	NO	TP	TP	TP	NA	TP	TP	TP	TP					TP	TP	TP	NA	TP	TP	TP	TP
ACIAD1707	pcaB	3-carboxy-cis,cis-muconate cycloisomerase (3-carboxymuconate lactonizing enzyme) (CMLE)	YES	TP	TP	TP	TP	TP	TP	FP	TP	HYPOTHESES		Model proposes an alternate pathway for quinate degradation. This pathway branches at dehydroshikimate, transforms it to chorismate using amino-acid biosynthesis pathways then to catechol which is utilized by the catechol degradation pathway. Quinate degradation pathway and amino acid biosynthetis pathways are normally isolated as quinate degradation occurs in periplasm and amino acid biosynthesi…		TP	TP	TP	TP	TP	TP	FP	TP
ACIAD1708	pcaD	3-oxoadipate enol-lactonase I (Enol-lactone hydrolase I) (Beta-ketoadipate enol-lactone hydrolase I)	NO	TP	TP	TP	TP	TP	TP	TP	TP					TP	TP	TP	TP	TP	TP	TP	TP
ACIAD1709	pcaK	4-hydroxybenzoate transporter (MFS superfamily)	NO	TP	TP	TP	TP	TP	TP	TP	TP					TP	TP	TP	TP	TP	TP	TP	TP
ACIAD1710	pcaC	gamma-carboxymuconolactone decarboxylase (CMD)	YES	TP	TP	TP	TP	TP	TP	FP	TP	GPR	isozyme not functional	see ACIAD1707. In addition, two isozymes were initially associated with ACIAD1710: ACIAD2278 and ACIAD 2538. As both isozymes had medium confidence annotation and ACIAD1710 was conditionally essential, they were removed.	New GPR: 4-CARBOXYMUCONOLACTONE-DECARBOXYLASE-RXN ACIAD1710	TP	TP	TP	TP	TP	TP	FP	TP
ACIAD1711	pcaH	protocatechuate 3,4-dioxygenase beta chain (3,4-PCD)	YES	TP	TP	TP	TP	TP	TP	FP	TP	HYPOTHESES		see ACIAD1707		TP	TP	TP	TP	TP	TP	FP	TP
ACIAD1712	pcaG	protocatechuate 3,4-dioxygenase alpha chain (3,4-PCD)	YES	TP	TP	TP	TP	TP	TP	FP	TP	HYPOTHESES		see ACIAD1707		TP	TP	TP	TP	TP	TP	FP	TP
ACIAD1713	quiB	catabolic 3-dehydroquinate dehydratase (3- dehydroquinase)	NO	TP	TP	TP	TP	TP	TP	TN	TP					TP	TP	TP	TP	TP	TP	TN	TP
ACIAD1714	quiC	3-dehydroshikimate dehydratase (DHS dehydratase) (DHSase)	NO	TP	TP	TP	TP	TP	TP	NA	TP					TP	TP	TP	TP	TP	TP	NA	TP
ACIAD1715	quiX	porin	YES	TP	TP	TP	TP	TP	TP	FN	TP	GPR	presence of an alternate enzyme	Glucose porin (ACIAD2984) and quinate porin ACIAD1715 may indistinctly transport glucose, quinate, shikimate across the outer membrane	New GPR: TRANS-RXN-QUINATE: ACIAD1715 | ACIAD2984	TP	TP	TP	TP	TP	TP	TP	TP
ACIAD1716	quiA	quinate/shikimate dehydrogenase [Pyrroloquinoline-quinone] (NAD(P)-independent quinate dehydrogenase)	NO	TP	TP	TP	TP	TP	TP	TN	TP					TP	TP	TP	TP	TP	TP	TN	TP
ACIAD1719	pobA	p-hydroxybenzoate hydroxylase (4-hydroxybenzoate 3- monooxygenase)	NO	TP	TP	TP	TP	TP	TP	TP	TP					TP	TP	TP	TP	TP	TP	TP	TP
ACIAD1720	hcaG	chlorogenate esterase	NO	TP	TP	TP	TP	TP	TP	TP	TP					TP	TP	TP	TP	TP	TP	TP	TP
ACIAD1723	hcaD	acyl coenzyme A dehydrogenase	NO	TP	TP	TP	TP	TP	TP	TP	TP					TP	TP	TP	TP	TP	TP	TP	TP
ACIAD1724	hcaC	coenzyme A ligase	NO	TP	TP	TP	TP	TP	TP	TP	TP					TP	TP	TP	TP	TP	TP	TP	TP
ACIAD1725	hcaB	hydroxybenzaldehyde dehydrogenase	NO	TP	TP	TP	TP	TP	TP	TP	TP					TP	TP	TP	TP	TP	TP	TP	TP
ACIAD1726	hcaA	enoyl-CoA hydratase/lyase	NO	TP	TP	TP	TP	TP	TP	TP	TP					TP	TP	TP	TP	TP	TP	TP	TP
ACIAD1744	aspA	aspartate ammonia-lyase (aspartase)	YES	TP	FP	TP	TP	TP	TP	TP	TP	HYPOTHESES		Model proposes two alternate pathways for aspartate utilization: aspartate oxidase (ACIAD2587) and aspartate aminotransferase (ACIAD2032, ACIAD2087, ACIAD2574). These alternate pathways may be unsuitable for efficient aspartate utilization as carbon source. Aspartate oxidase is part of the NAD biosynthesis pathway and is used in association with quinolinate synthase, which directly processes the …		TP	FP	TP	TP	TP	TP	TP	TP
ACIAD1753	mdcA	malonate decarboxylase, alpha subunit	NO	TP	TP	TP	TP	TP	TP	TP	TP					TP	TP	TP	TP	TP	TP	TP	TP
ACIAD1754	mdcB	2'-(5''-triphosphoribosyl)-3'-dephosphocoenzyme-A synthase	NO	TP	TP	TP	TP	TP	TP	TP	TP					TP	TP	TP	TP	TP	TP	TP	TP
ACIAD1755	mdcC	malonate decarboxylase, delta subunit	NO	TP	TP	TP	TP	TP	TP	TP	TP					TP	TP	TP	TP	TP	TP	TP	TP
ACIAD1756	mdcD	malonate decarboxylase, beta subunit	NO	TP	TP	TP	TP	TP	TP	TP	TP					TP	TP	TP	TP	TP	TP	TP	TP
ACIAD1757	mdcE	malonate decarboxylase, gamma subunit	NO	TP	TP	TP	TP	TP	TP	TP	TP					TP	TP	TP	TP	TP	TP	TP	TP
ACIAD1758	mdcG	phosphoribosyl-dephospho-CoA transferase (Holo-ACP synthase)	NO	TP	TP	TP	TP	TP	TP	TP	TP					TP	TP	TP	TP	TP	TP	TP	TP
ACIAD1759	mdcH	malonate decarboxylase, epsilon subunit (acyl carrier transferase)	NO	TP	TP	TP	TP	TP	TP	TP	TP					TP	TP	TP	TP	TP	TP	TP	TP
ACIAD1760	mdcL	malonate transporter	NO	TP	TP	TP	TP	TP	TP	TP	TP					TP	TP	TP	TP	TP	TP	TP	TP
ACIAD1761	mdcM	malonate transporter	NO	TP	TP	TP	TP	TP	TP	TP	TP					TP	TP	TP	TP	TP	TP	TP	TP
ACIAD1763	srpH	serine acetyltransferase	NO	TP	TP	TP	TP	TP	TP	TP	TP					TP	TP	TP	TP	TP	TP	TP	TP
ACIAD1774	otsA	trehalose-6-phosphate synthase	NO	TP	TP	TP	TP	TP	TP	TP	TP					TP	TP	TP	TP	TP	TP	TP	TP
ACIAD1775	otsB	trehalose-6-phosphate phophatase, biosynthetic	NO	TP	TP	TP	TP	TP	TP	TP	TP					TP	TP	TP	TP	TP	TP	TP	TP
ACIAD1783	NULL	putative methylenetetrahydrofolate reductase	NO	TP	TP	TP	NA	TP	TP	TP	TP					TP	TP	TP	NA	TP	TP	TP	TP
ACIAD1800	NULL	putative transporter (formate/nitrite transporter family)	NO	TP	TP	TP	TP	TP	TP	TP	TP					TP	TP	TP	TP	TP	TP	TP	TP
ACIAD1809	NULL	putative fumarylacetoacetate hydrolase	NO	TP	TP	TP	NA	TP	TP	TP	TP					TP	TP	TP	NA	TP	TP	TP	TP
ACIAD1818	alkK	medium-chain-fatty-acid-CoA ligase	NO	TP	TP	TP	TP	TP	TP	TP	TP					TP	TP	TP	TP	TP	TP	TP	TP
ACIAD1819	NULL	putative acyl-CoA dehydrogenase	NO	TP	TP	TP	TP	TP	TP	TP	TP					TP	TP	TP	TP	TP	TP	TP	TP
ACIAD1820	NULL	putative enoyl-CoA hydratase	NO	TP	TP	TP	TP	TP	TP	TP	TP					TP	TP	TP	TP	TP	TP	TP	TP
ACIAD1821	NULL	putative acyl-CoA dehydrogenase	NO	TP	TP	TP	TP	TP	TP	TP	TP					TP	TP	TP	TP	TP	TP	TP	TP
ACIAD1826	pauA	pimeloyl-CoA synthetase	NO	TP	TP	TP	TP	TP	TP	TP	TP					TP	TP	TP	TP	TP	TP	TP	TP
ACIAD1829	NULL	putative enoyl-CoA hydratase (PaaG-like)	NO	TP	TP	TP	TP	TP	TP	TP	TP					TP	TP	TP	TP	TP	TP	TP	TP
ACIAD1830	NULL	putative monooxygenase	NO	TP	TP	TP	TP	TP	TP	TP	TP					TP	TP	TP	TP	TP	TP	TP	TP
ACIAD1866	sstT	transporter, sodium-dicarboxylate symporter family	NO	TP	TP	TP	TP	TP	TP	TP	TP					TP	TP	TP	TP	TP	TP	TP	TP
ACIAD1878	aro	3-deoxy-D-arabinoheptulosonate-7-phosphate synthase (DAHP synthetase), tyrosine repressible	NO	TP	TP	TP	TP	TP	TP	TP	TP					TP	TP	TP	TP	TP	TP	TP	TP
ACIAD1886	NULL	putative acyl-CoA dehydrogenase	NO	TP	TP	TP	TP	TP	TP	TP	TP					TP	TP	TP	TP	TP	TP	TP	TP
ACIAD1890	fumC	fumarase C (fumarate hydratase Class II)	NO	TP	TP	TP	TP	TP	TP	TP	TP					TP	TP	TP	TP	TP	TP	TP	TP
ACIAD1909	NULL	putative nitrate reductase (electron transfer subunit) AND putative nitrite reductase (small subunit)	NO	TP	TP	TP	NA	TP	TP	TP	TP					TP	TP	TP	NA	TP	TP	TP	TP
ACIAD1910	nasD	nitrite reductase, large subunit, nucleotide- and Fe/S-cluster binding	NO	TP	TP	TP	TP	TP	TP	TP	TP					TP	TP	TP	TP	TP	TP	TP	TP
ACIAD1911	NULL	putative nitrate transporter transmembrane protein (MFS superfamily)	NO	TP	TP	TP	TP	TP	TP	TP	TP					TP	TP	TP	TP	TP	TP	TP	TP
ACIAD1914	NULL	putative nitrate transport protein (NasF)	NO	TP	TP	TP	TP	TP	TP	TP	TP					TP	TP	TP	TP	TP	TP	TP	TP
ACIAD1931	NULL	putative magnesium citrate secondary transporter	NO	TP	TP	TP	TP	TP	TP	TP	TP					TP	TP	TP	TP	TP	TP	TP	TP
ACIAD1950	NULL	putative iron-containing alcohol dehydrogenase	NO	TP	TP	TP	TP	TP	TP	TP	TP					TP	TP	TP	TP	TP	TP	TP	TP
ACIAD1977	NULL	putative acyl-CoA thiolase	NO	TP	TP	TP	TP	TP	TP	TP	TP					TP	TP	TP	TP	TP	TP	TP	TP
ACIAD1980	tal	transaldolase	NO	TP	TP	TP	TP	NA	TP	TP	TP					TP	TP	TP	TP	NA	TP	TP	TP
ACIAD1982	NULL	putative benzoate membrane transport protein	NO	TP	TP	TP	TP	TP	TP	TP	TP					TP	TP	TP	TP	TP	TP	TP	TP
ACIAD1990	fruB	phosphotransferase system, fructose-specific EI/HPr/EIIA components	NO	TP	TP	TP	TP	TP	TP	TP	TP					TP	TP	TP	TP	TP	TP	TP	TP
ACIAD1992	fruK	1-phosphofructokinase	NO	TP	TP	TP	TP	TP	TP	TP	TP					TP	TP	TP	TP	TP	TP	TP	TP
ACIAD1993	fruA	phosphotransferase system, fructose-specific IIBC component	NO	TP	TP	TP	TP	TP	TP	TP	TP					TP	TP	TP	TP	TP	TP	TP	TP
ACIAD1998	dadA	D-amino acid dehydrogenase, small subunit	NO	TP	TP	TP	TP	TP	TP	TP	TP					TP	TP	TP	TP	TP	TP	TP	TP
ACIAD2011	thiM	hydoxyethylthiazole kinase	NO	TP	TP	TP	TP	TP	TP	TP	TP					TP	TP	TP	TP	TP	TP	TP	TP
ACIAD2015	NULL	putative alcohol dehydrogenase	NO	TP	TP	TP	TP	TP	TP	TP	TP					TP	TP	TP	TP	TP	TP	TP	TP
ACIAD2018	ald1	aldehyde dehydrogenase	YES	TP	TP	FP	TP	TP	TP	TP	TP	GPR	isozyme not functional	ACIAD2018 is associated to acetaldehyde dehydrogenase reaction with ACIAD3616 and ACIAD2542 as isozymes. Acetaldehyde dehydrogenase is involved in butanediol degradation to degrade the intermediate compound acetaldehyde, although not essential for the model as acetaldehyde could also be converted in ethanol and excreted. Essential phenotype of ACIAD2018 on butanediol suggests that i) acetaldehyde…	New GPR: ACETALD-DEHYDROG-RXN ACIAD2018	TP	TP	FP	TP	TP	TP	TP	TP
ACIAD2056	gltL	glutamate/aspartate transport protein (ABC superfamily, atp_bind)	NO	TP	TP	TP	TP	TP	TP	TP	TP					TP	TP	TP	TP	TP	TP	TP	TP
ACIAD2058	gltK	glutamate/aspartate transport protein (ABC superfamily, membrane)	NO	TP	TP	TP	TP	TP	TP	TP	TP					TP	TP	TP	TP	TP	TP	TP	TP
ACIAD2059	gltJ	glutamate/aspartate transport protein (ABC superfamily, membrane)	NO	TP	TP	TP	TP	TP	TP	TP	TP					TP	TP	TP	TP	TP	TP	TP	TP
ACIAD2068	metQ	D-methionine transport protein (ABC superfamily, peri_bind)	NO	TP	TP	TP	TP	TP	TP	TP	TP					TP	TP	TP	TP	TP	TP	TP	TP
ACIAD2069	metN	D- and L-methionine transport protein (ABC superfamily, atp_bind)	NO	TP	TP	TP	TP	TP	TP	TP	TP					TP	TP	TP	TP	TP	TP	TP	TP
ACIAD2070	metI	D- and L-methionine transport protein (ABC superfamily, membrane)	YES	TP	TP	TP	TP	FP	TP	TP	TP	NONE				TP	TP	TP	TP	FP	TP	TP	TP
ACIAD2072	sodM	superoxide dismutase [Mn]	NO	TP	TP	TP	TP	TP	TP	TP	TP					TP	TP	TP	TP	TP	TP	TP	TP
ACIAD2078	purT	phosphoribosylglycinamide formyltransferase 2	NO	TP	TP	TP	TP	TP	TP	TP	TP					TP	TP	TP	TP	TP	TP	TP	TP
ACIAD2080	NULL	putative aminotransferase	NO	TP	TP	TP	TP	TP	TP	TP	TP					TP	TP	TP	TP	TP	TP	TP	TP
ACIAD2085	gpo	glutathione peroxidase	NO	TP	TP	TP	TP	TP	TP	TP	TP					TP	TP	TP	TP	TP	TP	TP	TP
ACIAD2087	NULL	putative PLP-dependent aminotransferase	NO	TP	TP	TP	TP	TP	TP	TP	TP					TP	TP	TP	TP	TP	TP	TP	TP
ACIAD2088	aspQ	glutaminase-asparaginase	YES	TP	FP	TP	TP	TP	TP	TP	TP	GPR	isozyme not functional	ACIAD0476 (asparaginase) was initially set as an isozyme for ACIAD2088. medium confidence in ACIAD0476 and essentiality of ACIAD2088 for asparagine utilization suggest it is not.	New GPR: ASPARAGHYD-RXN ACIAD2088	TP	TN	TP	TP	TP	TP	TP	TP
ACIAD2091	cysE	serine acetyltransferase	NO	TP	TP	TP	TP	TP	TP	TP	TP					TP	TP	TP	TP	TP	TP	TP	TP
ACIAD2100	NULL	putative permease (MFS superfamily)	NO	TP	TP	TP	TP	TP	TP	TP	TP					TP	TP	TP	TP	TP	TP	TP	TP
ACIAD2101	NULL	putative 3-oxoacyl-[acyl-carrier-protein] synthase III	NO	TP	TP	TP	TP	TP	TP	TP	TP					TP	TP	TP	TP	TP	TP	TP	TP
ACIAD2106	NULL	putative Long-chain-fatty-acid-CoA ligase	NO	TP	TP	TP	TP	TP	TP	TP	TP					TP	TP	TP	TP	TP	TP	TP	TP
ACIAD2118	NULL	putative demethylmenaquinone methyltransferase	NO	TP	TP	TP	TP	TP	TP	TP	TP					TP	TP	TP	TP	TP	TP	TP	TP
ACIAD2213	gloA	lactoylglutathione lyase	NO	TP	TP	TP	TP	TP	TP	TP	TP					TP	TP	TP	TP	TP	TP	TP	TP
ACIAD2226	NULL	putative acyl coenzyme A dehydrogenase (HcaD-like)	NO	TP	TP	TP	TP	TP	TP	TP	TP					TP	TP	TP	TP	TP	TP	TP	TP
ACIAD2274	sthA	soluble pyridine nucleotide transhydrogenase (NAD(P)(+) transhydrogenase [B-specific])	NO	NA	TP	TP	TP	NA	TP	TP	TP					NA	TP	TP	TP	NA	TP	TP	TP
ACIAD2275	lipA	lipoate synthase	NO	NA	TP	TP	TP	TP	TP	TP	TP					NA	TP	TP	TP	TP	TP	TP	TP
ACIAD2277	NULL	putative acyl-CoA dehydrogenase	NO	TP	TP	TP	TP	TP	TP	TP	TP					TP	TP	TP	TP	TP	TP	TP	TP
ACIAD2278	NULL	putative 4-carboxymuconolactone decarboxylase	NO	TP	TP	TP	TP	TP	TP	TP	TP					#N/A	#N/A	#N/A	#N/A	#N/A	#N/A	#N/A	#N/A
ACIAD2280	proP	proline/betaine transporter (MFS superfamily)	NO	TP	TP	TP	TP	TP	TP	TP	TP					TP	TP	TP	TP	TP	TP	TP	TP
ACIAD2282	sahH	S-adenosyl-L-homocysteine hydrolase	YES	FN	FN	FN	FN	FN	FN	FN	FN	NONE				FN	FN	FN	FN	FN	FN	FN	FN
ACIAD2283	metF	5,10-methylenetetrahydrofolate reductase	YES	FN	FN	FN	FN	FN	FN	FN	FN	NONE				FN	FN	FN	FN	FN	FN	FN	FN
ACIAD2287	NULL	putative bifunctional protein (MaeB) [Includes: putative malic oxidoreductase (N-terminal); putative phosphotransacetylase (C-terminal)]	NO	TP	TP	TP	TP	TP	TP	TP	TP					TP	TP	TP	TP	TP	TP	TP	TP
ACIAD2291	cydB	cytochrome d terminal oxidase polypeptide subunit II	NO	TP	TP	TP	TP	TP	TP	TP	TP					TP	TP	TP	TP	TP	TP	TP	TP
ACIAD2316	NULL	putative 3-hydroxyisobutyrate dehydrogenase	NO	TP	TP	TP	TP	TP	TP	TP	TP					TP	TP	TP	TP	TP	TP	TP	TP
ACIAD2330	aro	phospho-2-dehydro-3-deoxyheptonate aldolase	NO	TP	TP	TP	TP	TP	TP	TP	TP					TP	TP	TP	TP	TP	TP	TP	TP
ACIAD2335	glcB	malate synthase G	NO	TN	TP	TN	TP	TP	TP	TP	TP					TN	TP	TN	TP	TP	TP	TP	TP
ACIAD2351	NULL	putative enoyl-CoA hydratase/isomerase	NO	TP	TP	TP	TP	TP	TP	TP	TP					TP	TP	TP	TP	TP	TP	TP	TP
ACIAD2377	NULL	putative pseudouridylate synthase	NO	TP	TP	TP	TP	TP	TP	TP	TP					TP	TP	TP	TP	TP	TP	TP	TP
ACIAD2380	rsuA	16S rRNA pseudouridylate 516 synthase	NO	TP	TP	TP	TP	TP	TP	TP	NA					TP	TP	TP	TP	TP	TP	TP	NA
ACIAD2386	iunH	inosine-uridine preferring nucleoside hydrolase	NO	TP	TP	TP	TP	TP	TP	TP	TP					TP	TP	TP	TP	TP	TP	TP	TP
ACIAD2392	rbsK	ribokinase	NO	TP	TP	TP	TP	TP	TP	TP	TP					TP	TP	TP	TP	TP	TP	TP	TP
ACIAD2416	NULL	putative oxidoreductase, short-chain dehydrogenase/reductase family	NO	NA	TP	NA	TP	TP	NA	TP	TP					NA	TP	NA	TP	TP	NA	TP	TP
ACIAD2423	ppsA	phosphoenolpyruvate synthase	NO	NA	NA	NA	NA	NA	NA	NA	TP					NA	NA	NA	NA	NA	NA	NA	TP
ACIAD2425	cyoA	cytochrome o ubiquinol oxidase subunit II	NO	TP	TP	TP	TP	TP	NA	TP	TP					TP	TP	TP	TP	TP	NA	TP	TP
ACIAD2426	cyoB	cytochrome o ubiquinol oxidase subunit I	NO	TP	TP	TP	TP	TP	TP	TP	TP					TP	TP	TP	TP	TP	TP	TP	TP
ACIAD2427	cyoC	cytochrome o ubiquinol oxidase subunit III	NO	TP	TP	TP	TP	TP	TP	TP	TP					TP	TP	TP	TP	TP	TP	TP	TP
ACIAD2428	cyoD	cytochrome o ubiquinol oxidase subunit IV	NO	TP	TP	TP	TP	TP	TP	TP	TP					TP	TP	TP	TP	TP	TP	TP	TP
ACIAD2429	cyoE	protoheme IX farnesyltransferase (heme O biosynthesis)	NO	NA	TP	TP	TP	TP	TP	TP	TP					NA	TP	TP	TP	TP	TP	TP	TP
ACIAD2434	alr	alanine racemase 1, biosynthetic	NO	NA	TP	TP	TP	TP	TP	TP	TP					NA	TP	TP	TP	TP	TP	TP	TP
ACIAD2450	NULL	D- and L-methionine transport protein (ABC superfamily, atp_bind) (metN-like)	NO	TP	TP	TP	TP	TP	TP	TP	TP					TP	TP	TP	TP	TP	TP	TP	TP
ACIAD2451	NULL	putative permease protein (ABC superfamily, membrane)	NO	TP	TP	TP	TP	TP	TP	TP	TP					TP	TP	TP	TP	TP	TP	TP	TP
ACIAD2452	NULL	putative hydroxyacylglutathione hydrolase (GloB)	NO	TP	TP	TP	TP	TP	TP	TP	TP					TP	TP	TP	TP	TP	TP	TP	TP
ACIAD2456	ubiC	chorismate pyruvate lyase	NO	TP	TP	TP	TP	TP	TP	TP	TP					TP	TP	TP	TP	TP	TP	TP	TP
ACIAD2466	NULL	putative xanthine dehydrogenase protein; putative xanthine dehydrogenase accessory factor (XdhC)	NO	TP	TP	TP	TP	TP	TP	TP	TP					TP	TP	TP	TP	TP	TP	TP	TP
ACIAD2467	xdhB	xanthine dehydrogenase, large subunit	NO	TP	TP	TP	TP	TP	TP	TP	TP					TP	TP	TP	TP	TP	TP	TP	TP
ACIAD2468	xdhA	xanthine dehydrogenase, small subunit	NO	TP	TP	TP	TP	TP	TP	TP	TP					TP	TP	TP	TP	TP	TP	TP	TP
ACIAD2509	bdhA	3-hydroxybutyrate dehydrogenase	NO	TP	TP	TP	TP	TP	TP	TP	TP					TP	TP	TP	TP	TP	TP	TP	TP
ACIAD2513	atoD	acetoacetyl-CoA transferase, alpha subunit	NO	TP	TP	TP	TP	TP	TP	TP	TP					TP	TP	TP	TP	TP	TP	TP	TP
ACIAD2514	atoA	acetoacetyl-CoA transferase, beta subunit	NO	TP	TP	TP	TP	TP	TP	NA	TP					TP	TP	TP	TP	TP	TP	NA	TP
ACIAD2516	atoB	acetyl-CoA acetyltransferase with thiolase domain	NO	TP	TP	TP	TP	TP	TP	TP	TP					TP	TP	TP	TP	TP	TP	TP	TP
ACIAD2518	NULL	putative allophanate hydrolase subunit 1 and 2	NO	TP	TP	TP	TP	TP	TP	TP	TP					TP	TP	TP	TP	TP	TP	TP	TP
ACIAD2521	NULL	conserved hypothetical protein; putative membrane protein	NO	TP	TP	TP	TP	TP	TP	TP	TP					TP	TP	TP	TP	TP	TP	TP	TP
ACIAD2526	NULL	putative Glutamate synthase, large subunit region 3 (GlxC)	NO	TP	TP	TP	TP	TP	TP	TP	TP					TP	TP	TP	TP	TP	TP	TP	TP
ACIAD2527	NULL	putative Glutamate synthase, large subunit region 1, Glutamine amidotransferase (GlxB)	NO	TP	TP	TP	NA	TP	TP	TP	TP					TP	TP	TP	NA	TP	TP	TP	TP
ACIAD2528	glnT	glutamine synthetase III	NO	TP	TP	TP	TP	TP	TP	TP	TP					TP	TP	TP	TP	TP	TP	TP	TP
ACIAD2534	NULL	putative ammonium transporter	NO	TP	TP	TP	TP	TP	TP	TP	TP					TP	TP	TP	TP	TP	TP	TP	TP
ACIAD2537	NULL	putative acyl-CoA dehydrogenase	NO	TP	TP	TP	TP	TP	TP	TP	TP					TP	TP	TP	TP	TP	TP	TP	TP
ACIAD2538	NULL	putative gamma-carboxymuconolactone decarboxylase	NO	TP	TP	TP	TP	TP	TP	TP	TP					#N/A	#N/A	#N/A	#N/A	#N/A	#N/A	#N/A	#N/A
ACIAD2539	gabD	succinate-semialdehyde dehydrogenase	NO	TP	TP	TP	TP	TP	TP	TP	TP					TP	TP	TP	TP	TP	TP	TP	TP
ACIAD2541	NULL	putative purine cytosine permease	NO	TP	TP	TP	TP	TP	TP	TP	TP					TP	TP	TP	TP	TP	TP	TP	TP
ACIAD2542	NULL	putative aldehyde dehydrogenase	NO	TP	TP	TP	TP	TP	TP	TP	TP					TP	TP	TP	TP	TP	TP	TP	TP
ACIAD2549	NULL	putative sarcosine oxidase gamma subunit protein (SoxG)	NO	TP	TP	TP	TP	TP	TP	TP	TP					TP	TP	TP	TP	TP	TP	TP	TP
ACIAD2550	soxA	sarcosine oxidase (alpha subunit) oxidoreductase protein	NO	TP	TP	TP	TP	TP	TP	TP	TP					TP	TP	TP	TP	TP	TP	TP	TP
ACIAD2551	soxD	sarcosine oxidase subunit D	NO	TP	TP	TP	TP	TP	TP	TP	TP					TP	TP	TP	TP	TP	TP	TP	TP
ACIAD2552	soxB	sarcosine oxidase beta subunit	NO	TP	TP	TP	TP	TP	TP	TP	TP					TP	TP	TP	TP	TP	TP	TP	TP
ACIAD2553	folD	bifunctional protein [Includes: 5,10-methylene-tetrahydrofolate dehydrogenase; 5,10-methylene-tetrahydrofolate cyclohydrolase]	NO	TP	TP	TP	TP	TP	TP	TP	TP					TP	TP	TP	TP	TP	TP	TP	TP
ACIAD2554	purU	formyltetrahydrofolate deformylase	NO	TP	TP	TP	TP	TP	TP	TP	TP					TP	TP	TP	TP	TP	TP	TP	TP
ACIAD2574	aspC	aspartate aminotransferase A	NO	TP	TP	TP	TP	TP	TP	TP	TP					TP	TP	TP	TP	TP	TP	TP	TP
ACIAD2591	cysP	sulfate transport protein (ABC superfamily, peri_bind)	NO	TP	TP	TP	TP	TP	TP	TP	TP					TP	TP	TP	TP	TP	TP	TP	TP
ACIAD2594	cysT	sulfate transport protein (ABC superfamily, membrane)	NO	TP	TP	TP	TP	TP	TP	TP	TP					TP	TP	TP	TP	TP	TP	TP	TP
ACIAD2595	cysW	sulfate transport protein (ABC superfamily, membrane)	NO	TP	TP	TP	TP	TP	TP	TP	TP					TP	TP	TP	TP	TP	TP	TP	TP
ACIAD2596	cysA	sulfate permease A protein, chromate resistance (ABC superfamily, atp_bind)	NO	TP	TP	TP	TP	TP	TP	TP	TP					TP	TP	TP	TP	TP	TP	TP	TP
ACIAD2635	purN	phosphoribosylglycinamide formyltransferase 1	NO	TP	TP	TP	TP	TP	TP	TP	TP					TP	TP	TP	TP	TP	TP	TP	TP
ACIAD2638	NULL	putative lipid A biosynthesis lauroyl acyltransferase	NO	TP	TP	TP	TP	TP	TP	TP	TP					TP	TP	TP	TP	TP	TP	TP	TP
ACIAD2662	cycA	D-alanine/D-serine/glycine transport protein (APC family)	NO	TP	TP	TP	TP	TP	TP	TP	TP					TP	TP	TP	TP	TP	TP	TP	TP
ACIAD2667	pdxB	erythronate-4-phosphate dehydrogenase	YES	FN	FN	FN	FN	FN	FN	FN	FN	NONE				FN	FN	FN	FN	FN	FN	FN	FN
ACIAD2669	antA	anthranilate dioxygenase large subunit	NO	NA	TP	TP	TP	TP	TP	TP	TP					NA	TP	TP	TP	TP	TP	TP	TP
ACIAD2670	antB	anthranilate dioxygenase small subunit	NO	NA	TP	TP	TP	TP	TP	TP	TP					NA	TP	TP	TP	TP	TP	TP	TP
ACIAD2671	antC	anthranilate dioxygenase reductase	NO	TP	TP	TP	TP	TP	TP	TP	TP					TP	TP	TP	TP	TP	TP	TP	TP
ACIAD2680	gdh	glutamate dehydrogenase (NAD(P)+) oxidoreductase protein	NO	TP	TP	TP	TP	TP	TP	TP	TP					TP	TP	TP	TP	TP	TP	TP	TP
ACIAD2755	NULL	putative methyl-cis-aconitic acid hydratase (AcnM)	YES	TP	TP	TP	TP	FP	TP	TP	TP	NONE				TP	TP	TP	TP	FP	TP	TP	TP
ACIAD2756	prpC	methylcitrate synthase (citrate synthase 2)	NO	NA	TP	NA	TP	TP	TP	TP	TP					NA	TP	NA	TP	TP	TP	TP	TP
ACIAD2758	prpB	methylisocitrate lyase	NO	TP	TP	TP	TP	TP	TP	TP	TP					TP	TP	TP	TP	TP	TP	TP	TP
ACIAD2774	entA	2,3-dihydro-2,3-dihydroxybenzoate dehydrogenase	NO	TP	TP	TP	TP	TP	TP	TP	TP					TP	TP	TP	TP	TP	TP	TP	TP
ACIAD2775	entB	2,3-dihydro-2,3-dihydroxybenzoate synthetase, isochorismatase	NO	TP	TP	TP	TP	TP	TP	TP	TP					TP	TP	TP	TP	TP	TP	TP	TP
ACIAD2776	entC	isochorismate synthetase	NO	TP	TP	TP	TP	NA	TP	TP	TP					TP	TP	TP	TP	NA	TP	TP	TP
ACIAD2818	citN	citrate transporter	NO	TP	TP	TP	TP	NA	TP	TP	TP					TP	TP	TP	TP	NA	TP	TP	TP
ACIAD2819	NULL	putative gluconolactonase	YES	TP	TP	TP	TP	FN	TP	TP	TP	GPR	spontaneously occurring reaction	Resuts from (Parke et al, 1997) suggest that gluconolactone may undergo autohydrolysis. Reaction can therefore be spontaneous.	New GPR: GLUCONOLACT-RXN ACIAD2819 | SPONT	TP	TP	TP	TP	TP	TP	TP	TP
ACIAD2837	dgkA	diacylglycerol kinase	NO	TP	TP	TP	TP	TP	TP	NA	TP					TP	TP	TP	TP	TP	TP	NA	TP
ACIAD2844	glpD	glycerol-3-phosphate dehydrogenase	NO	TP	TP	TP	TP	TP	TP	TP	TP					TP	TP	TP	TP	TP	TP	TP	TP
ACIAD2850	glxK	glycerate kinase	NO	TP	TP	TP	TP	TP	TP	TP	TP					TP	TP	TP	TP	TP	TP	TP	TP
ACIAD2872	sucD	succinyl-CoA synthetase alpha chain	NO	TP	TP	TP	TP	TP	TP	TP	TP					TP	TP	TP	TP	TP	TP	TP	TP
ACIAD2873	sucC	succinyl-CoA synthetase beta chain	NO	TP	TP	TP	TP	TP	TP	TP	TP					TP	TP	TP	TP	TP	TP	TP	TP
ACIAD2875	sucB	dihydrolipoamide succinyltransferase, component of 2-oxoglutarate dehydrogenase complex (E2)	YES	FP	TP	TP	TN	TP	FP	NA	TP	NONE				FP	TP	TP	TN	TP	FP	NA	TP
ACIAD2876	sucA	2-oxoglutarate decarboxylase, component of the 2-oxoglutarate dehydrogenase complex (E1)	YES	FP	TP	NA	TN	TP	FP	NA	TP	NONE				FP	TP	NA	TN	TP	FP	NA	TP
ACIAD2880	sdhA	succinate dehydrogenase, flavoprotein subunit	YES	FN	TP	FN	FN	TP	TP	FN	FN	NONE				FN	TP	FN	FN	TP	TP	FN	FN
ACIAD2897	rluD	ribosomal large subunit pseudouridine synthase D (Pseudouridylate synthase) (Uracil hydrolyase)	NO	TP	TP	TP	TP	TP	TP	NA	TP					TP	TP	TP	TP	TP	TP	NA	TP
ACIAD2911	panD	aspartate 1-decarboxylase precursor	YES	NA	TN	NA	NA	NA	NA	TN	FN	NONE				NA	TN	NA	NA	NA	NA	TN	FN
ACIAD2913	ribB	3,4 dihydroxy-2-butanone-4-phosphate synthase	NO	TP	TP	TP	TP	TP	TP	TP	TP					TP	TP	TP	TP	TP	TP	TP	TP
ACIAD2929	NULL	putative alcohol dehydrogenase	NO	TP	TP	TP	TP	TP	TP	TP	TP					TP	TP	TP	TP	TP	TP	TP	TP
ACIAD2956	NULL	conserved hypothetical protein; putative membrane protein	NO	TP	TP	TP	TP	TP	TP	TP	TP					TP	TP	TP	TP	TP	TP	TP	TP
ACIAD2968	ispA	geranyltranstransferase (farnesyldiphosphate synthase) (FPP synthase)	NO	TP	TP	TP	NA	NA	TP	TP	TP					TP	TP	TP	NA	NA	TP	TP	TP
ACIAD2969	aroP	aromatic amino acid transporter (APC family)	NO	TP	TP	TP	TP	TP	TP	TP	TP					TP	TP	TP	TP	TP	TP	TP	TP
ACIAD2980	NULL	conserved hypothetical protein; putative amino acid efflux transmembrane protein	NO	TP	TP	TP	TP	TP	TP	TP	TP					TP	TP	TP	TP	TP	TP	TP	TP
ACIAD2983	gcd	glucose dehydrogenase [pyrroloquinoline-quinone] precursor (Quinoprotein glucose DH)	YES	TP	TP	TP	TP	FP	TP	TP	TP	GPR	isozyme not functional	ACIAD3598 was initially set as an isozyme for ACIAD2983. medium confidence in ACIAD3598 and essentiality of ACIAD2983 for glucose utilization suggest it is not.	New GPR: RXNIM-3886 ACIAD2983	TP	TP	TP	TP	TN	TP	TP	TP
ACIAD2984	NULL	putative glucose-sensitive porin (OprB-like )	YES	TP	TP	TP	TP	FN	TP	TP	TP	GPR	presence of an alternate enzyme	Glucose porin (ACIAD2984) and quinate porin ACIAD1715 may indistinctly transport glucose, quinate, shikimate across the outer membrane	New GPR: RXNIM-3877 ACIAD2984 | ACIAD1715	TP	TP	TP	TP	TP	TP	TP	TP
ACIAD2988	NULL	putative thiolase; putative acyl-CoA thiolase	NO	TP	TP	TP	TP	TP	TP	TP	TP					TP	TP	TP	TP	TP	TP	TP	TP
ACIAD3008	apaH	bis(5'-nucleosyl)-tetraphosphatase, symmetrical (Diadenosine tetraphosphatase) (Ap4A hydrolase) (Diadenosine 5',5'''- P1,P4-tetraphosphate pyrophosphohydrolase)	NO	TP	TP	TP	TP	TP	TP	TP	TP					TP	TP	TP	TP	TP	TP	TP	TP
ACIAD3058	ptsO	phosphocarrier protein (HPr-like) NPr, nitrogen related, exchanges phosphate with Enzyme I	NO	TP	TP	TP	TP	TP	TP	TP	TP					TP	TP	TP	TP	TP	TP	TP	TP
ACIAD3065	NULL	conserved hypothetical protein; putative MazG family protein	NO	TP	TP	TP	TP	TP	TP	TP	TP					TP	TP	TP	TP	TP	TP	TP	TP
ACIAD3071	cysM	cysteine synthase B (O-acetylserine sulfhydrolase B)	YES	TP	TP	FP	TP	TP	TP	TP	TP	NONE				TP	TP	FP	TP	TP	TP	TP	TP
ACIAD3073	NULL	putative enoyl-CoA hydratase/isomerase	NO	TP	TP	TP	TP	TP	TP	TP	TP					TP	TP	TP	TP	TP	TP	TP	TP
ACIAD3074	NULL	putative 3-hydroxyisobutyrate dehydrogenase or 2-hydroxy-3-oxopropionate reductase	NO	TP	TP	TP	TP	TP	TP	TP	TP					TP	TP	TP	TP	TP	TP	TP	TP
ACIAD3075	hyi	hydroxypyruvate isomerase	NO	TP	TP	NA	TP	TP	TP	TP	TP					TP	TP	NA	TP	TP	TP	TP	TP
ACIAD3078	pntB	pyridine nucleotide transhydrogenase, beta subunit	NO	TP	TP	TP	TP	TP	TP	TP	TP					TP	TP	TP	TP	TP	TP	TP	TP
ACIAD3079	pntA-2	pyridine nucleotide transhydrogenase (proton pump), alpha subunit (part2)	NO	TP	TP	TP	TP	TP	TP	TP	TP					TP	TP	TP	TP	TP	TP	TP	TP
ACIAD3080	pntA-1	pyridine nucleotide transhydrogenase (proton pump), alpha subunit (part1)	NO	NA	TP	TP	TP	TP	TP	TP	TP					NA	TP	TP	TP	TP	TP	TP	TP
ACIAD3090	acnA	aconitate hydratase 1	NO	TP	TP	TP	TP	TP	TP	TP	TP					TP	TP	TP	TP	TP	TP	TP	TP
ACIAD3104	ilvI	acetolactate synthase III, large subunit	NO	TP	TP	TP	TP	TP	TP	TP	TP					TP	TP	TP	TP	TP	TP	TP	TP
ACIAD3164	xpt	xanthine phosphoribosyltransferase	NO	TP	TP	TP	TP	TP	TP	TP	TP					TP	TP	TP	TP	TP	TP	TP	TP
ACIAD3166	NULL	putative amino-acid efflux transmembrane protein	NO	TP	TP	TP	TP	TP	TP	TP	TP					TP	TP	TP	TP	TP	TP	TP	TP
ACIAD3191	fadE	acyl coenzyme A dehydrogenase	NO	TP	TP	TP	TP	TP	TP	TP	TP					TP	TP	TP	TP	TP	TP	TP	TP
ACIAD3222	NULL	putative cystathionine beta-lyase, PLP-dependent (beta-cystathionase) (MetC)	NO	TP	TP	TP	TP	TP	TP	TP	TP					TP	TP	TP	TP	TP	TP	TP	TP
ACIAD3230	NULL	putative Proton/sodium-glutamate symport protein	NO	TP	TP	TP	TP	TP	TP	TP	TP					TP	TP	TP	TP	TP	TP	TP	TP
ACIAD3231	tesB	acyl-CoA thioesterase II	NO	TP	TP	TP	TP	TP	TP	TP	TP					TP	TP	TP	TP	TP	TP	TP	TP
ACIAD3241	NULL	putative toluene tolerance protein (Ttg2D)	NO	TP	TP	TP	TP	TP	TP	TP	TP					TP	TP	TP	TP	TP	TP	TP	TP
ACIAD3242	ttg2C	toluene tolerance efflux transporter (ABC superfamily, peri-bind)	NO	NA	TP	TP	TP	TP	TP	TP	TP					NA	TP	TP	TP	TP	TP	TP	TP
ACIAD3243	ttg2B	toluene tolerance efflux transporter (ABC superfamily, membrane)	NO	TP	TP	TP	TP	TP	TP	TP	TP					TP	TP	TP	TP	TP	TP	TP	TP
ACIAD3244	ttg2A	toluene tolerance efflux transporter (ABC superfamily, atp_bind)	NO	TP	TP	TP	TP	TP	TP	TP	TP					TP	TP	TP	TP	TP	TP	TP	TP
ACIAD3262	NULL	putative acyl-CoA dehydrogenase	NO	TP	TP	TP	TP	TP	TP	TP	TP					TP	TP	TP	TP	TP	TP	TP	TP
ACIAD3278	hprA	glycerate dehydrogenase	NO	TP	TP	TP	TP	TP	TP	TP	TP					TP	TP	TP	TP	TP	TP	TP	TP
ACIAD3297	NULL	putative cytidine / deoxycytidylate deaminase family protein	NO	TP	TP	TP	TP	TP	TP	TP	TP					TP	TP	TP	TP	TP	TP	TP	TP
ACIAD3307	truB	tRNA pseudouridine 55 synthase	NO	TP	TP	TP	TP	TP	TP	TP	TP					TP	TP	TP	TP	TP	TP	TP	TP
ACIAD3309	NULL	lipase	NO	TP	TP	TP	TP	TP	TP	TP	TP					TP	TP	TP	TP	TP	TP	TP	TP
ACIAD3339	adhA	alcohol dehydrogenase	NO	TP	TP	TP	TP	TP	TP	TP	TP					TP	TP	TP	TP	TP	TP	TP	TP
ACIAD3369	sbp	sulfate transport protein (ABC superfamily, peri_bind)	NO	TP	TP	TP	TP	TP	TP	TP	TP					TP	TP	TP	TP	TP	TP	TP	TP
ACIAD3381	poxB	pyruvate dehydrogenase (cytochrome)	NO	TP	TP	TP	TP	TP	TP	TP	TP					TP	TP	TP	TP	TP	TP	TP	TP
ACIAD3382	metY	homocysteine synthase	NO	TP	TP	TP	TP	TP	TP	TP	TP					TP	TP	TP	TP	TP	TP	TP	TP
ACIAD3383	acr1	fatty acyl-CoA reductase (hexadecanal dehydrogenase,acylating)	NO	TP	TP	TP	TP	TP	TP	TP	TP					TP	TP	TP	TP	TP	TP	TP	TP
ACIAD3384	NULL	putative sulfate permease	NO	TP	TP	TP	NA	TP	TP	TP	TP					TP	TP	TP	NA	TP	TP	TP	TP
ACIAD3392	NULL	putative long-chain fatty acid transport protein	NO	TP	TP	TP	TP	TP	TP	TP	TP					TP	TP	TP	TP	TP	TP	TP	TP
ACIAD3403	NULL	putative homoserine kinase (ThrB)	NO	TP	TP	TP	TP	TP	TP	TP	TP					TP	TP	TP	TP	TP	TP	TP	TP
ACIAD3445	gabD	NADP+ -dependent succinate semialdehyde dehydrogenase	NO	TP	TP	TP	TP	TP	TP	TP	TP					TP	TP	TP	TP	TP	TP	TP	TP
ACIAD3448	gabP	gamma-aminobutyrate permease	NO	TP	TP	TP	TP	TP	TP	TP	TP					TP	TP	TP	TP	TP	TP	TP	TP
ACIAD3460	NULL	putative high affinity choline transport protein (Bet-like)	NO	TP	TP	TP	TP	TP	TP	TP	TP					TP	TP	TP	TP	TP	TP	TP	TP
ACIAD3471	NULL	putative sulfonate monooxygenase (MsuD)	NO	TP	TP	TP	TP	TP	TP	TP	TP					TP	TP	TP	TP	TP	TP	TP	TP
ACIAD3473	NULL	putative isochorismatase	NO	TP	TP	TP	TP	TP	TP	TP	TP					TP	TP	TP	TP	TP	TP	TP	TP
ACIAD3475	acs	acetyl-CoA synthetase	NO	TP	TP	TP	TP	TP	TP	TP	TP					TP	TP	TP	TP	TP	TP	TP	TP
ACIAD3489	argE	N-acetylornithine deacetylase	NO	TP	TP	TP	TP	TP	TP	TP	TP					TP	TP	TP	TP	TP	TP	TP	TP
ACIAD3518	gshB	glutathione synthetase	NO	TP	TP	TP	TP	TP	TP	TP	TP					TP	TP	TP	TP	TP	TP	TP	TP
ACIAD3541	alc	allantoicase	NO	TP	TP	TP	TP	TP	TP	TP	TP					TP	TP	TP	TP	TP	TP	TP	TP
ACIAD3549	gshA	gamma-glutamate-cysteine ligase	YES	TP	TP	FP	TP	TP	TP	TP	TP	NONE				TP	TP	FP	TP	TP	TP	TP	TP
ACIAD3593	NULL	conserved hypothetical protein; putative membrane protein	NO	TP	TP	TP	TP	TP	TP	TP	TP					TP	TP	TP	TP	TP	TP	TP	TP
ACIAD3641	NULL	conserved hypothetical protein; putative Na+-dependent transporters of the SNF family	NO	TP	TP	TP	TP	TP	TP	TP	TP					TP	TP	TP	TP	TP	TP	TP	TP

## Sheet: Mutant growth phenotypes
Locus tag	acetate	asparagine	butanediol	glucarate	glucose	lactate	quinate	urea
ACIAD0003	0.492069	0.891983	0.508448	1.29905	0.697673	0.679482	1.33078	0.416121
ACIAD0005	0.494655	0.857759	0.608017	1.24543	1.23	0.798621	1.34052	0.366121
ACIAD0006	0.672413	0.823449	0.689655	1.40069	1.3781	0.868793	1.45155	0.409397
ACIAD0007	0.470344	0.804569	0.622587	1.22034	1.22828	0.809224	1.41	0.402241
ACIAD0008	0.50069	0.798879	0.567241	1.20069	1.30086	0.780776	1.35371	0.433966
ACIAD0009	0.599827	0.882413	0.710604	1.21241	1.36724	0.841121	1.40163	0.433275
ACIAD0011	0.399483	0.74612	0.567759	1.24526	1.28621	0.79931	1.32931	0.380345
ACIAD0018	0.689138	0.905087	0.814483	1.34233	1.38638	0.836724	1.47104	0.416724
ACIAD0019	0.642586	1.03552	0.64681	1.1969	1.37017	0.833966	1.37939	0.430776
ACIAD0020	0.317242	0.798879	0.474483	1.18526	1.36966	0.761896	1.29388	0.275431
ACIAD0024	0.494051	0.749568	0.569396	1.18276	1.29354	0.737328	1.36017	0.437155
ACIAD0025	0.457242	0.793535	0.529569	1.18966	1.26733	0.726294	1.3075	0.4325
ACIAD0026	0.565604	0.780862	0.618189	1.22586	1.10767	0.774914	1.24215	0.388621
ACIAD0027	0.482586	0.827155	0.639827	1.30405	1.21104	0.842673	1.3769	0.403017
ACIAD0028	0.517155	0.820431	0.651983	1.26267	1.24655	0.865518	1.43518	0.439742
ACIAD0030	0.491724	0.760603	0.622242	1.27621	1.21164	0.81681	1.35276	0.424569
ACIAD0031	0.608621	0.842414	0.71	1.2944	1.28147	0.908362	1.38241	0.404656
ACIAD0032	0.679913	0.834569	0.714827	1.27914	1.36465	0.762931	1.37508	0.478104
ACIAD0034	0.568535	0.808793	0.564483	1.4175	1.28431	0.715086	1.34258	0.4075
ACIAD0035	0.464311	0.829742	0.619827	1.29483	1.28801	0.839741	1.43888	0.469311
ACIAD0036	0.616465	0.892242	0.654138	1.36276	1.40957	0.825862	1.50242	0.434397
ACIAD0037	0.409741	0.86819	0.580948	1.29793	1.32302	0.830345	1.41284	0.402241
ACIAD0038	0.651551	0.796551	0.563448	1.30819	1.31457	0.704483	1.30018	0.386035
ACIAD0039	0.695431	0.903879	0.704741	1.27164	1.44216	0.854569	1.48716	0.424741
ACIAD0040	0.462242	0.758017	0.64181	1.24112	NA	0.85319	1.45207	0.422069
ACIAD0041	0.420948	0.849569	0.565948	1.20155	NA	0.84888	1.4025	0.391724
ACIAD0042	0.521207	0.770086	0.512414	1.19457	1.33017	0.824828	1.23319	0.443534
ACIAD0043	0.144827	0.724051	0.557931	1.13483	1.17897	0.825086	1.25587	0.341379
ACIAD0045	0.395517	0.849052	0.575259	1.0969	0.432586	0.745949	NA	0.488104
ACIAD0046	0.311724	0.834827	0.654482	1.15785	1.24198	0.828966	1.39	0.391466
ACIAD0047	0.418448	0.861724	0.617155	1.21388	1.33707	0.826551	1.43586	0.400948
ACIAD0048	0.5375	0.717069	0.630259	1.06741	1.31345	0.724656	1.19845	0.422155
ACIAD0049	0.499224	0.698534	0.534569	1.02491	1.31181	0.741293	1.13578	0.392845
ACIAD0051	0.473707	0.758104	0.616206	1.32259	1.24259	0.813966	1.33923	0.375862
ACIAD0052	0.685948	0.765258	0.733707	1.33388	1.36724	0.87	1.39173	0.392155
ACIAD0053	0.412069	0.694569	0.557931	1.22914	1.26043	0.771379	1.36854	0.425258
ACIAD0054	0.518018	0.886379	0.639138	1.19103	1.26819	0.724137	1.21965	0.420604
ACIAD0058	0.661293	0.792069	0.732758	1.3725	1.35198	0.836724	1.47267	0.392759
ACIAD0059	0.630173	0.772672	0.683879	1.34707	1.35655	0.759827	1.43578	0.448448
ACIAD0061	0.709569	0.756725	0.746035	1.37276	1.41328	0.855431	1.4262	0.41388
ACIAD0063	NA	0.666897	NA	NA	1.27552	0.36569	1.36034	0.120775
ACIAD0066	0.512328	0.695172	0.716552	1.28388	1.31052	0.812069	1.39759	0.432155
ACIAD0068	NA	NA	NA	NA	0.640776	NA	0.797242	NA
ACIAD0069	0.196207	0.788794	0.22888	0.884052	NA	NA	NA	0.318017
ACIAD0070	NA	0.347672	NA	NA	0.570689	NA	0.480949	NA
ACIAD0080	NA	0.867931	NA	NA	1.365	NA	1.39854	NA
ACIAD0084	NA	NA	NA	NA	NA	NA	0.126896	NA
ACIAD0086	0.079655	NA	0.0523275	NA	0.415258	0.186121	0.18612	NA
ACIAD0087	0.601724	0.769914	0.646638	1.24629	1.24578	0.828103	1.30733	0.430949
ACIAD0088	NA	0.661896	0.320948	1.22517	1.22354	0.720776	1.30293	0.269224
ACIAD0089	NA	0.499482	0.458707	1.32129	1.09371	NA	0.841811	0.51
ACIAD0090	0.18931	0.223966	0.0690515	0.83	0.895174	0.552241	0.207587	0.227242
ACIAD0091	0.0923275	0.211293	0.10569	0.846724	1.15319	0.621896	0.468362	0.184655
ACIAD0092	NA	0.61069	0.230949	1.18853	1.18613	0.727155	1.3312	0.183793
ACIAD0093	0.57	0.816206	0.636466	1.24552	1.19827	0.894655	1.42267	0.376121
ACIAD0094	0.621207	0.796466	0.707069	1.22983	1.27422	0.888189	1.45379	0.386811
ACIAD0095	0.571379	0.800345	0.42431	1.07845	1.24733	0.73819	1.37577	0.441034
ACIAD0098	0.0988795	0.0264655	0.0681035	NA	0.547932	0.137845	0.172673	NA
ACIAD0099	0.149396	0.0977585	0.079138	NA	NA	0.15319	NA	NA
ACIAD0100	0.149138	NA	0.124827	NA	1.01276	0.283276	NA	0.21069
ACIAD0101	NA	NA	NA	NA	NA	NA	0.124914	NA
ACIAD0102	0.258793	0.770172	0.094569	1.16905	1.2725	0.570948	1.32707	0.373793
ACIAD0103	0.459914	0.713275	0.470345	1.11517	1.26913	0.648276	1.29845	0.253966
ACIAD0104	NA	NA	0.0652585	NA	NA	0.621982	NA	NA
ACIAD0105	0.485	0.746724	0.530173	1.19578	1.33638	0.705518	1.27802	0.32612
ACIAD0106	0.378103	0.716552	0.515517	1.3319	1.29543	0.837156	1.31258	0.446035
ACIAD0107	0.3875	0.668965	0.502758	1.29362	1.25492	-0.004138	1.29811	0.439742
ACIAD0108	0.430431	0.732328	0.56681	1.33759	1.34543	0.83431	1.32146	0.444483
ACIAD0109	0.684052	0.876379	0.540517	1.30259	1.36664	0.804311	1.44276	0.464311
ACIAD0110	0.052155	0.408965	0.328017	1.17112	1.10233	0.474396	1.03664	0.0748275
ACIAD0111	0.50388	0.723017	0.555776	1.27664	1.27422	0.687155	1.24733	0.397759
ACIAD0112	0.361897	0.619138	0.528362	1.39345	1.28672	0.783535	1.34474	0.343276
ACIAD0114	0.498621	0.867328	0.505	1.10871	1.28957	0.768794	1.35931	0.455172
ACIAD0115	0.530862	0.884051	0.563276	1.13397	1.31854	0.766379	1.40508	0.429827
ACIAD0116	NA	0.817156	0.598276	0.940517	1.29379	0.738448	1.31121	0.437155
ACIAD0118	0.416552	0.851638	0.646638	1.25284	1.27621	0.863793	1.48551	0.402672
ACIAD0120	0.63569	0.670863	0.689655	1.41483	1.43914	0.901724	1.31336	0.456293
ACIAD0121	0.627069	0.8075	0.662413	1.42517	1.46155	0.855086	1.3131	0.43431
ACIAD0122	0.554913	0.782242	0.646983	1.33638	1.40078	0.81569	1.24517	0.41888
ACIAD0123	0.603276	0.76112	0.688535	1.41629	1.40673	0.888621	1.38311	0.436466
ACIAD0124	0.636983	0.805603	0.688535	1.17371	1.40431	0.803448	1.43939	0.4
ACIAD0125	0.71931	0.893793	0.801983	1.26483	1.42406	0.917414	1.31061	0.433017
ACIAD0126	0.434397	0.715517	0.542586	1.29724	1.24147	0.838017	1.24681	0.422758
ACIAD0127	0.483621	0.608017	0.505603	0.00569	1.24586	0.778621	1.38311	0.404396
ACIAD0128	0.643448	0.802414	0.694138	0.005517	1.36966	0.808535	1.48543	0.400776
ACIAD0130	0.523276	0.792069	0.528362	NA	1.2412	0.665862	1.37715	0.406293
ACIAD0131	0.475517	0.756638	0.64112	-0.010862	1.23267	0.61388	1.19965	0.347759
ACIAD0132	0.554224	0.863966	0.563793	1.17638	1.25931	0.75388	1.30319	0.417069
ACIAD0133	0.553362	0.757155	0.544138	1.14353	1.35621	0.741293	1.32146	0.429051
ACIAD0135	0.5925	0.817414	0.705	1.20017	1.30802	0.899052	1.38595	0.4375
ACIAD0136	0.602845	0.781379	0.701465	1.16	1.35742	0.876983	1.4163	0.394655
ACIAD0137	0.568103	0.876896	0.691724	1.18836	1.36932	0.867759	1.43405	0.418793
ACIAD0138	0.538535	0.827327	0.608017	1.34095	1.30854	0.871379	1.41715	0.425086
ACIAD0139	0.692759	0.756293	0.708362	1.37552	1.35181	0.862758	1.43784	0.399483
ACIAD0142	0.521034	0.770172	0.686638	1.13509	1.32268	0.846379	1.46233	0.418362
ACIAD0143	0.446638	0.750776	0.569483	1.30776	1.22422	0.819137	1.32793	0.37069
ACIAD0144	0.504741	0.735948	0.672586	0.990173	1.27534	0.851638	1.3931	0.400259
ACIAD0145	0.45069	0.777155	0.588966	1.29647	1.20646	0.834051	1.38914	0.370776
ACIAD0147	0.526896	0.707673	0.710862	1.08043	1.28862	0.843448	1.39362	0.395
ACIAD0148	0.634138	0.661466	0.765087	1.15	1.41388	0.855948	1.42535	0.135345
ACIAD0149	0.652328	0.717586	0.75888	1.27543	1.4713	0.857759	1.36647	0.423621
ACIAD0150	0.532414	0.81181	0.654483	1.2931	NA	0.855173	1.38043	0.423276
ACIAD0152	0.497242	0.811207	0.696121	1.21578	1.27112	0.816724	1.38862	0.422328
ACIAD0154	0.475087	0.852414	0.587156	1.29095	1.30801	0.814655	1.37285	0.439742
ACIAD0155	0.704742	1.13026	0.784914	1.35603	NA	0.925604	1.43328	0.410172
ACIAD0156	0.661983	0.858621	0.648276	1.41224	1.36621	0.780517	1.29241	0.457845
ACIAD0157	0.546638	0.741293	0.591552	1.27509	1.30896	0.755431	1.32509	0.441724
ACIAD0158	0.431638	0.794655	0.633276	1.32405	NA	0.870949	1.3888	0.413879
ACIAD0159	0.634397	0.906034	0.661983	1.35931	1.31103	0.725259	1.35647	NA
ACIAD0160	0.491465	0.781638	0.541466	1.2581	1.27405	0.793707	1.35621	0.408276
ACIAD0161	0.670517	0.82931	0.776896	1.25414	1.4056	0.847931	1.40293	0.435
ACIAD0162	0.461811	0.753534	0.639311	1.36069	1.19922	0.825862	1.395	0.394741
ACIAD0165	0.437673	0.8	0.616293	1.2944	1.19819	0.822327	1.37362	0.383017
ACIAD0166	0.685863	0.909224	0.686983	1.23853	1.35258	0.813017	1.37888	0.423449
ACIAD0167	0.71319	0.836552	0.809913	1.2425	1.42974	0.87388	1.40871	0.411724
ACIAD0168	0.655604	0.874224	0.753362	1.43948	1.31086	0.824655	1.43009	0.430086
ACIAD0169	0.467241	0.783707	0.646983	1.34836	1.2513	0.820776	1.34939	0.332069
ACIAD0172	0.551293	0.802155	0.589224	1.23647	1.28319	0.789311	1.44336	0.3775
ACIAD0174	0.51681	0.851465	0.57431	1.13897	1.24069	0.732758	1.34742	0.398793
ACIAD0176	0.29681	0.79319	0.625173	1.16638	1.30758	0.803535	1.4281	0.383017
ACIAD0177	0.544914	0.794914	0.551207	1.22638	1.23845	0.746035	1.37198	0.394224
ACIAD0189	0.447414	0.733707	0.591811	1.25862	1.23337	0.805862	1.4344	0.35319
ACIAD0190	0.511207	0.825862	0.656466	1.37957	1.24673	0.879914	1.42457	0.38862
ACIAD0191	0.603017	0.766552	0.716552	1.21638	1.38577	0.881724	1.43535	0.437069
ACIAD0192	0.641896	0.844914	0.771552	1.37259	1.30035	0.846293	1.44121	0.388621
ACIAD0193	0.546207	0.764397	0.600862	1.23302	1.22457	0.652327	1.24948	NA
ACIAD0194	0.49681	0.873017	0.533448	1.29784	1.32207	0.849138	1.33655	0.457759
ACIAD0195	0.47138	0.769051	0.667586	1.14724	1.24629	0.854742	1.32923	0.442673
ACIAD0196	0.498103	0.768707	0.540431	1.20319	1.29215	0.844569	1.29896	0.407845
ACIAD0197	0.51819	0.802069	0.549137	1.27457	1.36	0.81138	1.42043	0.418276
ACIAD0198	0.624569	0.767586	0.641207	1.20578	1.36552	0.777672	1.19966	0.425517
ACIAD0199	0.423276	0.845431	0.635862	1.35379	1.22965	0.812414	1.435	0.38569
ACIAD0200	0.399828	0.790517	0.532759	1.27362	1.27706	0.794569	1.4175	0.389483
ACIAD0201	0.456552	0.717673	0.597069	1.16888	1.28655	0.809742	1.32156	0.398535
ACIAD0202	0.596552	0.82819	0.624052	1.23983	1.39733	0.847328	1.32543	0.430086
ACIAD0203	0.629224	0.832241	0.71931	1.40216	1.32724	0.821121	1.43129	0.383793
ACIAD0204	0.597845	0.829138	0.854914	1.24931	1.39914	0.818535	1.37345	0.426379
ACIAD0205	0.489224	0.815	0.653965	1.23716	1.24491	0.878362	1.37552	0.396638
ACIAD0206	0.559311	0.941809	0.702587	1.30888	1.31345	0.896983	1.44457	0.445344
ACIAD0209	0.488707	0.778189	0.591724	1.08035	1.29767	0.659052	1.1981	0.417413
ACIAD0210	0.449311	0.80069	0.596983	1.26931	1.19836	0.808966	1.27621	0.390087
ACIAD0212	0.443362	0.756983	0.585862	1.31776	1.1981	0.850689	1.37715	0.389483
ACIAD0214	0.50931	0.778793	0.438103	1.0369	1.25655	0.74612	1.05035	0.385259
ACIAD0215	0.429741	0.774052	0.58	1.37828	1.18423	0.846982	1.37647	0.375345
ACIAD0220	0.695345	0.886983	0.777069	1.30853	1.40793	0.846983	1.48561	0.448966
ACIAD0221	0.687069	0.860862	0.745173	1.40733	1.38888	0.918189	1.45664	0.395172
ACIAD0222	0.443966	0.790776	0.604138	1.33465	NA	0.896638	1.4625	0.402155
ACIAD0223	0.401811	0.718449	0.607672	1.21491	1.23104	0.811551	1.42802	0.385862
ACIAD0225	0.399224	0.831465	0.593104	1.11647	1.28043	0.715948	1.36371	0.4425
ACIAD0226	0.672242	0.828879	0.76	1.2994	1.37423	0.88388	1.37586	0.413448
ACIAD0228	0.475172	0.800862	0.589224	1.25155	1.31896	0.82681	1.30551	0.436121
ACIAD0229	0.529741	0.844396	0.65569	1.30293	1.25302	0.825862	1.4344	0.428017
ACIAD0230	0.555087	0.785	0.496983	1.27035	1.45182	0.801638	1.17923	0.424224
ACIAD0231	0.492586	0.800863	0.529138	1.27552	1.30819	0.862758	1.505	0.391293
ACIAD0232	0.542759	0.8275	0.616379	1.25534	1.28198	0.741896	1.31	0.455862
ACIAD0233	0.713793	0.835	0.722673	1.22819	1.41034	0.851896	1.35621	0.443276
ACIAD0235	0.407328	0.790862	0.505776	1.07862	1.28319	0.72388	1.32147	0.377327
ACIAD0237	0.453018	0.840172	0.602069	1.32491	NA	0.875431	1.38319	0.407586
ACIAD0240	0.488534	0.78112	0.592414	1.30681	1.28466	0.832414	1.36845	0.398965
ACIAD0241	0.707673	0.8175	0.754827	1.42353	1.38767	0.923276	1.4769	0.397931
ACIAD0242	0.592155	0.809224	0.519138	1.31819	1.29828	0.761034	1.36509	0.367845
ACIAD0243	0.702845	0.772242	0.730689	1.45474	1.39353	0.951638	1.41518	0.407069
ACIAD0244	0.403879	0.6575	0.397414	0.179138	0.643276	0.551638	1.08207	0.340172
ACIAD0245	0.460345	0.868189	0.423534	1.25569	1.31914	0.764827	1.32966	0.410172
ACIAD0246	0.281811	0.810345	0.654224	1.2175	1.36414	0.840862	1.45466	0.344138
ACIAD0248	0.581465	0.883276	0.673879	1.16535	1.31913	0.947931	1.47301	0.368707
ACIAD0251	0.449311	0.829569	0.606724	1.37207	1.19552	0.947414	1.41181	0.429397
ACIAD0252	0.676121	0.942586	0.631552	1.33698	1.41673	0.846206	1.48	0.51431
ACIAD0253	0.484483	0.743276	0.505862	1.22336	1.38061	0.796207	1.34026	0.476897
ACIAD0254	NA	NA	NA	1.16638	0.947156	NA	NA	0.326466
ACIAD0257	0.365604	0.855862	0.4875	1.22569	1.08577	0.761379	1.39457	0.361207
ACIAD0258	0.732328	0.963448	0.804828	1.23207	1.31706	0.81319	1.3994	0.460345
ACIAD0259	0.627758	0.831121	0.662586	1.39241	1.37724	0.826465	1.45379	0.418103
ACIAD0260	0.473362	0.689311	0.35888	1.12164	1.56879	0.774569	1.4606	0.430086
ACIAD0262	0.638965	NA	0.684482	1.16155	1.26569	0.8025	NA	0.440949
ACIAD0265	0.622845	0.900431	NA	1.32784	1.42423	0.799914	1.38345	0.499741
ACIAD0266	0.459914	0.837844	0.518535	0.934482	1.31828	0.754827	1.2506	0.349052
ACIAD0267	0.39819	0.789741	0.659482	1.18414	1.28612	0.888793	1.34828	0.390259
ACIAD0268	0.441724	0.723104	0.653362	1.17284	1.25716	0.868707	1.40681	0.41638
ACIAD0269	0.353362	0.983018	0.611293	1.26017	NA	0.825948	1.35095	0.392242
ACIAD0272	0.512413	0.838363	0.6475	1.23948	1.28198	0.877587	1.41448	0.408362
ACIAD0273	0.0453445	0.829224	0.0553445	0.882587	NA	0.776896	1.40474	0.432327
ACIAD0274	0.596465	0.813535	0.528794	1.15647	1.39613	0.777931	1.35414	0.461207
ACIAD0275	0.662327	0.849569	0.484397	1.27379	1.4369	0.779569	1.29811	0.435775
ACIAD0278	0.525345	0.829225	0.607069	1.15888	1.33129	0.752587	1.40086	0.409655
ACIAD0279	0.233879	NA	0.472414	1.35871	1.10638	0.786207	NA	0.3525
ACIAD0282	0.519827	0.858621	0.653621	1.23198	NA	0.810258	1.32595	0.402759
ACIAD0284	0.450431	0.810862	0.630776	1.36595	1.26345	0.804828	1.37034	0.372327
ACIAD0285	0.554569	0.796897	0.603449	1.28422	1.2119	0.716897	1.34232	0.401379
ACIAD0288	0.601465	0.841294	0.681207	1.3581	1.19087	0.846552	1.40862	0.441983
ACIAD0289	0.648276	0.911552	0.777672	1.22509	1.40068	0.799914	1.36026	0.4525
ACIAD0290	0.667586	0.811121	0.749483	1.21905	1.48948	0.803965	1.41759	0.40888
ACIAD0291	0.54069	0.710862	0.503621	0.987414	0.535345	0.516034	1.00871	0.306293
ACIAD0292	0.537759	0.765173	0.70069	1.23328	1.35233	0.868189	1.47379	0.441379
ACIAD0293	0.472586	0.613966	0.658103	1.00345	1.24758	0.7825	1.27646	0.385862
ACIAD0294	0.552931	0.769655	0.64	1.07345	1.26957	0.750172	1.17914	0.411724
ACIAD0295	0.475258	0.702586	0.623276	1.33181	1.18112	0.804396	1.32069	0.403707
ACIAD0296	0.419656	0.79569	0.464052	1.19069	1.26397	0.766724	1.40526	0.421293
ACIAD0310	0.500948	0.775086	0.513276	1.25379	1.29026	0.684224	1.3119	0.395345
ACIAD0311	0.652845	0.876552	0.689224	1.32267	1.33862	0.889569	1.49267	0.404828
ACIAD0313	0.464483	0.770431	0.556983	1.07569	1.26405	0.781207	1.30422	0.335431
ACIAD0314	0.702673	0.842155	0.797069	1.30595	1.45965	0.938879	1.54422	0.380603
ACIAD0316	0.594483	0.818449	0.514655	1.26526	1.25758	0.659224	1.37043	0.462242
ACIAD0318	0.65181	0.818707	0.727587	1.27095	1.32836	0.918362	1.42785	0.402672
ACIAD0323	0.477587	0.786466	0.469656	1.08914	1.24	0.685258	1.07362	0.333793
ACIAD0324	0.490517	0.756207	0.595862	1.32336	1.25604	0.818707	1.43698	0.396724
ACIAD0328	0.701982	0.885172	0.745431	1.43638	1.36017	0.928965	1.53828	0.422931
ACIAD0330	0.701552	0.846983	0.697758	1.40017	1.38552	0.866035	1.51025	0.391207
ACIAD0331	0.469914	0.681121	0.662069	1.10267	1.30828	0.811638	1.31224	0.425086
ACIAD0332	0.588534	0.792069	0.697673	1.32983	1.34138	0.825259	1.38612	0.415086
ACIAD0334	0.482069	0.826465	0.4975	1.21888	1.29974	0.773362	1.39465	0.434741
ACIAD0335	0.0125	0.78069	0.549224	1.22681	1.30948	0.751379	1.30439	0.43
ACIAD0336	0.448879	0.654224	0.627845	1.32845	1.25043	0.832241	1.37776	0.392931
ACIAD0337	0.576982	0.803965	0.674311	1.22207	1.24595	0.771896	1.31854	0.377931
ACIAD0339	0.458535	0.750776	0.6375	1.3375	1.22164	0.853104	1.32569	0.387586
ACIAD0340	0.699138	0.895862	0.680948	1.31836	1.43052	0.783189	1.46992	0.468793
ACIAD0341	0.55681	0.694742	0.597069	1.12595	1.36896	0.730345	1.19353	0.420258
ACIAD0344	0.667931	0.88819	0.665345	1.26586	1.44104	0.845259	1.47104	0.461638
ACIAD0345	0.68569	0.893104	0.6225	1.33086	1.47793	0.850948	1.47758	0.470776
ACIAD0347	0.5125	0.840518	0.553965	1.13888	1.31811	0.767328	1.12888	0.424655
ACIAD0349	0.562759	0.886552	0.702931	1.16802	1.34388	0.929225	1.57871	0.445518
ACIAD0350	0.532242	0.751035	0.624397	1.15302	1.32181	0.823017	1.40543	0.371379
ACIAD0351	0.606983	0.790517	0.579741	1.25	1.33801	0.750344	1.52974	0.329914
ACIAD0352	0.187586	0.619138	0.583534	1.77371	1.44656	0.730431	1.39517	0.120862
ACIAD0353	0.520258	0.768707	0.564137	1.27612	1.26043	0.771724	1.43715	0.365517
ACIAD0354	0.40862	0.859569	0.647586	1.26879	1.28259	0.868017	1.44672	0.421724
ACIAD0355	0.721035	0.803621	0.787844	1.40276	1.37129	0.943276	1.48785	0.405776
ACIAD0357	0.468189	0.734052	0.701897	1.08112	1.24388	0.751206	1.16414	0.367327
ACIAD0358	0.529482	0.864138	0.561724	1.32879	1.27449	0.845	1.49259	0.424913
ACIAD0360	0.56681	0.758104	0.643104	1.30776	1.34672	0.811121	1.41293	0.420776
ACIAD0361	0.454568	0.799483	0.6175	1.38698	1.22534	0.809052	1.39482	0.421897
ACIAD0364	0.353448	0.761466	0.451552	1.20879	1.28845	0.750862	1.32801	0.347672
ACIAD0367	0.740431	0.897931	0.804569	1.28672	1.40759	0.892759	1.47164	0.433449
ACIAD0378	0.713793	0.89888	0.703362	1.15397	1.40586	0.853793	1.23802	0.383879
ACIAD0379	0.447759	0.690863	0.604827	1.13603	1.20112	0.806293	1.36931	0.352672
ACIAD0381	0.478017	0.658362	0.597328	1.10621	1.31353	0.7125	1.23923	0.396379
ACIAD0382	0.619569	0.887155	0.651207	1.27802	1.40992	0.794828	1.43698	0.468707
ACIAD0385	0.425517	0.739655	0.623707	1.39767	1.18241	0.874051	1.44284	0.377414
ACIAD0387	0.476638	0.807759	0.59362	1.32905	1.24181	0.792931	1.44199	0.392586
ACIAD0388	0.49	0.813707	0.657845	1.09759	1.21905	0.845	1.36051	0.351293
ACIAD0389	0.513018	0.785949	0.67819	1.13802	1.22086	0.849742	1.42474	0.385172
ACIAD0390	0.603621	0.76681	0.551034	1.10595	1.33327	0.690258	1.25035	0.429655
ACIAD0394	0.736552	0.88569	0.819655	1.27828	1.45733	0.820518	1.46121	0.431034
ACIAD0395	0.438879	0.746466	0.772414	1.02078	1.22095	0.628017	1.32224	0.405604
ACIAD0396	0.509051	0.80862	0.511638	1.16767	1.33069	0.805776	1.48095	0.43138
ACIAD0397	0.409656	0.775862	0.639052	1.13509	1.15785	0.758189	1.43362	0.273794
ACIAD0398	NA	NA	NA	1.22793	NA	NA	NA	0.513189
ACIAD0399	0.508104	0.784138	0.641207	1.18776	1.31061	0.827931	1.40198	0.363965
ACIAD0403	0.45569	0.792156	0.633621	1.1269	1.27534	0.624483	1.15647	0.407414
ACIAD0404	0.473017	0.793535	0.634827	1.12836	1.27052	0.787327	1.36051	0.393276
ACIAD0405	0.477328	0.778965	0.564655	1.32259	NA	0.831207	1.38258	0.416293
ACIAD0406	0.62	0.790862	0.604655	1.20681	1.33	0.728276	1.35414	0.413707
ACIAD0407	0.50819	0.818879	0.458879	1.26233	1.22233	0.714138	1.37612	0.424828
ACIAD0408	0.432586	0.785604	0.633362	1.22233	1.24	0.819224	1.37336	0.359052
ACIAD0409	NA	NA	NA	0.994656	NA	NA	NA	0.323276
ACIAD0411	0.604569	0.768276	0.651034	1.11379	1.27741	0.68569	1.29638	0.428621
ACIAD0412	0.691897	0.796293	0.658535	1.12776	1.38733	0.736724	1.33276	0.470259
ACIAD0413	0.710689	0.757931	0.746983	1.43026	1.34414	0.912759	1.45129	0.451638
ACIAD0416	0.511121	NA	NA	1.20526	1.50474	0.748189	NA	0.442673
ACIAD0419	0.523965	0.653535	0.502845	1.29983	1.23578	0.707845	1.14207	0.389311
ACIAD0420	0.506637	0.83931	0.656552	1.37991	1.23018	0.900776	1.49871	0.401983
ACIAD0421	0.668879	0.769828	0.81931	1.15922	1.29509	0.852155	1.33526	0.393879
ACIAD0422	0.4825	0.73819	0.557155	1.19707	1.24095	0.701552	1.41207	0.345259
ACIAD0424	0.501379	0.804741	0.518276	1.14474	1.27483	0.755949	1.22206	0.364655
ACIAD0425	0.571207	0.906552	0.590689	1.17164	1.36801	0.748707	1.28621	0.406983
ACIAD0426	0.694224	0.879224	0.575948	1.17138	1.42009	0.783018	1.22199	0.401983
ACIAD0427	0.499397	0.818793	0.552931	1.15371	1.29991	0.750776	1.23104	0.404138
ACIAD0428	0.673017	0.85707	0.69	1.19103	1.38664	0.793535	1.25957	0.464396
ACIAD0429	0.612069	0.864051	0.633621	1.29879	1.28733	0.71431	1.30672	0.421465
ACIAD0431	0.641293	0.882672	0.66181	1.22388	1.39931	0.835086	1.54147	0.374397
ACIAD0432	0.523362	0.713362	0.510948	1.16293	1.31742	0.713276	1.18508	0.454827
ACIAD0433	0.655517	0.782327	0.664396	1.24888	1.40431	0.786293	1.30862	0.481897
ACIAD0436	0.629656	0.8075	0.577328	1.14922	1.43957	0.76181	1.35655	0.448362
ACIAD0437	0.472586	0.598275	0.546897	1.0506	1.29405	0.713362	1.12526	0.273362
ACIAD0442	0.658448	0.840086	NA	1.07853	1.37371	0.708275	1.28388	0.381294
ACIAD0444	0.518104	0.665949	0.550431	1.14103	1.29181	0.756725	1.11397	0.4225
ACIAD0445	0.543276	0.643189	0.566638	1.10733	1.27741	0.714827	1.22035	0.425431
ACIAD0446	0.38112	0.736811	0.579396	1.12276	1.21612	0.792069	1.2613	0.389569
ACIAD0448	0.493706	0.648104	0.655862	1.3906	1.40595	0.845776	1.38276	0.317327
ACIAD0449	0.701206	0.845517	0.744397	1.43552	1.38845	0.879051	1.46026	0.379655
ACIAD0450	0.635086	0.786034	0.748707	1.30371	1.41448	0.88681	1.43637	0.424483
ACIAD0451	0.454051	0.768535	0.640345	1.35474	1.23155	0.833449	1.39095	0.411896
ACIAD0452	0.657672	0.809569	0.702414	1.39776	1.41129	0.834655	1.33689	0.415258
ACIAD0455	0.405863	0.792759	0.381983	1.03052	1.0106	0.642155	1.34767	0.22388
ACIAD0457	0.551121	0.647069	0.549225	1.14422	1.35121	0.773018	1.24724	0.423534
ACIAD0459	0.709396	0.828362	0.593966	1.14802	1.43302	0.71819	1.23526	0.447155
ACIAD0460	0.735345	0.901638	0.820518	1.31914	1.42017	0.913793	1.5044	0.443448
ACIAD0462	0.618793	0.839742	0.636207	1.31155	1.35025	0.796551	1.21578	0.552759
ACIAD0465	0.434052	0.721379	0.656034	1.04966	1.24086	0.837586	1.34827	0.38069
ACIAD0468	0.257414	0.755776	0.526121	1.27905	1.24982	0.760173	1.40664	0.38
ACIAD0473	0.513189	0.797673	0.578103	1.2519	1.26948	0.692414	1.1987	0.421465
ACIAD0474	0.665776	0.831982	0.653018	1.04078	0.249742	0.749397	1.27431	0.262327
ACIAD0476	0.476293	0.811465	0.66181	0.987586	1.23948	0.825775	1.39009	0.350862
ACIAD0477	0.513363	0.809828	0.662155	1.30603	1.22104	0.806293	1.42233	0.437242
ACIAD0480	0.6975	0.849138	0.818535	1.28026	1.49785	0.905517	1.48474	0.453621
ACIAD0482	0.600862	0.811983	0.678965	1.28112	1.25077	0.724914	1.30103	0.481034
ACIAD0484	0.575948	0.885862	0.625344	1.26474	1.23741	0.803621	1.40121	0.501637
ACIAD0485	0.558448	0.662931	0.669396	1.00707	1.25707	0.785345	1.35913	0.403276
ACIAD0486	0.609397	0.770863	0.6525	1.26241	1.30913	0.744569	1.34604	0.389914
ACIAD0487	0.45112	0.774828	0.670775	1.26388	1.25828	0.873965	1.34922	0.4075
ACIAD0488	0.38862	0.757672	0.563103	1.22017	1.27285	0.784914	1.34319	0.331896
ACIAD0489	0.329051	0.823276	0.590862	1.35483	1.21517	0.835172	1.36155	0.406465
ACIAD0492	0.460776	0.732155	0.491465	1.23026	0.762586	0.785259	1.39836	0.365345
ACIAD0495	0.500173	0.99224	0.549828	1.28069	1.23198	0.738621	1.15319	0.42388
ACIAD0496	0.542155	0.718017	0.659397	1.03147	1.28534	0.778966	1.38508	0.40612
ACIAD0497	0.422155	0.816724	0.627758	1.29621	1.24267	0.799741	1.34207	0.40138
ACIAD0498	0.511466	0.837328	0.536121	1.22431	1.36871	0.88888	1.53371	0.363793
ACIAD0499	0.316551	NA	0.5925	1.27267	NA	0.911983	1.48345	0.424741
ACIAD0500	0.568793	0.802155	0.557844	1.31974	1.33095	0.67638	1.24629	0.4625
ACIAD0501	0.416121	0.6575	0.522845	1.25983	1.17827	0.795776	1.33439	0.288706
ACIAD0503	0.423362	0.676121	0.517931	1.18336	1.21242	0.646293	1.25242	0.407069
ACIAD0504	0.506379	0.79	0.485604	1.17328	1.24965	0.715948	1.22318	0.340689
ACIAD0508	0.618965	0.817069	0.795	1.19241	1.15603	0.803448	1.31913	0.415948
ACIAD0509	0.647931	0.753534	0.845517	1.14966	1.30716	0.843534	1.37733	0.500862
ACIAD0510	0.461121	0.799914	0.488449	1.06905	1.26664	0.659482	1.25509	0.427845
ACIAD0511	0.626035	0.793018	0.68	1.24776	NA	0.902931	1.4725	0.412069
ACIAD0513	0.423793	0.648707	0.643104	1.19414	1.32431	0.804655	1.22586	0.426638
ACIAD0516	0.476207	0.791725	0.629483	1.28319	1.26379	0.813448	1.46431	0.399742
ACIAD0517	0.582931	0.870259	0.697328	1.35517	1.33672	0.873448	1.4281	0.441638
ACIAD0519	0.490172	0.68	0.633276	1.09621	1.28164	0.793017	1.28475	0.35681
ACIAD0520	0.554483	0.783535	0.513017	1.24914	1.18992	0.632414	1.30913	0.327414
ACIAD0521	0.477155	0.701638	0.68138	1.39853	0.11931	0.816034	1.33	0.376982
ACIAD0522	0.643104	0.850517	0.781724	1.41578	1.35612	0.799655	1.32138	0.391983
ACIAD0523	0.652069	0.888276	0.710172	1.45095	1.41043	0.878276	1.44845	0.384827
ACIAD0524	0.673362	0.859138	0.65612	1.31465	1.36086	0.812759	1.29526	0.398362
ACIAD0526	0.442845	0.65	0.623276	1.13991	1.2631	0.745	1.13595	0.403535
ACIAD0527	0.557586	0.682327	0.615173	1.26578	1.20414	0.829483	1.40784	0.511638
ACIAD0531	0.670604	0.671983	0.759138	1.15241	1.41061	0.791983	1.20715	0.345689
ACIAD0532	0.482069	0.679311	0.491551	1.25207	1.22768	0.758276	1.24388	0.376207
ACIAD0533	0.548707	0.858966	0.645948	1.34164	1.27948	0.814483	1.40802	0.428534
ACIAD0534	0.596638	0.836983	0.793449	1.3125	1.29767	0.887586	1.3975	0.438793
ACIAD0535	0.735517	0.798362	0.633706	1.23086	1.33604	0.722759	1.31327	0.488707
ACIAD0536	0.699483	0.747242	0.769569	1.26147	1.44457	0.900517	1.40061	0.45819
ACIAD0537	0.65	0.834655	0.708276	1.18767	1.39491	0.775086	1.48087	0.425604
ACIAD0538	0.185172	0.845948	0.617328	0.952844	1.37681	0.804224	1.35552	0.228621
ACIAD0539	0.528103	0.814569	0.551724	1.21552	1.28586	0.745431	1.32	0.376466
ACIAD0540	0.317155	0.653448	0.425517	1.10991	1.28905	0.662327	1.19362	0.425086
ACIAD0541	0.557586	0.740603	0.631121	1.21621	1.36706	0.776551	1.22923	0.453966
ACIAD0543	0.469741	0.810775	0.624224	1.34448	-0.021207	0.809052	1.4244	0.435862
ACIAD0544	0.486207	0.795517	0.600776	1.34121	0.0009485	0.818362	1.42267	0.412155
ACIAD0545	0.443103	0.773448	0.61431	1.3344	-0.0027585	0.806379	1.34587	0.400948
ACIAD0546	0.523621	0.731724	0.549741	1.19793	0.0085345	0.650949	1.31207	0.372931
ACIAD0549	0.490948	NA	0.601638	1.18216	1.28008	0.657327	1.31957	0.411896
ACIAD0550	0.598793	0.78112	0.717069	1.29052	1.32604	0.826121	1.39311	0.406811
ACIAD0551	0.396896	0.742845	0.564828	1.27362	1.27	0.856465	1.33155	0.356897
ACIAD0552	0.62069	0.7625	0.561121	1.285	1.29414	0.714569	1.30526	0.439827
ACIAD0553	0.579655	0.638879	0.692759	1.18207	1.30035	0.856896	1.3056	0.408534
ACIAD0554	0.739051	0.918879	0.814569	1.31879	1.40552	0.889827	1.41595	0.438534
ACIAD0555	0.554052	NA	0.615949	1.19224	1.4475	0.760776	1.18457	0.400172
ACIAD0556	0.282241	0.483362	0.27069	1.4856	1.31716	0.655863	1.11742	NA
ACIAD0557	0.526551	0.784138	0.751552	1.07681	1.21	0.846552	1.41181	0.4275
ACIAD0558	0.519914	0.767241	0.629224	1.2344	1.18163	0.755432	1.38845	0.435776
ACIAD0560	0.647327	0.805862	0.664224	1.0881	1.20276	0.690948	1.37681	0.474483
ACIAD0563	0.4025	0.843879	0.668362	1.38052	1.32112	0.839827	1.55156	0.437327
ACIAD0564	0.487931	0.793794	0.678879	1.26052	1.29457	0.863104	1.45259	0.444224
ACIAD0566	0.453448	1.0769	0.615862	1.24716	1.22284	0.85681	1.46552	0.456724
ACIAD0567	0.421293	0.65181	0.646983	1.13302	1.26983	0.810087	1.29716	0.395172
ACIAD0568	0.413363	0.760258	0.593276	1.34724	1.33612	0.855862	1.37862	0.380258
ACIAD0569	0.407069	0.756379	0.564224	1.35991	1.24965	0.826465	1.33923	0.373707
ACIAD0570	0.426551	0.772759	0.609224	1.21276	1.20646	0.828793	NA	0.394311
ACIAD0571	0.519483	0.820087	0.655604	1.18388	1.22216	0.849914	1.43155	0.31569
ACIAD0572	0.413276	0.792759	0.480604	1.31931	1.0719	0.822673	1.37008	0.393103
ACIAD0573	0.542844	0.744741	0.587155	1.155	1.23069	0.756724	1.37672	0.382414
ACIAD0574	0.459828	0.749138	0.642586	1.27784	1.29121	0.837931	1.43267	0.39569
ACIAD0575	0.454742	0.744741	0.609051	1.22164	1.22311	0.791897	1.33353	0.324225
ACIAD0576	0.456207	0.806207	0.597931	1.27612	1.23992	0.84888	1.34974	0.427241
ACIAD0577	0.678449	0.858707	0.741552	1.25603	1.33707	0.893621	1.46827	0.4425
ACIAD0578	0.448535	0.595862	0.601724	1.1044	1.25741	0.765863	1.3119	0.406638
ACIAD0580	0.493017	0.637413	0.62569	1.1744	1.23474	0.833103	1.3031	0.408448
ACIAD0581	0.470862	0.765086	0.601552	1.20569	1.30103	0.817414	1.47396	0.358276
ACIAD0582	0.474828	0.764827	0.658879	1.29914	1.26164	0.754569	1.35173	0.360689
ACIAD0583	0.492845	0.772672	0.664828	1.33828	1.2512	0.795172	1.32923	0.371293
ACIAD0584	0.553706	0.857414	0.629568	1.30526	1.26491	0.834913	1.5275	0.400604
ACIAD0585	0.621896	0.616465	0.689742	1.15862	NA	0.811983	1.17776	NA
ACIAD0586	0.6475	0.75181	0.724827	1.33733	1.40319	0.933017	1.41836	0.423017
ACIAD0590	0.717241	0.747931	0.628017	1.25595	1.46802	0.786638	1.27354	0.503362
ACIAD0591	0.579742	0.744483	0.516983	1.18103	1.31293	0.775862	1.29629	0.418449
ACIAD0593	0.438362	0.743362	0.590259	1.34259	1.22551	0.907069	1.38647	0.408535
ACIAD0596	NA	NA	NA	NA	0.016121	NA	NA	0.346035
ACIAD0598	0.486552	0.804655	0.640776	0.498362	1.385	0.438793	1.22267	0.481983
ACIAD0599	0.541551	0.655431	0.68	1.05759	1.2675	0.82138	1.26155	0.460948
ACIAD0600	0.544483	0.654655	0.662931	1.26103	1.31509	0.822931	1.28733	0.456551
ACIAD0601	0.563103	0.682069	0.660087	1.11216	1.28405	0.823793	1.34448	0.479656
ACIAD0602	0.580086	0.802673	0.655431	1.31595	1.24656	0.738793	1.30931	0.426293
ACIAD0605	0.697844	0.619914	0.778879	1.23776	1.42319	0.907328	1.34336	0.470086
ACIAD0606	0.461811	0.618448	0.575259	1.37397	1.27268	0.90181	1.4	0.409569
ACIAD0607	0.439224	0.591207	0.579224	1.31465	1.17819	0.856035	1.33043	0.429741
ACIAD0608	0.482328	0.800172	0.51569	1.23655	1.27716	0.72569	1.25991	0.322414
ACIAD0610	0.626207	0.840948	0.707931	1.19121	1.32594	0.854913	1.41457	0.386466
ACIAD0611	0.544138	0.831897	0.544741	1.3144	1.31845	0.734656	1.28767	0.428965
ACIAD0612	0.55	0.845862	0.536207	1.33698	1.3156	0.751982	1.26086	0.457586
ACIAD0614	0.724913	0.868448	0.759914	1.44819	1.33164	0.903965	1.45707	0.432242
ACIAD0615	0.448535	0.860173	0.609051	1.37112	1.23776	0.813103	1.4375	0.398017
ACIAD0616	0.680948	0.863966	0.766638	1.40819	1.36724	0.883189	1.4344	0.40612
ACIAD0618	0.467241	0.687327	0.529052	1.32319	1.23466	0.860431	1.39216	0.428362
ACIAD0620	0.617931	0.886896	0.683017	1.34681	1.40413	0.869397	1.45664	0.427586
ACIAD0621	0.507672	0.78	0.540431	1.11224	1.29172	0.766466	1.41767	0.324827
ACIAD0622	0.612931	0.939999	0.71388	1.24052	1.30758	0.854224	1.41922	0.371552
ACIAD0623	0.634827	0.842931	0.528189	1.28017	1.36577	0.69862	1.38638	0.450517
ACIAD0624	0.37681	0.841638	0.658793	1.3256	1.39715	0.731379	1.38328	0.471983
ACIAD0625	0.494742	0.846293	0.554052	1.26043	1.13181	0.823448	1.39905	0.347672
ACIAD0626	0.496034	0.804138	0.621983	1.31759	1.25948	0.816465	1.37655	0.3425
ACIAD0627	0.634827	0.809913	0.576121	1.33034	1.35224	0.774914	1.31534	0.396379
ACIAD0628	NA	0.812155	0.629397	1.21931	1.42922	0.78181	1.41638	0.409655
ACIAD0629	0.736035	0.817673	0.812069	1.22491	1.39181	0.8975	1.41578	0.457242
ACIAD0630	0.530173	0.692069	0.668448	1.13647	1.28173	0.809138	1.2669	0.490258
ACIAD0631	0.469569	0.788276	0.575086	1.32483	1.24077	0.817155	1.31931	0.412758
ACIAD0632	0.461121	0.704655	0.520862	1.21974	1.26422	0.734397	1.2256	0.399052
ACIAD0633	0.700776	0.794914	0.753707	1.32302	1.40888	0.818276	1.49225	0.454655
ACIAD0634	0.460431	0.726724	0.414483	1.30828	1.21388	0.65681	1.29689	0.307586
ACIAD0638	0.488793	0.778879	0.671638	1.22181	1.27405	0.82638	1.47673	0.424828
ACIAD0639	0.376121	0.775604	0.625517	1.27353	1.21216	0.826983	1.40293	0.410776
ACIAD0646	0.547069	0.850518	0.771466	1.2875	1.35836	0.844569	1.37311	0.40431
ACIAD0647	0.648448	0.850431	0.680345	1.35871	1.35397	0.831121	1.28836	0.449311
ACIAD0649	0.588104	0.76681	0.548965	1.33086	1.25526	0.823707	1.24681	0.398621
ACIAD0653	0.622758	0.917414	0.651724	1.40121	1.38285	0.805087	1.45483	0.458621
ACIAD0654	0.685431	0.908018	0.813621	1.22147	1.41328	0.925345	1.46474	0.469741
ACIAD0657	0.57138	0.754224	0.505431	1.2894	1.17974	0.709483	1.28086	0.334483
ACIAD0658	0.50888	0.742586	0.425	1.18172	1.19646	0.65069	1.20578	0.305949
ACIAD0659	0.611207	0.634397	0.521896	0.994655	1.25621	0.811897	1.29733	0.327327
ACIAD0666	0.48431	0.768362	0.597931	1.28121	1.30017	0.821293	1.37164	0.408621
ACIAD0667	0.491465	0.799396	0.651724	1.39207	1.21026	0.845431	1.32776	0.421983
ACIAD0668	0.47112	0.693707	0.599483	1.08147	1.25	0.765345	1.2625	0.424397
ACIAD0669	0.492845	0.839483	0.660258	1.21043	1.28052	0.830776	1.40664	0.427155
ACIAD0671	0.668621	0.701465	0.724741	1.31681	1.41673	0.873534	1.43939	0.434225
ACIAD0672	0.512586	0.696121	0.755086	1.3431	1.40336	0.90681	1.445	0.433448
ACIAD0673	0.475862	0.778018	0.560431	1.28819	0.744827	0.771638	1.25923	0.410948
ACIAD0674	0.544483	0.830172	0.574569	1.23957	1.30776	0.74069	1.35509	NA
ACIAD0678	0.539396	0.696121	0.64888	1.19888	1.31509	0.826035	1.32991	0.373017
ACIAD0679	0.4125	0.827931	0.623621	1.35828	1.21802	0.864138	1.45543	0.390431
ACIAD0681	0.506638	0.72612	0.547931	1.05828	1.26475	0.779828	1.3269	0.370603
ACIAD0682	0.418621	0.611724	0.563017	1.25414	1.23405	0.747155	1.34388	0.387672
ACIAD0683	0.536466	0.778879	0.632587	1.25129	NA	0.896207	1.31741	0.397759
ACIAD0686	0.440518	0.620517	0.603793	1.31241	1.19707	0.879397	1.36258	0.451293
ACIAD0687	0.741638	0.887931	0.778017	1.40466	1.40905	0.879827	1.43087	0.501035
ACIAD0688	0.4675	0.838534	0.585431	1.37103	1.29871	0.829052	1.42423	0.400518
ACIAD0689	0.535173	0.708449	0.617845	1.16966	1.38207	0.707069	1.49897	0.354656
ACIAD0691	0.41931	0.835345	0.684311	1.29371	1.26302	0.855345	1.46423	0.421293
ACIAD0692	NA	0.832155	0.63	1.27578	1.42414	0.756983	1.34078	0.401724
ACIAD0693	0.623621	0.742758	0.573362	1.16759	1.38698	0.818103	1.4306	0.409913
ACIAD0694	0.55819	NA	0.590172	1.27681	1.27112	0.75	1.19051	NA
ACIAD0695	0.581638	0.848534	0.584655	1.13379	1.30285	0.745345	1.37871	0.398103
ACIAD0697	NA	0.801983	NA	1.16767	0.854914	0.682931	1.21483	0.341897
ACIAD0700	0.527155	0.875	0.51	1.2631	1.24138	0.747069	1.29069	0.409741
ACIAD0701	0.46681	0.850689	0.557759	1.33966	1.31706	0.832414	1.38405	0.398018
ACIAD0702	0.59362	0.800948	0.580345	1.24526	1.27431	0.717414	1.36647	0.421983
ACIAD0703	0.498018	0.70569	0.407414	1.27285	1.40353	0.755431	1.27268	0.361293
ACIAD0704	0.357586	0.788535	NA	1.17164	1.28026	0.655604	1.18569	0.379225
ACIAD0705	0.662759	0.912844	0.747155	1.25431	NA	0.859483	1.41767	0.445948
ACIAD0706	NA	0.74612	0.600518	1.25621	1.31595	0.703707	1.2219	0.42431
ACIAD0707	0.430345	0.861207	0.564655	1.3631	1.31362	0.836724	1.31612	0.398448
ACIAD0708	0.470603	0.679655	0.683966	1.03121	1.21672	0.867931	1.38302	0.40388
ACIAD0709	0.512672	0.799828	0.57362	1.33629	1.23405	0.768104	1.26716	0.467069
ACIAD0710	0.604138	0.826983	0.562931	1.30828	1.28198	0.778965	1.36862	0.397413
ACIAD0711	0.641724	0.841811	0.658879	1.40569	1.39431	0.929483	1.36844	0.422414
ACIAD0713	0.539914	0.703362	0.580776	1.22526	1.23087	0.763275	1.37198	0.38319
ACIAD0715	0.674396	0.85431	0.720086	1.31069	1.41345	0.89612	1.4425	0.392069
ACIAD0717	0.442845	0.692586	0.497414	1.16466	1.30733	0.636983	1.46965	0.36569
ACIAD0718	0.6775	0.771207	0.769051	1.34224	1.38922	0.881293	1.43406	0.458879
ACIAD0719	0.644052	0.884224	0.579655	1.31578	1.30103	0.758965	1.37155	0.42888
ACIAD0720	0.548018	0.830862	0.598534	1.29569	1.28069	0.830604	1.34069	0.422931
ACIAD0726	NA	NA	NA	1.0825	0.508363	NA	0.861552	0.416552
ACIAD0727	-0.0135345	0.344569	0.248966	1.06578	0.026293	0.005862	1.05724	0.765603
ACIAD0730	0.462931	0.581724	0.599138	1.34474	1.51198	0.772759	0.257328	0.3825
ACIAD0731	0.465517	0.761379	0.494914	1.29474	1.31837	0.763448	1.46655	0.385259
ACIAD0734	0.488276	0.489655	0.589051	1.39026	1.43284	0.780431	0.239138	0.384655
ACIAD0735	0.477845	0.549396	0.590776	1.30164	1.40854	0.766896	0.228621	0.368362
ACIAD0736	0.469138	0.575604	0.6175	1.31121	1.42379	0.76	0.262844	0.374138
ACIAD0737	0.533621	0.576724	0.652242	1.35819	1.49422	0.788018	0.275	0.399914
ACIAD0738	0.506983	0.580603	0.641637	1.41345	1.46345	0.774741	0.282586	0.38431
ACIAD0739	0.52069	0.649828	0.652931	1.35172	1.47543	0.759138	0.253018	0.392242
ACIAD0740	0.494224	0.610948	0.640776	1.35526	1.47776	0.750431	0.291983	0.412845
ACIAD0742	0.470259	0.553621	0.624569	1.34922	1.41474	0.750948	0.223707	0.36431
ACIAD0743	0.466035	0.611466	0.58319	1.33147	1.46534	0.768276	0.250862	0.376638
ACIAD0744	0.548189	0.827328	0.623104	1.36345	1.32905	0.792155	1.42198	0.434483
ACIAD0745	0.6925	0.800776	0.736207	1.33569	1.40595	0.840862	1.42707	0.392759
ACIAD0748	0.406465	0.793276	0.519138	1.27422	1.27172	0.827327	1.3131	0.410172
ACIAD0749	0.708879	0.789741	0.767931	1.44715	1.43466	0.968276	1.52638	0.466983
ACIAD0750	0.680086	0.686638	0.701035	1.25543	1.3325	0.803707	1.15155	0.358449
ACIAD0752	0.698276	0.904052	0.687673	1.3875	1.37862	0.703362	1.33328	0.453448
ACIAD0753	0.683103	0.885345	0.696724	1.40741	1.41034	0.711293	1.48379	0.43681
ACIAD0755	0.687068	0.932586	0.6775	1.36422	1.35612	0.817069	1.38112	0.427241
ACIAD0756	0.480948	0.61	0.620603	1.24767	1.18207	0.824483	1.36991	0.390948
ACIAD0757	0.50069	0.724655	0.583276	1.22164	1.25586	0.777155	1.4062	0.406983
ACIAD0759	0.557156	0.842069	0.548794	1.25405	1.30008	0.806121	1.37362	0.404052
ACIAD0760	0.440086	0.84819	0.599483	1.33009	1.2994	0.905603	1.33474	0.413448
ACIAD0761	0.662327	0.804913	0.625431	1.32172	1.35423	0.814483	1.43293	0.430173
ACIAD0762	0.706207	0.852155	0.754569	1.35888	1.30991	0.847155	1.34526	0.40388
ACIAD0764	0.732155	0.784914	0.751035	1.3344	1.37595	0.877845	1.43207	0.404828
ACIAD0765	0.697327	0.762586	0.778276	1.295	1.29699	0.839569	1.43612	0.411207
ACIAD0766	0.536466	0.784052	0.465604	1.26233	1.24758	0.766725	1.41724	0.383535
ACIAD0767	0.684655	0.891552	0.767586	1.41853	1.37414	0.860948	1.42845	0.418276
ACIAD0769	0.458276	0.7175	0.650087	1.29121	1.30646	0.864741	1.30957	0.378793
ACIAD0770	0.507931	0.828017	0.671638	1.33267	1.27733	0.860518	1.3663	0.430603
ACIAD0772	0.7075	0.849656	-0.001724	1.25707	0.683449	0.721724	1.39034	0.490258
ACIAD0773	0.563879	0.730603	0.602673	1.15578	1.30327	0.719742	1.2331	0.396897
ACIAD0774	0.505086	0.718534	0.625	1.25888	1.25284	0.806897	1.45664	0.350172
ACIAD0775	0.582327	0.851983	0.649914	1.20672	1.26982	0.849741	1.44922	0.431466
ACIAD0776	0.579137	0.832758	0.625862	1.24293	1.34207	0.781293	1.36784	0.456724
ACIAD0777	0.503707	0.868104	0.633276	1.35026	1.28724	0.864914	1.47526	0.445259
ACIAD0778	0.395	0.811551	0.576552	1.23922	1.25077	0.811465	1.13647	0.404569
ACIAD0779	0.675776	0.882931	0.739742	1.39785	1.41241	0.891638	1.44406	0.442586
ACIAD0780	0.652327	0.816897	0.758794	1.03586	1.41112	0.845	1.32069	0.414052
ACIAD0781	0.450603	0.75	0.5925	1.13629	1.22077	0.808362	1.26698	0.394742
ACIAD0783	0.619483	0.856724	0.694828	1.25802	1.36526	0.726724	1.34397	0.440949
ACIAD0784	0.469741	0.614827	0.633707	1.25172	1.27906	0.836465	1.31431	0.302241
ACIAD0785	0.621896	0.735173	0.756983	1.28052	1.35086	0.8825	1.39353	0.401034
ACIAD0786	0.585086	0.813276	0.6425	1.31948	1.20172	0.82638	1.47	0.45319
ACIAD0787	0.550603	0.893965	0.624224	1.31759	0.91638	0.792155	1.34621	0.489655
ACIAD0788	0.458276	0.833449	0.662586	1.15776	1.27982	0.695948	1.34034	0.466811
ACIAD0789	0.516207	0.799828	0.455	1.09759	1.24371	0.679482	1.36827	0.389483
ACIAD0790	0.556724	0.815172	0.63	1.30328	1.35121	0.789655	1.37767	0.458103
ACIAD0792	0.513189	0.797931	0.673707	1.27638	1.30991	0.807844	1.39819	0.405517
ACIAD0793	0.640086	0.842069	0.680517	1.38302	1.37353	0.891724	1.41302	0.418017
ACIAD0794	0.646293	0.846206	0.711638	1.31862	1.36776	0.811207	1.46172	0.417931
ACIAD0797	0.450862	0.73888	0.694224	1.4669	1.26492	0.877328	1.44034	0.45862
ACIAD0798	0.489052	0.855172	0.645345	1.26034	1.45827	0.832672	1.3863	0.397413
ACIAD0799	0.450775	0.667759	0.585259	1.24379	1.12078	0.774741	1.24233	0.415
ACIAD0800	0.656293	0.848448	0.796207	1.30336	1.35664	0.887672	1.52656	0.448275
ACIAD0801	0.660863	0.890345	0.609138	1.28362	1.41009	0.865	1.38784	0.421724
ACIAD0802	0.553103	0.645862	0.594397	1.14138	1.24362	0.77069	1.36258	0.389224
ACIAD0803	0.545517	0.700948	0.57819	1.25095	1.28724	0.780604	1.31699	0.405517
ACIAD0804	0.45069	0.843362	0.512931	NA	1.20836	0.740344	1.31629	0.438449
ACIAD0805	0.538535	0.944483	0.639311	1.24345	1.34621	0.807845	1.34061	0.394224
ACIAD0806	0.709052	0.817844	0.817155	1.18948	1.41595	0.871552	1.45112	0.43138
ACIAD0807	0.69819	0.843276	0.720862	1.39121	1.39931	0.930948	1.49724	0.441207
ACIAD0808	0.604397	0.740862	0.0056895	1.34681	1.50509	0.827931	1.25379	0.33
ACIAD0809	0.427328	0.880862	0.679138	1.27621	1.305	0.855949	1.45965	0.399828
ACIAD0810	0.411293	0.825	0.57431	1.34198	1.21508	0.876983	1.33939	0.415604
ACIAD0811	0.731465	0.844396	0.749483	1.36293	1.41181	0.9	1.44293	0.4475
ACIAD0812	0.73431	0.869827	0.74569	1.33233	1.35414	0.892672	1.40707	0.383879
ACIAD0813	0.496638	0.648965	0.618448	1.25233	1.21862	0.818535	1.2994	0.390086
ACIAD0814	0.66569	0.728966	0.665173	1.30483	1.37146	0.826207	1.34689	0.308275
ACIAD0815	0.528189	0.705604	0.629827	1.1469	1.32035	0.634138	1.20862	0.417845
ACIAD0816	0.686897	0.801724	0.738707	1.30879	1.35844	0.92819	1.48284	0.453018
ACIAD0818	0.623793	0.818276	0.734397	1.28121	1.3013	0.841379	1.34061	0.438879
ACIAD0819	0.656896	0.896034	0.645172	1.32509	1.3844	0.84819	1.39353	0.402155
ACIAD0820	0.458535	0.811724	0.623965	1.24112	1.2213	0.822586	1.35086	0.409052
ACIAD0821	0.430431	0.791552	0.589138	1.21181	1.27327	0.787586	1.33078	0.424914
ACIAD0825	0.558017	0.719827	0.63	1.00017	1.20931	0.733621	1.29699	0.402241
ACIAD0826	0.493707	0.722845	0.56819	0.955862	1.18009	0.670086	1.30025	0.421293
ACIAD0828	0.570518	0.723966	0.639311	1.03664	1.20319	0.767672	1.34707	0.413017
ACIAD0829	0.436379	0.741811	0.556207	1.26638	1.27362	0.8125	1.325	0.360776
ACIAD0830	0.690948	0.892586	0.67069	1.3881	1.20483	0.864914	1.35913	0.519397
ACIAD0831	NA	0.669655	0.535345	1.28767	1.02414	0.5525	NA	0.403535
ACIAD0834	0.530603	0.712241	0.639311	1.26017	1.21646	0.760948	1.36655	0.296897
ACIAD0835	0.538706	0.816983	0.586982	1.2825	1.29095	0.785173	1.33949	0.426724
ACIAD0836	0.664741	0.870344	0.743017	1.33681	1.41362	0.887586	1.34163	0.464483
ACIAD0837	0.711206	0.838793	0.803793	1.17957	1.41181	0.881552	1.46474	0.395776
ACIAD0838	0.532156	0.87069	0.718707	1.26819	1.28784	0.895431	1.43965	0.42181
ACIAD0844	0.739138	0.880862	0.700862	1.33931	1.23698	0.854483	1.36983	0.474569
ACIAD0846	0.521638	0.788448	0.587759	1.23655	1.16216	0.70931	1.33923	0.38069
ACIAD0847	0.62	0.832673	0.540517	1.20819	1.23698	0.510862	1.32862	0.449742
ACIAD0849	0.690689	0.880776	0.682844	1.31595	1.34	0.825259	1.34784	0.461552
ACIAD0850	0.592931	0.865862	0.623448	1.37784	1.3919	0.854225	1.32733	0.436638
ACIAD0851	0.640862	0.696035	0.653794	1.39328	1.36578	0.9175	1.3644	0.434742
ACIAD0852	NA	NA	0.508448	1.27017	1.28052	0.736379	NA	0.441983
ACIAD0853	0.414828	0.750086	0.564914	1.25948	1.18319	0.839051	1.39922	0.389483
ACIAD0854	0.392931	0.82819	0.500603	1.27733	1.24957	0.738104	1.30621	0.406724
ACIAD0861	0.568362	0.846982	0.591293	1.20612	1.22663	0.831897	1.26965	0.329827
ACIAD0862	0.504914	0.861121	0.590948	1.20655	1.2488	0.7325	1.38612	0.379138
ACIAD0863	0.477845	0.822414	0.560172	1.29629	1.26009	0.826121	1.34155	0.384138
ACIAD0864	0.636724	0.883965	0.651983	1.27741	1.32405	0.831983	1.33862	0.406465
ACIAD0865	0.611982	0.851552	0.69638	1.23138	1.31828	0.809913	1.41155	0.359914
ACIAD0866	0.560172	0.832327	0.665431	1.25698	1.32604	0.829828	1.4062	0.404224
ACIAD0873	0.440431	0.777845	0.618362	1.23448	1.35025	0.798362	1.49664	0.413706
ACIAD0874	0.641638	0.903965	0.65638	1.20664	1.37707	0.744741	1.23069	NA
ACIAD0876	0.485776	0.768879	0.394483	1.23078	1.23121	0.730259	1.28914	0.429827
ACIAD0877	0.689311	0.833534	0.763965	1.32259	1.37163	0.870862	1.41233	0.400172
ACIAD0880	0.446638	0.725517	0.583707	1.23974	1.28259	0.785431	1.4125	0.415862
ACIAD0885	0.470259	0.805431	0.529482	1.22836	0.911208	0.736811	1.36353	0.364397
ACIAD0886	NA	0.833103	0.764052	1.25595	1.38138	0.850776	1.41742	0.408535
ACIAD0887	0.625	0.829569	0.620173	1.32241	1.39396	0.723449	1.37949	0.407414
ACIAD0888	0.49431	0.789483	0.676466	1.24595	1.37974	0.75069	1.23862	0.430517
ACIAD0889	0.468017	0.836552	0.567068	1.36638	1.28474	0.84862	1.44845	0.411293
ACIAD0892	0.543189	0.844225	0.674138	1.33802	1.23439	0.853793	1.36233	0.414483
ACIAD0893	0.767586	0.904569	0.651207	1.41776	1.41854	0.842587	1.44336	0.514914
ACIAD0894	0.587068	0.862069	0.720689	1.4575	1.4544	0.924224	1.46138	0.501896
ACIAD0895	0.601724	0.991036	0.538103	1.31767	1.39474	0.779655	1.46716	0.494827
ACIAD0896	0.435603	0.816638	0.546552	1.23828	1.17793	0.803103	1.40707	0.384051
ACIAD0898	0.45319	0.726811	0.63431	1.09388	1.25483	0.684138	1.2787	0.395603
ACIAD0902	0.3425	0.650173	0.51681	1.07879	0.799569	0.726293	1.20311	0.319742
ACIAD0904	0.701897	0.866293	0.786293	1.44526	1.41681	0.965086	1.4744	0.418017
ACIAD0905	0.682844	0.854483	0.648707	1.1894	1.40966	0.810948	1.33784	0.427673
ACIAD0909	0.53181	0.814311	0.474741	1.26578	1.13026	0.728534	1.31957	0.425173
ACIAD0910	0.383448	0.668362	0.589052	1.11862	0.0061205	0.678017	1.14216	0.338707
ACIAD0912	0.55181	0.536293	0.461465	1.08241	1.32871	0.720776	1.32586	0.375862
ACIAD0913	0.70569	0.76	0.780345	1.22414	1.39397	0.850259	1.36939	0.424397
ACIAD0914	0.617931	0.845518	0.595431	1.25672	1.33888	0.816638	1.36465	0.403707
ACIAD0915	0.718707	0.826897	0.75388	1.27534	1.38844	0.921293	1.39328	0.423189
ACIAD0916	0.38612	0.804225	NA	1.24457	1.28276	0.671724	1.2825	NA
ACIAD0917	0.653535	0.804311	0.646638	1.39017	1.42155	0.899483	1.37268	0.424483
ACIAD0918	0.64681	0.709483	0.68431	1.22095	1.37664	0.796121	1.39078	0.407068
ACIAD0920	0.702844	0.857758	0.744483	1.34267	1.36362	0.909655	1.4925	0.428362
ACIAD0921	0.369656	0.780259	0.665087	1.09466	1.2731	0.839827	1.3231	0.484828
ACIAD0922	0.507155	0.735776	0.0252585	1.23052	1.29724	0.724396	1.40138	0.3975
ACIAD0926	0.438017	0.776896	0.550948	1.27198	1.3431	0.837414	1.43086	0.379655
ACIAD0927	0.728621	0.836982	0.640258	1.29836	1.37681	0.666638	1.40768	0.423362
ACIAD0929	0.463965	0.833879	0.560259	1.19138	1.31207	0.747672	1.34922	0.416465
ACIAD0930	0.677327	0.868104	0.681379	1.35095	1.24232	0.734051	1.36465	0.374483
ACIAD0931	0.662156	0.838017	0.748362	1.27078	1.2994	0.829225	1.40017	0.398535
ACIAD0933	0.441983	0.823017	0.605862	1.31871	1.25836	0.869051	1.44336	0.411035
ACIAD0934	0.693966	0.841121	0.703793	1.39509	1.35	0.92569	1.43776	0.441207
ACIAD0936	0.657413	0.727845	0.661983	1.24034	1.32397	0.815689	1.41715	0.326466
ACIAD0939	0.696551	0.88	0.695517	1.16647	1.37879	0.70431	1.27724	0.471552
ACIAD0940	0.715862	0.783621	0.698534	1.40353	1.43509	0.908103	1.36	0.406811
ACIAD0944	0.432414	0.770776	0.570345	1.31414	1.24983	0.766379	1.37595	0.357069
ACIAD0947	0.501638	0.711552	0.645603	1.31397	1.44586	0.871379	1.37983	0.428362
ACIAD0948	0.458362	0.64388	0.604397	1.28147	1.2162	0.788103	1.40845	0.41638
ACIAD0949	0.628018	0.792586	0.667673	1.30457	1.40388	0.838621	1.38319	0.381379
ACIAD0960	0.679914	0.644741	0.644741	1.26793	1.37121	0.83931	1.31646	0.446207
ACIAD0961	0.415604	0.61569	0.513448	1.10759	1.21586	0.782155	1.33518	0.356724
ACIAD0962	0.532931	0.833362	0.715431	1.18129	0.0718965	0.885431	1.4562	0.384827
ACIAD0965	0.752845	0.907759	0.862759	1.31405	1.47828	0.802845	1.38801	0.445603
ACIAD0966	0.520258	0.815	0.569225	1.22621	1.25604	0.77	1.18905	0.410776
ACIAD0967	0.479828	0.812327	0.433362	1.14276	1.22207	0.722845	1.32	0.39569
ACIAD0968	0.666638	0.820776	0.667242	NA	1.42707	0.789311	1.375	0.441207
ACIAD0970	0.693793	0.882069	0.741552	1.34362	1.31811	0.888879	1.38413	0.409052
ACIAD0971	0.52612	0.803535	0.66362	1.26164	1.2587	0.844138	1.39138	0.371897
ACIAD0973	0.686121	0.817414	0.758706	1.26466	1.30147	0.879568	1.40612	0.384741
ACIAD0974	0.690948	0.818276	0.667759	NA	1.40121	0.83319	1.43077	0.44319
ACIAD0975	0.641379	0.872845	0.708017	1.28259	1.23508	0.859224	1.41112	0.406293
ACIAD0977	0.680517	0.83362	0.726724	1.26181	1.37104	0.8675	1.39742	0.374655
ACIAD0978	0.627758	0.868017	0.718966	1.35983	1.35431	0.845518	1.39957	0.346293
ACIAD0979	0.655776	0.835172	0.611206	1.23819	1.37715	0.76612	1.42146	0.401638
ACIAD0980	0.663879	0.754483	0.776896	1.30086	1.39508	0.865517	1.40345	0.421206
ACIAD0982	0.484482	0.8475	0.570776	NA	1.19336	0.676466	1.36146	0.409569
ACIAD0983	0.598707	0.799311	0.569396	1.33526	1.3263	0.672673	1.36931	0.344828
ACIAD0984	0.662845	0.918793	0.708362	NA	1.40621	0.837758	1.47655	0.439397
ACIAD0986	0.676034	0.857931	0.757759	1.42759	1.46474	0.924655	1.52913	0.424138
ACIAD0988	0.5825	0.843448	0.675258	1.31353	1.32061	0.871207	1.4031	0.413362
ACIAD0989	0.582586	0.779482	0.703879	1.38276	1.55448	0.702156	1.46681	0.400862
ACIAD0990	0.710259	0.895603	0.789483	1.32328	1.40173	0.908965	1.47508	0.415862
ACIAD0991	0.551034	0.701465	0.64181	1.16638	1.23379	0.827241	1.30414	0.385431
ACIAD0992	0.512241	0.793017	0.564741	NA	1.26086	0.842931	1.30397	0.423448
ACIAD0993	0.689742	0.823879	0.694828	1.23215	1.36879	0.838707	1.50439	0.393448
ACIAD0994	0.715345	0.857759	0.792156	1.315	1.40543	0.883621	1.44112	0.405776
ACIAD0995	0.782672	0.920172	0.819569	1.33819	1.3937	0.945948	1.51319	0.422672
ACIAD0997	0.44362	0.783448	0.577328	1.32767	1.27474	0.888793	1.37173	0.428104
ACIAD0998	0.690345	0.967413	0.775172	1.34664	1.32811	0.918879	1.47112	0.443966
ACIAD0999	0.541638	0.795	0.526379	1.08569	1.15742	0.726379	1.3069	0.368706
ACIAD1001	0.591552	0.861811	0.679224	1.33353	1.24992	0.905517	1.42793	0.430603
ACIAD1002	0.720086	0.903448	0.799396	1.36155	1.38147	0.943362	1.46663	0.416034
ACIAD1003	0.586724	0.836035	0.657069	1.27595	1.24863	0.853966	1.43655	0.428707
ACIAD1005	0.420431	0.664828	0.63681	1.25474	1.09939	0.712069	1.35026	0.370173
ACIAD1006	0.48388	0.687672	0.555776	1.23052	NA	0.799741	1.28388	0.42681
ACIAD1008	0.547673	0.765086	0.436897	1.18026	1.24957	0.731207	1.29689	0.412672
ACIAD1009	0.497069	0.770173	0.643535	1.26379	1.28457	0.8625	1.33681	0.388103
ACIAD1010	0.471035	0.705259	0.608879	1.29578	1.23293	0.82638	1.32422	0.424138
ACIAD1011	0.712758	0.890173	0.69181	NA	1.44879	0.881811	1.46673	0.486897
ACIAD1012	0.479655	0.832156	0.60888	1.35517	1.33457	0.815517	1.48991	0.387155
ACIAD1013	0.649482	0.829914	0.61388	NA	1.40681	0.862328	1.38732	0.424914
ACIAD1014	0.680862	0.847758	0.0052585	1.27155	1.38759	0.835431	1.48534	0.410345
ACIAD1015	0.720517	0.884569	0.608707	1.25121	1.39836	0.765603	1.38043	0.446035
ACIAD1017	0.674138	0.820259	-0.0046555	1.35612	NA	0.873018	1.36948	0.408707
ACIAD1018	0.648535	0.878276	0.0047415	1.37715	NA	0.893017	1.41396	0.404914
ACIAD1019	0.447155	0.825345	0.0069825	1.3294	1.3269	0.797327	1.37552	0.407413
ACIAD1020	0.455087	0.774741	0.704655	1.29293	1.32069	0.839051	1.39173	0.403104
ACIAD1021	0.546034	0.822931	0.089655	1.22715	1.24776	0.806638	1.47819	0.392155
ACIAD1022	0.706982	0.829138	0.515258	1.27793	1.42172	0.831379	1.35086	0.438276
ACIAD1023	0.607155	0.743621	0.742413	NA	1.35776	0.808448	1.34604	0.468448
ACIAD1024	0.643707	0.822932	0.724396	1.32698	1.31302	0.859741	1.43819	0.446725
ACIAD1025	0.554052	0.806638	0.604569	NA	1.34198	0.7475	1.33362	0.448276
ACIAD1026	0.584137	0.805604	0.648879	1.32405	1.3025	0.863879	1.43802	0.39069
ACIAD1027	0.486982	0.67569	0.651552	1.08966	1.27138	0.826206	1.30397	0.349397
ACIAD1028	0.481121	0.740344	0.484569	1.25207	1.28793	0.796897	1.34939	0.422673
ACIAD1029	0.472931	0.835431	0.643793	1.3219	1.30474	0.866896	1.31733	0.404656
ACIAD1030	0.633276	0.757587	0.698966	1.25198	1.28008	0.847845	1.40526	0.398276
ACIAD1031	0.624828	0.75	0.678879	1.41612	1.40862	0.84888	1.39949	0.433707
ACIAD1032	0.690862	0.720086	0.639655	1.24664	1.43862	0.805086	1.26345	0.447759
ACIAD1033	0.708017	0.8	0.770776	1.25293	1.32577	0.851465	1.41146	0.413621
ACIAD1034	0.447414	0.717069	0.559311	1.32716	1.27491	0.869827	1.36155	0.373103
ACIAD1035	0.700517	0.795604	0.752069	1.23836	1.38457	0.884224	1.4375	0.397069
ACIAD1036	0.460517	0.693449	0.648535	NA	1.29551	0.647413	1.29621	0.418879
ACIAD1037	0.599396	0.779741	0.622587	1.39302	1.3363	0.841379	1.42095	0.446293
ACIAD1038	0.445173	0.860517	0.60388	1.38767	0.049569	0.853793	1.49095	0.423017
ACIAD1039	0.683879	0.857241	0.745	1.36517	1.45034	0.919138	1.44491	0.399914
ACIAD1040	0.575259	0.863793	0.591294	NA	1.3075	0.789828	1.3844	0.429914
ACIAD1041	0.630431	0.853449	0.624052	NA	1.36966	0.841897	1.38362	0.437414
ACIAD1042	0.621207	0.76388	0.804225	1.32353	1.35034	0.916466	1.39457	0.440345
ACIAD1044	0.441034	0.745086	0.547673	1.29405	1.24828	0.825948	1.34811	0.427156
ACIAD1045	0.512845	0.795431	0.68319	1.29578	1.28232	0.846638	1.39	0.38431
ACIAD1047	0.456207	0.797759	0.633535	1.18845	0.821035	0.791466	1.34431	0.393879
ACIAD1048	0.637242	0.803276	0.700086	1.33862	1.43069	0.865173	1.51534	0.405345
ACIAD1049	0.404224	0.6775	0.535776	1.23086	1.10819	0.735776	1.24802	0.344913
ACIAD1051	0.669311	0.687155	0.737845	1.32155	1.38931	0.862069	1.40586	0.359656
ACIAD1052	0.598966	0.781551	NA	1.27103	1.54026	0.775775	1.37388	0.377931
ACIAD1054	0.534311	0.810948	0.623534	NA	1.32276	0.818448	1.37319	0.452242
ACIAD1058	0.703707	0.81138	0.741724	1.30397	1.37163	0.883793	1.30819	0.399052
ACIAD1059	0.378018	0.721121	0.610603	1.05716	1.22319	0.760258	1.17078	0.355949
ACIAD1060	0.578534	0.889827	0.759138	1.26121	1.3113	0.809569	1.4256	0.381724
ACIAD1061	0.706983	0.84319	0.747328	1.39431	1.43069	0.910862	1.47647	0.446725
ACIAD1062	0.619914	0.746207	0.462845	1.11707	1.19068	0.724397	1.30741	0.429225
ACIAD1063	0.564913	0.702931	0.462672	1.25595	1.46612	0.750086	1.25431	0.290689
ACIAD1064	0.605949	0.679914	0.672327	1.21388	1.40362	0.796724	1.29629	0.323879
ACIAD1065	0.48	0.733362	0.597241	1.21655	1.1994	0.82181	1.32776	0.392759
ACIAD1066	0.491638	0.772759	0.592586	1.22457	1.22793	0.796034	1.33742	0.424052
ACIAD1068	0.483017	0.815689	0.57431	1.28828	1.44259	0.837673	1.39992	0.428448
ACIAD1070	0.718966	0.838276	0.816638	1.25379	1.45948	0.817156	1.38353	0.44819
ACIAD1071	0.712241	0.827241	0.807931	1.27552	1.41	0.860949	1.38845	0.448103
ACIAD1074	0.712414	0.850603	0.71362	1.2575	1.43284	0.850603	1.44121	0.435431
ACIAD1076	0.601035	0.756293	0.664828	1.37535	1.30319	0.843879	1.39957	0.408707
ACIAD1077	0.630173	0.810862	0.670086	1.35112	1.37	0.853275	1.39785	0.401552
ACIAD1078	0.726552	0.923793	0.819052	1.33345	1.39129	0.923362	1.45051	0.427414
ACIAD1080	0.442069	0.953879	0.625086	1.21224	NA	0.866121	1.39983	0.391983
ACIAD1081	0.445949	0.644482	0.577328	1.17336	1.28784	0.675172	1.17939	0.405172
ACIAD1082	NA	NA	NA	NA	NA	NA	1.34664	0.340431
ACIAD1084	0.0018965	0.839138	-0.0063795	NA	1.18526	0.688535	1.35172	0.390172
ACIAD1085	0.600431	0.913103	0.700948	1.32698	1.30888	0.893017	1.48655	0.457069
ACIAD1087	0.573449	0.778965	0.651983	1.38103	1.32009	0.86319	1.37026	0.413707
ACIAD1088	0.714138	0.930258	0.71681	1.31285	1.41129	0.770345	1.44	0.0264655
ACIAD1089	0.586552	0.865173	0.78638	1.20086	1.37431	0.848966	1.40836	0.033621
ACIAD1090	0.578966	0.871379	0.759656	1.27371	1.40577	0.797844	1.4369	0.028707
ACIAD1091	0.531207	0.833275	0.735862	1.23767	1.38069	0.833534	1.39379	0.031638
ACIAD1092	0.741896	0.855173	0.811551	1.36397	1.34621	0.93069	1.44388	0.368017
ACIAD1093	0.484225	0.757931	0.721724	1.25586	1.44863	0.829224	1.43319	0.0156895
ACIAD1094	0.611811	0.772327	0.723534	1.19879	1.38776	0.857328	1.32974	0.026638
ACIAD1095	0.568793	0.851121	0.714655	1.3144	1.41224	0.876293	1.46078	0.0212065
ACIAD1096	0.646725	0.868707	0.720431	1.28078	1.34854	0.79181	1.37397	0.354914
ACIAD1099	0.513707	0.802931	0.578534	1.38069	1.37138	0.811724	1.33612	0.412759
ACIAD1100	0.665862	0.872672	0.743621	1.28466	1.32095	0.872069	1.42319	0.372069
ACIAD1101	0.501466	0.804828	0.71569	1.02716	1.28638	0.708534	1.28767	0.31569
ACIAD1102	0.443879	0.718104	0.572931	1.20983	1.2487	0.732845	1.3544	0.406035
ACIAD1106	0.482673	0.695431	0.539483	1.13784	1.25526	0.731983	1.335	0.378879
ACIAD1108	0.464138	0.728449	0.583879	1.19802	1.29147	0.807931	1.29517	0.353104
ACIAD1109	0.424052	0.896121	0.589827	1.33414	1.22431	0.861034	1.39819	0.400862
ACIAD1110	0.656551	0.860173	0.737155	1.39621	1.37302	0.836293	1.41776	0.388707
ACIAD1111	0.428793	0.844827	0.607845	1.33215	1.24078	0.894397	1.43077	0.401896
ACIAD1112	0.605689	0.892759	0.756638	1.26241	1.39802	0.942327	1.46974	0.36431
ACIAD1113	0.702414	0.833275	0.747845	1.32871	1.40258	0.83	1.46603	0.38112
ACIAD1115	0.184914	0.729138	0.465345	1.17103	1.27224	0.820086	1.26612	0.321552
ACIAD1116	0.635258	0.901638	0.629569	NA	1.35482	0.811638	1.29465	0.475604
ACIAD1117	0.743621	0.888276	0.80138	1.23965	1.4544	0.872672	1.48586	0.428793
ACIAD1118	0.675948	0.899569	0.793879	1.33879	NA	0.843362	1.43431	0.390086
ACIAD1119	0.609569	0.82431	0.762155	1.27974	1.32776	0.814052	1.38061	0.384828
ACIAD1120	0.406552	0.770948	0.591724	1.26302	1.28793	0.872587	1.34689	0.429741
ACIAD1121	0.693707	0.888879	0.676466	1.36707	1.34121	0.7125	1.28612	0.423017
ACIAD1122	0.548103	0.795	0.67819	1.21647	1.27069	0.834914	1.34594	0.418707
ACIAD1123	0.446293	0.858534	0.747242	1.31138	NA	0.91569	1.44863	0.477758
ACIAD1124	0.394311	0.769138	0.538103	1.23638	1.30526	0.769397	1.41431	0.437845
ACIAD1125	0.627672	0.885	0.676897	1.3006	1.39948	0.800345	1.43853	0.526552
ACIAD1126	0.605345	0.840259	0.877155	1.2781	1.34647	0.803448	1.43129	0.441121
ACIAD1129	0.437931	0.820517	0.572586	1.22319	NA	0.856724	1.45603	0.378276
ACIAD1130	0.719138	0.851379	0.781552	1.27233	1.24035	0.910173	1.47992	0.389138
ACIAD1131	0.637845	0.9025	0.771466	1.34543	1.38759	0.876207	1.47311	0.416897
ACIAD1133	0.523189	0.797931	0.556466	1.30974	1.24035	0.841983	1.37371	0.425173
ACIAD1134	0.384914	0.803965	0.519311	1.19431	1.31474	0.818103	1.36103	0.374569
ACIAD1135	-0.002155	0.806983	-0.0111205	1.23086	1.28353	0.703793	1.43603	0.3675
ACIAD1136	0.456293	0.739051	0.702932	1.08845	1.18785	0.834138	1.40543	0.442069
ACIAD1138	0.542242	0.847241	0.614569	1.20922	1.20345	0.785948	1.33241	0.503448
ACIAD1139	0.571207	0.796724	0.696551	1.2431	1.25767	0.842758	1.30663	0.391121
ACIAD1140	0.700086	0.861466	0.798449	1.25276	1.41508	0.915431	1.46086	0.397069
ACIAD1141	0.645517	0.870862	0.720086	1.23655	1.31215	0.893362	1.48629	0.416121
ACIAD1142	0.685776	0.761896	0.852759	1.32086	1.41474	0.905517	1.40664	0.429914
ACIAD1143	0.561983	0.809569	0.712069	1.13819	1.25103	0.905862	1.30862	0.407328
ACIAD1144	0.567414	0.75431	0.658707	1.39103	1.27069	0.865345	1.39155	0.440173
ACIAD1145	0.462931	0.742069	0.505431	1.37793	1.38267	0.84362	1.3237	0.468707
ACIAD1147	0.516725	0.775862	0.669396	1.16147	1.27819	0.903879	1.40517	0.436121
ACIAD1149	0.480345	0.777155	0.567069	1.20526	1.37276	0.806465	1.29388	0.370517
ACIAD1152	0.496207	0.739397	0.67819	1.1406	1.25957	0.907759	1.37129	0.436552
ACIAD1154	0.520173	0.784741	0.675086	1.15621	1.28052	0.852931	1.38311	0.399137
ACIAD1155	0.469569	0.838621	0.594827	1.23414	1.32991	0.836035	1.34198	0.373621
ACIAD1157	0.524224	0.805	0.636724	1.21155	1.26052	0.824742	1.35078	0.409138
ACIAD1158	0.621552	0.773793	0.746293	1.19776	1.28587	0.850086	1.41362	0.392931
ACIAD1159	0.462672	0.758362	0.637845	1.15009	1.27431	0.810172	1.36801	0.37069
ACIAD1160	0.580345	0.856982	0.580172	NA	1.33699	0.796638	1.31069	0.416293
ACIAD1161	0.722673	0.817759	0.786466	1.26716	1.43138	0.888707	1.39698	0.380603
ACIAD1162	0.532414	0.775517	0.472155	NA	1.26879	0.7575	1.2056	0.364828
ACIAD1163	0.700086	0.874224	0.638104	NA	1.39371	0.761638	1.29327	0.401552
ACIAD1164	0.523189	0.845518	0.647242	NA	1.25379	0.860603	1.4244	NA
ACIAD1165	0.537327	0.848104	0.709742	1.22948	1.57664	0.721897	1.47534	0.443017
ACIAD1168	0.641552	0.866465	0.80069	1.2819	1.42396	0.885776	1.48948	0.418621
ACIAD1170	0.71319	0.935948	0.828448	1.31052	1.42379	0.860173	1.55482	0.445345
ACIAD1171	0.476638	0.790431	0.603534	1.30905	1.25819	0.835172	1.33914	0.42
ACIAD1172	0.734827	0.809052	0.764655	1.34862	1.40353	0.916551	1.45931	0.413017
ACIAD1173	0.485949	0.7425	0.520603	NA	1.55164	0.7025	1.20983	0.511552
ACIAD1174	0.653794	0.797328	0.627414	1.41112	1.38086	0.881293	1.44525	0.434569
ACIAD1175	0.637328	0.918276	0.72388	1.26517	1.35353	0.842241	1.47198	0.439741
ACIAD1176	0.702758	0.799569	0.772069	1.43164	1.40379	0.933017	1.56242	0.395776
ACIAD1177	0.664052	0.825948	0.709483	1.34431	1.40724	0.827155	1.46328	0.447759
ACIAD1178	0.460431	0.691897	0.677759	1.15172	1.25198	0.865172	1.35492	0.393966
ACIAD1179	NA	0.609655	NA	1.24948	1.13061	NA	1.4644	0.36569
ACIAD1180	0.671897	0.950775	0.711465	1.35259	1.41793	0.870776	1.45449	0.403707
ACIAD1182	0.674828	0.826551	0.712328	1.33681	1.37983	0.822327	1.38026	0.444914
ACIAD1183	0.50431	0.733362	0.570948	1.21422	1.20094	0.794052	1.33258	0.363104
ACIAD1184	0.704828	0.830259	0.767931	1.27991	1.41129	0.894138	1.43163	0.410948
ACIAD1186	0.586207	0.751466	0.700776	1.16905	1.42517	0.835518	1.35931	0.438621
ACIAD1187	0.563103	0.9175	0.56	1.0444	1.2931	0.727586	1.29207	0.47431
ACIAD1188	0.537931	0.805345	0.609656	NA	1.28	0.654828	1.3744	0.425
ACIAD1189	0.722758	0.876552	0.722241	NA	1.4381	0.682241	1.20698	0.432242
ACIAD1190	0.669741	0.865603	0.701638	1.22836	1.33966	0.827155	1.38078	0.390259
ACIAD1191	0.580172	0.837414	0.676207	1.19724	1.27181	0.880776	1.38733	0.392155
ACIAD1192	0.748793	0.809396	0.785517	1.31465	1.45526	0.94638	1.48974	0.424741
ACIAD1193	0.549396	0.714224	0.731552	1.25121	1.36724	0.778621	1.38681	0.392069
ACIAD1194	0.566034	0.70931	0.723362	1.11655	1.29853	0.843534	1.37862	0.408362
ACIAD1196	0.678362	0.948537	0.719656	1.35759	1.44094	0.859569	1.38173	0.434569
ACIAD1197	0.604483	0.81681	0.738448	1.18112	1.25086	0.812069	1.3319	0.370086
ACIAD1198	0.614741	0.826982	0.67362	1.33448	1.31207	0.829569	1.42871	0.381121
ACIAD1199	0.478362	1.10233	0.521983	NA	1.2469	0.767672	1.29853	0.427758
ACIAD1202	0.535	0.832155	0.635086	1.24543	NA	0.849569	1.29405	0.418449
ACIAD1203	0.467155	0.974656	0.526207	NA	1.33655	0.642328	1.28215	0.41138
ACIAD1204	0.468707	0.762242	0.467069	1.18397	1.28509	0.753794	1.25086	0.404052
ACIAD1205	0.579138	0.82	0.756724	1.20388	1.42017	0.7975	1.39043	0.382759
ACIAD1206	0.579742	0.894827	0.684396	1.28172	1.38888	0.896466	1.48466	0.537327
ACIAD1208	0.522759	0.636379	0.612069	1.10284	1.1806	0.759482	1.45931	0.2525
ACIAD1211	0.660258	0.854138	0.656551	1.36397	1.34879	0.785	1.22026	0.456983
ACIAD1212	0.720086	0.949224	0.815	1.34543	1.48354	0.951982	1.50733	0.441207
ACIAD1213	0.5575	0.806638	0.736896	1.28793	1.31699	0.978362	1.44914	0.421465
ACIAD1214	0.553362	0.804569	0.752586	1.33112	1.43819	0.924224	1.34742	0.390518
ACIAD1215	0.610259	0.870259	0.80069	1.22241	1.43474	0.963534	1.43198	0.393966
ACIAD1216	0.501896	0.786638	0.634224	NA	1.22371	0.662327	1.06879	0.421379
ACIAD1217	0.683707	0.812156	0.636466	1.29586	1.45104	0.823017	1.31801	0.436121
ACIAD1220	0.405344	0.738017	0.539655	1.25155	1.25509	0.785259	1.38207	0.372673
ACIAD1222	0.514914	0.679311	0.629656	1.13897	1.1988	0.816897	1.25225	0.355517
ACIAD1224	0.632931	0.887413	0.614052	NA	1.40543	0.774482	1.28965	0.446466
ACIAD1225	0.4725	0.802327	0.645086	1.18466	1.28646	0.793362	1.39603	0.398793
ACIAD1226	0.406811	0.732672	0.554482	1.19526	1.28232	0.743362	1.29577	0.404396
ACIAD1227	0.693276	0.863448	0.681983	1.10069	1.35983	0.760948	1.24948	0.36638
ACIAD1229	0.533535	0.814052	0.652586	1.11759	1.22233	0.699052	1.19603	0.409224
ACIAD1237	0.48181	0.780259	0.507242	1.2844	1.25896	0.728966	1.26449	0.356465
ACIAD1238	0.603534	0.933707	0.643189	1.22836	1.36604	0.806465	1.4831	0.406379
ACIAD1239	0.652414	0.753879	0.722069	1.36707	1.40155	0.855	1.47655	0.413535
ACIAD1240	0.709655	0.877414	0.570172	1.23767	1.34345	0.847241	1.32595	0.444138
ACIAD1241	0.677845	0.784655	0.669655	NA	1.3775	0.808879	1.27086	0.478017
ACIAD1242	0.322844	0.756811	0.568276	1.28638	1.24983	0.751035	1.37414	0.347845
ACIAD1243	0.6675	0.73612	0.649655	NA	1.3819	0.776896	1.27094	0.470172
ACIAD1245	0.64112	0.877413	0.519656	1.1625	1.32949	0.785345	1.3175	0.383535
ACIAD1246	0.539569	0.655258	0.48138	NA	1.3412	0.758793	1.15595	0.423879
ACIAD1251	0.547586	0.760345	0.753793	1.09716	1.21992	0.725172	1.30862	0.418966
ACIAD1259	0.674569	0.916551	0.756811	1.34259	1.37888	0.848017	1.40508	0.407672
ACIAD1260	0.687845	0.922155	0.80069	1.2619	1.42474	0.914828	1.47371	0.463965
ACIAD1261	0.510862	0.780948	0.55819	NA	1.34879	0.743362	1.18577	0.415948
ACIAD1262	0.378017	0.765086	0.482155	1.35026	1.09974	0.859569	1.34043	0.374827
ACIAD1263	0.355949	0.964484	0.594655	1.27215	NA	0.928276	1.44707	0.368275
ACIAD1264	0.620259	0.763363	0.656983	NA	1.35784	0.831724	1.29293	0.164569
ACIAD1265	0.704396	0.895087	0.606035	1.11578	1.38034	0.796724	1.41552	0.445
ACIAD1266	0.327759	0.599914	0.671724	1.12431	1.30758	0.874224	1.28363	0.305345
ACIAD1267	0.66681	0.998446	0.732931	1.28974	1.41233	0.849742	1.39716	0.403793
ACIAD1268	0.7	0.851552	0.79862	1.2825	1.39353	0.871896	1.3888	0.394827
ACIAD1269	0.512845	0.572845	0.591035	1.30672	1.47776	0.784397	NA	0.414397
ACIAD1272	0.617931	0.826206	0.725431	1.34647	1.33604	0.8125	1.43595	0.436551
ACIAD1273	0.642759	0.811121	0.728707	1.31129	1.40655	0.848362	1.375	0.47388
ACIAD1274	0.582931	0.781293	0.723879	1.23836	1.29534	0.789914	1.32672	0.378879
ACIAD1276	0.704913	0.840517	0.798794	1.24905	1.4131	0.864569	1.42388	0.45319
ACIAD1277	0.524052	0.577069	0.631207	1.34388	1.6025	0.823362	1.44043	0.436725
ACIAD1279	0.636638	0.687327	0.714483	1.13052	1.37138	0.840517	1.31568	0.368793
ACIAD1280	0.483965	0.73612	0.565517	1.26931	1.34664	0.853276	1.40448	0.449051
ACIAD1281	0.67862	1.17621	0.775517	1.37353	1.41233	0.834396	1.48242	0.399742
ACIAD1282	0.720086	0.878017	0.765	1.20121	1.38043	0.826293	1.39776	0.443018
ACIAD1283	0.541034	0.729913	0.6475	NA	1.29966	0.663189	1.19138	0.399569
ACIAD1284	0.640172	0.755603	0.661896	1.41388	1.36801	0.877758	1.3519	0.463621
ACIAD1286	0.613103	0.756983	0.676724	1.36078	1.41293	0.872155	1.36715	0.422758
ACIAD1287	0.506466	0.705862	NA	1.16371	1.27604	0.8	1.21043	0.423017
ACIAD1288	0.642672	0.774138	0.658362	1.39138	1.43026	0.875431	1.46853	0.406035
ACIAD1289	0.679052	0.761293	0.682069	1.22086	1.39336	0.772672	1.20396	0.441034
ACIAD1292	0.539138	0.791121	0.621466	1.26595	1.23775	0.847845	NA	0.436638
ACIAD1293	0.670517	0.740603	0.727155	NA	1.46095	0.810258	1.24198	0.44181
ACIAD1295	0.640345	0.788103	0.75612	1.3681	1.31949	0.813362	1.43051	0.446551
ACIAD1296	0.758448	0.963446	0.81	1.32241	1.45569	0.982241	1.46612	0.42931
ACIAD1297	0.706035	0.903535	0.812673	1.34181	1.38784	0.902242	1.44396	0.4575
ACIAD1298	0.551983	0.764655	0.679396	1.23414	1.25828	0.845776	1.3781	0.458879
ACIAD1299	0.554913	0.82	0.725862	1.25198	1.2306	0.690086	1.31534	0.416379
ACIAD1300	0.667327	0.823707	0.76069	1.23293	1.32241	0.841724	1.39785	0.411896
ACIAD1301	0.652845	0.933535	0.746552	1.16009	1.28552	0.886207	1.37767	0.373362
ACIAD1303	0.649397	0.869914	0.620345	NA	1.42172	0.812069	1.3937	0.44431
ACIAD1305	0.527759	0.773018	0.519655	NA	1.27112	0.758103	1.35275	0.397155
ACIAD1306	0.673017	0.836379	0.743017	1.27534	1.38836	0.877155	1.42146	0.429138
ACIAD1310	0.448362	0.7225	NA	1.29052	NA	0.77612	1.30793	0.401465
ACIAD1313	0.476035	0.799052	0.626724	NA	1.52414	0.752242	1.29388	0.37819
ACIAD1314	0.506121	0.588362	0.637328	1.13431	1.30638	0.675775	1.24	0.385776
ACIAD1315	0.683448	0.858276	0.749397	1.39078	1.42759	0.888707	1.54836	0.430517
ACIAD1316	0.574741	0.815	0.54069	NA	1.25871	0.700775	1.28336	0.397586
ACIAD1318	0.531034	0.761725	0.554052	NA	1.30405	0.709051	1.34784	0.413104
ACIAD1319	0.618534	0.896034	0.726896	1.1444	1.31293	0.861552	1.33146	0.404483
ACIAD1320	0.522931	0.764914	0.68181	1.27043	1.25948	0.79362	1.49595	0.369569
ACIAD1322	0.623104	0.775776	0.718104	1.14819	1.27517	0.7825	1.35095	0.405517
ACIAD1324	0.69319	0.884569	0.772931	1.36138	1.15413	0.867241	1.43354	0.326379
ACIAD1327	0.401465	0.690518	0.520949	1.34879	1.28672	0.818793	1.36026	0.400172
ACIAD1328	0.660604	0.884569	0.674311	1.21466	1.43543	0.796034	1.31966	0.439827
ACIAD1329	0.617672	0.818103	0.717673	1.37026	1.38241	0.852155	1.40586	0.392414
ACIAD1330	0.506379	0.722931	0.609569	1.22405	1.14931	0.751724	1.41044	0.34388
ACIAD1333	0.663448	0.743965	0.767155	1.38448	1.3825	0.873448	1.40569	0.388448
ACIAD1334	0.716379	0.881207	0.776552	1.18353	1.41379	0.90069	1.47207	0.445517
ACIAD1335	0.413707	0.804224	0.660431	1.09741	1.17104	0.830172	1.36457	0.362156
ACIAD1336	0.653189	0.896121	0.737586	1.36888	1.3919	0.871379	1.39905	0.405431
ACIAD1339	0.622155	0.902586	0.658621	1.3656	1.32845	0.798362	1.35896	0.375948
ACIAD1341	NA	0.842586	0.653018	1.25112	1.30793	0.834483	1.49897	0.3725
ACIAD1344	0.731379	0.833534	0.815862	1.1844	1.39672	0.911551	1.43362	0.38319
ACIAD1345	0.675776	0.797759	0.736896	1.30241	1.4263	0.861725	1.40776	0.416465
ACIAD1347	0.55819	0.835	0.722414	1.01897	1.31595	0.8225	1.33854	0.398965
ACIAD1348	0.449914	0.735431	0.581035	1.30509	1.25147	0.899397	1.41922	0.381983
ACIAD1349	0.70931	0.845603	0.791293	1.34043	1.2169	0.865	1.30052	0.445173
ACIAD1350	0.425	0.811465	0.635	1.29069	NA	0.91069	1.4994	0.424397
ACIAD1351	0.669138	0.79069	0.729742	1.15198	1.28207	0.907413	1.37931	0.406724
ACIAD1353	0.554655	0.857241	0.627672	NA	0.32	0.830776	1.37741	0.416207
ACIAD1354	0.476121	0.771551	0.682673	1.12759	1.28121	0.830862	1.41837	0.389311
ACIAD1355	0.572586	0.720086	0.686465	1.03448	1.28483	0.854137	1.42681	0.407931
ACIAD1356	0.705345	0.814225	0.775258	1.12578	1.415	0.904655	1.4163	0.429052
ACIAD1359	0.401465	0.850948	0.580259	1.24845	1.29	0.813879	1.4375	0.39569
ACIAD1361	0.523448	0.731207	0.662931	1.29707	1.25164	0.805604	1.37586	0.399138
ACIAD1363	0.427241	0.877845	0.517069	1.32026	1.47449	0.784311	1.29991	0.388793
ACIAD1364	0.414397	0.914052	0.655431	1.3444	NA	0.875862	1.49112	0.415
ACIAD1365	0.615431	0.794655	0.665949	1.31534	1.27492	0.810172	1.40698	0.413104
ACIAD1367	0.704914	0.930862	0.653879	NA	1.32509	0.874914	1.38733	0.496724
ACIAD1368	0.373879	0.851638	0.513276	1.28784	1.29948	0.786034	1.38509	0.34638
ACIAD1369	0.566638	0.87069	0.688448	1.34707	1.32121	0.901638	1.36258	0.392586
ACIAD1371	NA	0.409224	0.278707	0.943966	1.26043	0.766638	1.23974	NA
ACIAD1377	0.867069	0.87431	0.716035	NA	1.29043	0.823793	1.50974	0.404397
ACIAD1379	0.657845	0.802155	0.7725	1.08966	1.36146	0.806466	1.36492	0.496034
ACIAD1383	0.541638	0.794741	0.718707	1.27276	1.29741	0.846552	1.40577	0.414138
ACIAD1384	0.568017	0.863879	0.504224	1.31767	1.32595	0.7725	1.29121	0.384742
ACIAD1385	0.571724	0.613275	0.504914	1.26664	1.23655	0.802414	1.2925	0.393535
ACIAD1386	0.420949	0.774828	0.635776	1.19362	1.25871	0.83681	1.37776	0.371724
ACIAD1388	0.492931	0.707845	0.52	1.13112	1.29646	0.701293	1.41742	0.286896
ACIAD1391	0.637328	0.795	0.591897	1.38828	1.42897	0.886379	1.34146	0.424225
ACIAD1392	0.676207	0.905345	0.796466	1.29914	1.44673	0.912586	1.43535	0.434914
ACIAD1393	0.691551	0.688966	0.665863	1.29017	1.36586	0.846982	1.41146	0.389396
ACIAD1394	0.438707	0.854827	0.599396	1.28138	1.28043	0.821206	1.36871	0.384655
ACIAD1395	0.635949	0.853362	0.581207	1.33621	1.35664	0.740259	1.27189	0.469311
ACIAD1396	0.560689	0.733707	0.725431	1.12733	0.794483	0.807327	1.32913	0.407414
ACIAD1397	0.541724	0.839138	0.552155	NA	1.17474	0.764052	1.24405	0.390431
ACIAD1405	0.548535	0.804224	0.724224	1.42759	0.742155	0.900431	1.40802	0.508879
ACIAD1406	0.715086	0.788362	0.815431	1.42793	1.40966	0.939569	1.49259	0.433276
ACIAD1407	0.374138	0.812069	0.649655	1.20621	1.44707	0.862759	1.34896	0.348362
ACIAD1408	0.620431	0.873104	0.631293	1.41328	1.52189	0.722241	1.28337	0.480431
ACIAD1409	0.69569	0.855862	0.887759	1.36086	1.45138	0.788535	1.38603	0.482328
ACIAD1410	0.650086	0.95138	0.596035	1.40595	1.36216	0.813793	1.37767	0.460517
ACIAD1411	0.596811	0.900604	0.662155	1.38086	1.38715	0.776638	1.45362	0.462413
ACIAD1412	0.52	0.843104	0.579655	NA	1.29906	0.82319	1.41294	0.423449
ACIAD1413	0.672414	0.845	0.714742	NA	1.40828	0.786034	1.33681	0.442242
ACIAD1414	0.570345	0.854569	0.764482	1.29698	1.67129	0.713104	1.54207	0.422328
ACIAD1415	0.642414	0.785949	0.729569	1.32922	1.28646	0.802586	1.44052	0.393966
ACIAD1416	0.672586	0.967758	0.74888	1.32103	NA	0.935	1.48578	0.399483
ACIAD1417	0.743017	0.821552	0.701983	1.17284	1.37896	0.779569	1.34017	0.483362
ACIAD1418	0.538189	0.744741	0.649656	1.19974	1.25483	0.828276	1.36793	0.393966
ACIAD1419	0.707932	0.713879	0.751552	1.23474	1.41569	0.889914	1.37837	0.429741
ACIAD1420	0.476035	0.837586	0.605259	1.23405	1.26534	0.816897	1.44069	0.399655
ACIAD1421	0.693966	0.761724	0.777931	1.24741	1.43379	0.877672	1.43681	0.407672
ACIAD1422	0.700517	0.699483	0.780862	1.25509	1.37647	0.885086	1.36155	0.4275
ACIAD1423	0.605518	0.804138	0.592069	1.40052	1.45715	0.894397	1.41992	0.413189
ACIAD1424	0.654655	0.91181	0.650948	1.37707	1.42785	0.835604	1.35388	0.447069
ACIAD1425	0.723534	0.901466	0.746896	1.32198	1.43293	0.811897	1.30121	0.442155
ACIAD1426	0.628103	0.897069	0.664483	1.32871	1.37767	0.783103	1.30397	0.426638
ACIAD1427	0.629569	0.885258	0.639655	NA	1.36879	0.770776	1.27492	0.411293
ACIAD1428	0.574828	0.851724	0.644482	1.33853	1.28577	0.805603	1.34362	0.399655
ACIAD1429	0.528535	0.977587	NA	1.28267	1.33535	0.752931	1.30586	0.374138
ACIAD1430	0.718104	0.793448	0.825862	1.35095	1.42353	0.798879	1.32612	0.409483
ACIAD1431	0.742155	0.939224	0.767155	1.39103	1.40603	0.840172	1.40776	0.483276
ACIAD1433	0.687845	0.885345	0.816897	1.3806	1.43087	0.899311	1.47647	0.411552
ACIAD1434	0.611896	0.774138	0.559742	1.40741	1.45431	0.891638	1.32474	0.426121
ACIAD1435	0.582156	0.898362	0.605689	1.32638	1.28965	0.773448	1.38871	0.434655
ACIAD1436	0.633103	0.801638	0.557156	1.40155	1.46586	0.897845	1.40069	0.438103
ACIAD1437	0.626035	0.820431	0.685431	1.38802	1.49009	0.866896	1.38535	0.415431
ACIAD1438	0.646379	0.733448	0.688793	1.33009	1.3644	0.830948	1.40034	0.392672
ACIAD1439	0.709742	0.866982	0.637759	1.2844	1.41	0.852069	1.40698	0.429914
ACIAD1440	0.654397	0.91638	0.65569	1.35224	1.37759	0.807414	1.39241	0.406293
ACIAD1443	0.606035	0.705431	0.699052	1.25233	1.33569	0.845689	1.3756	0.415604
ACIAD1444	0.689569	0.868017	0.8075	1.18431	1.38112	0.867672	1.43578	0.410689
ACIAD1445	0.581551	0.866638	0.784138	1.37284	1.34258	0.669655	1.39121	0.414138
ACIAD1451	0.513104	0.809828	0.563535	1.32155	1.39061	0.802156	1.24646	0.485517
ACIAD1452	0.657413	0.881207	0.702414	NA	1.41939	0.808276	1.29052	0.428276
ACIAD1453	0.681034	0.841121	0.756466	1.41543	NA	0.865603	1.44733	0.436638
ACIAD1454	0.712586	0.728362	0.759827	1.24862	1.44992	0.907931	1.35647	0.4375
ACIAD1455	0.646034	0.794914	0.718362	NA	1.32569	0.845689	1.38112	0.488189
ACIAD1456	0.500259	0.775862	0.66638	1.24983	1.3119	0.829483	1.41742	0.483448
ACIAD1457	0.641724	0.807155	0.74931	1.37397	NA	0.817586	1.41785	0.373534
ACIAD1458	0.698362	0.843103	0.686551	NA	1.39785	0.76681	1.31836	0.450087
ACIAD1459	0.502069	0.855173	0.653189	1.35931	1.29664	0.896983	1.50077	0.480345
ACIAD1460	0.660949	0.78	0.63569	NA	1.39224	0.714742	1.42224	0.458276
ACIAD1461	0.68	0.8225	0.749569	1.32026	1.44655	0.849396	1.42888	0.406207
ACIAD1462	0.610345	0.988105	0.610689	NA	1.34249	0.792931	1.37854	0.450431
ACIAD1463	0.660345	0.908276	0.663707	NA	1.35896	0.813707	1.36905	0.481897
ACIAD1464	0.218966	0.912845	0.690086	1.10147	1.40241	0.866465	1.43146	0.352586
ACIAD1465	0.533362	0.640259	0.685345	1.14759	1.2906	0.856724	1.39086	0.397155
ACIAD1467	0.692759	0.791121	0.766207	1.23828	1.50733	0.896466	1.37336	0.479655
ACIAD1469	0.668621	0.7575	0.668707	1.23121	1.33836	0.804828	1.31069	0.420173
ACIAD1473	0.698276	0.793276	0.745603	1.30172	1.41379	0.831982	1.45293	0.426034
ACIAD1474	0.536207	0.676466	0.712673	1.2856	1.56724	0.806638	1.28405	0.45319
ACIAD1477	0.4425	0.660173	0.473535	1.055	1.23595	0.717845	1.52345	0.377242
ACIAD1478	0.570172	0.867845	0.622328	1.27215	1.26862	0.832931	1.36931	0.452586
ACIAD1479	0.544569	0.859569	0.580431	1.18612	1.35569	0.758104	1.50069	0.377931
ACIAD1480	0.669741	0.860862	0.790258	1.32905	1.33241	0.887155	1.46284	0.445948
ACIAD1484	0.503275	0.753707	0.701035	1.19664	0.857069	0.0031035	1.02121	0.395776
ACIAD1485	NA	NA	0.6775	1.24121	NA	0.021293	NA	0.31931
ACIAD1487	NA	0.854741	0.67	1.4081	1.33621	0.996035	1.55594	NA
ACIAD1488	NA	0.872069	NA	1.59603	1.28974	0.917155	1.46914	0.883879
ACIAD1489	0.558018	0.86931	0.826465	1.46845	1.27819	0.966465	1.34397	0.442155
ACIAD1490	0.672327	0.868707	0.769741	1.34207	1.3962	0.852069	1.48466	0.443362
ACIAD1491	0.64319	0.821724	0.720603	1.35647	1.29267	0.816551	1.38966	0.398276
ACIAD1492	0.454396	0.715086	0.634656	1.22664	1.23965	0.779397	1.44914	0.394138
ACIAD1495	0.517586	0.793535	0.59681	NA	1.27543	0.81931	1.38905	0.43681
ACIAD1496	0.548879	0.753362	0.626466	1.22629	1.25396	0.841293	1.49	0.407672
ACIAD1499	0.652069	0.857586	0.612069	1.09552	1.35474	0.826551	1.47285	0.411896
ACIAD1500	0.471035	0.919828	0.703276	1.15535	1.37008	0.889569	1.38129	0.388793
ACIAD1503	0.690345	0.749827	0.703707	1.29233	1.3425	0.875603	1.33543	0.425173
ACIAD1504	0.695862	0.823362	0.736379	1.42724	1.39612	0.868275	1.40569	0.421725
ACIAD1505	0.702931	0.75819	0.723275	NA	1.3875	0.877328	1.42785	0.420604
ACIAD1507	0.707587	0.844913	0.728534	1.29862	1.38104	0.8625	1.37112	0.416293
ACIAD1508	0.675604	0.821294	0.749828	1.28457	1.41975	0.862845	1.38474	0.373018
ACIAD1509	0.410604	0.545776	0.596293	1.32241	1.43845	0.791121	1.29164	0.411982
ACIAD1510	0.584483	0.790173	0.633276	NA	1.32932	0.834396	1.28561	0.450172
ACIAD1514	0.454741	0.926636	0.5825	1.22362	1.23293	0.749741	1.38793	0.400603
ACIAD1515	0.611896	0.742069	0.623017	1.24371	1.37275	0.79681	1.43517	0.405517
ACIAD1517	0.73319	0.829742	0.80819	1.30155	1.40448	0.909311	1.4569	0.455
ACIAD1518	0.548449	0.804396	0.608707	1.28664	1.19396	0.794569	1.34103	0.415948
ACIAD1519	0.675862	0.814224	0.746638	1.32017	1.33526	0.866811	1.44629	0.368707
ACIAD1523	NA	NA	NA	1.28672	NA	NA	NA	NA
ACIAD1524	0.583966	0.81362	0.727587	1.25241	1.32078	0.831294	1.39181	0.387414
ACIAD1525	0.66319	0.879569	0.740603	1.31914	1.33604	0.840431	1.46077	0.405517
ACIAD1526	0.461896	0.762586	0.606982	1.49569	1.21715	0.825948	1.48871	0.371207
ACIAD1527	0.652845	0.829396	0.648448	NA	1.37146	0.839483	1.35112	0.444914
ACIAD1528	0.533534	0.701552	0.68431	1.26914	1.47354	0.78862	1.29716	0.394483
ACIAD1529	0.513017	0.913104	0.611035	1.21095	1.23948	0.779138	1.33129	0.359914
ACIAD1530	0.534397	0.802155	0.608534	1.26552	1.24509	0.791551	1.32551	0.375603
ACIAD1534	0.549914	0.830518	0.652931	1.24716	1.16638	0.812241	1.4544	0.376552
ACIAD1535	0.631293	0.852759	0.624741	NA	1.38138	0.807327	1.39638	0.457328
ACIAD1536	0.632413	0.775	0.72431	1.30319	1.35043	0.781293	1.39216	0.395172
ACIAD1537	0.593275	0.964136	0.712328	1.29172	1.37087	0.848966	1.40914	0.404396
ACIAD1540	0.488104	0.78138	0.525604	NA	1.29819	0.748104	1.28207	0.45069
ACIAD1541	0.588104	0.893879	0.754569	1.1981	1.41578	0.897328	1.40336	0.424138
ACIAD1543	0.580431	0.907069	0.619914	1.24448	1.34397	0.767586	1.3675	0.475689
ACIAD1545	0.654224	0.875431	0.64112	1.17595	1.40233	0.785173	1.49587	0.384397
ACIAD1547	0.49319	0.78431	0.602586	1.18431	1.24155	0.756379	1.3825	0.385
ACIAD1548	0.655862	0.87569	0.727328	1.31655	1.45793	0.848362	1.44595	0.423276
ACIAD1549	0.580259	0.669052	0.590172	1.14276	1.17449	0.762069	1.32078	0.167327
ACIAD1550	0.523018	0.770258	NA	1.16086	0.956294	NA	1.25189	0.460517
ACIAD1556	0.525173	0.807069	0.615173	1.32414	1.32285	0.86	1.44207	0.413707
ACIAD1557	0.669482	0.809138	0.743104	1.27586	1.31888	0.832587	1.44767	0.370948
ACIAD1558	0.393276	0.683707	0.581724	1.24655	1.20284	0.800087	1.62827	0.316897
ACIAD1560	0.491207	0.825862	0.63112	1.31138	1.3125	0.797845	1.41086	0.386035
ACIAD1561	0.716638	0.821466	0.708621	NA	1.40034	0.852931	1.40146	0.463189
ACIAD1565	0.731379	0.889827	0.753362	1.34603	1.42405	0.896293	1.42241	0.437586
ACIAD1566	0.608621	0.853966	0.650173	1.25319	1.22293	0.89612	1.48483	0.434397
ACIAD1567	0.484569	0.699396	0.655604	1.14155	1.33431	0.821638	NA	0.362069
ACIAD1568	0.714742	0.907845	0.766552	1.32069	1.40155	0.905862	1.48431	0.423017
ACIAD1569	NA	0.7825	0.673448	1.25414	0.947327	NA	1.39233	0.419741
ACIAD1570	0.490862	0.85388	0.610949	1.27207	1.38767	0.831035	1.3944	0.465431
ACIAD1571	0.683621	0.70931	0.576465	NA	1.45673	0.752414	1.29767	0.367327
ACIAD1572	0.662069	0.850345	0.714742	1.24741	1.22586	0.823103	1.37819	0.391207
ACIAD1575	0.433017	0.805345	0.601293	1.30026	1.25879	0.846983	1.38241	0.403276
ACIAD1576	0.690776	0.920172	0.782672	1.33948	1.32664	0.831035	1.46104	0.40638
ACIAD1577	0.640776	0.842069	0.652327	NA	1.40664	0.776983	1.35448	0.421638
ACIAD1578	0.609914	0.857586	0.720862	1.39302	1.28319	0.830518	1.47715	0.393362
ACIAD1579	0.738707	0.913535	0.787156	1.3269	1.38733	0.965	1.49293	0.448621
ACIAD1580	0.723879	0.809655	0.626896	NA	1.42742	0.765345	1.35483	0.443879
ACIAD1581	0.600431	0.813103	0.667413	1.19888	1.36664	0.775086	1.40854	0.460603
ACIAD1582	0.72362	0.866896	0.798103	1.28759	1.38336	0.918018	1.35492	0.425689
ACIAD1583	0.414741	0.765087	0.622328	1.33181	1.25595	0.798103	1.44957	0.377327
ACIAD1584	0.669655	0.927328	0.688966	1.33103	1.34345	0.837328	1.3825	0.431983
ACIAD1585	0.448707	0.740776	0.605518	1.29293	1.26284	0.771638	1.39112	0.375862
ACIAD1587	0.546466	0.883535	0.802241	1.22043	1.45681	0.913793	1.40569	0.452931
ACIAD1588	0.530517	0.930948	0.579483	1.21698	1.37974	0.752069	1.36	0.44362
ACIAD1589	0.677759	0.920602	0.737587	1.31069	1.39836	0.822673	1.37121	0.404913
ACIAD1590	0.455172	0.610603	0.606552	1.25664	1.4044	0.766034	0.212069	0.385172
ACIAD1591	0.735173	0.92569	0.79362	1.37095	1.41561	0.919569	1.36974	0.46112
ACIAD1592	0.670086	0.861035	0.645948	1.19009	1.41267	0.776551	1.35759	0.433276
ACIAD1593	0.748965	0.849396	0.688276	1.19345	1.35319	0.752155	1.2987	0.481034
ACIAD1594	0.360948	0.777931	0.548879	1.16845	1.30914	0.709483	1.30293	0.409655
ACIAD1595	0.654397	0.791034	0.730345	1.34491	1.30061	0.814052	1.51578	0.404311
ACIAD1597	0.674396	0.860173	0.765431	1.38733	NA	0.871293	1.44319	0.388276
ACIAD1598	0.598966	0.855	0.657672	1.25431	1.30595	0.820776	1.35759	0.484828
ACIAD1599	0.678362	0.852155	0.761552	1.35612	NA	0.877586	1.4894	0.398103
ACIAD1600	0.5425	0.767845	0.536293	1.10276	1.22845	0.708103	1.33112	0.410776
ACIAD1601	0.474569	0.501638	0.586121	1.29353	NA	0.8125	0.269742	0.385259
ACIAD1602	0.585604	0.85931	0.521638	1.18164	1.32767	0.747328	1.26371	0.384138
ACIAD1604	0.65819	0.786466	0.759656	1.37776	1.25456	0.824052	1.38026	0.368362
ACIAD1605	0.483621	0.820689	0.613017	1.35259	NA	0.804655	1.43457	0.397586
ACIAD1606	NA	0.685776	0.4475	1.18991	1.3056	0.654655	1.27405	0.435086
ACIAD1607	0.514827	0.803448	0.54862	1.22112	1.3637	0.691034	1.3744	0.407413
ACIAD1608	0.726982	0.898017	0.812586	1.33655	1.37793	0.90569	1.46638	0.413535
ACIAD1609	0.491897	0.657759	0.499397	1.1319	1.24552	0.672242	1.24595	0.441034
ACIAD1610	0.56319	0.734397	0.537672	1.20509	1.485	0.757414	1.33224	0.382931
ACIAD1611	0.554396	0.777327	0.564482	1.27983	1.4	0.763104	1.30285	0.426983
ACIAD1612	0.520862	0.855862	0.681293	1.2644	1.2006	0.859483	1.42638	0.447241
ACIAD1613	0.685518	0.757759	0.519397	1.18052	1.43199	0.736466	1.37121	0.470517
ACIAD1614	0.702414	0.920086	0.699569	1.12552	1.43138	0.747069	1.31931	0.454742
ACIAD1615	0.595345	0.950173	0.58931	1.23379	1.33991	0.783965	1.3831	0.407759
ACIAD1616	0.487673	0.803621	0.630603	1.22397	1.31482	0.753275	1.25561	0.400776
ACIAD1618	0.715603	0.880949	0.774656	1.32879	1.40879	0.79638	1.33577	0.413966
ACIAD1620	0.632672	0.779311	0.570259	1.13164	1.36604	0.710086	1.2638	0.377845
ACIAD1622	0.551724	0.683879	0.4125	1.28586	1.41406	0.756466	1.33492	0.407069
ACIAD1624	0.560258	0.860431	0.677931	1.30155	1.27112	0.851035	1.39474	0.441466
ACIAD1625	0.645086	0.874138	0.720948	1.2744	1.31828	0.885949	1.3275	0.389224
ACIAD1626	0.421724	0.709742	0.398276	1.05448	1.29949	0.721982	1.17664	0.3875
ACIAD1627	0.404828	0.761034	0.636207	1.23	1.24147	0.789224	1.41112	0.351983
ACIAD1628	0.739138	0.848534	0.800087	1.33043	1.3275	0.900258	1.39448	0.45819
ACIAD1629	0.621293	0.708448	0.726638	1.28914	1.38173	0.849224	1.37216	0.380603
ACIAD1630	0.640344	0.923879	0.700431	1.31638	1.40009	0.782586	1.40742	0.399397
ACIAD1631	0.51612	0.8225	0.598362	1.35285	1.24836	0.82431	1.38819	0.402155
ACIAD1632	0.663535	0.860776	0.821638	1.10664	1.38759	0.823707	1.45069	0.38112
ACIAD1633	0.419913	0.713621	0.638276	NA	1.21077	0.666034	1.24716	0.410431
ACIAD1634	0.65138	0.806724	0.626207	NA	1.38637	0.806207	1.36146	0.424913
ACIAD1635	0.699913	1.00707	0.726379	1.39241	1.41905	0.926034	1.52552	0.406638
ACIAD1636	0.667242	0.825948	0.784311	1.38103	1.43051	0.906207	1.47337	0.395776
ACIAD1637	0.559138	0.751983	0.565087	NA	1.3013	0.689569	1.24982	0.398103
ACIAD1638	0.566897	0.670258	0.59319	NA	1.24992	0.756035	1.31069	0.392931
ACIAD1639	0.667414	0.823448	0.731552	NA	1.27655	0.81681	1.28129	0.437845
ACIAD1640	0.707759	0.831206	0.708793	NA	1.39491	0.748793	1.32991	0.427672
ACIAD1642	0.727241	0.9	0.720345	1.32983	1.38146	0.802069	1.31828	0.441638
ACIAD1643	0.468707	0.748965	0.611811	1.29966	1.26931	0.782069	1.40922	0.388362
ACIAD1644	0.4725	0.854483	0.56362	1.29802	1.24077	0.813879	1.38871	0.409138
ACIAD1645	0.438793	0.757759	0.547413	1.26233	1.25336	0.8675	1.34509	0.409655
ACIAD1646	0.715172	0.894397	0.752155	1.33043	1.41974	0.851896	1.41491	0.452414
ACIAD1648	0.456121	0.385431	0.612241	1.28922	1.45767	0.730862	0.2875	0.383535
ACIAD1649	0.727069	0.828793	0.629568	1.20216	1.38353	0.801983	1.36509	0.495
ACIAD1650	0.663965	0.74431	0.659052	1.25086	1.46095	0.846638	1.2644	0.372931
ACIAD1651	0.668017	0.8325	0.601379	NA	1.37224	0.626379	1.35	0.442328
ACIAD1652	0.742931	0.863362	0.807155	1.27603	1.41673	0.929224	1.42948	0.437672
ACIAD1653	0.434742	0.867672	0.617672	1.20888	1.19181	0.801293	1.36	0.535173
ACIAD1654	0.354224	0.834569	0.36569	1.20871	1.33146	0.884138	1.30923	0.358189
ACIAD1655	0.448793	0.814224	0.65431	1.32155	1.39827	0.862328	1.38095	0.405948
ACIAD1657	0.616552	0.808103	0.794052	1.25147	1.41396	0.779138	1.49733	0.427931
ACIAD1658	0.685172	0.851638	0.772327	1.32776	1.34956	0.869138	1.45026	0.4525
ACIAD1659	0.683103	0.793965	0.623362	1.21612	1.4506	0.731465	1.25371	0.472156
ACIAD1660	0.731035	0.897413	0.733017	1.34155	1.42095	0.874569	1.41009	0.440775
ACIAD1661	0.70638	0.88069	0.642931	NA	1.39793	0.778362	1.29207	0.405086
ACIAD1662	0.674741	0.882586	0.707069	1.21121	1.35793	0.73888	1.36241	0.458966
ACIAD1663	0.678362	0.803362	0.737414	1.35164	1.34465	0.841465	1.42741	0.428017
ACIAD1664	0.686465	0.920862	0.801897	1.35957	1.25474	0.853276	1.45526	0.448103
ACIAD1665	0.427758	NA	0.36319	1.01914	0.440862	0.737155	1.18276	0.228535
ACIAD1666	0.665258	0.860259	0.773189	1.26543	1.28923	0.821035	1.45853	0.365775
ACIAD1667	0.639827	0.85388	0.731293	1.30974	1.26896	0.794224	1.41112	0.430862
ACIAD1669	0.711724	0.890517	0.753793	1.30509	1.38603	0.827587	1.47707	0.408793
ACIAD1670	0.663707	0.803276	0.644483	1.11207	1.40655	0.761638	1.39854	0.366724
ACIAD1671	0.529138	0.686207	0.611552	1.09181	1.25164	0.822586	1.32793	0.240862
ACIAD1672	0.697155	0.714483	0.569483	1.18991	1.32336	0.67362	1.25388	0.411724
ACIAD1673	0.710517	0.856207	0.775086	1.38871	1.41052	0.960604	1.50457	0.412414
ACIAD1674	0.735949	0.861638	0.761897	1.29009	1.40034	0.86181	1.51862	0.409138
ACIAD1675	0.534482	0.863966	0.648276	1.23259	1.22319	0.809914	1.40914	0.436293
ACIAD1676	0.53612	0.875862	0.67681	1.30716	1.25638	0.834051	1.46112	0.399569
ACIAD1677	0.573449	0.781724	0.717328	1.21733	1.36922	0.781121	1.41216	0.460862
ACIAD1680	0.631207	0.845086	0.623965	1.26914	1.40043	0.817673	1.35707	0.426379
ACIAD1681	0.7175	0.86819	0.713966	1.13397	1.40258	0.764914	1.38784	0.484397
ACIAD1683	0.598621	0.760173	0.653103	1.33922	1.35664	0.801897	1.43992	0.387845
ACIAD1684	0.507759	0.728104	0.62431	1.36957	1.15974	0.789396	1.44267	0.387068
ACIAD1685	0.561034	0.830086	0.569828	NA	1.34224	0.743189	1.34103	0.413189
ACIAD1687	0.632931	0.859397	0.651724	1.2925	1.32112	0.768793	1.37689	0.49681
ACIAD1688	0.668103	0.838449	0.734138	1.24284	1.41871	0.786724	1.26474	0.477413
ACIAD1689	0.612241	0.883189	0.656896	1.22862	1.33913	0.742931	1.32594	0.510173
ACIAD1690	0.647845	0.7875	0.722931	1.35586	1.28931	0.804569	1.48543	0.416379
ACIAD1691	0.711982	0.774138	0.671897	NA	1.44224	0.799741	1.32854	0.414052
ACIAD1692	0.6975	0.739569	0.729051	1.38922	1.39707	0.841811	1.38104	0.39612
ACIAD1693	0.708276	0.832758	0.545604	1.17121	1.42681	0.778276	1.35216	0.447241
ACIAD1694	0.687845	0.853621	0.648965	1.26828	1.38672	0.740776	1.3825	0.455517
ACIAD1695	0.611724	0.859397	0.741982	1.32414	1.31784	0.825948	1.44293	0.33069
ACIAD1696	0.673879	0.797414	0.751552	1.43017	1.33854	0.852241	1.43707	0.377069
ACIAD1698	0.697155	0.802931	0.604569	NA	1.39034	0.771724	1.29707	0.407413
ACIAD1699	0.726811	0.937673	0.769482	1.37655	NA	0.979225	1.4369	0.39862
ACIAD1701	0.586121	0.781034	0.527155	NA	1.33776	0.751811	1.39871	0.376982
ACIAD1702	0.481121	0.820517	0.452069	1.18017	1.37871	0.713104	1.42733	0.396379
ACIAD1707	0.674482	0.861896	0.790173	1.37776	1.37922	0.851465	-0.021552	0.375086
ACIAD1708	0.686638	0.888104	0.762328	1.41405	1.39017	0.864224	1.06828	0.377414
ACIAD1709	0.633448	0.856379	0.771293	1.37974	1.38759	0.822327	1.41768	0.382414
ACIAD1710	0.64612	0.835431	0.786207	1.385	1.29336	0.81681	-0.045259	0.366293
ACIAD1711	0.667759	0.853707	0.625776	1.36819	1.36129	0.806207	-0.0142245	0.342414
ACIAD1712	0.4675	0.785431	0.69	1.33517	1.28595	0.76181	-0.0390515	0.332931
ACIAD1713	0.652931	0.805172	0.75681	1.46785	1.36086	0.898017	-0.0415515	0.379397
ACIAD1714	0.745086	0.725345	0.551121	1.18216	1.40189	0.710776	NA	0.433707
ACIAD1715	0.653879	0.737845	0.619569	1.38724	1.31129	0.747845	1.40112	0.441466
ACIAD1716	0.606552	0.801638	0.688879	1.37698	1.36138	0.80819	0.000345	0.367931
ACIAD1717	0.688793	0.812845	0.623362	NA	1.41319	0.682673	1.36587	0.391207
ACIAD1719	0.757845	0.703966	0.598793	1.28353	1.43483	0.831811	1.31095	0.463448
ACIAD1720	0.607328	0.816724	0.684138	1.35207	1.36759	0.802844	1.39095	0.391724
ACIAD1722	0.645949	0.873017	0.63569	1.12034	1.37552	0.737069	1.29354	0.407759
ACIAD1723	0.684138	0.858276	0.718966	1.40819	1.41922	0.883363	1.4475	0.386724
ACIAD1724	0.562241	0.811207	0.617672	1.38793	1.34034	0.848276	1.44974	0.378103
ACIAD1725	0.581724	0.8025	0.436207	1.12948	1.27008	0.736638	1.31043	0.458793
ACIAD1726	0.651207	0.904052	0.624655	1.12224	1.44	0.74681	1.33578	0.463793
ACIAD1727	0.428104	0.772414	0.636896	1.16026	1.32103	0.845518	1.3319	0.344741
ACIAD1728	0.441034	0.7925	0.465087	NA	1.2169	0.729914	1.34818	0.335
ACIAD1729	0.59431	0.869914	0.647414	NA	1.34672	0.763275	1.41491	0.396207
ACIAD1731	0.655604	0.761552	0.723362	NA	1.32698	0.828362	1.3844	0.426034
ACIAD1733	0.568621	0.883707	0.698534	1.26095	1.24879	0.850603	1.42457	0.405431
ACIAD1735	0.571551	0.8375	0.662327	1.33129	1.26758	0.827673	1.43707	0.404483
ACIAD1740	0.6975	0.83819	0.762242	1.26888	1.38275	0.854741	1.44449	0.373707
ACIAD1741	0.592414	0.785949	0.742155	1.21405	1.35543	0.851207	1.37612	0.396811
ACIAD1742	0.704569	1.00043	0.796207	1.36793	1.41034	0.91181	1.48301	0.411552
ACIAD1744	0.604742	-0.0319825	0.684138	1.3475	1.30586	0.837069	1.36025	0.380862
ACIAD1745	0.671551	-0.0206895	0.692586	NA	1.36845	0.692759	1.40319	0.426293
ACIAD1747	0.490258	0.722931	0.499397	NA	1.24147	0.719138	1.11854	0.242758
ACIAD1749	0.718793	0.886207	0.794655	1.43112	1.41776	0.920345	1.5287	0.448535
ACIAD1750	0.707069	0.882931	0.730776	1.44819	1.37681	0.942586	1.45138	0.407413
ACIAD1751	0.438879	0.801466	0.548621	1.25569	1.27492	0.80431	1.45087	0.400172
ACIAD1753	0.64931	0.844138	0.754741	1.27517	1.36629	0.96319	1.39707	0.41
ACIAD1754	0.611811	0.814311	0.736035	1.31129	1.40129	0.938966	1.4562	0.404913
ACIAD1755	0.428706	0.85431	0.631121	1.27181	1.27483	0.879914	1.46698	0.36
ACIAD1756	0.616724	0.886983	0.794741	1.31345	1.41759	0.918189	1.45974	0.426207
ACIAD1757	0.58319	0.862587	0.705	1.26319	1.32439	0.929655	1.42569	0.393535
ACIAD1758	0.618534	0.940689	0.8375	1.3394	1.41448	0.919569	1.51431	0.423104
ACIAD1759	0.580259	0.874138	0.461035	1.26595	1.36715	0.792414	1.38638	0.473879
ACIAD1760	0.44069	0.792931	0.704569	1.14086	1.29681	0.833362	1.31302	0.416121
ACIAD1761	0.393535	0.778362	0.618793	1.15681	1.29285	0.829225	1.35845	0.396811
ACIAD1762	0.715	0.833275	0.585689	1.23828	1.37087	0.735431	1.25543	0.432241
ACIAD1763	0.403794	0.813707	0.664483	1.22836	1.3419	0.854052	1.41422	0.438966
ACIAD1766	0.65	0.89	0.723707	1.22681	1.40931	0.827069	1.25888	0.378018
ACIAD1767	0.682586	0.833276	0.752758	1.2744	1.42724	0.856638	1.43388	0.427414
ACIAD1768	0.763965	0.809569	0.840689	1.18983	1.34664	0.929311	1.47233	0.406465
ACIAD1769	0.631207	0.925604	0.686983	NA	1.3425	0.798017	1.33862	0.393362
ACIAD1770	0.579138	0.849052	0.713449	1.28483	1.08526	0.816034	1.39051	0.415087
ACIAD1771	0.617069	0.765517	0.73612	1.3281	1.34811	0.841035	1.43311	0.418707
ACIAD1773	0.65181	0.863534	0.694138	NA	1.29336	0.795172	1.38457	0.413189
ACIAD1774	0.486293	0.834483	0.592758	1.40129	1.25138	0.857931	1.4488	0.384052
ACIAD1775	0.466035	0.832758	0.583707	1.36207	1.23276	0.850432	1.48897	0.406207
ACIAD1776	0.713707	0.861724	0.660776	NA	1.41319	0.821035	1.40345	0.375517
ACIAD1778	0.700604	0.869741	0.724569	1.44836	1.41561	0.919741	1.44715	0.428362
ACIAD1779	0.65681	0.873707	0.731466	1.39009	1.40535	0.866552	1.4625	0.4225
ACIAD1780	0.695948	0.815345	0.636466	NA	1.37078	0.811724	1.31966	0.399052
ACIAD1781	0.724569	0.886897	0.800258	1.35595	1.41922	0.872586	1.45026	0.431551
ACIAD1783	0.587844	1.02819	0.590862	NA	1.31474	0.725344	1.365	0.425172
ACIAD1784	0.52681	0.809138	0.626724	1.07879	1.38009	0.685258	1.46406	0.341552
ACIAD1789	0.552586	0.57931	0.617931	1.24647	1.41793	0.807673	1.41009	0.356121
ACIAD1796	0.675517	0.941465	0.733017	1.36233	1.41647	0.875862	1.52724	0.500603
ACIAD1798	0.705689	0.794224	0.641552	NA	1.37621	0.796552	1.31983	0.408535
ACIAD1799	0.483017	0.827931	0.635	1.28302	1.25069	0.836465	1.34526	0.448449
ACIAD1800	0.649052	0.902241	0.791466	1.22888	1.30482	0.85	1.46629	0.391811
ACIAD1801	0.456466	0.657931	0.645862	1.20259	1.21776	0.846811	1.34638	0.43
ACIAD1802	0.451035	0.814224	0.630948	1.19664	1.14992	0.840431	1.37819	0.3925
ACIAD1803	0.644827	0.874655	0.731983	1.33285	1.32207	0.821121	1.40336	0.452069
ACIAD1804	0.618965	0.810087	0.649655	NA	1.30215	0.804828	1.37896	0.402844
ACIAD1805	0.730431	0.819483	0.821552	1.21397	1.40009	0.915775	1.41552	0.464569
ACIAD1806	0.737845	0.863621	0.808706	1.24207	1.36259	0.921207	1.44965	0.482328
ACIAD1807	0.505776	0.834483	0.661293	1.18681	1.22775	0.855259	1.40992	0.411207
ACIAD1808	0.730259	0.844225	0.846724	1.26603	1.3681	0.874051	1.3644	0.41388
ACIAD1809	0.694397	0.877586	0.705086	NA	1.42535	0.818793	1.38689	0.447931
ACIAD1811	0.588707	0.929396	0.68819	NA	1.4025	0.844224	1.47311	0.414741
ACIAD1816	0.757069	0.91681	0.826121	1.34345	1.40966	0.949138	1.44664	0.427328
ACIAD1817	0.726811	0.937931	0.659052	NA	1.42518	0.81138	1.43112	0.457069
ACIAD1818	0.418793	0.47319	0.504569	1.35241	1.30681	0.743621	0.21862	0.389568
ACIAD1819	0.656121	0.849225	0.722586	1.27379	1.38569	0.841638	1.30207	0.439397
ACIAD1820	0.683103	0.839742	0.772155	1.3	1.42353	0.879656	1.34569	0.420862
ACIAD1821	0.674569	0.79069	0.778621	1.25147	1.30422	0.829741	1.39112	0.41431
ACIAD1824	0.602155	0.8775	0.625517	NA	1.35974	0.751207	1.36181	0.398103
ACIAD1825	0.502069	0.591121	0.6375	1.30716	1.45267	0.756293	1.36121	0.434052
ACIAD1826	0.68431	0.881293	0.699913	1.40836	1.42974	0.867069	1.52663	0.405086
ACIAD1827	0.72	0.90181	0.80819	1.31586	1.39181	0.924482	1.52509	0.451379
ACIAD1828	0.726811	0.850172	0.789914	1.31603	1.34086	0.912759	1.42586	0.449569
ACIAD1829	0.687931	0.902242	0.811983	1.29534	1.37543	0.892328	1.49181	0.403189
ACIAD1830	0.549311	0.704655	0.645775	1.16422	1.25396	0.851035	1.3475	0.24888
ACIAD1831	0.621379	0.855259	0.73112	1.23164	1.33854	0.856293	1.36207	0.477241
ACIAD1832	0.470689	NA	0.488448	1.2119	1.27103	0.674569	1.27974	NA
ACIAD1834	0.521466	0.878879	0.648621	NA	1.31888	0.838966	1.4044	0.448449
ACIAD1835	0.496551	0.787242	0.672155	1.15526	1.31448	0.820345	1.36492	0.484828
ACIAD1836	0.574914	0.829914	0.630086	NA	1.35724	0.793534	1.35689	0.380086
ACIAD1838	0.539311	0.88681	0.665862	NA	1.34026	0.795172	1.38483	0.443534
ACIAD1839	0.663276	0.85681	0.766552	1.29164	1.30914	0.852414	1.43354	0.395087
ACIAD1840	0.707241	0.902845	0.806724	1.35302	1.36069	0.897759	1.47578	0.403363
ACIAD1841	0.658535	0.931293	0.737328	1.33129	1.45147	0.882155	1.37784	0.468621
ACIAD1842	0.674396	0.720259	0.767413	1.3631	1.40535	0.856035	1.45724	0.434655
ACIAD1843	0.623275	1.06914	0.701293	1.28052	1.38974	0.820863	1.47043	0.5025
ACIAD1844	0.68681	0.856121	0.774828	1.3431	1.43905	0.887759	1.55819	0.451983
ACIAD1845	0.458017	0.8375	0.620949	1.27974	1.23638	0.868621	1.39431	0.449224
ACIAD1850	0.426465	0.746379	0.578017	1.24862	1.26405	0.817414	1.38146	0.422932
ACIAD1851	0.320949	0.61	0.557586	1.23879	1.43034	0.776896	1.38034	0.398879
ACIAD1852	0.739138	0.908448	0.799311	1.31181	1.42026	0.929052	1.51225	0.420173
ACIAD1853	0.443707	0.756293	0.649138	1.30853	1.24077	0.819396	1.3837	0.39569
ACIAD1854	0.442069	0.759741	0.643706	1.24672	1.22724	0.829397	1.27509	0.389569
ACIAD1855	0.379827	0.703534	0.529311	1.19405	1.235	0.773276	1.33681	0.436121
ACIAD1856	0.427069	0.736035	0.526983	1.21267	1.26052	0.799482	1.30604	0.428621
ACIAD1861	0.577241	0.746982	0.510086	1.25638	1.42275	0.854397	1.41353	0.447069
ACIAD1864	0.700518	0.913965	0.764914	1.33129	1.4169	0.830862	1.39233	0.463448
ACIAD1865	0.567759	0.878362	0.655344	1.31802	1.34638	0.779914	1.4575	0.432328
ACIAD1866	0.678103	0.858621	0.677242	1.29991	1.36518	0.703017	1.41578	0.420345
ACIAD1867	0.489569	0.923535	0.629656	1.23466	1.29716	0.846207	1.39586	0.431982
ACIAD1868	0.661724	0.835086	0.728275	1.33052	1.39009	0.746035	1.44819	0.463189
ACIAD1869	0.557156	0.971209	0.602328	1.31017	1.28371	0.807673	1.40233	0.457414
ACIAD1870	0.705259	0.899569	0.683276	1.39017	1.43534	0.838017	1.45094	0.445086
ACIAD1873	0.612328	0.789138	0.725086	1.26517	1.38146	0.854483	1.40482	0.4225
ACIAD1874	0.682069	0.823017	0.715517	1.2575	1.3544	0.837155	1.46897	0.388879
ACIAD1875	0.571465	0.875862	0.546293	1.13216	1.26147	0.718534	1.43673	0.433017
ACIAD1876	0.383535	0.679397	0.415863	1.04526	1.27957	0.66319	1.18863	0.449051
ACIAD1878	0.5275	0.888965	0.721724	1.24655	1.41077	0.873276	1.4762	0.419138
ACIAD1879	0.388707	0.707673	0.482069	1.11879	1.31233	0.74112	1.07698	0.435
ACIAD1880	0.445086	0.895259	0.660173	1.21819	NA	0.888707	1.42897	0.427328
ACIAD1881	0.616207	0.870173	0.727069	1.31491	1.39026	0.882759	1.45827	0.404914
ACIAD1882	0.525517	0.90431	0.594656	1.34302	1.40508	0.777413	1.40241	0.456896
ACIAD1883	0.645087	0.831724	0.763448	1.31164	1.37216	0.855689	1.4131	0.40862
ACIAD1884	0.656207	0.894569	0.762069	1.33069	1.37371	0.920604	1.43448	0.452155
ACIAD1885	0.673103	0.764052	0.747414	1.17914	1.3731	0.873189	1.18508	0.435
ACIAD1886	0.513103	0.755603	0.562931	1.23103	1.25819	0.742672	1.28232	0.416552
ACIAD1887	0.67819	0.894655	0.686207	1.26828	1.39353	0.800776	1.42535	0.466637
ACIAD1888	0.712328	0.900173	0.692759	1.25802	1.36914	0.824137	1.45853	0.448449
ACIAD1889	0.405259	0.802673	0.527931	1.26629	1.26836	0.821035	1.36199	0.437931
ACIAD1890	0.554224	0.594396	0.374655	1.14086	1.45758	0.647931	1.23431	0.333103
ACIAD1896	0.443707	0.702069	0.565431	1.05733	1.15216	0.584655	1.3375	0.309397
ACIAD1897	0.564742	0.784138	0.630776	1.27879	1.33837	0.759656	1.27543	0.394051
ACIAD1899	0.682673	0.849483	0.711552	1.42362	1.44259	0.91112	1.43224	0.423706
ACIAD1900	0.569742	0.841724	0.586552	1.34224	1.33492	0.840517	1.41233	0.410087
ACIAD1901	0.501896	0.778448	0.614224	1.36681	1.33689	0.891637	1.37837	0.420345
ACIAD1902	0.682327	0.785	0.775517	1.45595	1.47578	0.907586	1.43948	0.430345
ACIAD1903	0.629051	0.726811	0.710862	1.28181	1.36854	0.851983	1.39732	0.380603
ACIAD1905	0.515862	0.770258	0.609827	1.28112	1.31957	0.826465	1.37776	0.368621
ACIAD1906	0.44431	0.762845	0.625603	1.26336	1.30983	0.878362	1.37276	0.358621
ACIAD1907	0.678018	0.887242	0.771293	1.36905	1.4206	0.882241	1.47388	0.45069
ACIAD1909	0.517069	0.856207	0.480862	NA	1.21396	0.695345	1.26836	0.425
ACIAD1910	0.650173	0.838534	0.749569	1.33259	1.42707	0.917586	1.47578	0.379224
ACIAD1911	0.662155	0.811121	0.781207	1.34509	1.37078	0.867155	1.46189	0.401207
ACIAD1913	0.640345	0.858793	0.689828	1.33733	1.39837	0.870603	1.45879	0.40431
ACIAD1914	0.639052	0.857587	0.743707	1.28155	1.35138	0.834827	1.36844	0.431983
ACIAD1915	0.644138	0.879138	0.656466	1.29164	1.41732	0.847328	1.47517	0.427758
ACIAD1916	0.635258	0.871466	0.678362	1.32328	1.40552	0.87112	1.42457	0.437673
ACIAD1917	0.63681	0.813966	0.678535	1.35862	1.4144	0.846638	1.3775	0.422931
ACIAD1919	0.428017	0.810345	0.689224	1.15672	1.45198	0.815863	1.50931	0.442673
ACIAD1921	0.542327	0.747328	0.620949	1.44698	1.31052	0.829483	1.47388	0.4125
ACIAD1923	0.680517	0.697414	0.554224	1.23284	1.4425	0.775258	1.25578	0.492069
ACIAD1924	0.737931	0.875173	0.632931	1.30285	1.3956	0.742328	1.35086	0.3925
ACIAD1929	0.717414	0.923362	0.783448	1.39457	NA	0.890086	1.51716	0.392759
ACIAD1930	0.518276	0.980086	0.614052	1.30474	1.33215	0.883535	1.43138	0.417414
ACIAD1931	0.635603	0.833793	0.597328	1.28362	1.36043	0.770173	1.33422	0.43819
ACIAD1933	0.628362	0.802673	0.7775	1.3069	1.4344	0.856638	1.42707	0.434483
ACIAD1934	0.490431	0.836294	0.526896	1.27957	1.24957	0.68362	1.39491	0.460172
ACIAD1935	0.483448	0.784138	0.608707	1.2856	1.26086	0.780344	1.36914	0.478448
ACIAD1936	0.722241	0.833103	0.792586	1.28862	1.39939	0.871379	1.43345	0.319569
ACIAD1937	0.615862	0.939482	0.728104	1.35328	1.3906	0.807931	1.46362	0.458448
ACIAD1938	0.715259	0.914569	0.821207	1.34698	1.43457	0.85931	1.47026	0.42069
ACIAD1939	0.724224	0.865862	0.681379	1.28112	1.42095	0.793449	1.38862	0.463448
ACIAD1940	0.639397	0.904052	0.779138	1.31621	1.38293	0.943017	1.48267	0.414311
ACIAD1941	0.7	0.903448	0.747414	1.27724	1.43155	0.801638	1.45552	0.490517
ACIAD1943	0.409913	0.636552	0.505345	1.06285	1.27836	0.6225	1.25673	0.314138
ACIAD1948	0.495258	0.866724	NA	1.21621	1.51293	0.712586	1.26974	0.489569
ACIAD1950	0.648706	0.918879	0.753275	1.32853	1.36233	0.883965	1.45612	0.426034
ACIAD1951	0.0017245	0.781293	NA	1.17078	NA	0.691465	NA	0.288448
ACIAD1952	0.714569	0.752242	0.66	1.18474	1.47095	0.751379	1.30698	0.474914
ACIAD1953	0.469483	0.727328	0.622587	1.14785	1.33173	0.821982	1.34009	0.430431
ACIAD1954	0.718103	0.927673	0.768707	1.33207	1.40353	0.952587	1.51862	0.442069
ACIAD1955	0.661896	0.77638	0.656121	1.18724	1.46526	0.721207	1.24716	0.455172
ACIAD1956	0.646034	0.83	0.677586	1.29043	1.46345	0.785345	1.23508	NA
ACIAD1958	0.719827	0.762069	0.73888	1.27371	1.46965	0.816551	1.29302	0.445173
ACIAD1959	0.727328	0.757931	0.811465	1.10819	1.45	0.912414	1.36612	0.471983
ACIAD1960	0.65181	0.878448	0.760776	1.34328	1.36552	0.891293	1.43104	0.433966
ACIAD1961	0.663362	0.777414	0.769655	1.2981	1.355	0.864138	1.47405	0.429656
ACIAD1962	0.481982	0.719224	0.57819	1.27698	1.26578	0.847414	1.36069	0.366206
ACIAD1963	0.542931	0.824741	0.610603	1.3	1.41525	0.827845	1.36475	0.424397
ACIAD1964	0.736294	0.815086	0.806897	1.29853	1.43638	0.92181	1.47578	0.445345
ACIAD1966	0.694742	0.778103	0.8025	1.21216	1.41396	0.89181	1.37905	0.433448
ACIAD1967	0.616638	0.90112	0.708534	1.3669	1.37983	0.822155	1.3881	0.48138
ACIAD1968	0.517155	0.69638	0.595	1.20681	1.2225	0.716465	1.27586	0.406293
ACIAD1971	0.450345	0.787328	0.524655	1.17517	1.24414	0.75819	1.39241	0.418621
ACIAD1973	0.446379	0.840603	0.605518	1.19319	1.30552	0.822241	1.44656	0.413362
ACIAD1974	0.637672	0.861035	0.794052	1.16431	1.36819	0.834138	1.345	0.389914
ACIAD1975	0.71138	0.89931	0.771896	1.32586	1.42922	0.920345	1.54655	0.436034
ACIAD1976	0.667242	0.902069	0.765258	1.35638	1.41586	0.787155	1.44517	0.422673
ACIAD1977	0.535345	0.859655	0.727931	1.34776	1.34801	0.9625	1.47845	0.326207
ACIAD1978	0.617155	0.829138	0.671034	1.31621	NA	0.88612	1.38535	0.388966
ACIAD1979	0.67819	0.893189	0.810775	1.33017	1.36845	0.966379	1.50077	0.412586
ACIAD1980	0.414052	0.855086	0.587155	1.13034	NA	0.784914	1.16241	0.325862
ACIAD1981	0.482673	0.825517	0.595776	1.2569	1.27982	0.766207	1.2387	0.422758
ACIAD1982	0.692155	0.89112	0.650258	1.23181	1.43871	0.75931	1.37405	0.448276
ACIAD1983	0.485603	NA	0.566551	1.14966	1.2519	0.677068	1.26543	0.416121
ACIAD1984	0.52431	0.859655	0.810258	1.32397	1.47199	0.93	1.44474	0.48681
ACIAD1985	0.700086	0.898017	0.78	1.34819	1.4281	0.893017	1.49422	0.4775
ACIAD1986	0.57	0.695086	0.648706	1.27	1.3719	0.722155	1.47595	0.404483
ACIAD1987	0.669311	0.887155	0.758448	1.37147	1.39957	0.890173	1.35801	0.400086
ACIAD1988	0.7175	0.811552	0.603966	1.25647	1.35672	0.691983	1.30983	0.411121
ACIAD1990	0.519569	0.738276	0.652672	1.23483	1.23741	0.820172	1.415	0.433534
ACIAD1992	0.425258	0.800517	0.589224	1.3531	1.21508	0.778448	1.39353	0.364569
ACIAD1993	0.498449	0.747845	0.59931	1.1531	1.21905	0.642845	1.17854	0.410948
ACIAD1995	0.030517	0.771638	-0.004138	1.43241	0.0231035	0.712414	1.40845	0.416552
ACIAD1997	0.453448	0.856465	0.679741	1.21138	1.36285	0.830518	1.49534	0.409828
ACIAD1998	0.65	0.811983	0.522672	1.23647	1.39854	0.734569	1.26768	0.418707
ACIAD2004	0.662069	0.921121	0.815172	1.33905	1.42827	0.855344	1.53784	0.455518
ACIAD2005	0.587586	0.8525	0.626552	1.24802	1.43241	0.734827	1.51232	0.418017
ACIAD2006	0.607759	0.840518	0.639311	1.27836	1.425	0.863448	1.36612	0.428275
ACIAD2007	0.687759	0.658448	0.607586	1.12	1.38871	0.67069	1.16776	0.412758
ACIAD2008	0.508621	0.728793	0.617155	1.29698	1.29215	0.742241	1.27836	0.392931
ACIAD2009	0.653965	0.936036	0.6375	1.24259	1.44948	0.885173	1.37664	0.427931
ACIAD2010	NA	0.679138	NA	1.01828	1.15681	0.73431	1.30086	0.390948
ACIAD2011	0.757413	0.830431	0.680689	1.33664	1.33655	0.812414	1.20371	0.414741
ACIAD2012	0.517242	0.826638	0.490949	1.22336	1.25232	0.698449	1.38802	0.43319
ACIAD2013	0.531983	0.847414	0.654655	1.22121	1.27405	0.819569	1.39862	0.398535
ACIAD2014	0.47681	0.808448	0.650949	1.25698	1.26181	0.784397	1.40586	0.421207
ACIAD2015	0.564655	0.895172	0.530862	1.2544	1.43768	0.823879	1.48009	0.50069
ACIAD2016	0.667327	0.835518	0.797844	1.27578	1.38715	0.901466	1.4544	0.401983
ACIAD2017	0.55	0.749656	0.570776	1.08819	1.23836	0.762242	1.3781	0.440949
ACIAD2018	0.356638	0.697673	0.056121	1.24836	0.894569	0.651379	1.19267	0.417241
ACIAD2019	0.594827	0.708276	0.66112	1.17474	1.38233	0.750517	1.20345	0.367673
ACIAD2021	0.550862	0.869138	0.744569	1.29603	1.38224	0.866465	1.43845	0.398707
ACIAD2022	0.480689	0.772845	0.561638	1.2475	1.28086	0.747414	1.23638	0.419569
ACIAD2023	0.639311	0.853707	0.728793	1.30026	1.37051	0.903448	1.43638	0.432672
ACIAD2024	0.544224	0.912327	0.692931	1.19276	NA	0.837069	1.43733	0.399224
ACIAD2026	0.64	0.877069	0.628879	1.32922	1.36025	0.769741	1.40931	0.409138
ACIAD2027	0.313966	0.743276	0.602069	1.23741	0.591121	0.938966	1.4725	0.347931
ACIAD2031	0.626207	0.916897	0.77569	1.36784	1.48259	0.926638	1.61966	0.453362
ACIAD2032	0.60388	0.882672	0.588793	1.2881	1.43758	0.813017	1.40854	0.415172
ACIAD2034	0.655776	0.981639	0.735862	1.32	1.41552	0.829569	1.44483	0.428707
ACIAD2040	0.661466	0.852241	0.533189	1.25095	1.45301	0.836379	1.39612	0.425345
ACIAD2041	0.723362	0.886293	0.732931	1.4069	1.36578	0.896638	1.46776	0.355345
ACIAD2042	0.699914	0.875431	0.798965	1.20914	1.32991	0.904311	1.43543	0.393448
ACIAD2043	0.645776	0.70638	0.688793	1.17198	1.37879	0.8325	1.32207	0.426207
ACIAD2048	0.712328	0.775	0.620431	1.27172	1.41922	0.841207	1.36129	0.470862
ACIAD2049	0.665776	0.836724	0.546983	1.21759	1.40276	0.783621	1.1919	0.398965
ACIAD2052	0.587586	0.831638	0.721552	1.1331	1.08699	0.824828	1.21715	0.413707
ACIAD2053	0.620173	0.830604	0.603104	1.20845	1.37052	0.775259	1.36594	0.465689
ACIAD2054	0.443879	0.811983	0.659052	1.13914	1.28767	0.820172	1.43405	0.421897
ACIAD2056	0.744741	0.849483	0.65569	1.32629	1.3925	0.820345	1.37603	0.549741
ACIAD2058	0.610689	0.785604	0.786293	1.20552	1.34017	0.842241	1.36492	0.41319
ACIAD2059	0.359052	0.756207	0.682414	1.14664	1.29198	0.872413	1.36423	0.354741
ACIAD2062	0.540258	0.889569	0.699396	1.37966	1.33896	0.922586	1.45311	0.358103
ACIAD2064	0.710604	0.705518	0.762759	1.15888	1.36991	0.889138	1.3744	0.42681
ACIAD2065	0.718621	0.729051	0.852845	1.29509	1.4469	0.911896	1.49336	0.44069
ACIAD2066	0.434569	0.555517	0.633965	1.17043	1.36379	0.734224	0.249396	0.357156
ACIAD2068	0.556293	0.8025	0.815948	1.24224	1.4062	0.923793	1.30879	0.377931
ACIAD2069	0.361121	0.773965	0.67069	1.16767	1.27259	0.885603	1.32448	0.352069
ACIAD2070	0.391379	0.727587	0.680517	1.02138	0.0635345	0.767931	1.22862	0.325172
ACIAD2071	0.603621	0.566724	0.594656	1.10948	1.32112	0.699828	1.33784	0.446379
ACIAD2072	0.54362	0.674914	0.505776	1.18164	1.3381	0.733104	1.22698	0.3325
ACIAD2074	0.445	0.895948	0.701811	1.25017	1.41414	0.891983	1.57664	0.508535
ACIAD2078	0.356983	0.830862	0.680862	1.40569	1.23517	0.849137	1.37526	0.383793
ACIAD2079	0.300517	NA	0.421725	1.10095	0.0351725	0.528276	1.01776	0.312673
ACIAD2080	0.579483	0.849655	0.645862	1.26767	1.32604	0.793017	1.39577	0.539741
ACIAD2082	0.53	0.777759	0.521034	1.18664	1.30164	0.689914	1.3963	0.476724
ACIAD2083	0.52681	0.85319	0.605517	1.25767	1.37974	0.735173	1.36492	0.455
ACIAD2084	0.564655	0.778103	0.005517	1.24509	1.35163	0.753621	1.39061	0.455776
ACIAD2085	0.427673	0.79181	0.648104	1.3969	1.25552	0.832587	1.40785	0.415431
ACIAD2087	0.16431	0.68138	0.198879	1.11293	1.22603	0.863534	1.16121	0.381207
ACIAD2088	0.536293	0.0284485	0.574742	1.32914	1.38146	0.805	1.38026	0.444225
ACIAD2090	0.493362	0.851379	0.687844	1.28207	1.22638	0.89112	1.38129	0.439655
ACIAD2091	0.366293	0.729137	0.686983	1.06871	1.21974	0.884656	1.33543	0.394396
ACIAD2092	0.638707	0.888706	0.766638	1.32457	1.39647	0.880949	1.5519	0.489052
ACIAD2094	0.478276	0.772759	0.619914	1.09552	1.21681	0.796034	1.32069	0.36
ACIAD2096	0.728621	0.869483	0.695087	1.36853	1.4831	0.839052	1.56258	0.506207
ACIAD2097	0.638879	0.890776	0.795862	1.31388	1.3944	0.905173	1.51431	0.428276
ACIAD2098	0.575862	0.804482	0.664138	1.30828	1.26534	0.870345	1.4587	0.413793
ACIAD2099	0.570259	0.859742	0.687327	1.3175	1.39155	0.833534	1.47526	0.441034
ACIAD2100	0.459138	0.841379	0.557327	1.27215	1.28923	0.769311	1.39939	0.458793
ACIAD2101	0.712673	0.829052	0.717586	1.3531	1.41767	0.847414	1.45	0.493449
ACIAD2102	0.444914	0.822156	0.597069	1.38241	1.27862	0.803879	1.46431	0.404655
ACIAD2103	0.433879	0.734224	0.62569	1.39345	1.24422	0.852155	1.36578	0.407155
ACIAD2104	0.660258	0.908018	0.826811	1.35707	1.34612	0.893362	1.46388	0.434052
ACIAD2105	0.438276	0.819225	0.601552	1.21483	1.23431	0.849224	1.40431	0.456638
ACIAD2106	0.478448	0.80819	0.665948	1.29957	1.24293	0.885949	1.42172	0.465948
ACIAD2110	0.678018	1.0069	0.744051	1.32155	NA	0.826811	1.37595	0.425517
ACIAD2111	0.63431	0.760517	0.820776	1.26534	1.40983	0.857931	1.43163	0.440345
ACIAD2114	0.608448	0.685259	0.73	1.3056	1.4156	0.862758	1.485	0.383621
ACIAD2116	0.717414	0.905775	0.704569	1.34362	1.46	0.865948	1.48733	0.496897
ACIAD2117	0.661896	0.874051	0.765776	1.28035	1.38233	0.90569	1.39241	0.402155
ACIAD2118	0.642672	0.877328	0.811207	1.30716	1.35448	0.918879	1.41638	0.425
ACIAD2120	0.708362	0.855	0.793879	1.24638	1.37129	0.903018	1.42104	0.377241
ACIAD2122	0.684052	0.924138	0.812069	1.34043	1.40104	0.982845	1.46293	0.437845
ACIAD2123	0.696983	0.922069	0.785258	1.30888	1.40638	0.914052	1.51879	0.425604
ACIAD2124	0.436121	0.606638	0.674311	1.31112	1.3606	0.764656	0.253879	0.419741
ACIAD2125	0.457414	0.77319	0.614568	1.23069	1.22293	0.78681	1.41819	0.273189
ACIAD2126	0.455862	0.795862	0.647759	1.24069	1.29991	0.832069	1.45543	0.369052
ACIAD2129	0.590431	0.872242	0.614224	1.30862	1.38491	0.813793	1.5475	0.452931
ACIAD2132	0.410172	0.854827	0.657586	1.27034	1.34621	0.831897	1.51147	0.422932
ACIAD2137	0.686207	0.861724	0.741207	1.31362	1.41112	0.861638	1.3875	0.447155
ACIAD2140	0.614138	0.903621	0.816638	1.33733	1.43509	0.897069	1.48259	0.46819
ACIAD2142	0.381466	0.755345	0.673621	1.23629	1.31044	0.885517	1.51569	0.357413
ACIAD2144	0.747587	0.862931	0.602414	1.30026	1.41069	0.821897	1.41026	0.430431
ACIAD2145	0.626552	0.858793	0.801638	1.31043	1.35095	0.862931	1.51638	0.367845
ACIAD2146	0.529138	0.778879	0.71819	1.1644	1.35138	0.791121	1.42862	0.354914
ACIAD2148	0.658965	0.898621	0.815431	1.28336	1.41362	0.926897	1.51259	0.384483
ACIAD2149	0.517586	0.846465	0.684569	1.27052	1.27569	0.868104	1.45405	0.423448
ACIAD2157	0.561897	0.813966	0.725776	1.16345	1.34017	0.884655	1.48017	0.351724
ACIAD2158	0.37569	0.819742	0.654138	1.19336	1.24371	0.800258	1.41888	0.360949
ACIAD2164	0.577241	0.712931	0.793276	1.16922	1.29879	0.810086	1.42406	0.376034
ACIAD2166	0.62569	0.7975	0.684052	1.29534	1.33699	0.831551	1.4325	0.388879
ACIAD2168	0.620345	0.844052	0.71362	1.2944	1.38482	0.864742	1.3975	0.41638
ACIAD2169	0.414138	0.72362	0.696551	1.12681	1.27086	0.808449	1.44552	0.395603
ACIAD2170	0.671897	0.841465	0.709827	1.30198	1.37103	0.81138	1.46017	0.393362
ACIAD2173	0.628018	0.862758	0.670086	1.32319	1.38689	0.845086	1.4662	0.427759
ACIAD2174	0.714569	0.839138	0.790173	1.24681	1.43172	0.915431	1.40448	0.451638
ACIAD2175	0.471465	0.798017	0.655344	1.19336	1.25543	0.87319	1.35793	0.395087
ACIAD2176	0.458276	0.609655	0.608276	1.2531	1.32716	0.701552	0.24112	0.376724
ACIAD2177	NA	NA	NA	1.20965	NA	NA	1.355	0.554311
ACIAD2179	0.399914	0.739397	0.693621	1.13966	1.25215	0.77638	1.42112	0.344137
ACIAD2180	0.662327	0.863448	0.799052	1.15776	1.41276	0.910948	1.52327	0.396552
ACIAD2181	0.528535	0.693276	0.500086	1.14595	1.29215	0.654569	1.23923	0.365086
ACIAD2183	0.36888	0.827155	0.658276	1.09741	1.29604	0.806983	1.4225	0.376466
ACIAD2185	0.719656	0.853104	0.770344	1.42681	1.30991	0.884741	1.45182	0.405948
ACIAD2188	0.65931	0.852845	0.71319	1.25647	1.40224	0.886466	1.3269	0.432758
ACIAD2191	NA	NA	NA	1.23759	1.25758	NA	NA	0.393966
ACIAD2192	0.523621	0.752845	0.683707	1.14698	1.24233	0.82431	1.29242	0.425517
ACIAD2199	0.547413	0.767931	0.718362	1.07465	1.40095	0.828879	1.46827	0.390172
ACIAD2200	0.472759	0.832759	0.642242	1.22224	1.29276	0.775949	1.40767	0.401465
ACIAD2201	0.733879	0.716035	0.806207	1.28457	1.43267	0.845776	1.44793	0.469052
ACIAD2202	0.436897	0.496121	0.536293	1.27422	1.435	0.75388	1.31078	0.380603
ACIAD2203	0.565431	0.719051	0.606552	1.19552	1.45431	0.783276	1.33215	0.332327
ACIAD2204	0.459913	0.715086	0.651293	1.22862	1.22206	0.833017	1.42353	0.398189
ACIAD2205	0.456811	0.898362	0.651207	1.36086	1.31147	0.83138	1.35956	0.423362
ACIAD2207	0.198621	0.253362	0.465604	0.874827	0.055345	0.532242	0.987931	0.285
ACIAD2208	0.64069	0.843275	0.765517	1.17233	1.23965	0.909914	1.41922	0.381897
ACIAD2209	0.532845	0.852414	0.60181	1.23647	1.35482	0.822758	1.35448	0.469741
ACIAD2210	0.480603	0.788189	0.674828	1.26052	0.896032	0.840948	1.34716	0.384483
ACIAD2212	0.5475	0.795087	0.471638	1.10664	1.30043	0.68	1.3075	0.331983
ACIAD2213	0.401465	0.765259	0.581897	1.22155	1.2731	0.714483	1.14526	0.338189
ACIAD2214	0.303362	0.645862	0.506379	1.23353	1.28267	0.754483	1.42267	0.409655
ACIAD2218	0.635517	0.852069	0.715259	1.19198	1.37387	0.852845	1.36664	0.389483
ACIAD2219	0.539655	0.803449	0.656724	1.29888	1.26663	0.788017	1.39707	0.441207
ACIAD2220	0.493534	0.729397	0.742155	1.20853	1.24992	0.733276	1.2387	0.364052
ACIAD2221	0.57431	NA	0.660345	1.4	1.39586	0.800517	1.35733	0.443018
ACIAD2224	0.58319	0.816465	0.587758	1.25284	1.25	0.754051	1.35577	0.401035
ACIAD2225	0.589655	0.867845	0.710172	1.24733	1.42172	0.829569	1.4044	0.481293
ACIAD2226	0.55181	0.829225	0.538879	1.24595	1.29828	0.789569	1.34552	0.424741
ACIAD2229	0.431293	0.723621	0.506035	1.27302	1.25509	0.744051	1.44069	0.336724
ACIAD2234	0.456207	0.786724	0.678448	1.40397	1.30957	0.829828	1.39371	0.441293
ACIAD2235	0.558276	0.893448	0.780862	1.22	1.39871	0.809052	1.42284	0.414397
ACIAD2236	0.384827	0.775862	0.027241	1.10612	1.21423	0.7725	1.2656	0.40431
ACIAD2239	0.621035	0.852069	0.849742	1.26457	1.32293	0.920775	1.4231	0.415776
ACIAD2240	0.694655	0.740948	0.782931	1.34672	NA	0.892242	1.41569	0.421207
ACIAD2241	0.666724	0.887586	0.716897	1.10535	1.37233	0.77388	1.37173	0.454483
ACIAD2242	0.642586	0.836552	0.767155	1.28319	1.37931	0.870344	1.35983	0.394655
ACIAD2243	NA	0.787759	NA	NA	NA	NA	0.741896	0.577586
ACIAD2245	0.621896	0.875776	0.794311	1.23957	1.41172	0.966121	1.41664	0.466207
ACIAD2246	0.618965	0.841638	0.664138	1.26621	1.43724	0.880517	1.39543	0.408621
ACIAD2247	0.524828	0.869051	0.63681	1.25241	1.38362	0.788189	1.38095	0.441034
ACIAD2248	0.62431	0.882242	0.556465	1.30241	1.34888	0.772413	1.39629	0.380172
ACIAD2249	0.633793	0.862155	0.758793	1.28121	1.36647	0.863707	1.4181	0.406552
ACIAD2250	0.620086	0.842241	0.632069	1.33569	1.41862	0.872758	1.43337	0.372242
ACIAD2251	0.524914	1.00629	0.743362	1.21121	1.38518	0.835518	1.42362	0.39862
ACIAD2252	0.639827	0.853104	0.815517	1.25991	1.41448	0.940517	1.41759	0.425517
ACIAD2254	0.679828	0.899828	0.777242	1.20103	1.41724	0.917759	1.49172	0.388448
ACIAD2256	0.41138	0.970518	0.83	1.16655	1.43423	0.829483	1.46095	0.422155
ACIAD2257	0.545603	0.820345	0.610949	1.24655	1.29397	0.824224	1.27337	0.444655
ACIAD2259	0.481982	0.826121	0.661379	1.21957	1.28991	0.916551	1.38922	0.398707
ACIAD2260	0.606896	0.826811	0.774397	1.20793	1.34725	0.921724	1.38233	0.42431
ACIAD2261	0.561207	0.758017	0.689741	1.21853	0.747242	0.808535	1.35784	0.446638
ACIAD2262	0.344052	0.713276	0.658276	1.20017	1.31905	0.834051	1.39051	0.36819
ACIAD2263	0.53181	0.780173	0.689742	0.933879	1.32431	0.717844	1.31405	0.330862
ACIAD2264	0.630517	0.868448	0.715345	1.35319	1.39491	0.891983	1.40595	0.408276
ACIAD2265	0.572758	1.02483	0.655086	1.17957	1.20112	0.68638	1.30716	0.542069
ACIAD2266	0.617155	0.912672	0.593017	1.19345	1.42172	0.7725	1.49354	0.391293
ACIAD2267	0.422758	0.853793	0.607759	1.30681	1.32414	0.791638	1.48534	0.408362
ACIAD2271	0.525775	0.808707	0.658535	1.36931	1.33526	0.903276	1.46629	0.455172
ACIAD2272	0.64888	0.864397	0.759138	1.35724	NA	0.850862	1.46897	0.379569
ACIAD2274	NA	0.845086	0.477414	1.31172	NA	0.753362	1.41397	0.41388
ACIAD2275	NA	0.509224	0.585689	0.163018	0.240949	0.711983	1.27655	0.313966
ACIAD2277	0.561983	0.86319	0.6225	1.14957	1.43845	0.737414	1.21621	0.437327
ACIAD2278	0.64612	0.826551	0.616121	1.01879	1.38112	0.781896	1.31181	0.435949
ACIAD2280	0.456207	0.644741	0.434827	1.17974	1.27155	0.654052	1.18216	0.398793
ACIAD2281	0.38612	0.680862	0.662242	1.05483	1.33336	0.811638	1.47776	0.401983
ACIAD2282	0.549224	0.691466	0.641034	1.32147	1.26741	0.84819	1.37198	0.38069
ACIAD2283	0.48	0.760086	0.637759	1.35776	1.31069	0.81638	1.39836	0.408707
ACIAD2284	0.232931	0.721724	0.663793	1.14181	1.28672	0.841638	1.24811	0.377931
ACIAD2286	0.598793	0.730517	0.778965	1.18569	1.38742	0.853362	1.46517	0.45
ACIAD2287	0.658362	0.646207	0.715431	1.01733	1.33913	0.728275	1.26578	0.223966
ACIAD2291	0.448362	0.902672	0.606896	1.39198	1.31492	0.896379	1.49035	0.409655
ACIAD2292	0.636724	0.837587	0.766207	1.28345	1.42396	0.88069	1.49259	0.469052
ACIAD2293	0.664052	0.942241	0.614827	1.16552	1.35268	0.803276	1.36742	0.45112
ACIAD2294	0.714655	0.830862	0.744827	1.35491	1.42078	0.819828	1.37129	0.450345
ACIAD2295	0.729914	0.904483	0.809396	1.37707	1.41121	0.910086	1.46095	0.465948
ACIAD2298	0.647069	0.907241	0.770603	1.21922	1.4188	0.905517	1.47026	0.435086
ACIAD2299	0.666207	0.87888	0.744138	1.22362	1.44526	0.911293	1.40991	0.436294
ACIAD2301	0.603793	0.747328	0.764138	1.19129	1.43276	0.849742	1.46406	0.445345
ACIAD2302	0.293104	0.682241	0.621724	1.16	1.34595	0.783362	1.40749	0.410431
ACIAD2303	0.583103	0.793189	0.784914	1.22172	1.4088	0.887155	1.51172	0.445345
ACIAD2305	0.654052	0.770603	0.721638	1.33414	1.3544	0.855603	1.35888	0.429482
ACIAD2306	0.59181	0.820431	0.699483	1.19543	1.32621	0.846207	1.39733	0.429482
ACIAD2307	0.468189	0.732241	0.606638	1.19086	1.26259	0.796638	1.44328	0.416207
ACIAD2309	0.297241	0.719828	0.577241	1.1044	NA	0.84181	1.4444	0.413448
ACIAD2310	0.665087	0.825948	0.676983	1.40181	1.34112	0.754224	1.36776	0.379827
ACIAD2312	0.378449	0.699828	0.644311	1.04526	1.26534	0.7975	1.23931	0.359569
ACIAD2315	0.6375	0.765	0.775517	1.22345	1.44724	0.90138	1.36526	0.448103
ACIAD2316	0.663448	0.811379	0.602414	1.10853	1.34922	0.757759	1.27811	0.417586
ACIAD2317	0.526293	0.741466	0.717328	1.1844	1.35862	0.833534	1.37992	0.460259
ACIAD2318	0.028793	0.831811	0.492845	1.15457	1.19552	0.769224	1.31707	0.401896
ACIAD2319	0.469138	0.808018	0.464569	1.32698	1.26483	0.723707	1.18009	0.307069
ACIAD2320	0.6275	0.830689	0.692845	1.2625	1.39345	0.836552	1.43474	0.419138
ACIAD2325	0.528448	0.774138	0.541552	1.20922	1.23785	0.706206	1.25991	0.397672
ACIAD2327	0.667414	0.829655	0.800345	1.22328	1.31078	0.81819	1.39983	0.399224
ACIAD2328	0.660258	0.823276	0.715431	1.16009	1.40396	0.850776	1.44121	0.398965
ACIAD2329	0.610172	0.735172	0.632328	1.18233	1.28095	0.805431	1.31285	0.350431
ACIAD2330	0.435432	0.656551	0.467069	1.16862	1.27172	0.683103	1.23396	0.423104
ACIAD2331	0.713276	0.85819	0.66112	1.36103	1.42034	0.780258	1.38888	0.442758
ACIAD2334	0.519224	1.01241	0.621982	1.29345	1.31966	0.83362	1.46147	0.443276
ACIAD2335	-0.0038795	0.624828	-0.01181	1.13078	1.00354	0.709051	1.24474	0.39569
ACIAD2336	0.571551	0.788189	0.53612	1.02802	1.31302	0.726035	1.21087	0.250431
ACIAD2338	0.424225	0.716811	0.545517	1.12207	1.20862	0.684655	1.21225	0.381725
ACIAD2340	0.696035	0.806724	0.719396	1.39897	1.38155	0.914828	1.48759	0.397845
ACIAD2342	0.280604	0.722328	0.475431	1.07836	1.27646	0.776034	1.31819	0.394138
ACIAD2344	0.673965	0.978708	0.695087	1.32526	NA	0.880086	1.45138	0.438018
ACIAD2345	0.46112	0.686897	0.644311	1.01078	1.27784	0.798621	1.27621	0.400087
ACIAD2346	0.61112	NA	0.0110345	1.38121	0.889569	0.749483	1.3038	0.642845
ACIAD2349	NA	0.893018	0.789828	1.53233	1.27672	0.844742	1.41578	0.472586
ACIAD2351	0.478534	0.673362	0.672759	1.07414	0.952155	0.837241	1.34061	0.409224
ACIAD2352	0.523448	0.784914	0.584569	1.26164	0.996464	0.84431	1.3112	0.390862
ACIAD2353	0.602759	0.837931	0.762413	1.19362	0.52319	0.805948	1.4244	0.4175
ACIAD2354	0.633707	0.80681	0.608017	1.3525	1.28621	0.776638	1.30741	0.413621
ACIAD2355	0.390172	0.814482	0.647155	1.3881	1.32	0.867931	1.43104	0.412069
ACIAD2356	0.46612	0.680172	0.642069	1.3019	1.2	0.780258	1.31397	0.389569
ACIAD2358	0.492327	0.845518	0.669741	1.28302	1.36241	0.947672	1.50819	0.39319
ACIAD2359	0.6525	0.862845	0.786379	1.30871	1.40768	0.904569	1.46431	0.440775
ACIAD2360	0.464569	0.770345	0.628448	1.41276	1.25483	0.843534	1.35845	0.404138
ACIAD2366	0.489656	0.727414	0.613793	1.27983	1.18802	0.765431	1.36173	0.339052
ACIAD2367	0.467844	0.782931	0.629052	1.29491	1.17785	0.803362	1.34509	0.331896
ACIAD2368	0.461638	0.784138	0.636293	1.33966	1.22638	0.822586	1.33664	0.3625
ACIAD2369	0.050603	0.773448	0.386896	1.16155	1.19431	0.864483	1.35051	NA
ACIAD2370	0.498275	0.751207	0.734656	1.09638	1.43354	0.830776	1.23646	0.334569
ACIAD2371	NA	NA	NA	1.2694	NA	NA	NA	0.306982
ACIAD2372	0.531034	0.739655	0.624397	1.26534	1.23293	0.753362	1.26155	0.452931
ACIAD2373	0.570431	0.791034	0.474224	1.15034	1.47164	0.817931	1.38121	0.37069
ACIAD2375	0.42638	0.832241	0.813017	1.13793	1.38647	0.902069	1.37698	0.398018
ACIAD2377	0.681034	0.85431	0.698534	1.30172	1.26871	0.787931	1.30569	0.542069
ACIAD2378	0.715948	0.751638	0.757069	1.19914	1.40311	0.899311	1.36535	0.434138
ACIAD2379	0.521896	0.782672	0.703362	1.13845	1.34241	0.852845	1.32302	0.40862
ACIAD2380	0.488621	0.709051	0.574655	1.14793	1.14931	0.753621	1.3419	NA
ACIAD2383	0.657586	0.873965	0.580259	1.04638	1.3431	0.747328	1.27793	0.406552
ACIAD2385	0.597155	0.8225	0.633965	1.16871	1.37233	0.715603	1.2725	0.446207
ACIAD2386	0.621379	0.819914	0.574138	1.20767	1.39146	0.722069	1.26819	0.503793
ACIAD2388	0.644482	0.677844	0.579655	1.19121	1.34181	0.684742	1.23379	0.461379
ACIAD2390	0.651551	0.84431	0.747242	1.30578	1.45656	0.971552	1.47026	0.25931
ACIAD2391	0.698276	0.803965	0.77612	1.2219	1.4469	0.863534	1.34034	0.444397
ACIAD2392	0.693017	0.812931	0.581724	1.20034	1.4088	0.820172	1.38647	0.465086
ACIAD2394	0.451638	0.74819	0.669741	1.10621	1.31164	0.811551	1.31733	0.415
ACIAD2396	0.44681	0.749655	0.650344	1.14103	1.25052	0.822931	1.38465	0.406207
ACIAD2397	0.662242	0.772242	0.760862	1.20078	1.41715	0.851638	1.40698	0.441551
ACIAD2400	0.319914	0.722931	0.687759	1.06957	1.37922	0.795603	1.32181	0.387155
ACIAD2401	NA	0.788707	0.63612	1.23086	1.21009	0.809828	1.36397	0.416121
ACIAD2404	0.566034	0.837155	0.751121	1.09974	1.31551	0.820345	1.29155	0.425258
ACIAD2406	0.644138	0.789741	0.76181	1.2419	1.43087	0.878018	1.47707	0.390948
ACIAD2407	0.605	0.718362	0.673276	1.24112	1.00483	0.840086	1.32689	0.390259
ACIAD2409	0.490258	0.792759	0.614483	1.30707	1.25655	0.852586	1.27698	0.450862
ACIAD2412	NA	NA	NA	-0.0214655	NA	NA	NA	NA
ACIAD2413	0.69319	0.898189	0.587845	1.25474	1.41578	0.84819	1.41552	0.429052
ACIAD2415	0.740518	0.870172	0.80862	1.31448	1.38897	0.862845	1.55103	0.454742
ACIAD2416	NA	0.868275	NA	1.14241	1.3644	NA	1.26621	0.454569
ACIAD2417	0.4975	0.598707	0.701121	0.261379	1.46948	0.761983	1.2544	0.432673
ACIAD2419	0.63112	0.865173	0.680258	1.23319	1.42189	0.828707	1.49155	0.397068
ACIAD2420	0.460431	0.732672	0.533535	1.21103	1.2375	0.702327	1.44853	0.386638
ACIAD2421	0.480431	0.702327	0.3825	1.0975	1.21845	0.667242	1.16965	0.331379
ACIAD2422	0.667845	NA	0.699396	1.25319	0.0001725	0.746982	1.39612	0.42
ACIAD2423	NA	NA	NA	NA	NA	NA	NA	0.570862
ACIAD2424	0.55319	0.807327	0.66069	1.11759	1.16569	0.792413	1.36949	0.447155
ACIAD2425	0.339052	0.727758	0.591811	1.29595	1.05052	NA	1.275	0.34819
ACIAD2426	0.434914	0.687673	0.66681	1.32086	0.909914	0.6675	1.26466	0.378276
ACIAD2427	0.502242	0.674483	0.657414	1.32509	0.862241	0.120776	1.24716	0.394827
ACIAD2428	0.353189	0.728966	0.549569	1.30336	0.955344	0.484828	1.22664	0.394655
ACIAD2429	NA	0.749397	0.584138	1.21862	0.860776	0.595259	1.30663	0.427069
ACIAD2432	0.495776	0.674052	0.647759	1.33603	1.2275	0.863362	1.3981	0.341035
ACIAD2434	NA	0.736896	0.669914	1.36397	1.22508	0.830345	1.42258	0.356293
ACIAD2435	0.444138	0.715948	0.553103	1.3356	1.19965	0.885862	1.40138	0.428276
ACIAD2436	0.664828	0.895776	0.759568	1.40293	1.37974	0.840948	1.39216	0.417758
ACIAD2437	0.638706	0.78569	0.781551	1.29026	1.32456	0.842931	1.40526	0.450603
ACIAD2438	0.616896	0.812931	0.748707	1.23655	1.40715	0.883707	1.39664	0.451811
ACIAD2440	NA	0.841638	NA	1.12422	NA	NA	1.37302	0.311552
ACIAD2441	0.536896	0.81819	0.672155	1.11802	1.27569	0.818879	1.355	0.410086
ACIAD2443	0.400086	0.931898	0.629655	1.3694	1.20388	0.811293	1.41068	0.355258
ACIAD2444	0.626982	0.854827	0.763448	1.13181	1.31983	0.859052	1.40293	0.412241
ACIAD2450	0.488793	0.849827	0.829742	1.15147	1.42656	0.884914	1.39854	0.420689
ACIAD2451	0.443103	0.8675	0.689396	1.24543	1.35345	0.918793	1.44354	0.39069
ACIAD2452	0.487069	0.684483	0.518621	1.13595	1.24853	0.695086	1.23259	0.414052
ACIAD2453	0.452586	0.660862	0.667759	1.13112	1.30008	0.819483	1.26673	0.440776
ACIAD2456	0.580345	0.634741	0.771379	1.39578	1.40353	0.347241	1.38474	0.368276
ACIAD2457	0.522413	0.673707	0.633276	1.12422	1.27638	0.837673	1.32966	0.402759
ACIAD2460	0.715776	0.768448	0.780949	1.22353	1.45086	0.898017	1.35543	0.46681
ACIAD2464	0.695948	0.8025	0.764741	1.26759	1.4588	0.89069	1.43026	0.467672
ACIAD2465	0.532759	0.8175	0.7125	1.34819	1.30931	0.860776	1.41983	0.417673
ACIAD2466	0.69862	0.752586	0.591897	1.1031	1.3681	0.693879	1.26526	0.437155
ACIAD2467	0.459137	0.775863	0.6625	1.36422	1.24232	0.80638	1.31612	0.361207
ACIAD2468	0.639138	0.828276	0.764656	1.42233	1.31957	0.820948	1.39552	0.424397
ACIAD2471	0.539396	0.706121	0.492845	1.12448	1.23716	0.726293	1.21449	0.468535
ACIAD2472	0.69	0.760086	0.594483	1.19319	1.40061	0.769827	1.26155	0.441207
ACIAD2473	0.522586	0.770603	0.678018	1.21086	1.19198	0.840345	1.39258	0.445603
ACIAD2475	0.435949	0.813449	0.495173	1.0794	1.32491	0.727241	1.32207	0.358879
ACIAD2476	0.701121	0.925172	0.755259	1.40259	1.23164	0.881811	1.475	0.3825
ACIAD2477	0.751725	0.850776	0.804138	1.30491	1.40655	0.871121	1.43267	0.470862
ACIAD2479	0.66	0.787759	0.729828	1.16707	1.34397	0.912586	1.43655	0.405604
ACIAD2480	0.540259	0.79069	0.667673	1.21526	1.26931	0.837673	1.52439	0.429569
ACIAD2484	0.483448	0.729052	0.611465	1.18491	1.3006	0.802242	1.31173	0.283793
ACIAD2500	0.448707	0.813535	0.649741	1.23595	1.32689	0.909397	1.40216	0.398362
ACIAD2501	0.685776	0.881638	0.790345	1.28879	1.4075	0.914569	1.45224	0.42819
ACIAD2502	0.710862	0.854742	0.774741	1.27466	1.40164	0.872758	1.38742	0.384742
ACIAD2503	0.539224	0.768706	0.480086	NA	0.0063795	0.692327	-0.004138	0.392845
ACIAD2505	0.473017	0.75069	0.58569	1.22362	0.001207	0.805689	-0.0023275	0.404396
ACIAD2506	0.428534	0.755949	0.602069	1.35681	-0.010431	0.869569	-0.0018965	0.3975
ACIAD2507	0.604483	0.774397	0.646034	1.4125	0.0043965	0.885	1.38422	0.411207
ACIAD2508	0.457931	0.764311	0.676983	1.38853	0.982239	0.839483	1.35147	0.365776
ACIAD2509	0.737328	0.86888	0.649483	1.30991	1.45569	0.838966	1.35328	0.454396
ACIAD2513	0.456035	0.728793	0.655173	1.33276	0.996809	0.791034	1.28974	0.341811
ACIAD2514	0.68819	0.837328	0.637414	1.31526	1.44181	0.824742	NA	0.456551
ACIAD2515	0.508276	0.788189	0.525087	1.1706	1.32043	0.756552	NA	0.431293
ACIAD2516	0.734569	0.904741	0.613707	1.34776	1.44517	0.832414	1.36362	0.459396
ACIAD2517	0.450431	0.766724	0.661207	1.38862	1.23018	0.831035	1.29793	0.366293
ACIAD2518	0.487241	0.891207	0.684052	1.22612	1.36966	0.907413	1.37664	0.45612
ACIAD2519	0.488449	0.759827	0.651897	1.2131	1.31043	0.806293	1.32008	0.443966
ACIAD2520	0.652672	0.893017	0.780517	1.30983	1.42336	0.884483	1.385	0.404828
ACIAD2521	0.682759	0.83431	0.753794	1.32233	1.37888	0.877758	1.41638	0.394051
ACIAD2522	0.602328	0.794828	0.57319	1.17431	1.38457	0.721035	1.35948	0.422845
ACIAD2523	0.659655	0.832241	0.717328	1.35086	1.4144	0.752845	1.34069	0.419138
ACIAD2526	0.726379	0.873621	0.588534	1.31147	1.45957	0.839396	1.37509	0.447414
ACIAD2527	0.656379	0.791552	0.744051	NA	1.42241	0.797931	1.33198	0.422156
ACIAD2528	0.657586	0.65638	0.7375	1.41138	1.34017	0.83862	1.3637	0.382327
ACIAD2530	0.481552	0.620173	0.507845	1.21043	1.28043	0.716207	1.28112	0.42638
ACIAD2531	0.627758	0.833017	0.619827	1.16103	1.42319	0.764224	1.37888	0.420345
ACIAD2533	0.669828	0.824742	0.563276	1.32457	1.36552	0.73	1.3038	0.452672
ACIAD2534	0.603966	0.7125	0.732241	1.08181	1.38173	0.858793	1.33906	0.36681
ACIAD2536	0.599138	0.795345	0.758535	1.21543	1.37569	0.834224	1.3781	0.381207
ACIAD2537	0.650949	1.00189	0.548189	1.37422	1.40715	0.773448	1.28629	0.400862
ACIAD2538	0.640517	0.814655	0.811465	1.08724	1.40535	0.961724	1.39112	0.371466
ACIAD2539	0.396811	0.789655	0.564483	1.31543	1.23811	0.815689	1.35095	0.35681
ACIAD2540	0.482414	0.758621	0.53638	1.09103	1.30371	0.689311	1.13827	0.412931
ACIAD2541	0.644914	0.83888	0.815518	1.19655	1.43077	0.949913	1.44104	0.383621
ACIAD2542	0.643448	0.831206	0.825862	1.225	1.35061	0.89681	1.43785	0.377673
ACIAD2543	0.685863	0.77931	0.767672	1.12871	1.42897	0.884397	NA	0.43931
ACIAD2544	0.501638	0.756638	0.596293	1.25026	1.2106	0.780173	1.3856	0.4275
ACIAD2545	0.68	0.866552	0.74931	1.38586	1.30267	0.877845	1.42	0.409483
ACIAD2546	0.609827	0.875949	0.686983	1.32741	1.39293	0.85931	1.52587	0.426897
ACIAD2547	0.425604	0.740949	0.66319	1.18491	1.34423	0.844138	1.35457	0.326035
ACIAD2548	0.519397	1.22509	0.67431	1.32897	NA	0.873276	1.40353	0.398707
ACIAD2549	0.608793	0.813966	0.555087	1.37112	1.50164	0.712069	1.38569	0.453535
ACIAD2550	0.690862	0.874655	0.779052	1.42362	1.39785	0.91181	1.45724	0.374655
ACIAD2551	0.690431	0.877845	0.780604	1.43345	1.34164	0.878362	1.42241	0.430086
ACIAD2552	0.738017	0.930604	0.825086	1.41819	1.41207	0.9425	1.44724	0.399742
ACIAD2553	0.690862	0.881725	0.796551	1.38776	1.39948	0.933966	1.50897	0.408448
ACIAD2554	0.676638	0.88	0.759397	1.40931	1.37328	0.889311	1.4687	0.413448
ACIAD2555	0.732328	0.7975	0.79069	1.2144	1.37689	0.914397	1.44413	0.434569
ACIAD2556	0.595948	0.628017	0.639741	1.29802	1.32621	0.724742	1.35086	0.343535
ACIAD2557	0.505431	0.666983	0.618534	1.26776	1.27767	0.757672	1.41992	0.417845
ACIAD2558	0.68362	0.825431	0.753362	1.33164	1.36957	0.882413	1.40129	0.395431
ACIAD2559	0.698103	0.813276	0.724741	1.35526	1.12621	0.943448	1.49673	0.40431
ACIAD2563	0.683017	0.880862	0.790948	1.26422	1.39552	0.826638	1.51319	0.382844
ACIAD2564	0.715776	0.808966	0.792673	1.23293	1.4475	0.936638	1.48655	0.42931
ACIAD2566	0.610259	0.830517	0.606035	1.19129	1.27466	0.812759	1.30957	0.390259
ACIAD2568	0.458794	0.739827	0.561552	1.30397	1.25052	0.704655	1.18414	0.401035
ACIAD2569	0.68431	0.788793	0.680604	1.09457	1.39983	0.802414	1.32784	0.414138
ACIAD2570	0.670172	0.762414	0.540258	1.35086	1.36526	0.754224	1.34888	0.406724
ACIAD2571	0.661983	0.806034	0.745	1.2406	1.41983	0.839224	1.35759	0.408362
ACIAD2572	0.539482	0.826465	0.591724	1.05086	1.30974	0.760603	1.32586	0.374914
ACIAD2574	0.389138	0.8225	0.677414	1.0525	0.988017	0.736983	1.35268	0.412672
ACIAD2575	0.654828	0.820086	0.812586	1.28233	1.45551	0.96319	1.49724	0.421465
ACIAD2576	0.447241	0.968878	0.59431	1.28353	1.23879	0.833275	1.37087	0.433707
ACIAD2578	0.334569	0.635	0.586897	1.12052	1.27655	0.847845	1.20974	0.405344
ACIAD2581	0.498276	0.761207	0.643018	1.44785	0.501293	0.834483	1.53948	0.220431
ACIAD2585	0.440776	0.734655	0.417414	1.15784	1.26052	0.63	1.28699	0.4275
ACIAD2586	0.721121	0.76069	0.640862	1.2394	1.42336	0.778276	1.32327	0.416379
ACIAD2589	NA	0.662759	0.568017	1.17017	1.26699	0.803362	1.31638	0.192155
ACIAD2591	0.508793	0.721897	0.707758	1.24948	1.37465	0.885776	1.325	0.395603
ACIAD2592	0.672327	0.871811	0.781207	1.35853	1.35414	0.830517	1.36336	0.417931
ACIAD2594	0.586552	0.694741	0.769138	1.19155	1.40457	0.921379	1.30612	0.401207
ACIAD2595	0.465431	0.893448	0.744569	1.13724	1.39379	0.88112	1.25578	0.386207
ACIAD2596	0.706551	0.757328	0.500431	1.20603	1.44957	0.743621	1.38104	0.420431
ACIAD2597	NA	0.801466	0.660862	0.995259	0.600948	0.611811	1.27655	0.363793
ACIAD2598	0.390776	0.727155	0.580345	1.36009	1.29112	0.811638	1.36448	0.42
ACIAD2600	NA	0.853966	0.744224	1.05603	0.680862	0.805948	1.3819	0.459569
ACIAD2601	0.199828	0.876206	0.774914	1.28784	NA	0.814914	1.45483	0.486983
ACIAD2602	0.573793	0.754655	0.638018	1.16845	1.26569	0.783362	1.44328	0.403794
ACIAD2603	NA	0.634914	NA	1.35914	NA	NA	1.0731	NA
ACIAD2604	0.480689	0.790517	0.60612	1.10776	1.25905	0.805258	1.37302	0.408276
ACIAD2607	0.464914	0.830776	0.533879	1.20535	1.23087	0.690345	1.34388	0.438449
ACIAD2610	0.657931	0.890776	0.653276	1.35241	1.36974	0.746983	1.42742	0.406465
ACIAD2614	0.381034	0.82638	0.593362	1.34793	1.16026	0.780862	1.40595	0.387327
ACIAD2615	NA	0.923449	0.604397	1.1325	1.28965	0.666207	1.38112	0.370086
ACIAD2616	0.514569	0.782155	0.677242	1.27129	1.28664	0.841465	1.41388	0.428362
ACIAD2619	0.557414	0.831811	0.693879	1.37276	1.36827	0.822673	1.37034	0.417328
ACIAD2620	0.597414	0.811724	0.655862	1.39397	1.32078	0.825604	1.43354	0.429483
ACIAD2621	0.574052	0.821293	0.590776	1.12595	1.32138	0.750259	1.38647	0.442241
ACIAD2622	0.490604	0.676724	0.655173	1.38345	1.35051	0.813362	1.40112	0.400172
ACIAD2623	0.581552	0.79319	0.602931	1.1675	1.33008	0.734827	1.3475	0.430345
ACIAD2626	0.504569	0.796724	0.532759	1.2456	1.29845	0.645173	1.3037	0.36431
ACIAD2627	0.655604	0.815172	0.846207	1.23147	1.38216	0.89112	1.37285	0.377931
ACIAD2628	0.427156	0.736035	0.645431	1.18974	1.20629	0.583707	1.37319	0.495948
ACIAD2629	0.646551	0.669224	0.630776	1.16785	NA	0.675517	1.27371	0.469224
ACIAD2630	0.499483	0.70362	0.478621	1.30603	1.27526	0.759828	1.24259	0.406896
ACIAD2631	0.54181	0.847414	0.681983	1.26897	1.30801	0.885258	1.49578	0.415172
ACIAD2632	0.51612	0.760173	0.638879	1.16948	1.39768	0.692586	1.2406	0.36431
ACIAD2633	0.350517	0.7475	0.647759	1.1244	1.3312	0.883362	1.37638	0.3
ACIAD2635	0.509483	0.791897	0.660517	1.23034	1.29017	0.806897	1.31078	0.385259
ACIAD2637	0.546551	0.835086	0.754138	1.09638	1.37871	0.851896	1.36724	0.431551
ACIAD2638	0.447931	0.841379	0.677759	1.2919	1.36724	0.784828	1.39362	0.454742
ACIAD2639	0.610518	0.747845	0.661551	1.39069	1.43595	0.888621	1.47259	0.430258
ACIAD2642	0.737241	0.905604	0.799138	1.32397	1.42914	0.923362	1.55689	0.502586
ACIAD2643	0.52181	0.677586	0.617672	1.26405	1.2425	0.786466	1.395	0.43319
ACIAD2645	0.536552	0.83931	0.664655	1.25405	1.18845	0.888965	1.47181	0.444569
ACIAD2648	0.687586	0.722845	0.735259	1.27664	1.40189	0.891724	1.38655	0.410948
ACIAD2649	0.473189	0.803103	0.719483	1.2444	1.11448	0.694483	1.32086	0.500086
ACIAD2650	0.682156	0.876466	0.785173	1.08759	1.40086	0.87181	1.44724	0.414914
ACIAD2651	0.534655	0.638104	0.651897	1.10836	1.29232	0.822327	1.30698	0.410345
ACIAD2657	0.628707	0.960086	0.557327	1.11845	1.40293	0.789914	1.38647	0.400259
ACIAD2658	0.732672	0.831551	0.778276	1.29483	1.35069	0.871207	1.52965	0.399828
ACIAD2661	0.578449	0.713104	0.710862	1.46043	1.20862	0.818707	1.38457	0.435431
ACIAD2662	0.438707	0.692586	0.623104	1.1825	1.32078	0.674569	1.18052	0.440518
ACIAD2664	0.707586	0.775345	0.741465	1.23103	1.37258	0.731379	NA	0.395862
ACIAD2665	0.69	0.869914	0.80431	1.35664	1.34595	0.841982	1.44172	0.444569
ACIAD2667	0.612758	0.767328	0.625603	1.1575	0.231293	0.780087	1.33733	0.381724
ACIAD2668	0.736982	0.892328	0.800431	1.29233	1.43362	0.921293	1.57035	0.393966
ACIAD2669	NA	0.742586	0.649655	1.20776	1.16949	0.770775	1.29802	0.409656
ACIAD2670	NA	0.755603	0.552327	1.26112	1.16482	0.77069	1.33129	0.408448
ACIAD2671	0.521983	0.669396	0.442758	1.26716	1.14689	0.786379	1.27302	0.398535
ACIAD2672	0.658707	0.877758	0.59319	1.35586	1.41569	0.694396	1.41768	0.406638
ACIAD2673	0.674052	0.869397	0.791552	1.36379	1.3631	0.805345	1.40966	0.441207
ACIAD2674	0.671034	0.894397	0.77612	1.28845	1.35897	0.856293	1.44491	0.426206
ACIAD2675	NA	NA	NA	NA	-0.065	NA	NA	NA
ACIAD2676	0.55931	0.715259	0.769224	1.16595	1.41922	0.920948	1.34397	0.361638
ACIAD2677	0.476982	0.692069	0.695689	1.11465	1.26008	0.825689	1.33146	0.406638
ACIAD2678	0.501035	0.823362	0.496724	1.33664	1.27086	0.755862	1.38879	0.413448
ACIAD2680	0.735431	0.822155	0.563879	1.32198	1.37845	0.769311	1.20982	0.394827
ACIAD2681	0.678879	0.857586	0.684396	1.245	NA	0.910517	1.40457	0.395086
ACIAD2682	0.386293	0.732586	0.65569	1.12034	1.36621	0.842758	1.40819	0.400948
ACIAD2683	0.602069	0.771551	0.700431	1.28414	1.40294	0.82319	1.43026	0.361638
ACIAD2684	0.6975	0.816034	0.795517	1.35853	1.31949	0.804311	1.41552	0.398189
ACIAD2685	0.491379	0.765776	0.650604	1.10948	1.24568	0.832069	1.47673	0.377241
ACIAD2686	0.399914	0.644655	0.507672	1.32198	1.2594	0.863621	1.2913	0.416206
ACIAD2687	0.567759	0.860689	0.672844	1.25198	1.25302	0.86612	1.41258	0.404138
ACIAD2688	0.644827	0.855345	0.763965	1.24509	1.42216	0.851638	1.44336	0.425604
ACIAD2689	0.49569	0.795863	0.563017	1.23974	1.33509	0.799483	1.55475	0.40862
ACIAD2690	0.359138	0.576293	0.550087	1.28526	1.28853	0.852845	1.30474	0.405604
ACIAD2691	0.373362	0.787069	0.472069	1.11543	1.28354	0.709396	1.36991	0.332759
ACIAD2693	0.488362	0.720431	0.635517	1.06983	1.26113	0.813449	1.40931	0.388879
ACIAD2695	0.606207	0.866293	0.7225	1.31879	1.38844	0.854656	1.41465	0.397587
ACIAD2696	0.438707	0.764224	0.619138	1.23224	1.29	0.821207	1.39164	0.383362
ACIAD2697	0.370086	0.645258	0.551034	1.29767	1.28233	0.854397	1.25172	0.42181
ACIAD2698	0.651638	0.830517	0.765431	1.13181	1.38517	0.807156	1.5031	0.410259
ACIAD2699	0.519914	0.620086	0.61931	1.38198	1.40189	0.897414	1.34577	0.430086
ACIAD2700	0.734051	0.919311	0.842069	1.16974	0.162759	0.800604	1.45051	0.344138
ACIAD2704	0.735259	0.848966	0.785604	1.33155	1.34939	0.873189	1.35275	0.439569
ACIAD2708	0.737328	0.873017	0.781983	1.26233	1.43371	0.912328	1.52896	0.424741
ACIAD2716	0.671552	0.775345	0.740259	1.04	1.37638	0.839913	1.38724	0.399138
ACIAD2721	0.456724	0.731207	0.600431	1.25733	NA	0.831293	1.35302	0.38181
ACIAD2723	0.619741	0.780086	0.793535	1.18112	1.4275	0.905863	1.40837	0.361207
ACIAD2724	0.556034	0.887328	0.719827	1.1719	1.3988	0.861293	1.3212	0.378621
ACIAD2725	0.572327	0.757155	0.780776	1.21216	1.41603	0.914569	1.34699	0.400689
ACIAD2727	0.604051	0.7875	0.642845	1.33259	1.34879	0.775604	1.3437	0.409483
ACIAD2731	0.631035	0.862845	0.637759	1.23922	1.41517	0.811465	1.51759	0.408017
ACIAD2734	0.418965	0.835172	0.578362	1.25569	1.27449	0.807673	1.52225	0.462414
ACIAD2735	0.563707	0.799052	NA	1.21733	1.22026	0.774224	1.31854	0.470689
ACIAD2736	0.506379	0.77681	0.588707	1.24922	1.19595	0.748965	1.30509	0.403017
ACIAD2737	0.510086	0.762759	NA	1.25284	1.27569	0.735431	1.27069	0.436552
ACIAD2738	0.662759	0.888276	0.634655	1.33552	1.42353	0.75931	1.25371	0.398793
ACIAD2739	0.746466	0.857845	0.781293	1.37845	1.40302	0.962328	1.56776	0.419482
ACIAD2740	0.354052	0.673965	0.631035	1.22422	1.2887	0.847845	1.33733	0.406465
ACIAD2741	0.471293	0.601035	0.609224	1.13905	1.41991	0.752845	0.220086	0.367156
ACIAD2742	0.716897	0.860259	0.632931	1.31888	0.547845	0.840862	1.32379	0.48569
ACIAD2743	0.539396	0.793879	0.543879	1.22216	1.24802	0.666724	1.32379	0.409224
ACIAD2745	0.720776	0.721379	0.79681	1.16397	1.4488	0.905259	1.33949	0.4375
ACIAD2746	0.701552	0.744827	0.800604	1.33914	1.39164	0.867931	1.46698	0.425689
ACIAD2748	0.595431	0.69819	0.771552	1.20422	1.43828	0.877759	1.42905	0.406293
ACIAD2752	0.514224	0.762241	0.628104	1.12224	1.44914	0.837069	1.45155	0.346638
ACIAD2753	0.70931	0.770603	0.7925	1.18552	1.36784	0.9075	1.51284	0.421379
ACIAD2754	0.669828	0.789396	0.626638	1.33509	1.39922	0.799569	1.28896	0.370949
ACIAD2755	0.475604	0.724742	0.479569	1.27784	0.011293	0.732069	1.37241	0.376206
ACIAD2756	NA	0.685518	NA	1.32285	1.19216	0.742414	1.38638	0.372327
ACIAD2758	0.591379	0.849137	0.563362	1.2525	1.30552	0.647414	1.41526	0.469741
ACIAD2759	0.554828	0.834655	0.766034	1.22715	1.41189	0.865	1.36319	0.451551
ACIAD2761	0.705259	0.820776	0.683793	1.42595	1.38198	0.776638	1.38664	0.434569
ACIAD2762	0.685689	0.900086	0.811207	1.20414	1.34526	0.861207	1.44982	0.439138
ACIAD2763	0.69138	0.875086	0.636034	1.3581	1.42888	0.795604	1.30319	0.441121
ACIAD2764	0.428534	0.792673	0.574655	1.34966	NA	0.848621	1.40095	0.393966
ACIAD2765	0.669311	0.840603	0.738104	1.42388	1.35784	0.857931	1.43396	0.411724
ACIAD2767	0.619397	0.756552	0.729569	1.28836	1.35742	0.848104	1.36336	0.401121
ACIAD2769	0.574396	0.803276	0.703449	1.2875	1.3431	0.868104	1.4381	0.403535
ACIAD2770	0.45319	0.678535	0.643189	1.21733	1.2231	0.744397	NA	0.383707
ACIAD2771	0.705948	0.87931	0.725776	1.42526	1.3644	0.838793	1.52741	0.448276
ACIAD2772	0.451121	0.779569	0.612672	1.36828	1.17552	0.846638	1.335	0.37431
ACIAD2773	0.649828	0.878621	0.72362	1.39888	1.35819	0.858966	1.4206	0.392327
ACIAD2774	0.728017	0.867328	0.580862	1.28578	1.33742	0.83069	1.39405	0.352241
ACIAD2775	0.714569	0.820689	0.69819	1.36319	1.35	0.791207	1.3725	0.414656
ACIAD2776	0.694655	0.843017	0.653793	1.34302	NA	0.810689	1.32457	0.419397
ACIAD2778	0.5825	0.858017	0.593104	1.29716	1.23923	0.751896	1.34896	0.448535
ACIAD2783	0.707586	0.792413	0.79569	1.19138	1.37569	0.874827	1.52923	0.438017
ACIAD2784	0.674138	0.714569	0.716982	1.41052	1.33784	0.896379	1.26371	0.403535
ACIAD2785	0.681465	0.697844	0.556552	1.25388	1.4425	0.730345	1.28672	0.446983
ACIAD2789	0.722155	0.839052	0.772845	1.20586	1.40603	0.91112	1.52414	0.442414
ACIAD2790	0.549311	0.776638	0.682241	1.28871	1.35034	0.859483	1.39871	0.392759
ACIAD2794	0.585172	0.791551	0.739224	1.3375	1.36388	0.84319	1.41595	0.410172
ACIAD2795	0.626724	0.659224	0.639224	1.38741	1.42284	0.873017	1.35638	0.428707
ACIAD2796	0.735259	0.879655	0.778018	1.27767	1.44199	0.907672	1.58224	0.44362
ACIAD2800	0.443534	0.779397	0.644655	1.035	1.19267	0.800258	1.45017	0.396379
ACIAD2801	0.597414	0.77319	0.715603	1.24888	1.41353	0.875949	1.39371	0.342759
ACIAD2802	0.634397	0.852587	0.72819	1.15078	1.29249	0.803276	1.48147	0.411207
ACIAD2804	0.638018	0.853448	0.787414	1.09198	1.35052	0.797155	1.48508	0.403794
ACIAD2805	0.644741	0.787672	0.706465	1.12181	1.39061	0.850862	1.37138	0.441638
ACIAD2806	0.682414	0.751379	0.760862	1.22836	1.37672	0.898706	1.35431	0.44181
ACIAD2807	0.699396	0.721982	0.749397	1.24095	1.39897	0.884655	1.39733	0.465517
ACIAD2808	0.709655	0.742587	0.776466	1.21371	1.39259	0.905086	1.39457	0.464655
ACIAD2809	0.674138	0.805862	0.590603	1.30543	1.37939	0.757845	1.34431	0.377586
ACIAD2810	0.518535	0.641207	0.671724	1.12069	1.23396	0.834051	1.39793	0.428534
ACIAD2814	0.746982	0.826294	0.650603	1.37991	1.34991	0.793018	1.28551	0.449914
ACIAD2815	0.679828	0.914914	0.766379	1.10155	1.30569	0.844225	1.53207	0.418879
ACIAD2818	0.696293	0.901724	0.764311	1.44293	NA	0.903103	1.55242	0.406552
ACIAD2819	0.447069	0.741121	0.502845	1.24983	1.32103	0.794138	1.27267	0.38819
ACIAD2820	0.447327	0.779224	0.628621	1.31776	NA	0.860948	1.44457	0.385345
ACIAD2821	0.537155	0.864569	0.732931	1.09647	1.27526	0.823449	1.35095	0.347586
ACIAD2822	0.61612	0.906379	0.686897	1.33405	1.36465	0.70431	1.39742	0.452155
ACIAD2824	0.64888	0.792759	0.623276	1.21086	1.41905	0.726896	1.24405	0.451379
ACIAD2827	0.584655	0.932241	0.666983	1.33276	1.33112	0.894138	1.39939	0.416552
ACIAD2828	0.605173	0.807414	0.713707	0.999052	1.05474	0.804396	1.41353	0.460948
ACIAD2829	0.344483	0.588966	0.473448	1.34422	1.27767	0.818621	1.28594	0.426121
ACIAD2832	0.560776	0.870345	0.603103	1.27035	1.2588	0.759224	1.27276	0.450776
ACIAD2833	0.614051	0.784311	0.566638	1.28285	1.41423	0.77069	1.34017	0.475776
ACIAD2834	0.6875	0.895603	0.787327	1.10905	1.37819	0.84388	1.51896	0.39319
ACIAD2835	0.542327	0.802242	0.748448	1.24414	1.37526	0.918018	1.37492	0.433879
ACIAD2836	0.651552	0.878276	0.646379	1.2625	1.40181	0.807069	1.33224	0.405948
ACIAD2837	0.699138	0.874483	0.60931	1.36716	1.36285	0.812327	NA	0.413276
ACIAD2840	0.517414	0.776207	0.652931	1.28759	1.3275	0.838017	1.40802	0.377758
ACIAD2841	0.402845	0.563103	0.508104	1.27336	1.25741	0.826293	1.35	0.411896
ACIAD2843	0.706551	0.750603	0.759051	1.2019	1.37285	0.90569	1.45724	0.435776
ACIAD2844	0.657845	0.696983	0.535431	1.15517	1.43069	0.700948	1.36336	0.42388
ACIAD2845	0.713707	0.769741	0.801551	1.17569	1.40163	0.875948	1.45164	0.425431
ACIAD2846	0.629138	0.724569	0.620518	1.21397	1.24354	0.796293	1.38827	0.402414
ACIAD2849	0.654052	0.817069	0.773189	1.22164	1.3962	0.857414	1.46776	0.433017
ACIAD2850	0.518621	0.765259	0.809655	1.22552	1.43233	0.917845	1.34353	0.442673
ACIAD2854	NA	NA	NA	1.13431	NA	NA	NA	0.275776
ACIAD2855	0.519397	0.780173	0.533017	1.19879	NA	0.864224	1.44543	0.420345
ACIAD2856	0.556552	0.74112	0.494138	1.29293	1.22595	0.716811	1.28923	0.390259
ACIAD2857	0.485949	0.738362	0.545172	1.18716	1.24957	0.7225	1.33604	0.383535
ACIAD2862	0.612155	0.821465	0.588276	1.32284	1.18879	0.750345	1.29078	0.439482
ACIAD2863	0.693449	0.892328	0.608362	1.33983	1.39163	0.752672	1.44086	0.476121
ACIAD2864	0.516983	0.788793	0.471811	1.25793	1.25327	0.648189	1.25587	0.439482
ACIAD2865	0.720345	0.775431	0.776466	1.24388	1.4262	0.779655	1.50948	0.423449
ACIAD2868	0.459483	0.806983	0.601638	1.2056	1.25931	0.761121	1.36595	0.380086
ACIAD2869	0.469483	0.683018	0.6125	1.25379	1.22138	0.785087	1.36319	0.344396
ACIAD2872	0.544483	0.785431	0.491982	1.30224	1.22724	0.747759	1.24457	0.39362
ACIAD2873	0.552931	0.78681	0.685689	1.2781	1.25974	0.688879	1.27121	0.429225
ACIAD2875	-0.0135345	0.432586	0.0839655	-0.022931	0.904224	0.0051725	NA	0.241206
ACIAD2876	-0.006638	0.627241	NA	-0.0322415	0.501638	0.0118105	NA	0.32069
ACIAD2880	0.617414	0.861638	0.656983	1.23586	1.09095	0.79181	1.38207	0.359569
ACIAD2887	0.490604	0.768448	0.600086	1.21052	1.3431	0.77681	1.40396	0.416897
ACIAD2889	0.491121	0.773535	0.586294	1.24741	1.2087	0.757587	1.37854	0.399052
ACIAD2890	0.701121	0.876293	0.792327	1.19715	1.37008	0.890862	1.40465	0.385259
ACIAD2892	NA	NA	NA	1.29267	NA	NA	NA	NA
ACIAD2894	0.581465	0.586121	0.552327	1.31017	1.37	0.770258	1.33215	0.267845
ACIAD2895	0.487241	0.844827	0.751811	1.1981	1.30672	0.804655	1.42776	0.434569
ACIAD2896	0.478879	0.714052	0.570948	1.08328	1.28931	0.769741	1.27112	0.425
ACIAD2897	0.534569	0.736811	0.448017	1.22741	1.26095	0.696724	NA	0.448707
ACIAD2901	0.595345	0.813879	0.666293	1.19448	1.10733	0.693017	1.33121	NA
ACIAD2911	NA	0.0191375	NA	NA	NA	NA	-0.0087065	0.481552
ACIAD2913	0.49138	0.761293	0.624655	1.29672	1.29147	0.801379	1.45793	0.401465
ACIAD2917	0.522931	0.827845	0.629827	1.21259	1.29509	0.729483	1.41836	0.435086
ACIAD2918	0.636983	0.826293	0.742845	1.26388	1.27836	0.82181	1.40844	0.433276
ACIAD2919	NA	NA	NA	1.31086	NA	NA	NA	NA
ACIAD2922	0.725172	0.910087	0.647327	1.34215	1.37647	0.83931	1.35888	0.434138
ACIAD2923	0.443534	0.757931	0.499827	1.04586	1.23569	0.799396	1.42181	0.395
ACIAD2924	0.607328	0.805431	0.583707	1.27629	1.36086	0.716035	1.29397	0.369224
ACIAD2928	0.493793	0.770776	0.653535	1.16862	1.23543	0.844827	1.37742	0.431121
ACIAD2929	0.604397	0.822673	0.541379	1.17448	1.24164	0.758104	1.35276	0.456638
ACIAD2930	0.504827	0.739827	0.502413	1.20103	1.17715	0.665431	1.27664	0.408104
ACIAD2931	0.589569	0.808017	0.673362	1.26448	1.26337	0.828103	1.34448	0.404569
ACIAD2933	0.466896	0.704138	0.606983	1.22948	1.27974	0.82931	1.34939	0.332931
ACIAD2936	0.750603	0.858276	0.785258	1.27	1.4175	0.893276	1.42172	0.407844
ACIAD2938	0.468189	0.749224	0.587414	1.17879	0.409828	0.681724	1.30095	0.365604
ACIAD2941	0.585172	0.827586	0.6825	1.2525	1.31646	0.793276	1.42724	0.426552
ACIAD2943	0.579569	0.777414	0.595776	1.22603	1.26793	0.793706	1.39155	0.41138
ACIAD2945	0.548879	0.767931	0.6475	1.19526	1.27569	0.762328	1.3537	0.415
ACIAD2946	0.70681	0.848793	0.804655	1.33405	NA	0.877069	1.3569	0.430603
ACIAD2947	0.698966	0.739397	0.73319	1.18776	1.38104	0.864052	1.4469	0.425689
ACIAD2948	0.466552	0.773621	0.55181	1.2775	1.25957	0.718017	1.33543	0.397328
ACIAD2949	0.721811	0.728621	0.777327	1.16	1.42267	0.889741	1.48638	0.48819
ACIAD2953	0.425173	0.82862	0.653276	1.21336	1.26353	0.783018	1.42224	NA
ACIAD2955	0.710431	0.876983	0.786379	1.20681	1.40992	0.87681	1.43897	0.346293
ACIAD2956	0.625948	0.888448	0.781207	1.28345	1.39078	0.860345	1.4575	0.45319
ACIAD2959	0.528965	0.829569	0.718363	1.01767	1.30354	0.824052	1.32327	0.420172
ACIAD2960	0.525604	0.7725	0.502414	1.21319	1.26836	0.814225	1.38491	0.384224
ACIAD2961	0.583707	0.797586	0.607069	1.28776	1.19138	0.737845	NA	0.404828
ACIAD2963	0.6775	0.869483	0.609655	NA	1.35138	0.723793	1.36103	0.440862
ACIAD2964	0.661896	0.838362	0.722069	1.34629	1.40216	0.805862	1.43319	0.414656
ACIAD2965	0.539828	0.75431	0.666897	1.11578	1.26534	0.872845	1.43043	0.447069
ACIAD2966	0.556897	0.811638	0.615517	1.2925	1.28259	0.815862	1.44595	0.387328
ACIAD2967	0.533879	0.848362	0.716121	1.18845	1.27673	0.824828	1.47439	0.455259
ACIAD2968	0.515603	0.83362	0.699396	NA	NA	0.78069	1.38733	0.411724
ACIAD2969	0.474913	0.763448	0.574052	1.30517	1.17879	0.710862	1.31293	0.405517
ACIAD2971	0.521034	0.825	0.54	1.27457	1.23733	0.744569	1.36397	0.375517
ACIAD2973	0.596897	0.83319	0.668535	1.31465	1.33742	0.702673	1.30043	0.415086
ACIAD2975	0.48	0.764311	0.80819	1.20164	1.42854	0.890086	1.3581	0.416637
ACIAD2976	0.474396	0.771638	0.829569	1.19535	1.46087	0.90681	1.31086	0.411293
ACIAD2977	0.49931	0.769655	0.818103	1.19138	1.45052	0.890173	1.24009	0.410948
ACIAD2978	0.386983	0.73819	0.715948	1.20112	1.34801	0.819396	1.22483	0.389483
ACIAD2979	0.547844	0.738534	0.713534	1.26276	1.4169	0.775173	1.40465	0.341897
ACIAD2980	0.703017	0.82819	0.7325	1.31914	1.36207	0.863448	1.36922	0.426638
ACIAD2983	0.330862	0.683966	0.473448	1.30793	-0.0181035	0.833793	1.36328	0.455172
ACIAD2984	0.474396	0.76612	0.601379	1.32888	1.24673	0.82431	1.43853	0.399052
ACIAD2985	0.68181	0.770776	0.810345	1.22853	1.38647	0.825604	1.41164	0.40888
ACIAD2987	0.716897	0.864742	0.784741	1.33233	1.42535	0.850776	1.44328	0.434569
ACIAD2988	0.587673	0.751811	0.796983	1.30733	1.44267	0.918017	1.42595	0.330862
ACIAD2989	0.45069	0.772069	0.587414	1.1994	1.22026	0.812759	1.40647	0.344741
ACIAD2990	0.664483	0.830689	0.689742	1.28224	1.39	0.82931	1.51931	0.389483
ACIAD2991	0.685345	0.804655	0.746896	1.27086	1.39612	0.897845	1.39689	0.409311
ACIAD2993	0.696897	0.845259	0.7425	1.26328	1.42405	0.850259	1.45474	0.379655
ACIAD2994	0.693879	0.850431	0.5125	1.24457	1.19518	0.726552	1.37293	0.3875
ACIAD2995	0.609224	0.833534	0.736896	1.30957	1.34465	0.864483	1.36836	0.26
ACIAD2996	0.466035	0.789741	0.563448	1.2756	1.25052	0.798965	1.44112	0.402931
ACIAD2997	0.55681	0.768276	0.57319	1.2544	1.23655	0.731638	1.23509	0.409741
ACIAD2999	0.621035	0.857845	0.597931	1.36043	1.52629	0.753104	1.43	0.477241
ACIAD3000	0.660517	0.84362	0.736638	1.29586	1.37414	0.833449	1.41112	0.384396
ACIAD3001	0.70638	0.907242	0.793362	1.29784	1.42276	0.914741	1.50388	0.488793
ACIAD3002	0.35681	0.72888	0.591465	1.18853	1.24276	0.807414	1.34956	0.32069
ACIAD3005	0.586207	0.813793	0.532155	1.27138	1.26319	0.778793	1.38707	0.422413
ACIAD3006	0.461293	0.753534	0.650604	1.19767	1.23104	0.797242	1.38078	0.40612
ACIAD3007	0.604742	0.739483	0.659138	1.22819	1.28594	0.823362	1.30397	0.392155
ACIAD3008	0.751724	0.837672	0.678018	1.27871	1.44052	0.891896	1.37854	0.419913
ACIAD3009	0.557931	0.810948	0.606638	1.35017	1.36285	0.799569	1.32604	0.374914
ACIAD3014	0.634138	0.847758	0.538794	1.2531	1.335	0.779741	1.41526	0.455862
ACIAD3015	0.57862	0.755776	0.449569	1.2131	1.24069	0.773189	1.31689	0.446035
ACIAD3016	0.492328	0.797586	0.656725	1.20724	1.23724	0.8025	1.39957	0.430862
ACIAD3021	0.515258	0.836465	0.670172	1.23302	1.3681	0.875345	1.47104	0.419914
ACIAD3022	0.503018	0.848707	0.493534	1.29759	1.2275	0.841897	1.30259	0.390172
ACIAD3023	0.550258	0.81	0.534741	1.26793	1.26388	0.782242	1.31345	0.425345
ACIAD3024	0.698017	0.855259	0.64431	1.24474	1.42612	0.789052	1.32905	0.448017
ACIAD3025	0.686724	0.892069	0.801207	1.34922	1.30879	0.846724	1.46104	0.405345
ACIAD3026	0.387931	0.633707	0.600862	1.25931	1.31888	0.789396	1.44646	0.36931
ACIAD3028	0.650431	0.76681	0.746638	1.04914	1.42586	0.881293	1.38431	0.395344
ACIAD3031	0.667327	0.875086	0.77431	1.30966	1.31905	0.833793	1.43647	0.487069
ACIAD3040	0.679138	0.819398	0.0173275	1.30862	NA	0.751121	1.34552	0.649224
ACIAD3043	0.490086	0.778706	0.628707	1.16121	1.23095	0.773535	1.4188	0.303965
ACIAD3044	0.717328	0.778017	0.748534	1.33707	1.37034	0.861293	1.43078	0.341896
ACIAD3045	0.693966	0.860259	0.776293	1.32836	1.45396	0.863017	1.37689	0.384396
ACIAD3048	0.484828	0.800345	0.63	NA	1.30819	0.75	1.24931	0.423965
ACIAD3049	0.442931	0.767586	0.643965	1.25578	1.23284	0.828879	1.39345	0.302931
ACIAD3050	0.665604	1.14879	0.738879	1.38465	1.40707	0.875862	1.42586	0.418103
ACIAD3051	0.703793	0.900776	0.75931	1.33345	1.37233	0.783276	1.39104	0.452759
ACIAD3056	0.458103	0.796207	0.676207	1.23603	1.34207	0.854742	1.34302	0.416724
[truncated: 351 more rows]

## Sheet: references
Citation	Reference
(Abdel-Hamid et al, 2001)	Abdel-Hamid AM, Attwood MM, Guest JR.Pyruvate oxidase contributes to the aerobic growth efficiency of Escherichia coli. Microbiology. 2001 Jun;147(Pt 6):1483-98.
(Brichta et al, 2004)	Brichta DM, Azad KN, Ralli P, O'Donovan GA.. Pseudomonas aeruginosa dihydroorotases: a tale of three pyrCs.Arch Microbiol. 2004 Sep;182(1):7-17. Epub 2004 Jul 28
(de Berardinis et al, 2008)	de Berardinis, V.; Vallenet, D.; Castelli, V.; Besnard, M.; Pinet, A.; Cruaud, C.; Samair, S.; Lechaplais, C.; Gyapay, G.; Richez, C.; Durot, M.; Kreimeyer, A.; Fèvre, F. L.; Schächter, V.; Pezo, V.; Döring, V.; Scarpelli, C.; Médigue, C.; Cohen, G. N.; Marlière, P.; Salanoubat, M. & Weissenbach, J. A complete collection of single-gene deletion mutants of Acinetobacter baylyi ADP1. Mol Syst Biol,…
(Fassbinder et al., 2000)	Fassbinder, F., Kist, M. and Bereswill, S. (2000) Structural and functional analysis of the riboflavin synthesis genes encoding GTP cyclohydrolase II (ribA), DHBP synthase (ribBA), riboflavin synthase (ribC), and riboflavin deaminase/reductase (ribD) from Helicobacter pylori strain P1. FEMS Microbiol Lett, 191, 191-197.
(Fujisaki et al, 2005)	Fujisaki, S.; Takahashi, I.; Hara, H.; Horiuchi, K.; Nishino, T. & Nishimura, Y. Disruption of the structural gene for farnesyl diphosphate synthase in Escherichia coli. J Biochem (Tokyo), 2005, 137, 395-400
(Grill et al., 2007)	Grill, S., Yamaguchi, H., Wagner, H., Zwahlen, L., Kusch, U. and Mack, M. (2007) Identification and characterization of two Streptomyces davawensis riboflavin biosynthesis gene clusters. Arch Microbiol.
(Krehenbrink et al, 2002)	Krehenbrink, M.; Oppermann-Sanio, F. & Steinbüchel, A. Evaluation of non-cyanobacterial genome sequences for occurrence of genes encoding proteins homologous to cyanophycin synthetase and cloning of an active cyanophycin synthetase from Acinetobacter sp. strain DSM 587. Arch Microbiol, 2002, 177, 371-380
(Leisinger, 1996)	Leisinger T. Biosynthesis of proline. In: Escherichia coli and Salmonella: cellular and molecular biology. pp434--441. ASM Press, Washington DC (1996)
(Lewis et al, 2004)	Lewis JA et al (2004) The Tricarballylate utilization (tcuRABC) genes of Salmonella enterica serovar Typhimurium LT2. J Bacteriol 186(6), 1629—1637
(Lewis et al, 2006)	Lewis JA, Escalante-Semerena JC (2006) The FAD-dependent tricarballylate dehydrogenase (TcuA) enzyme of Salmonella enterica converts tricarballylate into cis-aconitate. J Bacteriol 188(15), 5479—5486
(Lewis et al, 2007)	Lewis JA, Escalante-Semerena JC (2007) Tricarballylate catabolism in Salmonella enterica. The TcuB protein uses 4Fe-4S clusters and heme to transfer electrons from FADH2 in the tricarballylate dehydrogenase (TcuA) enzyme to electron acceptors in the cell membrane. Biochemistry 46(31), 9107—9115
(Matthews, 1996)	Matthews RG. One-carbon metabolism. In: Escherichia coli and Salmonella: cellular and molecular biology. pp600--611. ASM Press, Washington DC (1996)
(McFall et al, 1996)	McFall, E. & Newman, E. B. Amino acids as carbon sources. In: Escherichia coli and Salmonella: cellular and molecular biology. Pp358-379. ASM Press, Washington DC (1996)
(Nasu et al, 1982)	Nasu, S.; Wicks, F. D. & Gholson, R. K. L-Aspartate oxidase, a newly discovered enzyme of Escherichia coli, is the B protein of quinolinate synthetase. J Biol Chem, 1982, 257, 626-632
(Nordstrand et al, 1998)	Nordstrand K, slund F, Holmgren A, Otting G, Berndt KD. NMR structure of Escherichia coli glutaredoxin 3-glutathione mixed disulfide complex: implications for the enzymatic mechanism. J Mol Biol. 1999 Feb 19;286(2):541-52
(Nunez et al, 2002)	Núñez, M. F.; Kwon, O.; Wilson, T. H.; Aguilar, J.; Baldoma, L. & Lin, E. C. C. Transport of L-Lactate, D-Lactate, and glycolate by the LldP and GlcA membrane carriers of Escherichia coli. Biochem Biophys Res Commun, 2002, 290, 824-829
(Parke et al, 1997)	Parke, S. A.; Birch, G. G.; MacDougall, D. B. & Stevens, D. A. Tastes, structure and solution properties of D-glucono-1,5-lactone. Chem Senses, 1997, 22, 53-65
(Priefert et al, 1992)	Priefert, H.; Krüger, N.; Jendrossek, D.; Schmidt, B. & Steinbüchel, A. Identification and molecular characterization of the gene coding for acetaldehyde dehydrogenase II (acoD) of Alcaligenes eutrophus. J Bacteriol, 1992, 174, 899-907
(Reitzer, 1996)	Reitzer LJ. Ammonia assimilation and the biosynthesis of glutamine, glutamate, aspartate, asparagine, L-alanine, and D-alanine. In: Escherichia coli and Salmonella: cellular and molecular biology. pp391--407. ASM Press, Washington DC (1996)
(Schneider et al, 1998)	Schneider BL, Kiupakis AK, Reitzer LJ (1998) Arginine catabolism and the arginine succinyltransferase pathway in Escherichia coli. J Bacteriol 180(16): 4278--4286
(Serina et al, 1995)	Serina L, Blondin C, Krin E, Sismeiro O, Danchin A, Sakamoto H, Gilles AM, Bârzu O. Escherichia coli UMP-kinase, a member of the aspartokinase family, is a hexamer regulated by guanine nucleotides and UTP.Biochemistry. 1995 Apr 18;34(15):5066-74.
(Sissler et al., 1999)	Sissler, M.; Delorme, C.; Bond, J.; Ehrlich, S. D.; Renault, P. & Francklyn, C. An aminoacyl-tRNA synthetase paralog with a catalytic role in histidine biosynthesis. Proc Natl Acad Sci U S A, 1999, 96, 8985-8990
(van der Rest et al, 2000)	van der Rest ME, Frank C, Molenaar D.Functions of the membrane-associated and cytoplasmic malate dehydrogenases in the citric acid cycle of Escherichia coli.J Bacteriol. 2000 Dec;182(24):6892-9
(Vaneechoutte et al, 2006)	Vaneechoutte M, Young DM, Ornston LN, Baere TD, Nemec A, Reijden TVD, Carr E, Tjernberg I, Dijkshoorn L (2006) Naturally transformable Acinetobacter sp. strain ADP1 belongs to the newly described species Acinetobacter baylyi. Appl Environ Microbiol 72(1): 932--936
(Vyazmensky et al, 1996)	Vyazmensky, M.; Sella, C.; Barak, Z. & Chipman, D. M. Isolation and characterization of subunits of acetohydroxy acid synthase isozyme III and reconstitution of the holoenzyme. Biochemistry, 1996, 35, 10339-10346
(Young et al, 2006)	Young, D. M.; Parke, D. & Ornston, L. N. Opportunities for genetic investigation afforded by Acinetobacter baylyi, a nutritionally versatile bacterial species that is highly competent for natural transformation. Annu Rev Microbiol, 2005, 59, 519-551
(Zhao et al, 1995)	Zhao G, Pease AJ, Bharani N, Winkler ME. Biochemical characterization of gapB-encoded erythrose 4-phosphate dehydrogenase of Escherichia coli K-12 and its possible role in pyridoxal 5'-phosphate biosynthesis. J Bacteriol. 1995 May;177(10):2804-12
