# Supplementary material for: Iterative reconstruction of a global metabolic model of Acinetobacter baylyi ADP1 using high-throughput growth phenotype and gene essentiality data
Source: BMC Syst Biol. 2008 Oct 7;2:85. doi: 10.1186/1752-0509-2-85 (PMC2606687; doi:10.1186/1752-0509-2-85)
Supplement: Additional file 4 — Determination of biomass composition of A. baylyi. This file gathers all information used to reconstruct the biomass assembly reactions in the metabolic model. [file 1752-0509-2-85-S4.xls]

## Sheet: Read Me
Modeling of biomass assembly
	In order to model the cell requirements for growth in terms of metabolic precursors and energy demand, we introduced a set of intermediary biomass reactions in the model. Unlike the other metabolic reactions present in the model, these reactions are not associated with the biochemical activity of well identified enzymes but are included to help model the synthesis of the cell's main constituents.…
	In the model, all fluxes apart from the growth reaction are expressed in mmol/h/gDW (conversion rate). The stoichiometry of the growth reaction is such that for a degree of conversion of 1, 1 g of biomass (dry weight, DW) is produced. The flux of the growth reaction is therefore expressed directly in 1/h, ie the growth rate.
	The growth reaction (GROWTH-RXN) involves precursors that are all expressed in mass (g). Metabolites that are expressed in mass are denoted xxxxx_W. These metabolites are introduced in the model by multiplying their chemical stoichiometric coefficient by their molecular weight.
	The stoichiometric coefficients of the mass biomass precursors in the main growth reaction are directly their proportion (in mass) in the overall biomass

## Sheet: Overall Composition
Experimental measures
From (du Preez et al, 1984)		Growth rate on ethanol
		0.1	0.4	0.6	0.8	0.9
	Protein	0.66	0.66	0.61	0.6	0.58
	RNA	0.12	0.16	0.19	0.22	0.24
	DNA	0.04	0.04	0.03	0.03	0.02
	Carbohydrate	0.06	0.07	0.09	0.09	0.1
	Sum	0.88	0.93	0.92	0.94	0.94
		Growth rate on acetate
		0.1	0.45	0.6	0.8	1
	Proteins	0.67	0.65	0.65	0.61	0.61
	RNA	0.12	0.16	0.19	0.24	0.26
	DNA	0.04	0.03	0.03	0.02	0.02
	Carbohydrates	0.06	0.08	0.1	0.11	0.1
	Sum	0.89	0.92	0.97	0.98	0.99
From (Abbott et al, 1974)		Growth rate on limited ethanol
		0.1	0.3	0.5	0.5 (scaled to 100%)
	Proteins	0.53	0.61	0.67	0.740331	!!!! the authors warn that their method, based on the simple estimate (Nitrogen content - nucleic acid content), cannot distinguish proteins from non-protein nitrogen compounds such as peptidoglycan. The figure may be overestimating the actual protein quantity
	Lipid	0.04	0.05	0.07	0.0773481
	Carbohydrate	0.05	0.05	0.05	0.0552486
	Nucleic acid	0.075	0.1	0.115	0.127072
	Sum	0.695	0.81	0.905	1
From (Neidhardt et al, 1996)
E. coli		% g/g
	Protein	0.55
	RNA	0.205
	DNA	0.031
	Lipid	0.091
	LPS	0.034
	Peptidoglycan	0.025
	Glycogen	0.025
	Polyamines	0.004
	Metabolites, cofactors	0.035
		1
In model
	The overall composition is based on the data from (du Preez et al, 1994) and (Abbott et al, 1974) at a growth rate = 0.6 and from specific studies for some biomass precursors, especially lipids and cell wall (see related sheets in the document)
		g/g cell		g/g cell, scaled to 100%		Precursor reaction
See in corresponding sheet	Peptidoglycan	0.027		0.0285082		PEPTIDOSYN-RXN
	LPS	0.0025		0.00263965		LPSSYN-RXN
	Phospholipid	0.0384525		0.0406004		PLSYN-RXN
	Wax ester	0.00576463		0.00608665		WAX-ESTER-SYNTHASE-RXN
	TAG	0.00146047		0.00154205		TRIACYLGLYCEROL_W-RXN
	Free fatty acid	0.0019173		0.0020244		AFATTYACID_FREE-ASSEMBLY-RXN
	Free polysaccharides	0.02		0.0211172		POLYSACCH_FREESYN-RXN
From (Abbott et al, 1974) and (du Preez et al, 1984)	DNA	0.03		0.0316758		DNA-SYNTH-RXN
	RNA	0.19		0.200613		RNA-SYNTH-RXN
	Proteins	0.6		0.633516		PROTEINSYN-RXN
From (Neidhardt et al, 1996)	Cofactors	0.03		0.0316758		COFACTORSYN-RXN
		0.947095		1
	As we could not quantitatively fit predicted growth rates with experimental measures, we chose growth associated and non growth associated maintenance fluxes similar to those of E. coli model.
	Estimated growth associated maintenance flux:
	40	mmol ATP / g DW biomass
	Estimated non growth associated maintenance flux (for flux balance analysis):
	10	mmol ATP / h / g DW biomass
Growth reaction
GROWTH-RXN	0.003 LPS_W + 0.2 RNA_W + 0.028 PEPTIDO_W[E] + 0.032 DNA_W + 0.002 TRIACYLGLYCEROL_W + 0.041 PL_W + 0.032 COFACTOR_W + 0.633 PROTEIN_W + 0.006 WAX-ESTER_W + 0.002 AFATTYACID_FREE_W + 10 WATER + 0.021 POLYSACCH_FREE_W + 40 ATP = 40 PI + 40 ADP

## Sheet: Proteins
Proteins
Composition
	Amino acid composition is assumed to be similar to that of E. coli (Neidhart et al, 1996)
			g/g protein	Molecular weight accounting for peptide bond (g/mol)	mol/g protein	mol/mol protein	mol/mol protein(in model)
		ala	0.096	71	0.00135211	0.133707	0.13
		arg	0.055	156	0.000352564	0.0348642	0.03
		asn	0.045	114	0.000394737	0.0390346	0.04
		asp	0.045	115	0.000391304	0.0386952	0.04
		cys	0.017	103	0.000165049	0.0163213	0.02
		gln	0.049	128	0.000382813	0.0378554	0.04
		glu	0.049	129	0.000379845	0.037562	0.04
		gly	0.115	57	0.00201754	0.19951	0.2
		his	0.018	137	0.000131387	0.0129925	0.01
		ile	0.054	113	0.000477876	0.047256	0.05
		leu	0.084	113	0.000743363	0.0735094	0.07
		lys	0.064	128	0.0005	0.0494438	0.05
		met	0.029	131	0.000221374	0.0218912	0.02
		phe	0.035	147	0.000238095	0.0235447	0.02
		pro	0.041	97	0.00042268	0.0417979	0.04
		ser	0.04	87	0.00045977	0.0454656	0.04
		thr	0.047	101	0.000465347	0.046017	0.05
		trp	0.011	186	5.91398e-05	0.00584819	0.01
		tyr	0.026	163	0.000159509	0.0157735	0.02
		val	0.079	99	0.00079798	0.0789103	0.08
				Total	0.0101125	1	1
	Mean molecular weight of protein monomer
			98.7887	g/mol
Polymerization
	Energy requirements for polymerization and proofreading
	4.2	mol ATP/mol aa
Protein synthesis reaction
PROTEINSYN-RXN	0.04 CHARGED-PRO-TRNAS + 0.02 CHARGED-MET-TRNAS + 0.02 CHARGED-TYR-TRNAS + 0.01 CHARGED-HIS-TRNAS + 0.02 CHARGED-CYS-TRNAS + 0.08 CHARGED-VAL-TRNAS + 0.04 CHARGED-GLN-TRNAS + 0.03 CHARGED-ARG-TRNAS + 0.04 CHARGED-GLT-TRNAS + 0.2 CHARGED-GLY-TRNAS + 0.01 CHARGED-TRP-TRNAS + 0.13 CHARGED-ALA-TRNAS + 0.05 CHARGED-ILE-TRNAS + 0.05 CHARGED-LYS-TRNAS + 0.07 CHARGED-LEU-TRNAS + 0.02 CHARGED-PHE-TRNAS + …

## Sheet: DNA - RNA
	DNA
	Composition
		Based on GC%:	0.4042
			mol/mol DNA	Molecular weight g/mol (-H2O for bond)
		dAMP	0.2979	313
		dTMP	0.2979	304
		dGMP	0.2021	329
		dCMP	0.2021	289
		Mean molecular weight of DNA monomer
			308.702	g/mol
	Polymerization
		Energy requirement for DNA processing and proofreading
		1.37	mol ATP/mol DNA
	DNA synthesis reaction
	DNA-SYNTH-RXN	0.298 DATP + 0.202 DCTP + 1.37 ATP + 0.202 DGTP + 0.298 TTP = 1.37 PI + 0.3087 DNA_W + 1 PPI + 1.37 ADP
	RNA
	Composition
		Composition by RNA type from E. coli (Neidhardt et al, 1996)	mRNA	rRNA	tRNA	Total RNA
			0.04	0.82	0.14
		Composition in base type				mol/mol RNA	Molecular weight g/mol (-H2O for bond)
		AMP	0.293083	0.215779	0.221526	0.219676	329
		UMP	0.291905	0.267735	0.197157	0.258821	306
		GMP	0.193297	0.214993	0.27585	0.222645	345
		CMP	0.221716	0.301493	0.305466	0.298858	305
		Mean molecular weight of RNA monomer
			319.437	g/mol
	Polymerisation
		Energy requirement for RNA processing
		0.4	mol ATP/mol RNA
	RNA synthesis reaction
	RNA-SYNTH-RXN	0.299 CTP + 0.222 GTP + 0.259 UTP + 0.62 ATP = 0.4 PI + 0.319 RNA_W + 1 PPI + 0.4 ADP

## Sheet: Lipids
Lipids
Proportion in cell
From (Makula et al, 1975)
	Overall lipid composition in Rich medium
				g/gDW cell (in model)
	phospholipids	46	micromol/gDW cell	0.0384525
	triglycerides	1.78	micromol/gDW cell	0.00146047
	mono- and diglycerides	0.38	micromol/gDW cell
	free fatty acid	7.5	micromol/gDW cell	0.0019173
	free fatty alcohol	0	micromol/gDW cell	0
	wax ester	11.5	micromol/gDW cell	0.00576463
	Overall lipids			0.0475949
Composition and synthesis reaction
Phospholipids (PL)
	From (Scott et al, 1976)
		Cytoplasmic	Outer	Mean (g/g)	Formula	Molecular weight (without the carbon chains)	Molecular weight (with the carbon chains)	Composition(mol/g)	Composition (mol/mol phospholipids)
	phosphatidyl-glycerol	0.1	0.11	0.105	C8H13O10PR2	301	759	0.00013834	0.115641
	phosphatidyl-ethanolamine	0.73	0.55	0.64	C7H12N1O8PR2	270	728	0.000879121	0.734877
	cardiolipin	0.17	0.34	0.255	C13H18O17P2R4	510	1426	0.000178822	0.149481
		1	1	1				0.00119628	1
	Lipid composition
	Extrapolated from (Thorne et al, 1973) and (Hartig et al)
		mol/mol PL	Molecular weight	Molecular weight without COOH
	16:0	0.1	256	211	g/mol
	16:1	0.2	254	209	g/mol
	18:0	0.1	284	239	g/mol
	18:1	0.6	282	237	g/mol
		1		229	g/mol
	Molecular weight	835.923	g/mol
PLSYN-RXN	0.735 L-1-PHOSPHATIDYL-ETHANOLAMINE + 0.116 L-1-PHOSPHATIDYL-GLYCEROL + 0.149 CARDIOLIPIN = 0.8359 PL_W
Triglycerides (TAG)
	TAG composition on rich medium. From (Makula et al, 1975)
		g/g	Molecular weight of the fatty acid	mol/g	mol/mol TAG
	14:0	0.0196	228	8.59649e-05	0.0224222
	16:0	0.7033	256	0.00274727	0.716569
	16:1	0.0504	254	0.000198425	0.0517552
	18:0	0.0656	284	0.000230986	0.060248
	18:1	0.1611	282	0.000571277	0.149006
		1		0.00383392	1
	Molecular weight	glycerol	92	g/mol
		Generic TAG	820.489	g/mol
TRIACYLGLYCEROL_W-RXN	1 TRIACYLGLYCEROL = 0.8205 TRIACYLGLYCEROL_W
Wax esters
	Wax ester composition on rich medium. From (Makula et al, 1975)
		Acid					Alcohol
		g/g	Molecular weight	mol/g	mol/mol		g/g	Molecular weight	mol/g	mol/mol
	14:0	0	228	0	0		0	213	0	0
	16:0	0.23	256	0.000898438	0.239826		0.05	241	0.000207469	0.0523518
	16:1	0.3	254	0.0011811	0.31528		0.45	239	0.00188285	0.475109
	18:0	0	284	0	0		0	269	0	0
	18:1	0.47	282	0.00166667	0.444894		0.5	267	0.00187266	0.472539
		1		0.00374621	1		1		0.00396297	1
	Molecular weight	Generic wax ester	501.272	g/mol
WAX-ESTER-SYNTHASE-RXN	1 ACYL-COA_WAX + 1 ACYL-OH_WAX = 1 WAX-ESTER + 1 CO-A
WAX-ESTERS_W-RXN	1 WAX-ESTER = 0.5013 WAX-ESTER_W
Free molecules
	Composition in free fatty acids. From (Makula et al, 1975)
		Acid
		g/g	Molecular weight	mol/g	mol/mol
	14:0	0.05	228	0.000219298	0.0560614
	16:0	0.28	256	0.00109375	0.279606
	16:1	0.57	254	0.00224409	0.57368
	18:0	0	284	0	0
	18:1	0.1	282	0.00035461	0.0906524
		1		0.00391175	1
	Molecular weight	Generic fatty acid	255.64	g/mol
AFATTYACID_FREE-ASSEMBLY-RXN	0.28 C16:0 + 0.574 C16:1(C7) + 0.09 C18:1(C9) + 0.056 C14:0 = 0.2556 AFATTYACID_FREE_W

## Sheet: Peptidoglycan
Peptidoglycan
Proportion in cell
	Cell part	Weight (mg DW)	g/g biomass
From (Thorne et al, 1973)	All biomass	500	1
	Cell wall (= outer membrane + peptidoglycan)	39	0.078
	Outer membrane	25.5	0.051
	PG ~= (2) - (3)	13.5	0.027	0.346154	of the cell wall content
Composition
From (Metzger, 2001) P429, P1162	The peptidoglycan composition is assumed to be similar to typical gram negative bacteria, eg E. coli.
	The assumed pentapeptide is: l-ala / d-glt / diaminopimelate / d-ala-d-ala
	Molecular weight of the basic unit of peptidoglycan (accounting for the sugar bounds):
	With cross linking:	C37H57N7O19	903	g/mol
	Without cross linking:	C40H64N8O21	992	g/mol
	Crosslinking ratio:	0.8
	Molecular weight:	920.8	g/mol
Peptidoglycan synthesis reaction
PEPTIDOSYN-RXN	1 C6 = 1 UNDECAPRENYL-DIPHOSPHATE + 0.9208 PEPTIDO_W[E] + 0.8 D-ALANINE[E]

## Sheet: LPS
Lipopolysaccharides
Proportion in cell
	(Scott et al, 1976)	0.0024	g/gDW cell	on Nutrient Broth - Yeast Extract
	Acinetobacter sp. HO1-N	0.0137	g/gDW cell	on hexadecane
	(Thorne et al, 1973)	0.0028	g/gDW cell	on Difco (heart infusion broth)
	Acinetobacter sp. MJT/F5/199A
	Chosen value:	0.0025	g/gDW cell
Composition
Fatty acids:	Experimental measures (Thorne et al, 1973)
	Fatty acid	% of total	Mol. Weight (- 1OH for the bound with glucosamine)	mol/gtotal	Fitted to 100%	only betaOH	only others
	12:0	0.156	183	0.000852459	0.196982		0.624352
	16:0	0.057	239	0.000238494	0.0551098		0.174676
	12:betaOH	0.33	199	0.00165829	0.383189	0.559807
	18:0	0.038	267	0.000142322	0.032887		0.104239
	18:1	0.035	265	0.000132075	0.0305193		0.0967338
	14:betaOH	0.296	227	0.00130396	0.301313	0.440193
	Sum	0.912		0.00432761	1	1	1
					betaOH vs others:	0.684502	0.315498
	In model, for each lipid A molecule:
	Type	Number	Composition
	betaOH	4	0.56	12:betaOH
			0.44	14:betaOH
	other	2	0.62	12:0
			0.18	16:0
			0.1	18:0
			0.1	18:1
	Mean molecular weight of lipid	1264.64	g/mol
Glucosamine	2 molecules of glucosamine		C6H14N1O8P	per molecule
			- 4 H for bounds with betaOH
			- H2O for common bound
			- OH for KDO bound
		Overall formula	C12H25N2O14P2
	Molecular weight in lipidA	485	g/mol
KDO	2 molecules of KDO		C8H13O8	per molecule
			- H for bound with Glucosamine
			- H2O for common bound
			(bounds with polysaccharides are counted in polysaccharides part)
		Overall formula	C16H23O15
	Molecular weight in lipidA	455	g/mol
Polysaccharides:
	(Thorne et al, 1973) and (Bryan et al, 1986) show that the main constituants of the polysaccharides are hexose, with no evidence of heptose. (Thone et al, 1973) reports a non-negligeable amount of hexosamine in LPS. (Thorne et al, 1973) reports less rhamnose than (Bryan et al, 1986)
	(Bryan et al, 1986) Produced exopolysaccharides can be either bound to the cell wall or released to the environment. Acinetobacter baylyi ADP1 (formerly known as calcoaceticus BD413) as been selected for its property of producing very few of them
	Since Acinetobacter baylyi is different from A. BD4 in terms of polysaccharides production and since the polysaccharide composition varies with the environment, we simplified by choosing the same amount of each three sugars
	0.333333	glucose	162	g/mol	(- H20 for bound)
	0.333333	rhamnose	156	g/mol	(- H20 for bound)
	0.333333	mannose	162	g/mol	(- H20 for bound)
	ratio hexose/hexosamine = 2.5 in (Thorne et al, 1973), which suggest that we have ~5 hexose per polysaccharide in LPS.
	Molecular weight of polysaccharide:	800	g/mol	(without udp)
Overall LPS
	Molecular weight	3004.64	g/mol	(lipidA + glucosamine + KDO + polysaccharide)
Generic LPS synthesis reaction
	The biosynthetic pathway of KDO-lipidA core and udp-monosaccharides are included in the model. Assembly of polysaccharides as well as binding to KDO do not require extra energy.
LPSSYN-RXN	1 UDP-POLYSACCH_LPS + 1 KDO2-LIPID-A = 3.005 LPS_W + 1 UDP

## Sheet: Cofactors
Cofactors
Composition
Cofactors contribute very few to the overall biomass. They are included in the biomass in order to account for their essentiality for growth
			Molecular weight (g/mol)		Chosen composition (mol/mol cofactor)
	nad	0.0769231	664		0.07
	nadp	0.0769231	744		0.07
	fad	0.0769231	785		0.07
	fmn	0.0769231	456		0.07
	thiamin	0.0769231	265		0.08
	folate (THF)	0.0769231	445		0.08
	pyridoxal-5p	0.0769231	247		0.08
	coenzyme A	0.0769231	767		0.08
	siroheme	0.0769231	916		0.08
	s-adenosylmethionine	0.0769231	399		0.08
	protoheme	0.0769231	616		0.08
	ubiquinone-8	0.0769231	727		0.08
	undecaprenyl-pp	0.0769231	927		0.08
	13
	Molecular weight	612.154	g/mol
Generic cofactor synthesis reaction
COFACTORSYN-RXN	0.07 FAD + 0.07 FMN + 0.08 UNDECAPRENYL-DIPHOSPHATE + 0.08 PROTOHEME + 0.08 S-ADENOSYLMETHIONINE + 0.08 THIAMINE-PYROPHOSPHATE + 0.08 PYRIDOXAL_PHOSPHATE + 0.07 NADP + 0.08 UBIQUINONE-8 + 0.08 SIROHEME + 0.07 NAD + 0.08 CO-A + 0.08 THF = 0.61 COFACTOR_W

## Sheet: References
(Abbott et al, 1974)	Abbott, B. J.; Laskin, A. I. & McCoy, C. J. Effect of growth rate and nutrient limitation on the composition and biomass yield of Acinetobacter calcoaceticus. Appl Microbiol, 1974, 28, 58-63	4844268
(Bryan et al, 1986)	Brauer, M. J.; Saldanha, A. J.; Dolinski, K. & Botstein, D. Homeostatic adjustment and metabolic remodeling in glucose-limited yeast cultures. Mol Biol Cell, 2005, 16, 2503-2517	3729401
(Du Preez et al, 1984)	du Preez, J. C.; Lategan, P. M. & Toerien, D. F. Influence of the growth rate on the macromolecular composition of A cinetobacter calcoaceticus in carbon-limited chemostat culture FEMS Microbiology Letters, 1984, 23, 71-75
(Hartig et al)	Hartig, C.; Loffhagen N. & Babel W. Effect of growth temperature on fatty acid composition and membrane fluidity of Acinetobacter calcoaceticus 69-V. Poster presentation
(Makula et al, 1975)	Makula, R. A.; Lockwood, P. J. & Finnerty, W. R. Comparative analysis of the lipids of Acinetobacter species grown on hexadecane. J Bacteriol, 1975, 121, 250-258	1116989
(Metzler, 2001)	Biochemistry: the Chemical Reactions of Living Cells (Vol. 1 & 2)
(Neidhardt et al, 1996)	Escherichia coli and Salmonella. Cellular and molecular biology 1996, ASM Press, Washington DC (Vol. 1 & 2)
(Scott et al, 1976)	Scott, C. C.; Makula, S. R. & Finnerty, W. R. Isolation and characterization of membranes from a hydrocarbon-oxidizing Acinetobacter sp. J Bacteriol, 1976, 127, 469-480	132429
(Thorne et al, 1973)	Thorne, K. J.; Thornley, M. J. & Glauert, A. M. Chemical analysis of the outer membrane and other layers of the cell envelope of Acinetobacter sp. J Bacteriol, 1973, 116, 410-417	4745422
