# Supplementary material for: Iterative reconstruction of a global metabolic model of Acinetobacter baylyi ADP1 using high-throughput growth phenotype and gene essentiality data
Source: BMC Syst Biol. 2008 Oct 7;2:85. doi: 10.1186/1752-0509-2-85 (PMC2606687; doi:10.1186/1752-0509-2-85)
Supplement: Additional file 5 — Genome-scale metabolic model in SBML format. This file contains the latest model iAbaylyiv4 in SBML format . [file 1752-0509-2-85-S5.xml]

<?xml version="1.0" encoding="UTF-8"?>
<sbml xmlns="http://www.sbml.org/sbml/level2" xmlns:html="http://www.w3.org/1999/xhtml" level="2" version="1">
  <model id="iAbaylyiv4" name="A. baylyi">
    <listOfCompartments>
      <compartment id="Periplasm"/>
      <compartment id="Extraorganism"/>
      <compartment id="Cytosol"/>
    </listOfCompartments>
    <listOfSpecies>
      <species metaid="M_CPD_DASH_205_Cytosol" id="M_CPD_DASH_205_Cytosol" name="pimelate" compartment="Cytosol">
        <annotation>
	<rdf:RDF xmlns:rdf="http://www.w3.org/1999/02/22-rdf-syntax-ns#" xmlns:dc="http://purl.org/dc/elements/1.1/">
		<rdf:Description rdf:about="#M_CPD_DASH_205_Cytosol">
			<dc:relation>
				<rdf:Bag>
					<rdf:li rdf:resource="http://www.genome.jp/kegg/compound/#C02656"></rdf:li>
					<rdf:li rdf:resource="http://bigg.ucsd.edu/#pime"></rdf:li>
					<rdf:li rdf:resource="http://www.genoscope.cns.fr/acinetocyc/#CPD-205"></rdf:li>
				</rdf:Bag>
			</dc:relation>
		</rdf:Description>
	</rdf:RDF>
</annotation>
      </species>
      <species metaid="M_CPD_DASH_1136_Cytosol" id="M_CPD_DASH_1136_Cytosol" name="2-methyl-cis-aconitate" compartment="Cytosol">
        <annotation>
	<rdf:RDF xmlns:rdf="http://www.w3.org/1999/02/22-rdf-syntax-ns#" xmlns:dc="http://purl.org/dc/elements/1.1/">
		<rdf:Description rdf:about="#M_CPD_DASH_1136_Cytosol">
			<dc:relation>
				<rdf:Bag>
					<rdf:li rdf:resource="http://www.genome.jp/kegg/compound/#C04225"></rdf:li>
					<rdf:li rdf:resource="http://bigg.ucsd.edu/#2mcacn"></rdf:li>
					<rdf:li rdf:resource="http://www.genoscope.cns.fr/acinetocyc/#CPD-1136"></rdf:li>
				</rdf:Bag>
			</dc:relation>
		</rdf:Description>
	</rdf:RDF>
</annotation>
      </species>
      <species metaid="M_3_DASH_P_DASH_HYDROXYPYRUVATE_Cytosol" id="M_3_DASH_P_DASH_HYDROXYPYRUVATE_Cytosol" name="3-phospho-hydroxypyruvate" compartment="Cytosol">
        <annotation>
	<rdf:RDF xmlns:rdf="http://www.w3.org/1999/02/22-rdf-syntax-ns#" xmlns:dc="http://purl.org/dc/elements/1.1/">
		<rdf:Description rdf:about="#M_3_DASH_P_DASH_HYDROXYPYRUVATE_Cytosol">
			<dc:relation>
				<rdf:Bag>
					<rdf:li rdf:resource="http://www.genome.jp/kegg/compound/#C03232"></rdf:li>
					<rdf:li rdf:resource="http://bigg.ucsd.edu/#3php"></rdf:li>
					<rdf:li rdf:resource="http://www.genoscope.cns.fr/acinetocyc/#3-P-HYDROXYPYRUVATE"></rdf:li>
				</rdf:Bag>
			</dc:relation>
		</rdf:Description>
	</rdf:RDF>
</annotation>
      </species>
      <species metaid="M_CPD_DASH_618_Cytosol" id="M_CPD_DASH_618_Cytosol" name="methylisocitrate" compartment="Cytosol">
        <annotation>
	<rdf:RDF xmlns:rdf="http://www.w3.org/1999/02/22-rdf-syntax-ns#" xmlns:dc="http://purl.org/dc/elements/1.1/">
		<rdf:Description rdf:about="#M_CPD_DASH_618_Cytosol">
			<dc:relation>
				<rdf:Bag>
					<rdf:li rdf:resource="http://www.genome.jp/kegg/compound/#C04593"></rdf:li>
					<rdf:li rdf:resource="http://bigg.ucsd.edu/#micit"></rdf:li>
					<rdf:li rdf:resource="http://www.genoscope.cns.fr/acinetocyc/#CPD-618"></rdf:li>
				</rdf:Bag>
			</dc:relation>
		</rdf:Description>
	</rdf:RDF>
</annotation>
      </species>
      <species metaid="M_NITRATE_Extraorganism" id="M_NITRATE_Extraorganism" name="no3-" compartment="Extraorganism">
        <annotation>
	<rdf:RDF xmlns:rdf="http://www.w3.org/1999/02/22-rdf-syntax-ns#" xmlns:dc="http://purl.org/dc/elements/1.1/">
		<rdf:Description rdf:about="#M_NITRATE_Extraorganism">
			<dc:relation>
				<rdf:Bag>
					<rdf:li rdf:resource="http://www.genome.jp/kegg/compound/#C00244"></rdf:li>
					<rdf:li rdf:resource="http://bigg.ucsd.edu/#no3"></rdf:li>
					<rdf:li rdf:resource="http://www.genoscope.cns.fr/acinetocyc/#NITRATE"></rdf:li>
				</rdf:Bag>
			</dc:relation>
		</rdf:Description>
	</rdf:RDF>
</annotation>
      </species>
      <species metaid="M_UDP_DASH_N_DASH_ACETYL_DASH_D_DASH_GLUCOSAMINE_Cytosol" id="M_UDP_DASH_N_DASH_ACETYL_DASH_D_DASH_GLUCOSAMINE_Cytosol" name="udp-n-acetyl-d-glucosamine" compartment="Cytosol">
        <annotation>
	<rdf:RDF xmlns:rdf="http://www.w3.org/1999/02/22-rdf-syntax-ns#" xmlns:dc="http://purl.org/dc/elements/1.1/">
		<rdf:Description rdf:about="#M_UDP_DASH_N_DASH_ACETYL_DASH_D_DASH_GLUCOSAMINE_Cytosol">
			<dc:relation>
				<rdf:Bag>
					<rdf:li rdf:resource="http://www.genome.jp/kegg/compound/#C00043"></rdf:li>
					<rdf:li rdf:resource="http://bigg.ucsd.edu/#uacgam"></rdf:li>
					<rdf:li rdf:resource="http://www.genoscope.cns.fr/acinetocyc/#UDP-N-ACETYL-D-GLUCOSAMINE"></rdf:li>
				</rdf:Bag>
			</dc:relation>
		</rdf:Description>
	</rdf:RDF>
</annotation>
      </species>
      <species metaid="M_AMMONIUM_Cytosol" id="M_AMMONIUM_Cytosol" name="nh4+" compartment="Cytosol">
        <annotation>
	<rdf:RDF xmlns:rdf="http://www.w3.org/1999/02/22-rdf-syntax-ns#" xmlns:dc="http://purl.org/dc/elements/1.1/">
		<rdf:Description rdf:about="#M_AMMONIUM_Cytosol">
			<dc:relation>
				<rdf:Bag>
					<rdf:li rdf:resource="http://www.genome.jp/kegg/compound/#C01342"></rdf:li>
					<rdf:li rdf:resource="http://bigg.ucsd.edu/#nh4"></rdf:li>
					<rdf:li rdf:resource="http://www.genoscope.cns.fr/acinetocyc/#AMMONIUM"></rdf:li>
				</rdf:Bag>
			</dc:relation>
		</rdf:Description>
	</rdf:RDF>
</annotation>
      </species>
      <species metaid="M_GLUTAMATE_DASH_1_DASH_SEMIALDEHYDE_Cytosol" id="M_GLUTAMATE_DASH_1_DASH_SEMIALDEHYDE_Cytosol" name="glutamate-1-semialdehyde" compartment="Cytosol">
        <annotation>
	<rdf:RDF xmlns:rdf="http://www.w3.org/1999/02/22-rdf-syntax-ns#" xmlns:dc="http://purl.org/dc/elements/1.1/">
		<rdf:Description rdf:about="#M_GLUTAMATE_DASH_1_DASH_SEMIALDEHYDE_Cytosol">
			<dc:relation>
				<rdf:Bag>
					<rdf:li rdf:resource="http://www.genome.jp/kegg/compound/#C03741"></rdf:li>
					<rdf:li rdf:resource="http://bigg.ucsd.edu/#glu1sa"></rdf:li>
					<rdf:li rdf:resource="http://www.genoscope.cns.fr/acinetocyc/#GLUTAMATE-1-SEMIALDEHYDE"></rdf:li>
				</rdf:Bag>
			</dc:relation>
		</rdf:Description>
	</rdf:RDF>
</annotation>
      </species>
      <species metaid="M_UDP_DASH_OHMYR_DASH_ACETYLGLUCOSAMINE_Cytosol" id="M_UDP_DASH_OHMYR_DASH_ACETYLGLUCOSAMINE_Cytosol" name="udp-3-o-(3-hydroxymyristoyl)-n-acetylglucosamine" compartment="Cytosol">
        <annotation>
	<rdf:RDF xmlns:rdf="http://www.w3.org/1999/02/22-rdf-syntax-ns#" xmlns:dc="http://purl.org/dc/elements/1.1/">
		<rdf:Description rdf:about="#M_UDP_DASH_OHMYR_DASH_ACETYLGLUCOSAMINE_Cytosol">
			<dc:relation>
				<rdf:Bag>
					<rdf:li rdf:resource="http://www.genome.jp/kegg/compound/#C04738"></rdf:li>
					<rdf:li rdf:resource="http://bigg.ucsd.edu/#u3aga"></rdf:li>
					<rdf:li rdf:resource="http://www.genoscope.cns.fr/acinetocyc/#UDP-OHMYR-ACETYLGLUCOSAMINE"></rdf:li>
				</rdf:Bag>
			</dc:relation>
		</rdf:Description>
	</rdf:RDF>
</annotation>
      </species>
      <species metaid="M_ACET_Cytosol" id="M_ACET_Cytosol" name="acetate" compartment="Cytosol">
        <annotation>
	<rdf:RDF xmlns:rdf="http://www.w3.org/1999/02/22-rdf-syntax-ns#" xmlns:dc="http://purl.org/dc/elements/1.1/">
		<rdf:Description rdf:about="#M_ACET_Cytosol">
			<dc:relation>
				<rdf:Bag>
					<rdf:li rdf:resource="http://www.genome.jp/kegg/compound/#C00033"></rdf:li>
					<rdf:li rdf:resource="http://bigg.ucsd.edu/#ac"></rdf:li>
					<rdf:li rdf:resource="http://www.genoscope.cns.fr/acinetocyc/#ACET"></rdf:li>
				</rdf:Bag>
			</dc:relation>
		</rdf:Description>
	</rdf:RDF>
</annotation>
      </species>
      <species metaid="M_UDP_DASH_GLUCOSE_Cytosol" id="M_UDP_DASH_GLUCOSE_Cytosol" name="udp-d-glucose" compartment="Cytosol">
        <annotation>
	<rdf:RDF xmlns:rdf="http://www.w3.org/1999/02/22-rdf-syntax-ns#" xmlns:dc="http://purl.org/dc/elements/1.1/">
		<rdf:Description rdf:about="#M_UDP_DASH_GLUCOSE_Cytosol">
			<dc:relation>
				<rdf:Bag>
					<rdf:li rdf:resource="http://www.genome.jp/kegg/compound/#C00029"></rdf:li>
					<rdf:li rdf:resource="http://bigg.ucsd.edu/#udpg"></rdf:li>
					<rdf:li rdf:resource="http://www.genoscope.cns.fr/acinetocyc/#UDP-GLUCOSE"></rdf:li>
				</rdf:Bag>
			</dc:relation>
		</rdf:Description>
	</rdf:RDF>
</annotation>
      </species>
      <species metaid="M_HOMO_DASH_CYS_Cytosol" id="M_HOMO_DASH_CYS_Cytosol" name="homocysteine" compartment="Cytosol">
        <annotation>
	<rdf:RDF xmlns:rdf="http://www.w3.org/1999/02/22-rdf-syntax-ns#" xmlns:dc="http://purl.org/dc/elements/1.1/">
		<rdf:Description rdf:about="#M_HOMO_DASH_CYS_Cytosol">
			<dc:relation>
				<rdf:Bag>
					<rdf:li rdf:resource="http://www.genome.jp/kegg/compound/#C00155"></rdf:li>
					<rdf:li rdf:resource="http://bigg.ucsd.edu/#hcys-L"></rdf:li>
					<rdf:li rdf:resource="http://www.genoscope.cns.fr/acinetocyc/#HOMO-CYS"></rdf:li>
				</rdf:Bag>
			</dc:relation>
		</rdf:Description>
	</rdf:RDF>
</annotation>
      </species>
      <species metaid="M_CPD_DASH_3623_Cytosol" id="M_CPD_DASH_3623_Cytosol" name="sebacate" compartment="Cytosol">
        <annotation>
	<rdf:RDF xmlns:rdf="http://www.w3.org/1999/02/22-rdf-syntax-ns#" xmlns:dc="http://purl.org/dc/elements/1.1/">
		<rdf:Description rdf:about="#M_CPD_DASH_3623_Cytosol">
			<dc:relation>
				<rdf:Bag>
					<rdf:li rdf:resource="http://www.genome.jp/kegg/compound/#C08277"></rdf:li>
					<rdf:li rdf:resource="http://www.genoscope.cns.fr/acinetocyc/#CPD-3623"></rdf:li>
				</rdf:Bag>
			</dc:relation>
		</rdf:Description>
	</rdf:RDF>
</annotation>
      </species>
      <species id="M_C10_COLON_0_DASH_CARBOXY3HYDROXYCOA_Cytosol" name="9-carboxy-3-hydroxynonanoyl-coa" compartment="Cytosol"/>
      <species metaid="M_PRO_DASH_TRNAS_Cytosol" id="M_PRO_DASH_TRNAS_Cytosol" name="proline trna" compartment="Cytosol">
        <annotation>
	<rdf:RDF xmlns:rdf="http://www.w3.org/1999/02/22-rdf-syntax-ns#" xmlns:dc="http://purl.org/dc/elements/1.1/">
		<rdf:Description rdf:about="#M_PRO_DASH_TRNAS_Cytosol">
			<dc:relation>
				<rdf:Bag>
					<rdf:li rdf:resource="http://www.genome.jp/kegg/compound/#C01649"></rdf:li>
					<rdf:li rdf:resource="http://bigg.ucsd.edu/#trnapro"></rdf:li>
					<rdf:li rdf:resource="http://www.genoscope.cns.fr/acinetocyc/#PRO-TRNAS"></rdf:li>
				</rdf:Bag>
			</dc:relation>
		</rdf:Description>
	</rdf:RDF>
</annotation>
      </species>
      <species id="M_C16_COLON_1_LPAREN_C7_RPAREN__Extraorganism" name="cis-hexadec-7-enoate" compartment="Extraorganism"/>
      <species metaid="M_DETHIOBIOTIN_Cytosol" id="M_DETHIOBIOTIN_Cytosol" name="dethiobiotin" compartment="Cytosol">
        <annotation>
	<rdf:RDF xmlns:rdf="http://www.w3.org/1999/02/22-rdf-syntax-ns#" xmlns:dc="http://purl.org/dc/elements/1.1/">
		<rdf:Description rdf:about="#M_DETHIOBIOTIN_Cytosol">
			<dc:relation>
				<rdf:Bag>
					<rdf:li rdf:resource="http://www.genome.jp/kegg/compound/#C01909"></rdf:li>
					<rdf:li rdf:resource="http://bigg.ucsd.edu/#dtbt"></rdf:li>
					<rdf:li rdf:resource="http://www.genoscope.cns.fr/acinetocyc/#DETHIOBIOTIN"></rdf:li>
				</rdf:Bag>
			</dc:relation>
		</rdf:Description>
	</rdf:RDF>
</annotation>
      </species>
      <species metaid="M_ADENOSYL_DASH_HOMO_DASH_CYS_Cytosol" id="M_ADENOSYL_DASH_HOMO_DASH_CYS_Cytosol" name="s-adenosyl-homocysteine" compartment="Cytosol">
        <annotation>
	<rdf:RDF xmlns:rdf="http://www.w3.org/1999/02/22-rdf-syntax-ns#" xmlns:dc="http://purl.org/dc/elements/1.1/">
		<rdf:Description rdf:about="#M_ADENOSYL_DASH_HOMO_DASH_CYS_Cytosol">
			<dc:relation>
				<rdf:Bag>
					<rdf:li rdf:resource="http://www.genome.jp/kegg/compound/#C00021"></rdf:li>
					<rdf:li rdf:resource="http://bigg.ucsd.edu/#ahcys"></rdf:li>
					<rdf:li rdf:resource="http://www.genoscope.cns.fr/acinetocyc/#ADENOSYL-HOMO-CYS"></rdf:li>
				</rdf:Bag>
			</dc:relation>
		</rdf:Description>
	</rdf:RDF>
</annotation>
      </species>
      <species metaid="M_UDP_DASH_GLACTOSE_Cytosol" id="M_UDP_DASH_GLACTOSE_Cytosol" name="udp-galactose" compartment="Cytosol">
        <annotation>
	<rdf:RDF xmlns:rdf="http://www.w3.org/1999/02/22-rdf-syntax-ns#" xmlns:dc="http://purl.org/dc/elements/1.1/">
		<rdf:Description rdf:about="#M_UDP_DASH_GLACTOSE_Cytosol">
			<dc:relation>
				<rdf:Bag>
					<rdf:li rdf:resource="http://www.genome.jp/kegg/compound/#C00052"></rdf:li>
					<rdf:li rdf:resource="http://bigg.ucsd.edu/#udpgal"></rdf:li>
					<rdf:li rdf:resource="http://www.genoscope.cns.fr/acinetocyc/#UDP-GLACTOSE"></rdf:li>
				</rdf:Bag>
			</dc:relation>
		</rdf:Description>
	</rdf:RDF>
</annotation>
      </species>
      <species metaid="M_D_DASH_LACTATE_Extraorganism" id="M_D_DASH_LACTATE_Extraorganism" name="d-lactate" compartment="Extraorganism">
        <annotation>
	<rdf:RDF xmlns:rdf="http://www.w3.org/1999/02/22-rdf-syntax-ns#" xmlns:dc="http://purl.org/dc/elements/1.1/">
		<rdf:Description rdf:about="#M_D_DASH_LACTATE_Extraorganism">
			<dc:relation>
				<rdf:Bag>
					<rdf:li rdf:resource="http://www.genome.jp/kegg/compound/#C00256"></rdf:li>
					<rdf:li rdf:resource="http://bigg.ucsd.edu/#lac-D"></rdf:li>
					<rdf:li rdf:resource="http://www.genoscope.cns.fr/acinetocyc/#D-LACTATE"></rdf:li>
				</rdf:Bag>
			</dc:relation>
		</rdf:Description>
	</rdf:RDF>
</annotation>
      </species>
      <species metaid="M_ACETONE_Cytosol" id="M_ACETONE_Cytosol" name="acetone" compartment="Cytosol">
        <annotation>
	<rdf:RDF xmlns:rdf="http://www.w3.org/1999/02/22-rdf-syntax-ns#" xmlns:dc="http://purl.org/dc/elements/1.1/">
		<rdf:Description rdf:about="#M_ACETONE_Cytosol">
			<dc:relation>
				<rdf:Bag>
					<rdf:li rdf:resource="http://www.genome.jp/kegg/compound/#C00207"></rdf:li>
					<rdf:li rdf:resource="http://bigg.ucsd.edu/#acetone"></rdf:li>
					<rdf:li rdf:resource="http://www.genoscope.cns.fr/acinetocyc/#ACETONE"></rdf:li>
				</rdf:Bag>
			</dc:relation>
		</rdf:Description>
	</rdf:RDF>
</annotation>
      </species>
      <species metaid="M_O_DASH_PHOSPHO_DASH_L_DASH_HOMOSERINE_Cytosol" id="M_O_DASH_PHOSPHO_DASH_L_DASH_HOMOSERINE_Cytosol" name="o-phospho-l-homoserine" compartment="Cytosol">
        <annotation>
	<rdf:RDF xmlns:rdf="http://www.w3.org/1999/02/22-rdf-syntax-ns#" xmlns:dc="http://purl.org/dc/elements/1.1/">
		<rdf:Description rdf:about="#M_O_DASH_PHOSPHO_DASH_L_DASH_HOMOSERINE_Cytosol">
			<dc:relation>
				<rdf:Bag>
					<rdf:li rdf:resource="http://www.genome.jp/kegg/compound/#C01102"></rdf:li>
					<rdf:li rdf:resource="http://bigg.ucsd.edu/#phom"></rdf:li>
					<rdf:li rdf:resource="http://www.genoscope.cns.fr/acinetocyc/#O-PHOSPHO-L-HOMOSERINE"></rdf:li>
				</rdf:Bag>
			</dc:relation>
		</rdf:Description>
	</rdf:RDF>
</annotation>
      </species>
      <species metaid="M_VAL_Cytosol" id="M_VAL_Cytosol" name="l-valine" compartment="Cytosol">
        <annotation>
	<rdf:RDF xmlns:rdf="http://www.w3.org/1999/02/22-rdf-syntax-ns#" xmlns:dc="http://purl.org/dc/elements/1.1/">
		<rdf:Description rdf:about="#M_VAL_Cytosol">
			<dc:relation>
				<rdf:Bag>
					<rdf:li rdf:resource="http://www.genome.jp/kegg/compound/#C00183"></rdf:li>
					<rdf:li rdf:resource="http://bigg.ucsd.edu/#val-L"></rdf:li>
					<rdf:li rdf:resource="http://www.genoscope.cns.fr/acinetocyc/#VAL"></rdf:li>
				</rdf:Bag>
			</dc:relation>
		</rdf:Description>
	</rdf:RDF>
</annotation>
      </species>
      <species metaid="M_PHE_DASH_TRNAS_Cytosol" id="M_PHE_DASH_TRNAS_Cytosol" name="phenylalanine trna" compartment="Cytosol">
        <annotation>
	<rdf:RDF xmlns:rdf="http://www.w3.org/1999/02/22-rdf-syntax-ns#" xmlns:dc="http://purl.org/dc/elements/1.1/">
		<rdf:Description rdf:about="#M_PHE_DASH_TRNAS_Cytosol">
			<dc:relation>
				<rdf:Bag>
					<rdf:li rdf:resource="http://www.genome.jp/kegg/compound/#C01648"></rdf:li>
					<rdf:li rdf:resource="http://bigg.ucsd.edu/#trnaphe"></rdf:li>
					<rdf:li rdf:resource="http://www.genoscope.cns.fr/acinetocyc/#PHE-TRNAS"></rdf:li>
				</rdf:Bag>
			</dc:relation>
		</rdf:Description>
	</rdf:RDF>
</annotation>
      </species>
      <species metaid="M_GLY_Extraorganism" id="M_GLY_Extraorganism" name="glycine" compartment="Extraorganism">
        <annotation>
	<rdf:RDF xmlns:rdf="http://www.w3.org/1999/02/22-rdf-syntax-ns#" xmlns:dc="http://purl.org/dc/elements/1.1/">
		<rdf:Description rdf:about="#M_GLY_Extraorganism">
			<dc:relation>
				<rdf:Bag>
					<rdf:li rdf:resource="http://www.genome.jp/kegg/compound/#C00037"></rdf:li>
					<rdf:li rdf:resource="http://bigg.ucsd.edu/#gly"></rdf:li>
					<rdf:li rdf:resource="http://www.genoscope.cns.fr/acinetocyc/#GLY"></rdf:li>
				</rdf:Bag>
			</dc:relation>
		</rdf:Description>
	</rdf:RDF>
</annotation>
      </species>
      <species metaid="M_ANTHRANILATE_Cytosol" id="M_ANTHRANILATE_Cytosol" name="2-aminobenzoate" compartment="Cytosol">
        <annotation>
	<rdf:RDF xmlns:rdf="http://www.w3.org/1999/02/22-rdf-syntax-ns#" xmlns:dc="http://purl.org/dc/elements/1.1/">
		<rdf:Description rdf:about="#M_ANTHRANILATE_Cytosol">
			<dc:relation>
				<rdf:Bag>
					<rdf:li rdf:resource="http://www.genome.jp/kegg/compound/#C00108"></rdf:li>
					<rdf:li rdf:resource="http://bigg.ucsd.edu/#anth"></rdf:li>
					<rdf:li rdf:resource="http://www.genoscope.cns.fr/acinetocyc/#ANTHRANILATE"></rdf:li>
				</rdf:Bag>
			</dc:relation>
		</rdf:Description>
	</rdf:RDF>
</annotation>
      </species>
      <species metaid="M_CPD_DASH_110_Cytosol" id="M_CPD_DASH_110_Cytosol" name="salicylate" compartment="Cytosol">
        <annotation>
	<rdf:RDF xmlns:rdf="http://www.w3.org/1999/02/22-rdf-syntax-ns#" xmlns:dc="http://purl.org/dc/elements/1.1/">
		<rdf:Description rdf:about="#M_CPD_DASH_110_Cytosol">
			<dc:relation>
				<rdf:Bag>
					<rdf:li rdf:resource="http://www.genome.jp/kegg/compound/#C00805"></rdf:li>
					<rdf:li rdf:resource="http://www.genoscope.cns.fr/acinetocyc/#CPD-110"></rdf:li>
				</rdf:Bag>
			</dc:relation>
		</rdf:Description>
	</rdf:RDF>
</annotation>
      </species>
      <species metaid="M_DEOXYADENOSINE_Extraorganism" id="M_DEOXYADENOSINE_Extraorganism" name="deoxyadenosine" compartment="Extraorganism">
        <annotation>
	<rdf:RDF xmlns:rdf="http://www.w3.org/1999/02/22-rdf-syntax-ns#" xmlns:dc="http://purl.org/dc/elements/1.1/">
		<rdf:Description rdf:about="#M_DEOXYADENOSINE_Extraorganism">
			<dc:relation>
				<rdf:Bag>
					<rdf:li rdf:resource="http://www.genome.jp/kegg/compound/#C00559"></rdf:li>
					<rdf:li rdf:resource="http://bigg.ucsd.edu/#dad-2"></rdf:li>
					<rdf:li rdf:resource="http://www.genoscope.cns.fr/acinetocyc/#DEOXYADENOSINE"></rdf:li>
				</rdf:Bag>
			</dc:relation>
		</rdf:Description>
	</rdf:RDF>
</annotation>
      </species>
      <species metaid="M_FORMALDEHYDE_Cytosol" id="M_FORMALDEHYDE_Cytosol" name="formaldehyde" compartment="Cytosol">
        <annotation>
	<rdf:RDF xmlns:rdf="http://www.w3.org/1999/02/22-rdf-syntax-ns#" xmlns:dc="http://purl.org/dc/elements/1.1/">
		<rdf:Description rdf:about="#M_FORMALDEHYDE_Cytosol">
			<dc:relation>
				<rdf:Bag>
					<rdf:li rdf:resource="http://www.genome.jp/kegg/compound/#C00067"></rdf:li>
					<rdf:li rdf:resource="http://bigg.ucsd.edu/#fald"></rdf:li>
					<rdf:li rdf:resource="http://www.genoscope.cns.fr/acinetocyc/#FORMALDEHYDE"></rdf:li>
				</rdf:Bag>
			</dc:relation>
		</rdf:Description>
	</rdf:RDF>
</annotation>
      </species>
      <species id="M_PHENYLSULFATE_Cytosol" name="phenyl sulfate" compartment="Cytosol"/>
      <species metaid="M_HISTIDINAL_Cytosol" id="M_HISTIDINAL_Cytosol" name="histidinal" compartment="Cytosol">
        <annotation>
	<rdf:RDF xmlns:rdf="http://www.w3.org/1999/02/22-rdf-syntax-ns#" xmlns:dc="http://purl.org/dc/elements/1.1/">
		<rdf:Description rdf:about="#M_HISTIDINAL_Cytosol">
			<dc:relation>
				<rdf:Bag>
					<rdf:li rdf:resource="http://www.genoscope.cns.fr/acinetocyc/#HISTIDINAL"></rdf:li>
				</rdf:Bag>
			</dc:relation>
		</rdf:Description>
	</rdf:RDF>
</annotation>
      </species>
      <species metaid="M_NITRATE_Cytosol" id="M_NITRATE_Cytosol" name="no3-" compartment="Cytosol">
        <annotation>
	<rdf:RDF xmlns:rdf="http://www.w3.org/1999/02/22-rdf-syntax-ns#" xmlns:dc="http://purl.org/dc/elements/1.1/">
		<rdf:Description rdf:about="#M_NITRATE_Cytosol">
			<dc:relation>
				<rdf:Bag>
					<rdf:li rdf:resource="http://www.genome.jp/kegg/compound/#C00244"></rdf:li>
					<rdf:li rdf:resource="http://bigg.ucsd.edu/#no3"></rdf:li>
					<rdf:li rdf:resource="http://www.genoscope.cns.fr/acinetocyc/#NITRATE"></rdf:li>
				</rdf:Bag>
			</dc:relation>
		</rdf:Description>
	</rdf:RDF>
</annotation>
      </species>
      <species metaid="M_GUANOSINE_Extraorganism" id="M_GUANOSINE_Extraorganism" name="guanosine" compartment="Extraorganism">
        <annotation>
	<rdf:RDF xmlns:rdf="http://www.w3.org/1999/02/22-rdf-syntax-ns#" xmlns:dc="http://purl.org/dc/elements/1.1/">
		<rdf:Description rdf:about="#M_GUANOSINE_Extraorganism">
			<dc:relation>
				<rdf:Bag>
					<rdf:li rdf:resource="http://www.genome.jp/kegg/compound/#C00387"></rdf:li>
					<rdf:li rdf:resource="http://bigg.ucsd.edu/#gsn"></rdf:li>
					<rdf:li rdf:resource="http://www.genoscope.cns.fr/acinetocyc/#GUANOSINE"></rdf:li>
				</rdf:Bag>
			</dc:relation>
		</rdf:Description>
	</rdf:RDF>
</annotation>
      </species>
      <species metaid="M_CAFFEOYL_DASH_COA_Cytosol" id="M_CAFFEOYL_DASH_COA_Cytosol" name="caffeoyl-coa" compartment="Cytosol">
        <annotation>
	<rdf:RDF xmlns:rdf="http://www.w3.org/1999/02/22-rdf-syntax-ns#" xmlns:dc="http://purl.org/dc/elements/1.1/">
		<rdf:Description rdf:about="#M_CAFFEOYL_DASH_COA_Cytosol">
			<dc:relation>
				<rdf:Bag>
					<rdf:li rdf:resource="http://www.genome.jp/kegg/compound/#C00323"></rdf:li>
					<rdf:li rdf:resource="http://www.genoscope.cns.fr/acinetocyc/#CAFFEOYL-COA"></rdf:li>
				</rdf:Bag>
			</dc:relation>
		</rdf:Description>
	</rdf:RDF>
</annotation>
      </species>
      <species metaid="M_CMP_DASH_KDO_Cytosol" id="M_CMP_DASH_KDO_Cytosol" name="cmp-3-deoxy-d-manno-octulosonate" compartment="Cytosol">
        <annotation>
	<rdf:RDF xmlns:rdf="http://www.w3.org/1999/02/22-rdf-syntax-ns#" xmlns:dc="http://purl.org/dc/elements/1.1/">
		<rdf:Description rdf:about="#M_CMP_DASH_KDO_Cytosol">
			<dc:relation>
				<rdf:Bag>
					<rdf:li rdf:resource="http://www.genome.jp/kegg/compound/#C04121"></rdf:li>
					<rdf:li rdf:resource="http://bigg.ucsd.edu/#ckdo"></rdf:li>
					<rdf:li rdf:resource="http://www.genoscope.cns.fr/acinetocyc/#CMP-KDO"></rdf:li>
				</rdf:Bag>
			</dc:relation>
		</rdf:Description>
	</rdf:RDF>
</annotation>
      </species>
      <species id="M_C16_COLON_1_LPAREN_C7_RPAREN__DASH_OH_Cytosol" name="cis-hexadec-7-enol" compartment="Cytosol"/>
      <species metaid="M_SULFATE_Extraorganism" id="M_SULFATE_Extraorganism" name="so42-" compartment="Extraorganism">
        <annotation>
	<rdf:RDF xmlns:rdf="http://www.w3.org/1999/02/22-rdf-syntax-ns#" xmlns:dc="http://purl.org/dc/elements/1.1/">
		<rdf:Description rdf:about="#M_SULFATE_Extraorganism">
			<dc:relation>
				<rdf:Bag>
					<rdf:li rdf:resource="http://www.genome.jp/kegg/compound/#C00059"></rdf:li>
					<rdf:li rdf:resource="http://bigg.ucsd.edu/#so4"></rdf:li>
					<rdf:li rdf:resource="http://www.genoscope.cns.fr/acinetocyc/#SULFATE"></rdf:li>
				</rdf:Bag>
			</dc:relation>
		</rdf:Description>
	</rdf:RDF>
</annotation>
      </species>
      <species metaid="M_WATER_Cytosol" id="M_WATER_Cytosol" name="h2o" compartment="Cytosol">
        <annotation>
	<rdf:RDF xmlns:rdf="http://www.w3.org/1999/02/22-rdf-syntax-ns#" xmlns:dc="http://purl.org/dc/elements/1.1/">
		<rdf:Description rdf:about="#M_WATER_Cytosol">
			<dc:relation>
				<rdf:Bag>
					<rdf:li rdf:resource="http://www.genome.jp/kegg/compound/#C00001"></rdf:li>
					<rdf:li rdf:resource="http://bigg.ucsd.edu/#h2o"></rdf:li>
					<rdf:li rdf:resource="http://www.genoscope.cns.fr/acinetocyc/#WATER"></rdf:li>
				</rdf:Bag>
			</dc:relation>
		</rdf:Description>
	</rdf:RDF>
</annotation>
      </species>
      <species metaid="M_L_DASH_GAMMA_DASH_GLUTAMYLCYSTEINE_Cytosol" id="M_L_DASH_GAMMA_DASH_GLUTAMYLCYSTEINE_Cytosol" name="l-gamma-glutamylcysteine" compartment="Cytosol">
        <annotation>
	<rdf:RDF xmlns:rdf="http://www.w3.org/1999/02/22-rdf-syntax-ns#" xmlns:dc="http://purl.org/dc/elements/1.1/">
		<rdf:Description rdf:about="#M_L_DASH_GAMMA_DASH_GLUTAMYLCYSTEINE_Cytosol">
			<dc:relation>
				<rdf:Bag>
					<rdf:li rdf:resource="http://www.genome.jp/kegg/compound/#C00669"></rdf:li>
					<rdf:li rdf:resource="http://bigg.ucsd.edu/#glucys"></rdf:li>
					<rdf:li rdf:resource="http://www.genoscope.cns.fr/acinetocyc/#L-GAMMA-GLUTAMYLCYSTEINE"></rdf:li>
				</rdf:Bag>
			</dc:relation>
		</rdf:Description>
	</rdf:RDF>
</annotation>
      </species>
      <species metaid="M_PRPP_Cytosol" id="M_PRPP_Cytosol" name="prpp" compartment="Cytosol">
        <annotation>
	<rdf:RDF xmlns:rdf="http://www.w3.org/1999/02/22-rdf-syntax-ns#" xmlns:dc="http://purl.org/dc/elements/1.1/">
		<rdf:Description rdf:about="#M_PRPP_Cytosol">
			<dc:relation>
				<rdf:Bag>
					<rdf:li rdf:resource="http://www.genome.jp/kegg/compound/#C00119"></rdf:li>
					<rdf:li rdf:resource="http://bigg.ucsd.edu/#prpp"></rdf:li>
					<rdf:li rdf:resource="http://www.genoscope.cns.fr/acinetocyc/#PRPP"></rdf:li>
				</rdf:Bag>
			</dc:relation>
		</rdf:Description>
	</rdf:RDF>
</annotation>
      </species>
      <species metaid="M_C10_COLON_0_DASH_COA_Cytosol" id="M_C10_COLON_0_DASH_COA_Cytosol" name="decanoyl-coa" compartment="Cytosol">
        <annotation>
	<rdf:RDF xmlns:rdf="http://www.w3.org/1999/02/22-rdf-syntax-ns#" xmlns:dc="http://purl.org/dc/elements/1.1/">
		<rdf:Description rdf:about="#M_C10_COLON_0_DASH_COA_Cytosol">
			<dc:relation>
				<rdf:Bag>
					<rdf:li rdf:resource="http://www.genome.jp/kegg/compound/#C05274"></rdf:li>
					<rdf:li rdf:resource="http://bigg.ucsd.edu/#dcacoa"></rdf:li>
				</rdf:Bag>
			</dc:relation>
		</rdf:Description>
	</rdf:RDF>
</annotation>
      </species>
      <species metaid="M_ACYL_DASH_ACP_TAG_Cytosol" id="M_ACYL_DASH_ACP_TAG_Cytosol" name="generic acyl-acp" compartment="Cytosol">
        <annotation>
	<rdf:RDF xmlns:rdf="http://www.w3.org/1999/02/22-rdf-syntax-ns#" xmlns:dc="http://purl.org/dc/elements/1.1/">
		<rdf:Description rdf:about="#M_ACYL_DASH_ACP_TAG_Cytosol">
			<dc:relation>
				<rdf:Bag>
					<rdf:li rdf:resource="http://www.genoscope.cns.fr/acinetocyc/#ACYL-ACP"></rdf:li>
				</rdf:Bag>
			</dc:relation>
		</rdf:Description>
	</rdf:RDF>
</annotation>
      </species>
      <species metaid="M_5_DASH_KETO_DASH_4_DASH_DEOXY_DASH_D_DASH_GLUCARATE_Cytosol" id="M_5_DASH_KETO_DASH_4_DASH_DEOXY_DASH_D_DASH_GLUCARATE_Cytosol" name="5-keto-4-deoxy-d-glucarate" compartment="Cytosol">
        <annotation>
	<rdf:RDF xmlns:rdf="http://www.w3.org/1999/02/22-rdf-syntax-ns#" xmlns:dc="http://purl.org/dc/elements/1.1/">
		<rdf:Description rdf:about="#M_5_DASH_KETO_DASH_4_DASH_DEOXY_DASH_D_DASH_GLUCARATE_Cytosol">
			<dc:relation>
				<rdf:Bag>
					<rdf:li rdf:resource="http://www.genome.jp/kegg/compound/#C00679"></rdf:li>
					<rdf:li rdf:resource="http://bigg.ucsd.edu/#5dh4dglc"></rdf:li>
					<rdf:li rdf:resource="http://www.genoscope.cns.fr/acinetocyc/#5-KETO-4-DEOXY-D-GLUCARATE"></rdf:li>
				</rdf:Bag>
			</dc:relation>
		</rdf:Description>
	</rdf:RDF>
</annotation>
      </species>
      <species metaid="M_THYMIDINE_Cytosol" id="M_THYMIDINE_Cytosol" name="thymidine" compartment="Cytosol">
        <annotation>
	<rdf:RDF xmlns:rdf="http://www.w3.org/1999/02/22-rdf-syntax-ns#" xmlns:dc="http://purl.org/dc/elements/1.1/">
		<rdf:Description rdf:about="#M_THYMIDINE_Cytosol">
			<dc:relation>
				<rdf:Bag>
					<rdf:li rdf:resource="http://www.genome.jp/kegg/compound/#C00214"></rdf:li>
					<rdf:li rdf:resource="http://bigg.ucsd.edu/#thymd"></rdf:li>
					<rdf:li rdf:resource="http://www.genoscope.cns.fr/acinetocyc/#THYMIDINE"></rdf:li>
				</rdf:Bag>
			</dc:relation>
		</rdf:Description>
	</rdf:RDF>
</annotation>
      </species>
      <species metaid="M_D_DASH_ERYTHRO_DASH_IMIDAZOLE_DASH_GLYCEROL_DASH_P_Cytosol" id="M_D_DASH_ERYTHRO_DASH_IMIDAZOLE_DASH_GLYCEROL_DASH_P_Cytosol" name="d-erythro-imidazole-glycerol-phosphate" compartment="Cytosol">
        <annotation>
	<rdf:RDF xmlns:rdf="http://www.w3.org/1999/02/22-rdf-syntax-ns#" xmlns:dc="http://purl.org/dc/elements/1.1/">
		<rdf:Description rdf:about="#M_D_DASH_ERYTHRO_DASH_IMIDAZOLE_DASH_GLYCEROL_DASH_P_Cytosol">
			<dc:relation>
				<rdf:Bag>
					<rdf:li rdf:resource="http://www.genome.jp/kegg/compound/#C04666"></rdf:li>
					<rdf:li rdf:resource="http://bigg.ucsd.edu/#eig3p"></rdf:li>
					<rdf:li rdf:resource="http://www.genoscope.cns.fr/acinetocyc/#D-ERYTHRO-IMIDAZOLE-GLYCEROL-P"></rdf:li>
				</rdf:Bag>
			</dc:relation>
		</rdf:Description>
	</rdf:RDF>
</annotation>
      </species>
      <species metaid="M_L_DASH_1_DASH_PHOSPHATIDYL_DASH_GLYCEROL_DASH_P_Cytosol" id="M_L_DASH_1_DASH_PHOSPHATIDYL_DASH_GLYCEROL_DASH_P_Cytosol" name="generic l-1-phosphatidyl-glycerol-phosphate" compartment="Cytosol">
        <annotation>
	<rdf:RDF xmlns:rdf="http://www.w3.org/1999/02/22-rdf-syntax-ns#" xmlns:dc="http://purl.org/dc/elements/1.1/">
		<rdf:Description rdf:about="#M_L_DASH_1_DASH_PHOSPHATIDYL_DASH_GLYCEROL_DASH_P_Cytosol">
			<dc:relation>
				<rdf:Bag>
					<rdf:li rdf:resource="http://www.genome.jp/kegg/compound/#C03892"></rdf:li>
					<rdf:li rdf:resource="http://www.genoscope.cns.fr/acinetocyc/#L-1-PHOSPHATIDYL-GLYCEROL-P"></rdf:li>
				</rdf:Bag>
			</dc:relation>
		</rdf:Description>
	</rdf:RDF>
</annotation>
      </species>
      <species metaid="M_DGTP_Cytosol" id="M_DGTP_Cytosol" name="dgtp" compartment="Cytosol">
        <annotation>
	<rdf:RDF xmlns:rdf="http://www.w3.org/1999/02/22-rdf-syntax-ns#" xmlns:dc="http://purl.org/dc/elements/1.1/">
		<rdf:Description rdf:about="#M_DGTP_Cytosol">
			<dc:relation>
				<rdf:Bag>
					<rdf:li rdf:resource="http://www.genome.jp/kegg/compound/#C00286"></rdf:li>
					<rdf:li rdf:resource="http://bigg.ucsd.edu/#dgtp"></rdf:li>
					<rdf:li rdf:resource="http://www.genoscope.cns.fr/acinetocyc/#DGTP"></rdf:li>
				</rdf:Bag>
			</dc:relation>
		</rdf:Description>
	</rdf:RDF>
</annotation>
      </species>
      <species metaid="M_HOMOSERINE_DASH_LACTONE_Extraorganism" id="M_HOMOSERINE_DASH_LACTONE_Extraorganism" name="homoserine lactone" compartment="Extraorganism">
        <annotation>
	<rdf:RDF xmlns:rdf="http://www.w3.org/1999/02/22-rdf-syntax-ns#" xmlns:dc="http://purl.org/dc/elements/1.1/">
		<rdf:Description rdf:about="#M_HOMOSERINE_DASH_LACTONE_Extraorganism">
			<dc:relation>
				<rdf:Bag>
					<rdf:li rdf:resource="http://www.genoscope.cns.fr/acinetocyc/#HOMOSERINE-LACTONE"></rdf:li>
				</rdf:Bag>
			</dc:relation>
		</rdf:Description>
	</rdf:RDF>
</annotation>
      </species>
      <species metaid="M_C6_COLON_0_DASH_3HYDROXYACP_Cytosol" id="M_C6_COLON_0_DASH_3HYDROXYACP_Cytosol" name="3-hydroxyhexanoyl-acp" compartment="Cytosol">
        <annotation>
	<rdf:RDF xmlns:rdf="http://www.w3.org/1999/02/22-rdf-syntax-ns#" xmlns:dc="http://purl.org/dc/elements/1.1/">
		<rdf:Description rdf:about="#M_C6_COLON_0_DASH_3HYDROXYACP_Cytosol">
			<dc:relation>
				<rdf:Bag>
					<rdf:li rdf:resource="http://www.genome.jp/kegg/compound/#C05747"></rdf:li>
					<rdf:li rdf:resource="http://bigg.ucsd.edu/#3hhexACP"></rdf:li>
				</rdf:Bag>
			</dc:relation>
		</rdf:Description>
	</rdf:RDF>
</annotation>
      </species>
      <species metaid="M_CARBAMOYL_DASH_P_Cytosol" id="M_CARBAMOYL_DASH_P_Cytosol" name="carbamoyl-phosphate" compartment="Cytosol">
        <annotation>
	<rdf:RDF xmlns:rdf="http://www.w3.org/1999/02/22-rdf-syntax-ns#" xmlns:dc="http://purl.org/dc/elements/1.1/">
		<rdf:Description rdf:about="#M_CARBAMOYL_DASH_P_Cytosol">
			<dc:relation>
				<rdf:Bag>
					<rdf:li rdf:resource="http://www.genome.jp/kegg/compound/#C00169"></rdf:li>
					<rdf:li rdf:resource="http://bigg.ucsd.edu/#cbp"></rdf:li>
					<rdf:li rdf:resource="http://www.genoscope.cns.fr/acinetocyc/#CARBAMOYL-P"></rdf:li>
				</rdf:Bag>
			</dc:relation>
		</rdf:Description>
	</rdf:RDF>
</annotation>
      </species>
      <species metaid="M_OROTIDINE_DASH_5_DASH_PHOSPHATE_Cytosol" id="M_OROTIDINE_DASH_5_DASH_PHOSPHATE_Cytosol" name="orotidine-5'-phosphate" compartment="Cytosol">
        <annotation>
	<rdf:RDF xmlns:rdf="http://www.w3.org/1999/02/22-rdf-syntax-ns#" xmlns:dc="http://purl.org/dc/elements/1.1/">
		<rdf:Description rdf:about="#M_OROTIDINE_DASH_5_DASH_PHOSPHATE_Cytosol">
			<dc:relation>
				<rdf:Bag>
					<rdf:li rdf:resource="http://www.genome.jp/kegg/compound/#C01103"></rdf:li>
					<rdf:li rdf:resource="http://bigg.ucsd.edu/#orot5p"></rdf:li>
					<rdf:li rdf:resource="http://www.genoscope.cns.fr/acinetocyc/#OROTIDINE-5-PHOSPHATE"></rdf:li>
				</rdf:Bag>
			</dc:relation>
		</rdf:Description>
	</rdf:RDF>
</annotation>
      </species>
      <species metaid="M_BIOTIN_Cytosol" id="M_BIOTIN_Cytosol" name="biotin" compartment="Cytosol">
        <annotation>
	<rdf:RDF xmlns:rdf="http://www.w3.org/1999/02/22-rdf-syntax-ns#" xmlns:dc="http://purl.org/dc/elements/1.1/">
		<rdf:Description rdf:about="#M_BIOTIN_Cytosol">
			<dc:relation>
				<rdf:Bag>
					<rdf:li rdf:resource="http://www.genome.jp/kegg/compound/#C00120"></rdf:li>
					<rdf:li rdf:resource="http://bigg.ucsd.edu/#btn"></rdf:li>
					<rdf:li rdf:resource="http://www.genoscope.cns.fr/acinetocyc/#BIOTIN"></rdf:li>
				</rdf:Bag>
			</dc:relation>
		</rdf:Description>
	</rdf:RDF>
</annotation>
      </species>
      <species metaid="M_D_DASH_LACTATE_Cytosol" id="M_D_DASH_LACTATE_Cytosol" name="d-lactate" compartment="Cytosol">
        <annotation>
	<rdf:RDF xmlns:rdf="http://www.w3.org/1999/02/22-rdf-syntax-ns#" xmlns:dc="http://purl.org/dc/elements/1.1/">
		<rdf:Description rdf:about="#M_D_DASH_LACTATE_Cytosol">
			<dc:relation>
				<rdf:Bag>
					<rdf:li rdf:resource="http://www.genome.jp/kegg/compound/#C00256"></rdf:li>
					<rdf:li rdf:resource="http://bigg.ucsd.edu/#lac-D"></rdf:li>
					<rdf:li rdf:resource="http://www.genoscope.cns.fr/acinetocyc/#D-LACTATE"></rdf:li>
				</rdf:Bag>
			</dc:relation>
		</rdf:Description>
	</rdf:RDF>
</annotation>
      </species>
      <species metaid="M_3_DASH_OHLAUROYL_DASH_ACP_Cytosol" id="M_3_DASH_OHLAUROYL_DASH_ACP_Cytosol" name="3-hydroxydodecanoyl-acp" compartment="Cytosol">
        <annotation>
	<rdf:RDF xmlns:rdf="http://www.w3.org/1999/02/22-rdf-syntax-ns#" xmlns:dc="http://purl.org/dc/elements/1.1/">
		<rdf:Description rdf:about="#M_3_DASH_OHLAUROYL_DASH_ACP_Cytosol">
			<dc:relation>
				<rdf:Bag>
					<rdf:li rdf:resource="http://www.genome.jp/kegg/compound/#C05757"></rdf:li>
					<rdf:li rdf:resource="http://bigg.ucsd.edu/#3hddecACP"></rdf:li>
				</rdf:Bag>
			</dc:relation>
		</rdf:Description>
	</rdf:RDF>
</annotation>
      </species>
      <species metaid="M_PROPIONATE_Extraorganism" id="M_PROPIONATE_Extraorganism" name="propionate" compartment="Extraorganism">
        <annotation>
	<rdf:RDF xmlns:rdf="http://www.w3.org/1999/02/22-rdf-syntax-ns#" xmlns:dc="http://purl.org/dc/elements/1.1/">
		<rdf:Description rdf:about="#M_PROPIONATE_Extraorganism">
			<dc:relation>
				<rdf:Bag>
					<rdf:li rdf:resource="http://www.genome.jp/kegg/compound/#C00163"></rdf:li>
					<rdf:li rdf:resource="http://bigg.ucsd.edu/#ppa"></rdf:li>
					<rdf:li rdf:resource="http://www.genoscope.cns.fr/acinetocyc/#PROPIONATE"></rdf:li>
				</rdf:Bag>
			</dc:relation>
		</rdf:Description>
	</rdf:RDF>
</annotation>
      </species>
      <species metaid="M_HYPOXANTHINE_Cytosol" id="M_HYPOXANTHINE_Cytosol" name="hypoxanthine" compartment="Cytosol">
        <annotation>
	<rdf:RDF xmlns:rdf="http://www.w3.org/1999/02/22-rdf-syntax-ns#" xmlns:dc="http://purl.org/dc/elements/1.1/">
		<rdf:Description rdf:about="#M_HYPOXANTHINE_Cytosol">
			<dc:relation>
				<rdf:Bag>
					<rdf:li rdf:resource="http://www.genome.jp/kegg/compound/#C00262"></rdf:li>
					<rdf:li rdf:resource="http://bigg.ucsd.edu/#hxan"></rdf:li>
					<rdf:li rdf:resource="http://www.genoscope.cns.fr/acinetocyc/#HYPOXANTHINE"></rdf:li>
				</rdf:Bag>
			</dc:relation>
		</rdf:Description>
	</rdf:RDF>
</annotation>
      </species>
      <species metaid="M_D_DASH_SERINE_Cytosol" id="M_D_DASH_SERINE_Cytosol" name="d-serine" compartment="Cytosol">
        <annotation>
	<rdf:RDF xmlns:rdf="http://www.w3.org/1999/02/22-rdf-syntax-ns#" xmlns:dc="http://purl.org/dc/elements/1.1/">
		<rdf:Description rdf:about="#M_D_DASH_SERINE_Cytosol">
			<dc:relation>
				<rdf:Bag>
					<rdf:li rdf:resource="http://www.genome.jp/kegg/compound/#C00740"></rdf:li>
					<rdf:li rdf:resource="http://bigg.ucsd.edu/#ser-D"></rdf:li>
					<rdf:li rdf:resource="http://www.genoscope.cns.fr/acinetocyc/#D-SERINE"></rdf:li>
				</rdf:Bag>
			</dc:relation>
		</rdf:Description>
	</rdf:RDF>
</annotation>
      </species>
      <species metaid="M_CHARGED_DASH_ARG_DASH_TRNAS_Cytosol" id="M_CHARGED_DASH_ARG_DASH_TRNAS_Cytosol" name="charged arginine trna" compartment="Cytosol">
        <annotation>
	<rdf:RDF xmlns:rdf="http://www.w3.org/1999/02/22-rdf-syntax-ns#" xmlns:dc="http://purl.org/dc/elements/1.1/">
		<rdf:Description rdf:about="#M_CHARGED_DASH_ARG_DASH_TRNAS_Cytosol">
			<dc:relation>
				<rdf:Bag>
					<rdf:li rdf:resource="http://www.genome.jp/kegg/compound/#C02163"></rdf:li>
					<rdf:li rdf:resource="http://bigg.ucsd.edu/#argtrna"></rdf:li>
					<rdf:li rdf:resource="http://www.genoscope.cns.fr/acinetocyc/#CHARGED-ARG-TRNAS"></rdf:li>
				</rdf:Bag>
			</dc:relation>
		</rdf:Description>
	</rdf:RDF>
</annotation>
      </species>
      <species metaid="M_TTP_Cytosol" id="M_TTP_Cytosol" name="ttp" compartment="Cytosol">
        <annotation>
	<rdf:RDF xmlns:rdf="http://www.w3.org/1999/02/22-rdf-syntax-ns#" xmlns:dc="http://purl.org/dc/elements/1.1/">
		<rdf:Description rdf:about="#M_TTP_Cytosol">
			<dc:relation>
				<rdf:Bag>
					<rdf:li rdf:resource="http://www.genome.jp/kegg/compound/#C00459"></rdf:li>
					<rdf:li rdf:resource="http://bigg.ucsd.edu/#dttp"></rdf:li>
					<rdf:li rdf:resource="http://www.genoscope.cns.fr/acinetocyc/#TTP"></rdf:li>
				</rdf:Bag>
			</dc:relation>
		</rdf:Description>
	</rdf:RDF>
</annotation>
      </species>
      <species metaid="M_ERYTHROSE_DASH_4P_Cytosol" id="M_ERYTHROSE_DASH_4P_Cytosol" name="erythrose-4-phosphate" compartment="Cytosol">
        <annotation>
	<rdf:RDF xmlns:rdf="http://www.w3.org/1999/02/22-rdf-syntax-ns#" xmlns:dc="http://purl.org/dc/elements/1.1/">
		<rdf:Description rdf:about="#M_ERYTHROSE_DASH_4P_Cytosol">
			<dc:relation>
				<rdf:Bag>
					<rdf:li rdf:resource="http://www.genome.jp/kegg/compound/#C00279"></rdf:li>
					<rdf:li rdf:resource="http://bigg.ucsd.edu/#e4p"></rdf:li>
					<rdf:li rdf:resource="http://www.genoscope.cns.fr/acinetocyc/#ERYTHROSE-4P"></rdf:li>
				</rdf:Bag>
			</dc:relation>
		</rdf:Description>
	</rdf:RDF>
</annotation>
      </species>
      <species metaid="M_S_DASH_ADENOSYL_DASH_4_DASH_METHYLTHIO_DASH_2_DASH_OXOBUTANOATE_Cytosol" id="M_S_DASH_ADENOSYL_DASH_4_DASH_METHYLTHIO_DASH_2_DASH_OXOBUTANOATE_Cytosol" name="s-adenosyl-4-methylthio-2-oxobutanoate" compartment="Cytosol">
        <annotation>
	<rdf:RDF xmlns:rdf="http://www.w3.org/1999/02/22-rdf-syntax-ns#" xmlns:dc="http://purl.org/dc/elements/1.1/">
		<rdf:Description rdf:about="#M_S_DASH_ADENOSYL_DASH_4_DASH_METHYLTHIO_DASH_2_DASH_OXOBUTANOATE_Cytosol">
			<dc:relation>
				<rdf:Bag>
					<rdf:li rdf:resource="http://www.genome.jp/kegg/compound/#C04425"></rdf:li>
					<rdf:li rdf:resource="http://bigg.ucsd.edu/#amob"></rdf:li>
					<rdf:li rdf:resource="http://www.genoscope.cns.fr/acinetocyc/#S-ADENOSYL-4-METHYLTHIO-2-OXOBUTANOATE"></rdf:li>
				</rdf:Bag>
			</dc:relation>
		</rdf:Description>
	</rdf:RDF>
</annotation>
      </species>
      <species id="M_C18_COLON_1_LPAREN_C9_RPAREN__DASH_2ENOYLCOA_Cytosol" name="trans,cis-octadec-2,9-enoyl-coa" compartment="Cytosol"/>
      <species metaid="M_RIBOFLAVIN_Cytosol" id="M_RIBOFLAVIN_Cytosol" name="riboflavin" compartment="Cytosol">
        <annotation>
	<rdf:RDF xmlns:rdf="http://www.w3.org/1999/02/22-rdf-syntax-ns#" xmlns:dc="http://purl.org/dc/elements/1.1/">
		<rdf:Description rdf:about="#M_RIBOFLAVIN_Cytosol">
			<dc:relation>
				<rdf:Bag>
					<rdf:li rdf:resource="http://www.genome.jp/kegg/compound/#C00255"></rdf:li>
					<rdf:li rdf:resource="http://bigg.ucsd.edu/#ribflv"></rdf:li>
					<rdf:li rdf:resource="http://www.genoscope.cns.fr/acinetocyc/#RIBOFLAVIN"></rdf:li>
				</rdf:Bag>
			</dc:relation>
		</rdf:Description>
	</rdf:RDF>
</annotation>
      </species>
      <species metaid="M_DIAMINONONANOATE_Cytosol" id="M_DIAMINONONANOATE_Cytosol" name="7,8-diaminononanoate" compartment="Cytosol">
        <annotation>
	<rdf:RDF xmlns:rdf="http://www.w3.org/1999/02/22-rdf-syntax-ns#" xmlns:dc="http://purl.org/dc/elements/1.1/">
		<rdf:Description rdf:about="#M_DIAMINONONANOATE_Cytosol">
			<dc:relation>
				<rdf:Bag>
					<rdf:li rdf:resource="http://www.genome.jp/kegg/compound/#C01037"></rdf:li>
					<rdf:li rdf:resource="http://bigg.ucsd.edu/#dann"></rdf:li>
					<rdf:li rdf:resource="http://www.genoscope.cns.fr/acinetocyc/#DIAMINONONANOATE"></rdf:li>
				</rdf:Bag>
			</dc:relation>
		</rdf:Description>
	</rdf:RDF>
</annotation>
      </species>
      <species metaid="M_N2_DASH_SUCCINYLGLUTAMIC_DASH_SEMIALDEHYDE_Cytosol" id="M_N2_DASH_SUCCINYLGLUTAMIC_DASH_SEMIALDEHYDE_Cytosol" name="n2-succinylglutamic-semialdehyde" compartment="Cytosol">
        <annotation>
	<rdf:RDF xmlns:rdf="http://www.w3.org/1999/02/22-rdf-syntax-ns#" xmlns:dc="http://purl.org/dc/elements/1.1/">
		<rdf:Description rdf:about="#M_N2_DASH_SUCCINYLGLUTAMIC_DASH_SEMIALDEHYDE_Cytosol">
			<dc:relation>
				<rdf:Bag>
					<rdf:li rdf:resource="http://www.genome.jp/kegg/compound/#C05932"></rdf:li>
					<rdf:li rdf:resource="http://bigg.ucsd.edu/#sucgsa"></rdf:li>
					<rdf:li rdf:resource="http://www.genoscope.cns.fr/acinetocyc/#N2-SUCCINYLGLUTAMIC-SEMIALDEHYDE"></rdf:li>
				</rdf:Bag>
			</dc:relation>
		</rdf:Description>
	</rdf:RDF>
</annotation>
      </species>
      <species metaid="M_DTDP_DASH_DEOH_DASH_DEOXY_DASH_GLUCOSE_Cytosol" id="M_DTDP_DASH_DEOH_DASH_DEOXY_DASH_GLUCOSE_Cytosol" name="dtdp-4-dehydro-6-deoxy-d-glucose" compartment="Cytosol">
        <annotation>
	<rdf:RDF xmlns:rdf="http://www.w3.org/1999/02/22-rdf-syntax-ns#" xmlns:dc="http://purl.org/dc/elements/1.1/">
		<rdf:Description rdf:about="#M_DTDP_DASH_DEOH_DASH_DEOXY_DASH_GLUCOSE_Cytosol">
			<dc:relation>
				<rdf:Bag>
					<rdf:li rdf:resource="http://www.genome.jp/kegg/compound/#C00687"></rdf:li>
					<rdf:li rdf:resource="http://bigg.ucsd.edu/#dtdp4d6dg"></rdf:li>
					<rdf:li rdf:resource="http://www.genoscope.cns.fr/acinetocyc/#DTDP-DEOH-DEOXY-GLUCOSE"></rdf:li>
				</rdf:Bag>
			</dc:relation>
		</rdf:Description>
	</rdf:RDF>
</annotation>
      </species>
      <species metaid="M_GLUCONATE_Periplasm" id="M_GLUCONATE_Periplasm" name="gluconate" compartment="Periplasm">
        <annotation>
	<rdf:RDF xmlns:rdf="http://www.w3.org/1999/02/22-rdf-syntax-ns#" xmlns:dc="http://purl.org/dc/elements/1.1/">
		<rdf:Description rdf:about="#M_GLUCONATE_Periplasm">
			<dc:relation>
				<rdf:Bag>
					<rdf:li rdf:resource="http://www.genome.jp/kegg/compound/#C00257"></rdf:li>
					<rdf:li rdf:resource="http://bigg.ucsd.edu/#glcn"></rdf:li>
					<rdf:li rdf:resource="http://www.genoscope.cns.fr/acinetocyc/#GLUCONATE"></rdf:li>
				</rdf:Bag>
			</dc:relation>
		</rdf:Description>
	</rdf:RDF>
</annotation>
      </species>
      <species metaid="M_DEAMIDO_DASH_NAD_Cytosol" id="M_DEAMIDO_DASH_NAD_Cytosol" name="deamido-nad" compartment="Cytosol">
        <annotation>
	<rdf:RDF xmlns:rdf="http://www.w3.org/1999/02/22-rdf-syntax-ns#" xmlns:dc="http://purl.org/dc/elements/1.1/">
		<rdf:Description rdf:about="#M_DEAMIDO_DASH_NAD_Cytosol">
			<dc:relation>
				<rdf:Bag>
					<rdf:li rdf:resource="http://www.genome.jp/kegg/compound/#C00857"></rdf:li>
					<rdf:li rdf:resource="http://bigg.ucsd.edu/#dnad"></rdf:li>
					<rdf:li rdf:resource="http://www.genoscope.cns.fr/acinetocyc/#DEAMIDO-NAD"></rdf:li>
				</rdf:Bag>
			</dc:relation>
		</rdf:Description>
	</rdf:RDF>
</annotation>
      </species>
      <species metaid="M_D_DASH_GALACTARATE_Cytosol" id="M_D_DASH_GALACTARATE_Cytosol" name="d-galactarate" compartment="Cytosol">
        <annotation>
	<rdf:RDF xmlns:rdf="http://www.w3.org/1999/02/22-rdf-syntax-ns#" xmlns:dc="http://purl.org/dc/elements/1.1/">
		<rdf:Description rdf:about="#M_D_DASH_GALACTARATE_Cytosol">
			<dc:relation>
				<rdf:Bag>
					<rdf:li rdf:resource="http://www.genome.jp/kegg/compound/#C00879"></rdf:li>
					<rdf:li rdf:resource="http://bigg.ucsd.edu/#galct-D"></rdf:li>
					<rdf:li rdf:resource="http://www.genoscope.cns.fr/acinetocyc/#D-GALACTARATE"></rdf:li>
				</rdf:Bag>
			</dc:relation>
		</rdf:Description>
	</rdf:RDF>
</annotation>
      </species>
      <species id="M_RNA_W_Cytosol" name="generic rna (mass)" compartment="Cytosol"/>
      <species metaid="M_C18_COLON_0_DASH_2ENOYLCOA_Cytosol" id="M_C18_COLON_0_DASH_2ENOYLCOA_Cytosol" name="trans-octadec-2-enoyl-coa" compartment="Cytosol">
        <annotation>
	<rdf:RDF xmlns:rdf="http://www.w3.org/1999/02/22-rdf-syntax-ns#" xmlns:dc="http://purl.org/dc/elements/1.1/">
		<rdf:Description rdf:about="#M_C18_COLON_0_DASH_2ENOYLCOA_Cytosol">
			<dc:relation>
				<rdf:Bag>
					<rdf:li rdf:resource="http://bigg.ucsd.edu/#od2coa"></rdf:li>
				</rdf:Bag>
			</dc:relation>
		</rdf:Description>
	</rdf:RDF>
</annotation>
      </species>
      <species metaid="M_CHARGED_DASH_THR_DASH_TRNAS_Cytosol" id="M_CHARGED_DASH_THR_DASH_TRNAS_Cytosol" name="charged threonine trna" compartment="Cytosol">
        <annotation>
	<rdf:RDF xmlns:rdf="http://www.w3.org/1999/02/22-rdf-syntax-ns#" xmlns:dc="http://purl.org/dc/elements/1.1/">
		<rdf:Description rdf:about="#M_CHARGED_DASH_THR_DASH_TRNAS_Cytosol">
			<dc:relation>
				<rdf:Bag>
					<rdf:li rdf:resource="http://www.genome.jp/kegg/compound/#C02992"></rdf:li>
					<rdf:li rdf:resource="http://bigg.ucsd.edu/#thrtrna"></rdf:li>
					<rdf:li rdf:resource="http://www.genoscope.cns.fr/acinetocyc/#CHARGED-THR-TRNAS"></rdf:li>
				</rdf:Bag>
			</dc:relation>
		</rdf:Description>
	</rdf:RDF>
</annotation>
      </species>
      <species metaid="M_OH_DASH_PYR_Cytosol" id="M_OH_DASH_PYR_Cytosol" name="hydroxypyruvate" compartment="Cytosol">
        <annotation>
	<rdf:RDF xmlns:rdf="http://www.w3.org/1999/02/22-rdf-syntax-ns#" xmlns:dc="http://purl.org/dc/elements/1.1/">
		<rdf:Description rdf:about="#M_OH_DASH_PYR_Cytosol">
			<dc:relation>
				<rdf:Bag>
					<rdf:li rdf:resource="http://www.genome.jp/kegg/compound/#C00168"></rdf:li>
					<rdf:li rdf:resource="http://bigg.ucsd.edu/#hpyr"></rdf:li>
					<rdf:li rdf:resource="http://www.genoscope.cns.fr/acinetocyc/#OH-PYR"></rdf:li>
				</rdf:Bag>
			</dc:relation>
		</rdf:Description>
	</rdf:RDF>
</annotation>
      </species>
      <species id="M_C14_COLON_1_LPAREN_C5_RPAREN__DASH_3HYDROXYACP_Cytosol" name="cis-3-hydroxytetradec-4-enoyl-acp" compartment="Cytosol"/>
      <species metaid="M_CPD_DASH_578_Cytosol" id="M_CPD_DASH_578_Cytosol" name="urea-1-carboxylate" compartment="Cytosol">
        <annotation>
	<rdf:RDF xmlns:rdf="http://www.w3.org/1999/02/22-rdf-syntax-ns#" xmlns:dc="http://purl.org/dc/elements/1.1/">
		<rdf:Description rdf:about="#M_CPD_DASH_578_Cytosol">
			<dc:relation>
				<rdf:Bag>
					<rdf:li rdf:resource="http://www.genome.jp/kegg/compound/#C01010"></rdf:li>
					<rdf:li rdf:resource="http://www.genoscope.cns.fr/acinetocyc/#CPD-578"></rdf:li>
				</rdf:Bag>
			</dc:relation>
		</rdf:Description>
	</rdf:RDF>
</annotation>
      </species>
      <species metaid="M_THR_Extraorganism" id="M_THR_Extraorganism" name="l-threonine" compartment="Extraorganism">
        <annotation>
	<rdf:RDF xmlns:rdf="http://www.w3.org/1999/02/22-rdf-syntax-ns#" xmlns:dc="http://purl.org/dc/elements/1.1/">
		<rdf:Description rdf:about="#M_THR_Extraorganism">
			<dc:relation>
				<rdf:Bag>
					<rdf:li rdf:resource="http://www.genome.jp/kegg/compound/#C00188"></rdf:li>
					<rdf:li rdf:resource="http://bigg.ucsd.edu/#thr-L"></rdf:li>
					<rdf:li rdf:resource="http://www.genoscope.cns.fr/acinetocyc/#THR"></rdf:li>
				</rdf:Bag>
			</dc:relation>
		</rdf:Description>
	</rdf:RDF>
</annotation>
      </species>
      <species metaid="M_OX_DASH_THIOREDOXIN_DASH_MONOMER_Cytosol" id="M_OX_DASH_THIOREDOXIN_DASH_MONOMER_Cytosol" name="oxidized thioredoxin" compartment="Cytosol">
        <annotation>
	<rdf:RDF xmlns:rdf="http://www.w3.org/1999/02/22-rdf-syntax-ns#" xmlns:dc="http://purl.org/dc/elements/1.1/">
		<rdf:Description rdf:about="#M_OX_DASH_THIOREDOXIN_DASH_MONOMER_Cytosol">
			<dc:relation>
				<rdf:Bag>
					<rdf:li rdf:resource="http://www.genome.jp/kegg/compound/#C00343"></rdf:li>
					<rdf:li rdf:resource="http://bigg.ucsd.edu/#trdox"></rdf:li>
					<rdf:li rdf:resource="http://www.genoscope.cns.fr/acinetocyc/#OX-THIOREDOXIN-MONOMER"></rdf:li>
				</rdf:Bag>
			</dc:relation>
		</rdf:Description>
	</rdf:RDF>
</annotation>
      </species>
      <species metaid="M_4_DASH_HYDROXY_DASH_BENZYL_DASH_ALCOHOL_Cytosol" id="M_4_DASH_HYDROXY_DASH_BENZYL_DASH_ALCOHOL_Cytosol" name="4-hydroxybenzyl alcohol" compartment="Cytosol">
        <annotation>
	<rdf:RDF xmlns:rdf="http://www.w3.org/1999/02/22-rdf-syntax-ns#" xmlns:dc="http://purl.org/dc/elements/1.1/">
		<rdf:Description rdf:about="#M_4_DASH_HYDROXY_DASH_BENZYL_DASH_ALCOHOL_Cytosol">
			<dc:relation>
				<rdf:Bag>
					<rdf:li rdf:resource="http://www.genoscope.cns.fr/acinetocyc/#4-HYDROXY-BENZYL-ALCOHOL"></rdf:li>
				</rdf:Bag>
			</dc:relation>
		</rdf:Description>
	</rdf:RDF>
</annotation>
      </species>
      <species metaid="M_AICAR_Cytosol" id="M_AICAR_Cytosol" name="aicar" compartment="Cytosol">
        <annotation>
	<rdf:RDF xmlns:rdf="http://www.w3.org/1999/02/22-rdf-syntax-ns#" xmlns:dc="http://purl.org/dc/elements/1.1/">
		<rdf:Description rdf:about="#M_AICAR_Cytosol">
			<dc:relation>
				<rdf:Bag>
					<rdf:li rdf:resource="http://www.genome.jp/kegg/compound/#C04677"></rdf:li>
					<rdf:li rdf:resource="http://bigg.ucsd.edu/#aicar"></rdf:li>
					<rdf:li rdf:resource="http://www.genoscope.cns.fr/acinetocyc/#AICAR"></rdf:li>
				</rdf:Bag>
			</dc:relation>
		</rdf:Description>
	</rdf:RDF>
</annotation>
      </species>
      <species metaid="M_SALICYLALDEHYDE_Cytosol" id="M_SALICYLALDEHYDE_Cytosol" name="salicylaldehyde" compartment="Cytosol">
        <annotation>
	<rdf:RDF xmlns:rdf="http://www.w3.org/1999/02/22-rdf-syntax-ns#" xmlns:dc="http://purl.org/dc/elements/1.1/">
		<rdf:Description rdf:about="#M_SALICYLALDEHYDE_Cytosol">
			<dc:relation>
				<rdf:Bag>
					<rdf:li rdf:resource="http://www.genoscope.cns.fr/acinetocyc/#SALICYLALDEHYDE"></rdf:li>
				</rdf:Bag>
			</dc:relation>
		</rdf:Description>
	</rdf:RDF>
</annotation>
      </species>
      <species id="M_C18_COLON_1_LPAREN_C9_RPAREN__DASH_ALDEHYDE_Cytosol" name="cis-octadec-9-enal" compartment="Cytosol"/>
      <species metaid="M_C8_COLON_0_DASH_ACP_Cytosol" id="M_C8_COLON_0_DASH_ACP_Cytosol" name="octanoyl-acp" compartment="Cytosol">
        <annotation>
	<rdf:RDF xmlns:rdf="http://www.w3.org/1999/02/22-rdf-syntax-ns#" xmlns:dc="http://purl.org/dc/elements/1.1/">
		<rdf:Description rdf:about="#M_C8_COLON_0_DASH_ACP_Cytosol">
			<dc:relation>
				<rdf:Bag>
					<rdf:li rdf:resource="http://www.genome.jp/kegg/compound/#C05752"></rdf:li>
					<rdf:li rdf:resource="http://bigg.ucsd.edu/#ocACP"></rdf:li>
					<rdf:li rdf:resource="http://www.genoscope.cns.fr/acinetocyc/#OCTANOYL-ACP"></rdf:li>
				</rdf:Bag>
			</dc:relation>
		</rdf:Description>
	</rdf:RDF>
</annotation>
      </species>
      <species metaid="M_GLN_Extraorganism" id="M_GLN_Extraorganism" name="l-glutamine" compartment="Extraorganism">
        <annotation>
	<rdf:RDF xmlns:rdf="http://www.w3.org/1999/02/22-rdf-syntax-ns#" xmlns:dc="http://purl.org/dc/elements/1.1/">
		<rdf:Description rdf:about="#M_GLN_Extraorganism">
			<dc:relation>
				<rdf:Bag>
					<rdf:li rdf:resource="http://www.genome.jp/kegg/compound/#C00064"></rdf:li>
					<rdf:li rdf:resource="http://bigg.ucsd.edu/#gln-L"></rdf:li>
					<rdf:li rdf:resource="http://www.genoscope.cns.fr/acinetocyc/#GLN"></rdf:li>
				</rdf:Bag>
			</dc:relation>
		</rdf:Description>
	</rdf:RDF>
</annotation>
      </species>
      <species metaid="M_CPD_DASH_3571_Cytosol" id="M_CPD_DASH_3571_Cytosol" name="tricarballylate" compartment="Cytosol">
        <annotation>
	<rdf:RDF xmlns:rdf="http://www.w3.org/1999/02/22-rdf-syntax-ns#" xmlns:dc="http://purl.org/dc/elements/1.1/">
		<rdf:Description rdf:about="#M_CPD_DASH_3571_Cytosol">
			<dc:relation>
				<rdf:Bag>
					<rdf:li rdf:resource="http://www.genoscope.cns.fr/acinetocyc/#CPD-3571"></rdf:li>
				</rdf:Bag>
			</dc:relation>
		</rdf:Description>
	</rdf:RDF>
</annotation>
      </species>
      <species metaid="M_DIHYDROSIROHYDROCHLORIN_Cytosol" id="M_DIHYDROSIROHYDROCHLORIN_Cytosol" name="dihydrosirohydrochlorin" compartment="Cytosol">
        <annotation>
	<rdf:RDF xmlns:rdf="http://www.w3.org/1999/02/22-rdf-syntax-ns#" xmlns:dc="http://purl.org/dc/elements/1.1/">
		<rdf:Description rdf:about="#M_DIHYDROSIROHYDROCHLORIN_Cytosol">
			<dc:relation>
				<rdf:Bag>
					<rdf:li rdf:resource="http://www.genome.jp/kegg/compound/#C02463"></rdf:li>
					<rdf:li rdf:resource="http://bigg.ucsd.edu/#dscl"></rdf:li>
					<rdf:li rdf:resource="http://www.genoscope.cns.fr/acinetocyc/#DIHYDROSIROHYDROCHLORIN"></rdf:li>
				</rdf:Bag>
			</dc:relation>
		</rdf:Description>
	</rdf:RDF>
</annotation>
      </species>
      <species id="M_PROPIONALDOXIME_Cytosol" name="propane aldoxime" compartment="Cytosol"/>
      <species metaid="M_FRUCTOSE_DASH_16_DASH_DIPHOSPHATE_Cytosol" id="M_FRUCTOSE_DASH_16_DASH_DIPHOSPHATE_Cytosol" name="fructose-1,6-bisphosphate" compartment="Cytosol">
        <annotation>
	<rdf:RDF xmlns:rdf="http://www.w3.org/1999/02/22-rdf-syntax-ns#" xmlns:dc="http://purl.org/dc/elements/1.1/">
		<rdf:Description rdf:about="#M_FRUCTOSE_DASH_16_DASH_DIPHOSPHATE_Cytosol">
			<dc:relation>
				<rdf:Bag>
					<rdf:li rdf:resource="http://www.genome.jp/kegg/compound/#C00354"></rdf:li>
					<rdf:li rdf:resource="http://bigg.ucsd.edu/#fdp"></rdf:li>
					<rdf:li rdf:resource="http://www.genoscope.cns.fr/acinetocyc/#FRUCTOSE-16-DIPHOSPHATE"></rdf:li>
				</rdf:Bag>
			</dc:relation>
		</rdf:Description>
	</rdf:RDF>
</annotation>
      </species>
      <species metaid="M_DCDP_Cytosol" id="M_DCDP_Cytosol" name="dcdp" compartment="Cytosol">
        <annotation>
	<rdf:RDF xmlns:rdf="http://www.w3.org/1999/02/22-rdf-syntax-ns#" xmlns:dc="http://purl.org/dc/elements/1.1/">
		<rdf:Description rdf:about="#M_DCDP_Cytosol">
			<dc:relation>
				<rdf:Bag>
					<rdf:li rdf:resource="http://www.genome.jp/kegg/compound/#C00705"></rdf:li>
					<rdf:li rdf:resource="http://bigg.ucsd.edu/#dcdp"></rdf:li>
					<rdf:li rdf:resource="http://www.genoscope.cns.fr/acinetocyc/#DCDP"></rdf:li>
				</rdf:Bag>
			</dc:relation>
		</rdf:Description>
	</rdf:RDF>
</annotation>
      </species>
      <species metaid="M_ADENOSYL_DASH_P4_Cytosol" id="M_ADENOSYL_DASH_P4_Cytosol" name="p(1),p(4)-bis(5'-adenosyl)tetraphosphate" compartment="Cytosol">
        <annotation>
	<rdf:RDF xmlns:rdf="http://www.w3.org/1999/02/22-rdf-syntax-ns#" xmlns:dc="http://purl.org/dc/elements/1.1/">
		<rdf:Description rdf:about="#M_ADENOSYL_DASH_P4_Cytosol">
			<dc:relation>
				<rdf:Bag>
					<rdf:li rdf:resource="http://www.genome.jp/kegg/compound/#C01260"></rdf:li>
					<rdf:li rdf:resource="http://bigg.ucsd.edu/#ap4a"></rdf:li>
					<rdf:li rdf:resource="http://www.genoscope.cns.fr/acinetocyc/#ADENOSYL-P4"></rdf:li>
				</rdf:Bag>
			</dc:relation>
		</rdf:Description>
	</rdf:RDF>
</annotation>
      </species>
      <species metaid="M_DELTA_LBRACE_1_RBRACE__DASH_PIPERIDEINE_DASH_2_DASH_6_DASH_DICARBOXYLATE_Cytosol" id="M_DELTA_LBRACE_1_RBRACE__DASH_PIPERIDEINE_DASH_2_DASH_6_DASH_DICARBOXYLATE_Cytosol" name="tetrahydrodipicolinate" compartment="Cytosol">
        <annotation>
	<rdf:RDF xmlns:rdf="http://www.w3.org/1999/02/22-rdf-syntax-ns#" xmlns:dc="http://purl.org/dc/elements/1.1/">
		<rdf:Description rdf:about="#M_DELTA_LBRACE_1_RBRACE__DASH_PIPERIDEINE_DASH_2_DASH_6_DASH_DICARBOXYLATE_Cytosol">
			<dc:relation>
				<rdf:Bag>
					<rdf:li rdf:resource="http://www.genome.jp/kegg/compound/#C03972"></rdf:li>
					<rdf:li rdf:resource="http://bigg.ucsd.edu/#thdp"></rdf:li>
					<rdf:li rdf:resource="http://www.genoscope.cns.fr/acinetocyc/#DELTA{1}-PIPERIDEINE-2-6-DICARBOXYLATE"></rdf:li>
				</rdf:Bag>
			</dc:relation>
		</rdf:Description>
	</rdf:RDF>
</annotation>
      </species>
      <species id="M_ETHANESULFONATE_Extraorganism" name="ethane sulfonate" compartment="Extraorganism"/>
      <species metaid="M_L_DASH_ALPHA_DASH_ALANINE_Extraorganism" id="M_L_DASH_ALPHA_DASH_ALANINE_Extraorganism" name="l-alanine" compartment="Extraorganism">
        <annotation>
	<rdf:RDF xmlns:rdf="http://www.w3.org/1999/02/22-rdf-syntax-ns#" xmlns:dc="http://purl.org/dc/elements/1.1/">
		<rdf:Description rdf:about="#M_L_DASH_ALPHA_DASH_ALANINE_Extraorganism">
			<dc:relation>
				<rdf:Bag>
					<rdf:li rdf:resource="http://www.genome.jp/kegg/compound/#C00041"></rdf:li>
					<rdf:li rdf:resource="http://bigg.ucsd.edu/#ala-L"></rdf:li>
					<rdf:li rdf:resource="http://www.genoscope.cns.fr/acinetocyc/#L-ALPHA-ALANINE"></rdf:li>
				</rdf:Bag>
			</dc:relation>
		</rdf:Description>
	</rdf:RDF>
</annotation>
      </species>
      <species id="M_ACYL_DASH_OH_WAX_Cytosol" name="generic acyl alcohol" compartment="Cytosol"/>
      <species metaid="M_DEMETHYLMENAQUINONE_Cytosol" id="M_DEMETHYLMENAQUINONE_Cytosol" name="demethylmenaquinone" compartment="Cytosol">
        <annotation>
	<rdf:RDF xmlns:rdf="http://www.w3.org/1999/02/22-rdf-syntax-ns#" xmlns:dc="http://purl.org/dc/elements/1.1/">
		<rdf:Description rdf:about="#M_DEMETHYLMENAQUINONE_Cytosol">
			<dc:relation>
				<rdf:Bag>
					<rdf:li rdf:resource="http://www.genome.jp/kegg/compound/#C05818"></rdf:li>
					<rdf:li rdf:resource="http://bigg.ucsd.edu/#2dmmq8"></rdf:li>
					<rdf:li rdf:resource="http://www.genoscope.cns.fr/acinetocyc/#DEMETHYLMENAQUINONE"></rdf:li>
				</rdf:Bag>
			</dc:relation>
		</rdf:Description>
	</rdf:RDF>
</annotation>
      </species>
      <species metaid="M_TRP_DASH_TRNAS_Cytosol" id="M_TRP_DASH_TRNAS_Cytosol" name="tryptophan trna" compartment="Cytosol">
        <annotation>
	<rdf:RDF xmlns:rdf="http://www.w3.org/1999/02/22-rdf-syntax-ns#" xmlns:dc="http://purl.org/dc/elements/1.1/">
		<rdf:Description rdf:about="#M_TRP_DASH_TRNAS_Cytosol">
			<dc:relation>
				<rdf:Bag>
					<rdf:li rdf:resource="http://www.genome.jp/kegg/compound/#C01652"></rdf:li>
					<rdf:li rdf:resource="http://bigg.ucsd.edu/#trnatrp"></rdf:li>
					<rdf:li rdf:resource="http://www.genoscope.cns.fr/acinetocyc/#TRP-TRNAS"></rdf:li>
				</rdf:Bag>
			</dc:relation>
		</rdf:Description>
	</rdf:RDF>
</annotation>
      </species>
      <species metaid="M_CHARGED_DASH_HIS_DASH_TRNAS_Cytosol" id="M_CHARGED_DASH_HIS_DASH_TRNAS_Cytosol" name="charged histidine trna" compartment="Cytosol">
        <annotation>
	<rdf:RDF xmlns:rdf="http://www.w3.org/1999/02/22-rdf-syntax-ns#" xmlns:dc="http://purl.org/dc/elements/1.1/">
		<rdf:Description rdf:about="#M_CHARGED_DASH_HIS_DASH_TRNAS_Cytosol">
			<dc:relation>
				<rdf:Bag>
					<rdf:li rdf:resource="http://www.genome.jp/kegg/compound/#C02988"></rdf:li>
					<rdf:li rdf:resource="http://bigg.ucsd.edu/#histrna"></rdf:li>
					<rdf:li rdf:resource="http://www.genoscope.cns.fr/acinetocyc/#CHARGED-HIS-TRNAS"></rdf:li>
				</rdf:Bag>
			</dc:relation>
		</rdf:Description>
	</rdf:RDF>
</annotation>
      </species>
      <species metaid="M_N_DASH_ACETYL_DASH_GLUTAMYL_DASH_P_Cytosol" id="M_N_DASH_ACETYL_DASH_GLUTAMYL_DASH_P_Cytosol" name="n-acetylglutamyl-phosphate" compartment="Cytosol">
        <annotation>
	<rdf:RDF xmlns:rdf="http://www.w3.org/1999/02/22-rdf-syntax-ns#" xmlns:dc="http://purl.org/dc/elements/1.1/">
		<rdf:Description rdf:about="#M_N_DASH_ACETYL_DASH_GLUTAMYL_DASH_P_Cytosol">
			<dc:relation>
				<rdf:Bag>
					<rdf:li rdf:resource="http://www.genome.jp/kegg/compound/#C04133"></rdf:li>
					<rdf:li rdf:resource="http://bigg.ucsd.edu/#acg5p"></rdf:li>
					<rdf:li rdf:resource="http://www.genoscope.cns.fr/acinetocyc/#N-ACETYL-GLUTAMYL-P"></rdf:li>
				</rdf:Bag>
			</dc:relation>
		</rdf:Description>
	</rdf:RDF>
</annotation>
      </species>
      <species metaid="M_CTP_Cytosol" id="M_CTP_Cytosol" name="ctp" compartment="Cytosol">
        <annotation>
	<rdf:RDF xmlns:rdf="http://www.w3.org/1999/02/22-rdf-syntax-ns#" xmlns:dc="http://purl.org/dc/elements/1.1/">
		<rdf:Description rdf:about="#M_CTP_Cytosol">
			<dc:relation>
				<rdf:Bag>
					<rdf:li rdf:resource="http://www.genome.jp/kegg/compound/#C00063"></rdf:li>
					<rdf:li rdf:resource="http://bigg.ucsd.edu/#ctp"></rdf:li>
					<rdf:li rdf:resource="http://www.genoscope.cns.fr/acinetocyc/#CTP"></rdf:li>
				</rdf:Bag>
			</dc:relation>
		</rdf:Description>
	</rdf:RDF>
</annotation>
      </species>
      <species metaid="M_GLN_Cytosol" id="M_GLN_Cytosol" name="l-glutamine" compartment="Cytosol">
        <annotation>
	<rdf:RDF xmlns:rdf="http://www.w3.org/1999/02/22-rdf-syntax-ns#" xmlns:dc="http://purl.org/dc/elements/1.1/">
		<rdf:Description rdf:about="#M_GLN_Cytosol">
			<dc:relation>
				<rdf:Bag>
					<rdf:li rdf:resource="http://www.genome.jp/kegg/compound/#C00064"></rdf:li>
					<rdf:li rdf:resource="http://bigg.ucsd.edu/#gln-L"></rdf:li>
					<rdf:li rdf:resource="http://www.genoscope.cns.fr/acinetocyc/#GLN"></rdf:li>
				</rdf:Bag>
			</dc:relation>
		</rdf:Description>
	</rdf:RDF>
</annotation>
      </species>
      <species id="M_C8_COLON_0_DASH_CARBOXY2ENOYLCOA_Cytosol" name="trans-7-carboxyhept-2-enoyl-coa" compartment="Cytosol"/>
      <species metaid="M_3_DASH_ENOLPYRUVYL_DASH_SHIKIMATE_DASH_5P_Cytosol" id="M_3_DASH_ENOLPYRUVYL_DASH_SHIKIMATE_DASH_5P_Cytosol" name="5-enolpyruvyl-shikimate-3-phosphate" compartment="Cytosol">
        <annotation>
	<rdf:RDF xmlns:rdf="http://www.w3.org/1999/02/22-rdf-syntax-ns#" xmlns:dc="http://purl.org/dc/elements/1.1/">
		<rdf:Description rdf:about="#M_3_DASH_ENOLPYRUVYL_DASH_SHIKIMATE_DASH_5P_Cytosol">
			<dc:relation>
				<rdf:Bag>
					<rdf:li rdf:resource="http://www.genome.jp/kegg/compound/#C01269"></rdf:li>
					<rdf:li rdf:resource="http://bigg.ucsd.edu/#3psme"></rdf:li>
					<rdf:li rdf:resource="http://www.genoscope.cns.fr/acinetocyc/#3-ENOLPYRUVYL-SHIKIMATE-5P"></rdf:li>
				</rdf:Bag>
			</dc:relation>
		</rdf:Description>
	</rdf:RDF>
</annotation>
      </species>
      <species metaid="M_SULFATE_Cytosol" id="M_SULFATE_Cytosol" name="so42-" compartment="Cytosol">
        <annotation>
	<rdf:RDF xmlns:rdf="http://www.w3.org/1999/02/22-rdf-syntax-ns#" xmlns:dc="http://purl.org/dc/elements/1.1/">
		<rdf:Description rdf:about="#M_SULFATE_Cytosol">
			<dc:relation>
				<rdf:Bag>
					<rdf:li rdf:resource="http://www.genome.jp/kegg/compound/#C00059"></rdf:li>
					<rdf:li rdf:resource="http://bigg.ucsd.edu/#so4"></rdf:li>
					<rdf:li rdf:resource="http://www.genoscope.cns.fr/acinetocyc/#SULFATE"></rdf:li>
				</rdf:Bag>
			</dc:relation>
		</rdf:Description>
	</rdf:RDF>
</annotation>
      </species>
      <species metaid="M_C18_COLON_0_DASH_COA_Cytosol" id="M_C18_COLON_0_DASH_COA_Cytosol" name="octadenoyl-coa" compartment="Cytosol">
        <annotation>
	<rdf:RDF xmlns:rdf="http://www.w3.org/1999/02/22-rdf-syntax-ns#" xmlns:dc="http://purl.org/dc/elements/1.1/">
		<rdf:Description rdf:about="#M_C18_COLON_0_DASH_COA_Cytosol">
			<dc:relation>
				<rdf:Bag>
					<rdf:li rdf:resource="http://www.genome.jp/kegg/compound/#C00412"></rdf:li>
					<rdf:li rdf:resource="http://bigg.ucsd.edu/#stcoa"></rdf:li>
					<rdf:li rdf:resource="http://www.genoscope.cns.fr/acinetocyc/#STEAROYL-COA"></rdf:li>
				</rdf:Bag>
			</dc:relation>
		</rdf:Description>
	</rdf:RDF>
</annotation>
      </species>
      <species metaid="M_GLY_Cytosol" id="M_GLY_Cytosol" name="glycine" compartment="Cytosol">
        <annotation>
	<rdf:RDF xmlns:rdf="http://www.w3.org/1999/02/22-rdf-syntax-ns#" xmlns:dc="http://purl.org/dc/elements/1.1/">
		<rdf:Description rdf:about="#M_GLY_Cytosol">
			<dc:relation>
				<rdf:Bag>
					<rdf:li rdf:resource="http://www.genome.jp/kegg/compound/#C00037"></rdf:li>
					<rdf:li rdf:resource="http://bigg.ucsd.edu/#gly"></rdf:li>
					<rdf:li rdf:resource="http://www.genoscope.cns.fr/acinetocyc/#GLY"></rdf:li>
				</rdf:Bag>
			</dc:relation>
		</rdf:Description>
	</rdf:RDF>
</annotation>
      </species>
      <species metaid="M_LIPOYL_DASH_ACP_Cytosol" id="M_LIPOYL_DASH_ACP_Cytosol" name="lipoyl-acp" compartment="Cytosol">
        <annotation>
	<rdf:RDF xmlns:rdf="http://www.w3.org/1999/02/22-rdf-syntax-ns#" xmlns:dc="http://purl.org/dc/elements/1.1/">
		<rdf:Description rdf:about="#M_LIPOYL_DASH_ACP_Cytosol">
			<dc:relation>
				<rdf:Bag>
					<rdf:li rdf:resource="http://www.genoscope.cns.fr/acinetocyc/#LIPOYL-ACP"></rdf:li>
				</rdf:Bag>
			</dc:relation>
		</rdf:Description>
	</rdf:RDF>
</annotation>
      </species>
      <species metaid="M_C12_COLON_0_DASH_2ENOYLACP_Cytosol" id="M_C12_COLON_0_DASH_2ENOYLACP_Cytosol" name="trans-dodec-2-enoyl-acp" compartment="Cytosol">
        <annotation>
	<rdf:RDF xmlns:rdf="http://www.w3.org/1999/02/22-rdf-syntax-ns#" xmlns:dc="http://purl.org/dc/elements/1.1/">
		<rdf:Description rdf:about="#M_C12_COLON_0_DASH_2ENOYLACP_Cytosol">
			<dc:relation>
				<rdf:Bag>
					<rdf:li rdf:resource="http://www.genome.jp/kegg/compound/#C05758"></rdf:li>
					<rdf:li rdf:resource="http://bigg.ucsd.edu/#tddec2eACP"></rdf:li>
				</rdf:Bag>
			</dc:relation>
		</rdf:Description>
	</rdf:RDF>
</annotation>
      </species>
      <species metaid="M_GLT_Cytosol" id="M_GLT_Cytosol" name="l-glutamate" compartment="Cytosol">
        <annotation>
	<rdf:RDF xmlns:rdf="http://www.w3.org/1999/02/22-rdf-syntax-ns#" xmlns:dc="http://purl.org/dc/elements/1.1/">
		<rdf:Description rdf:about="#M_GLT_Cytosol">
			<dc:relation>
				<rdf:Bag>
					<rdf:li rdf:resource="http://www.genome.jp/kegg/compound/#C00025"></rdf:li>
					<rdf:li rdf:resource="http://bigg.ucsd.edu/#glu-L"></rdf:li>
					<rdf:li rdf:resource="http://www.genoscope.cns.fr/acinetocyc/#GLT"></rdf:li>
				</rdf:Bag>
			</dc:relation>
		</rdf:Description>
	</rdf:RDF>
</annotation>
      </species>
      <species metaid="M_ACYL_DASH_SN_DASH_GLYCEROL_DASH_3P_TAG_Cytosol" id="M_ACYL_DASH_SN_DASH_GLYCEROL_DASH_3P_TAG_Cytosol" name="generic acyl-glycerol-3-phosphate for triacylglycerols" compartment="Cytosol">
        <annotation>
	<rdf:RDF xmlns:rdf="http://www.w3.org/1999/02/22-rdf-syntax-ns#" xmlns:dc="http://purl.org/dc/elements/1.1/">
		<rdf:Description rdf:about="#M_ACYL_DASH_SN_DASH_GLYCEROL_DASH_3P_TAG_Cytosol">
			<dc:relation>
				<rdf:Bag>
					<rdf:li rdf:resource="http://www.genome.jp/kegg/compound/#C00681"></rdf:li>
					<rdf:li rdf:resource="http://www.genoscope.cns.fr/acinetocyc/#ACYL-SN-GLYCEROL-3P"></rdf:li>
				</rdf:Bag>
			</dc:relation>
		</rdf:Description>
	</rdf:RDF>
</annotation>
      </species>
      <species metaid="M_C8_COLON_0_DASH_3OXOACP_Cytosol" id="M_C8_COLON_0_DASH_3OXOACP_Cytosol" name="3-oxooctanoyl-acp" compartment="Cytosol">
        <annotation>
	<rdf:RDF xmlns:rdf="http://www.w3.org/1999/02/22-rdf-syntax-ns#" xmlns:dc="http://purl.org/dc/elements/1.1/">
		<rdf:Description rdf:about="#M_C8_COLON_0_DASH_3OXOACP_Cytosol">
			<dc:relation>
				<rdf:Bag>
					<rdf:li rdf:resource="http://www.genome.jp/kegg/compound/#C05750"></rdf:li>
					<rdf:li rdf:resource="http://bigg.ucsd.edu/#3ooctACP"></rdf:li>
				</rdf:Bag>
			</dc:relation>
		</rdf:Description>
	</rdf:RDF>
</annotation>
      </species>
      <species metaid="M_C4_COLON_0_DASH_ACP_Cytosol" id="M_C4_COLON_0_DASH_ACP_Cytosol" name="butanoyl-acp" compartment="Cytosol">
        <annotation>
	<rdf:RDF xmlns:rdf="http://www.w3.org/1999/02/22-rdf-syntax-ns#" xmlns:dc="http://purl.org/dc/elements/1.1/">
		<rdf:Description rdf:about="#M_C4_COLON_0_DASH_ACP_Cytosol">
			<dc:relation>
				<rdf:Bag>
					<rdf:li rdf:resource="http://www.genome.jp/kegg/compound/#C05745"></rdf:li>
					<rdf:li rdf:resource="http://bigg.ucsd.edu/#butACP"></rdf:li>
					<rdf:li rdf:resource="http://www.genoscope.cns.fr/acinetocyc/#BUTYRYL-ACP"></rdf:li>
				</rdf:Bag>
			</dc:relation>
		</rdf:Description>
	</rdf:RDF>
</annotation>
      </species>
      <species id="M_ETHANESULFONATE_Cytosol" name="ethane sulfonate" compartment="Cytosol"/>
      <species metaid="M_C6_COLON_0_DASH_2ENOYLCOA_Cytosol" id="M_C6_COLON_0_DASH_2ENOYLCOA_Cytosol" name="trans-hex-2-enoyl-coa" compartment="Cytosol">
        <annotation>
	<rdf:RDF xmlns:rdf="http://www.w3.org/1999/02/22-rdf-syntax-ns#" xmlns:dc="http://purl.org/dc/elements/1.1/">
		<rdf:Description rdf:about="#M_C6_COLON_0_DASH_2ENOYLCOA_Cytosol">
			<dc:relation>
				<rdf:Bag>
					<rdf:li rdf:resource="http://www.genome.jp/kegg/compound/#C05271"></rdf:li>
					<rdf:li rdf:resource="http://bigg.ucsd.edu/#hx2coa"></rdf:li>
				</rdf:Bag>
			</dc:relation>
		</rdf:Description>
	</rdf:RDF>
</annotation>
      </species>
      <species metaid="M_D_DASH_ALANINE_Extraorganism" id="M_D_DASH_ALANINE_Extraorganism" name="d-alanine" compartment="Extraorganism">
        <annotation>
	<rdf:RDF xmlns:rdf="http://www.w3.org/1999/02/22-rdf-syntax-ns#" xmlns:dc="http://purl.org/dc/elements/1.1/">
		<rdf:Description rdf:about="#M_D_DASH_ALANINE_Extraorganism">
			<dc:relation>
				<rdf:Bag>
					<rdf:li rdf:resource="http://www.genome.jp/kegg/compound/#C00133"></rdf:li>
					<rdf:li rdf:resource="http://bigg.ucsd.edu/#ala-D"></rdf:li>
					<rdf:li rdf:resource="http://www.genoscope.cns.fr/acinetocyc/#D-ALANINE"></rdf:li>
				</rdf:Bag>
			</dc:relation>
		</rdf:Description>
	</rdf:RDF>
</annotation>
      </species>
      <species id="M_C16_COLON_1_LPAREN_C7_RPAREN__DASH_3OXOACP_Cytosol" name="cis-3-oxohexadec-7-enoyl-acp" compartment="Cytosol"/>
      <species metaid="M_BUTANEDIOL_Extraorganism" id="M_BUTANEDIOL_Extraorganism" name="2,3-butanediol" compartment="Extraorganism">
        <annotation>
	<rdf:RDF xmlns:rdf="http://www.w3.org/1999/02/22-rdf-syntax-ns#" xmlns:dc="http://purl.org/dc/elements/1.1/">
		<rdf:Description rdf:about="#M_BUTANEDIOL_Extraorganism">
			<dc:relation>
				<rdf:Bag>
					<rdf:li rdf:resource="http://www.genome.jp/kegg/compound/#C03044"></rdf:li>
					<rdf:li rdf:resource="http://www.genoscope.cns.fr/acinetocyc/#BUTANEDIOL"></rdf:li>
				</rdf:Bag>
			</dc:relation>
		</rdf:Description>
	</rdf:RDF>
</annotation>
      </species>
      <species id="M_C16_COLON_1_LPAREN_C7_RPAREN__DASH_COA_Cytosol" name="cis-hexadec-7-enoyl-coa" compartment="Cytosol"/>
      <species metaid="M_XYLULOSE_DASH_5_DASH_PHOSPHATE_Cytosol" id="M_XYLULOSE_DASH_5_DASH_PHOSPHATE_Cytosol" name="xylulose-5-phosphate" compartment="Cytosol">
        <annotation>
	<rdf:RDF xmlns:rdf="http://www.w3.org/1999/02/22-rdf-syntax-ns#" xmlns:dc="http://purl.org/dc/elements/1.1/">
		<rdf:Description rdf:about="#M_XYLULOSE_DASH_5_DASH_PHOSPHATE_Cytosol">
			<dc:relation>
				<rdf:Bag>
					<rdf:li rdf:resource="http://www.genome.jp/kegg/compound/#C00231"></rdf:li>
					<rdf:li rdf:resource="http://bigg.ucsd.edu/#xu5p-D"></rdf:li>
					<rdf:li rdf:resource="http://www.genoscope.cns.fr/acinetocyc/#XYLULOSE-5-PHOSPHATE"></rdf:li>
				</rdf:Bag>
			</dc:relation>
		</rdf:Description>
	</rdf:RDF>
</annotation>
      </species>
      <species id="M_C12_COLON_1_LPAREN_C3_RPAREN__DASH_ACP_Cytosol" name="cis-dodec-3-enoyl-acp" compartment="Cytosol"/>
      <species metaid="M_TRANS_DASH_FERULOYL_DASH_COA_Cytosol" id="M_TRANS_DASH_FERULOYL_DASH_COA_Cytosol" name="trans-feruloyl-coa" compartment="Cytosol">
        <annotation>
	<rdf:RDF xmlns:rdf="http://www.w3.org/1999/02/22-rdf-syntax-ns#" xmlns:dc="http://purl.org/dc/elements/1.1/">
		<rdf:Description rdf:about="#M_TRANS_DASH_FERULOYL_DASH_COA_Cytosol">
			<dc:relation>
				<rdf:Bag>
					<rdf:li rdf:resource="http://www.genome.jp/kegg/compound/#C00406"></rdf:li>
					<rdf:li rdf:resource="http://www.genoscope.cns.fr/acinetocyc/#TRANS-FERULOYL-COA"></rdf:li>
				</rdf:Bag>
			</dc:relation>
		</rdf:Description>
	</rdf:RDF>
</annotation>
      </species>
      <species metaid="M_CPD_DASH_470_Cytosol" id="M_CPD_DASH_470_Cytosol" name="l-2,4-diaminobutanoate" compartment="Cytosol">
        <annotation>
	<rdf:RDF xmlns:rdf="http://www.w3.org/1999/02/22-rdf-syntax-ns#" xmlns:dc="http://purl.org/dc/elements/1.1/">
		<rdf:Description rdf:about="#M_CPD_DASH_470_Cytosol">
			<dc:relation>
				<rdf:Bag>
					<rdf:li rdf:resource="http://www.genome.jp/kegg/compound/#C03283"></rdf:li>
					<rdf:li rdf:resource="http://www.genoscope.cns.fr/acinetocyc/#CPD-470"></rdf:li>
				</rdf:Bag>
			</dc:relation>
		</rdf:Description>
	</rdf:RDF>
</annotation>
      </species>
      <species id="M_C18_COLON_1_LPAREN_C9_RPAREN__DASH_OH_Cytosol" name="cis-octadec-9-enol" compartment="Cytosol"/>
      <species metaid="M_C16_COLON_0_DASH_3HYDROXYACP_Cytosol" id="M_C16_COLON_0_DASH_3HYDROXYACP_Cytosol" name="3-hydroxyhexadecanoyl-acp" compartment="Cytosol">
        <annotation>
	<rdf:RDF xmlns:rdf="http://www.w3.org/1999/02/22-rdf-syntax-ns#" xmlns:dc="http://purl.org/dc/elements/1.1/">
		<rdf:Description rdf:about="#M_C16_COLON_0_DASH_3HYDROXYACP_Cytosol">
			<dc:relation>
				<rdf:Bag>
					<rdf:li rdf:resource="http://www.genome.jp/kegg/compound/#C04633"></rdf:li>
					<rdf:li rdf:resource="http://bigg.ucsd.edu/#3hpalmACP"></rdf:li>
				</rdf:Bag>
			</dc:relation>
		</rdf:Description>
	</rdf:RDF>
</annotation>
      </species>
      <species id="M_C18_COLON_1_LPAREN_C9_RPAREN__DASH_3OXOCOA_Cytosol" name="cis-3-oxooctadec-9-enoyl-coa" compartment="Cytosol"/>
      <species metaid="M_C18_COLON_0_DASH_3HYDROXYACP_Cytosol" id="M_C18_COLON_0_DASH_3HYDROXYACP_Cytosol" name="3-hydroxyoctadecanoyl-acp" compartment="Cytosol">
        <annotation>
	<rdf:RDF xmlns:rdf="http://www.w3.org/1999/02/22-rdf-syntax-ns#" xmlns:dc="http://purl.org/dc/elements/1.1/">
		<rdf:Description rdf:about="#M_C18_COLON_0_DASH_3HYDROXYACP_Cytosol">
			<dc:relation>
				<rdf:Bag>
					<rdf:li rdf:resource="http://bigg.ucsd.edu/#3hoctaACP"></rdf:li>
				</rdf:Bag>
			</dc:relation>
		</rdf:Description>
	</rdf:RDF>
</annotation>
      </species>
      <species metaid="M_ISOCHORISMATE_Cytosol" id="M_ISOCHORISMATE_Cytosol" name="isochorismate" compartment="Cytosol">
        <annotation>
	<rdf:RDF xmlns:rdf="http://www.w3.org/1999/02/22-rdf-syntax-ns#" xmlns:dc="http://purl.org/dc/elements/1.1/">
		<rdf:Description rdf:about="#M_ISOCHORISMATE_Cytosol">
			<dc:relation>
				<rdf:Bag>
					<rdf:li rdf:resource="http://www.genome.jp/kegg/compound/#C00885"></rdf:li>
					<rdf:li rdf:resource="http://bigg.ucsd.edu/#ichor"></rdf:li>
					<rdf:li rdf:resource="http://www.genoscope.cns.fr/acinetocyc/#ISOCHORISMATE"></rdf:li>
				</rdf:Bag>
			</dc:relation>
		</rdf:Description>
	</rdf:RDF>
</annotation>
      </species>
      <species metaid="M_BENZOATE_Extraorganism" id="M_BENZOATE_Extraorganism" name="benzoate" compartment="Extraorganism">
        <annotation>
	<rdf:RDF xmlns:rdf="http://www.w3.org/1999/02/22-rdf-syntax-ns#" xmlns:dc="http://purl.org/dc/elements/1.1/">
		<rdf:Description rdf:about="#M_BENZOATE_Extraorganism">
			<dc:relation>
				<rdf:Bag>
					<rdf:li rdf:resource="http://www.genome.jp/kegg/compound/#C00180"></rdf:li>
					<rdf:li rdf:resource="http://bigg.ucsd.edu/#bz"></rdf:li>
					<rdf:li rdf:resource="http://www.genoscope.cns.fr/acinetocyc/#BENZOATE"></rdf:li>
				</rdf:Bag>
			</dc:relation>
		</rdf:Description>
	</rdf:RDF>
</annotation>
      </species>
      <species metaid="M_C12_COLON_0_DASH_3OXOCOA_Cytosol" id="M_C12_COLON_0_DASH_3OXOCOA_Cytosol" name="3-oxododecanoyl-coa" compartment="Cytosol">
        <annotation>
	<rdf:RDF xmlns:rdf="http://www.w3.org/1999/02/22-rdf-syntax-ns#" xmlns:dc="http://purl.org/dc/elements/1.1/">
		<rdf:Description rdf:about="#M_C12_COLON_0_DASH_3OXOCOA_Cytosol">
			<dc:relation>
				<rdf:Bag>
					<rdf:li rdf:resource="http://www.genome.jp/kegg/compound/#C05263"></rdf:li>
					<rdf:li rdf:resource="http://bigg.ucsd.edu/#3oddcoa"></rdf:li>
				</rdf:Bag>
			</dc:relation>
		</rdf:Description>
	</rdf:RDF>
</annotation>
      </species>
      <species metaid="M_ASN_DASH_TRNAS_Cytosol" id="M_ASN_DASH_TRNAS_Cytosol" name="asparagine trna" compartment="Cytosol">
        <annotation>
	<rdf:RDF xmlns:rdf="http://www.w3.org/1999/02/22-rdf-syntax-ns#" xmlns:dc="http://purl.org/dc/elements/1.1/">
		<rdf:Description rdf:about="#M_ASN_DASH_TRNAS_Cytosol">
			<dc:relation>
				<rdf:Bag>
					<rdf:li rdf:resource="http://www.genome.jp/kegg/compound/#C01637"></rdf:li>
					<rdf:li rdf:resource="http://bigg.ucsd.edu/#trnaasn"></rdf:li>
					<rdf:li rdf:resource="http://www.genoscope.cns.fr/acinetocyc/#ASN-TRNAS"></rdf:li>
				</rdf:Bag>
			</dc:relation>
		</rdf:Description>
	</rdf:RDF>
</annotation>
      </species>
      <species metaid="M_OXALACETIC_ACID_Cytosol" id="M_OXALACETIC_ACID_Cytosol" name="oxaloacetate" compartment="Cytosol">
        <annotation>
	<rdf:RDF xmlns:rdf="http://www.w3.org/1999/02/22-rdf-syntax-ns#" xmlns:dc="http://purl.org/dc/elements/1.1/">
		<rdf:Description rdf:about="#M_OXALACETIC_ACID_Cytosol">
			<dc:relation>
				<rdf:Bag>
					<rdf:li rdf:resource="http://www.genome.jp/kegg/compound/#C00036"></rdf:li>
					<rdf:li rdf:resource="http://bigg.ucsd.edu/#oaa"></rdf:li>
					<rdf:li rdf:resource="http://www.genoscope.cns.fr/acinetocyc/#OXALACETIC_ACID"></rdf:li>
				</rdf:Bag>
			</dc:relation>
		</rdf:Description>
	</rdf:RDF>
</annotation>
      </species>
      <species metaid="M_TRIACYLGLYCEROL_W_Cytosol" id="M_TRIACYLGLYCEROL_W_Cytosol" name="triacylglycerol (mass)" compartment="Cytosol">
        <annotation>
	<rdf:RDF xmlns:rdf="http://www.w3.org/1999/02/22-rdf-syntax-ns#" xmlns:dc="http://purl.org/dc/elements/1.1/">
		<rdf:Description rdf:about="#M_TRIACYLGLYCEROL_W_Cytosol">
			<dc:relation>
				<rdf:Bag>
					<rdf:li rdf:resource="http://www.genome.jp/kegg/compound/#C00422"></rdf:li>
				</rdf:Bag>
			</dc:relation>
		</rdf:Description>
	</rdf:RDF>
</annotation>
      </species>
      <species metaid="M_RIBOSE_Cytosol" id="M_RIBOSE_Cytosol" name="ribose" compartment="Cytosol">
        <annotation>
	<rdf:RDF xmlns:rdf="http://www.w3.org/1999/02/22-rdf-syntax-ns#" xmlns:dc="http://purl.org/dc/elements/1.1/">
		<rdf:Description rdf:about="#M_RIBOSE_Cytosol">
			<dc:relation>
				<rdf:Bag>
					<rdf:li rdf:resource="http://www.genome.jp/kegg/compound/#C00121"></rdf:li>
					<rdf:li rdf:resource="http://bigg.ucsd.edu/#rib-D"></rdf:li>
					<rdf:li rdf:resource="http://www.genoscope.cns.fr/acinetocyc/#RIBOSE"></rdf:li>
				</rdf:Bag>
			</dc:relation>
		</rdf:Description>
	</rdf:RDF>
</annotation>
      </species>
      <species metaid="M_FRU_Extraorganism" id="M_FRU_Extraorganism" name="fructose" compartment="Extraorganism">
        <annotation>
	<rdf:RDF xmlns:rdf="http://www.w3.org/1999/02/22-rdf-syntax-ns#" xmlns:dc="http://purl.org/dc/elements/1.1/">
		<rdf:Description rdf:about="#M_FRU_Extraorganism">
			<dc:relation>
				<rdf:Bag>
					<rdf:li rdf:resource="http://www.genome.jp/kegg/compound/#C00095"></rdf:li>
					<rdf:li rdf:resource="http://bigg.ucsd.edu/#fru"></rdf:li>
					<rdf:li rdf:resource="http://www.genoscope.cns.fr/acinetocyc/#FRU"></rdf:li>
				</rdf:Bag>
			</dc:relation>
		</rdf:Description>
	</rdf:RDF>
</annotation>
      </species>
      <species id="M_C14_COLON_1_LPAREN_C5_RPAREN__DASH_3HYDROXYCOA_Cytosol" name="cis-3-hydroxytetradec-4-enoyl-coa" compartment="Cytosol"/>
      <species metaid="M_FMN_Cytosol" id="M_FMN_Cytosol" name="fmn" compartment="Cytosol">
        <annotation>
	<rdf:RDF xmlns:rdf="http://www.w3.org/1999/02/22-rdf-syntax-ns#" xmlns:dc="http://purl.org/dc/elements/1.1/">
		<rdf:Description rdf:about="#M_FMN_Cytosol">
			<dc:relation>
				<rdf:Bag>
					<rdf:li rdf:resource="http://www.genome.jp/kegg/compound/#C00061"></rdf:li>
					<rdf:li rdf:resource="http://bigg.ucsd.edu/#fmn"></rdf:li>
					<rdf:li rdf:resource="http://www.genoscope.cns.fr/acinetocyc/#FMN"></rdf:li>
				</rdf:Bag>
			</dc:relation>
		</rdf:Description>
	</rdf:RDF>
</annotation>
      </species>
      <species id="M_PL_W_Cytosol" name="generic phospholipid (mass)" compartment="Cytosol"/>
      <species metaid="M_PURINE_Extraorganism" id="M_PURINE_Extraorganism" name="purine" compartment="Extraorganism">
        <annotation>
	<rdf:RDF xmlns:rdf="http://www.w3.org/1999/02/22-rdf-syntax-ns#" xmlns:dc="http://purl.org/dc/elements/1.1/">
		<rdf:Description rdf:about="#M_PURINE_Extraorganism">
			<dc:relation>
				<rdf:Bag>
					<rdf:li rdf:resource="http://www.genome.jp/kegg/compound/#C15587"></rdf:li>
					<rdf:li rdf:resource="http://www.genoscope.cns.fr/acinetocyc/#PURINE"></rdf:li>
				</rdf:Bag>
			</dc:relation>
		</rdf:Description>
	</rdf:RDF>
</annotation>
      </species>
      <species metaid="M_URIDINE_Cytosol" id="M_URIDINE_Cytosol" name="uridine" compartment="Cytosol">
        <annotation>
	<rdf:RDF xmlns:rdf="http://www.w3.org/1999/02/22-rdf-syntax-ns#" xmlns:dc="http://purl.org/dc/elements/1.1/">
		<rdf:Description rdf:about="#M_URIDINE_Cytosol">
			<dc:relation>
				<rdf:Bag>
					<rdf:li rdf:resource="http://www.genome.jp/kegg/compound/#C00299"></rdf:li>
					<rdf:li rdf:resource="http://bigg.ucsd.edu/#uri"></rdf:li>
					<rdf:li rdf:resource="http://www.genoscope.cns.fr/acinetocyc/#URIDINE"></rdf:li>
				</rdf:Bag>
			</dc:relation>
		</rdf:Description>
	</rdf:RDF>
</annotation>
      </species>
      <species metaid="M_UNDECAPRENYL_DASH_P_Cytosol" id="M_UNDECAPRENYL_DASH_P_Cytosol" name="undecaprenyl phosphate" compartment="Cytosol">
        <annotation>
	<rdf:RDF xmlns:rdf="http://www.w3.org/1999/02/22-rdf-syntax-ns#" xmlns:dc="http://purl.org/dc/elements/1.1/">
		<rdf:Description rdf:about="#M_UNDECAPRENYL_DASH_P_Cytosol">
			<dc:relation>
				<rdf:Bag>
					<rdf:li rdf:resource="http://www.genome.jp/kegg/compound/#C00348"></rdf:li>
					<rdf:li rdf:resource="http://bigg.ucsd.edu/#udcpp"></rdf:li>
					<rdf:li rdf:resource="http://www.genoscope.cns.fr/acinetocyc/#UNDECAPRENYL-P"></rdf:li>
				</rdf:Bag>
			</dc:relation>
		</rdf:Description>
	</rdf:RDF>
</annotation>
      </species>
      <species metaid="M_C16_COLON_0_DASH_ACP_Cytosol" id="M_C16_COLON_0_DASH_ACP_Cytosol" name="hexadecanoyl-acp" compartment="Cytosol">
        <annotation>
	<rdf:RDF xmlns:rdf="http://www.w3.org/1999/02/22-rdf-syntax-ns#" xmlns:dc="http://purl.org/dc/elements/1.1/">
		<rdf:Description rdf:about="#M_C16_COLON_0_DASH_ACP_Cytosol">
			<dc:relation>
				<rdf:Bag>
					<rdf:li rdf:resource="http://www.genome.jp/kegg/compound/#C05764"></rdf:li>
					<rdf:li rdf:resource="http://bigg.ucsd.edu/#palmACP"></rdf:li>
				</rdf:Bag>
			</dc:relation>
		</rdf:Description>
	</rdf:RDF>
</annotation>
      </species>
      <species metaid="M_CIS_DASH_ACONITATE_Cytosol" id="M_CIS_DASH_ACONITATE_Cytosol" name="cis-aconitate" compartment="Cytosol">
        <annotation>
	<rdf:RDF xmlns:rdf="http://www.w3.org/1999/02/22-rdf-syntax-ns#" xmlns:dc="http://purl.org/dc/elements/1.1/">
		<rdf:Description rdf:about="#M_CIS_DASH_ACONITATE_Cytosol">
			<dc:relation>
				<rdf:Bag>
					<rdf:li rdf:resource="http://www.genome.jp/kegg/compound/#C00417"></rdf:li>
					<rdf:li rdf:resource="http://bigg.ucsd.edu/#acon-C"></rdf:li>
					<rdf:li rdf:resource="http://www.genoscope.cns.fr/acinetocyc/#CIS-ACONITATE"></rdf:li>
				</rdf:Bag>
			</dc:relation>
		</rdf:Description>
	</rdf:RDF>
</annotation>
      </species>
      <species metaid="M_XANTHINE_Cytosol" id="M_XANTHINE_Cytosol" name="xanthine" compartment="Cytosol">
        <annotation>
	<rdf:RDF xmlns:rdf="http://www.w3.org/1999/02/22-rdf-syntax-ns#" xmlns:dc="http://purl.org/dc/elements/1.1/">
		<rdf:Description rdf:about="#M_XANTHINE_Cytosol">
			<dc:relation>
				<rdf:Bag>
					<rdf:li rdf:resource="http://www.genome.jp/kegg/compound/#C00385"></rdf:li>
					<rdf:li rdf:resource="http://bigg.ucsd.edu/#xan"></rdf:li>
					<rdf:li rdf:resource="http://www.genoscope.cns.fr/acinetocyc/#XANTHINE"></rdf:li>
				</rdf:Bag>
			</dc:relation>
		</rdf:Description>
	</rdf:RDF>
</annotation>
      </species>
      <species metaid="M_URACIL_Cytosol" id="M_URACIL_Cytosol" name="uracil" compartment="Cytosol">
        <annotation>
	<rdf:RDF xmlns:rdf="http://www.w3.org/1999/02/22-rdf-syntax-ns#" xmlns:dc="http://purl.org/dc/elements/1.1/">
		<rdf:Description rdf:about="#M_URACIL_Cytosol">
			<dc:relation>
				<rdf:Bag>
					<rdf:li rdf:resource="http://www.genome.jp/kegg/compound/#C00106"></rdf:li>
					<rdf:li rdf:resource="http://bigg.ucsd.edu/#ura"></rdf:li>
					<rdf:li rdf:resource="http://www.genoscope.cns.fr/acinetocyc/#URACIL"></rdf:li>
				</rdf:Bag>
			</dc:relation>
		</rdf:Description>
	</rdf:RDF>
</annotation>
      </species>
      <species metaid="M_ETHANOL_DASH_AMINE_Extraorganism" id="M_ETHANOL_DASH_AMINE_Extraorganism" name="ethanol-amine" compartment="Extraorganism">
        <annotation>
	<rdf:RDF xmlns:rdf="http://www.w3.org/1999/02/22-rdf-syntax-ns#" xmlns:dc="http://purl.org/dc/elements/1.1/">
		<rdf:Description rdf:about="#M_ETHANOL_DASH_AMINE_Extraorganism">
			<dc:relation>
				<rdf:Bag>
					<rdf:li rdf:resource="http://www.genome.jp/kegg/compound/#C00189"></rdf:li>
					<rdf:li rdf:resource="http://bigg.ucsd.edu/#etha"></rdf:li>
					<rdf:li rdf:resource="http://www.genoscope.cns.fr/acinetocyc/#ETHANOL-AMINE"></rdf:li>
				</rdf:Bag>
			</dc:relation>
		</rdf:Description>
	</rdf:RDF>
</annotation>
      </species>
      <species metaid="M_DIHYDROXY_DASH_ACETONE_DASH_PHOSPHATE_Cytosol" id="M_DIHYDROXY_DASH_ACETONE_DASH_PHOSPHATE_Cytosol" name="dihydroxy-acetone-phosphate" compartment="Cytosol">
        <annotation>
	<rdf:RDF xmlns:rdf="http://www.w3.org/1999/02/22-rdf-syntax-ns#" xmlns:dc="http://purl.org/dc/elements/1.1/">
		<rdf:Description rdf:about="#M_DIHYDROXY_DASH_ACETONE_DASH_PHOSPHATE_Cytosol">
			<dc:relation>
				<rdf:Bag>
					<rdf:li rdf:resource="http://www.genome.jp/kegg/compound/#C00111"></rdf:li>
					<rdf:li rdf:resource="http://bigg.ucsd.edu/#dhap"></rdf:li>
					<rdf:li rdf:resource="http://www.genoscope.cns.fr/acinetocyc/#DIHYDROXY-ACETONE-PHOSPHATE"></rdf:li>
				</rdf:Bag>
			</dc:relation>
		</rdf:Description>
	</rdf:RDF>
</annotation>
      </species>
      <species metaid="M_GLT_DASH_TRNAS_Cytosol" id="M_GLT_DASH_TRNAS_Cytosol" name="glutamate trna" compartment="Cytosol">
        <annotation>
	<rdf:RDF xmlns:rdf="http://www.w3.org/1999/02/22-rdf-syntax-ns#" xmlns:dc="http://purl.org/dc/elements/1.1/">
		<rdf:Description rdf:about="#M_GLT_DASH_TRNAS_Cytosol">
			<dc:relation>
				<rdf:Bag>
					<rdf:li rdf:resource="http://www.genome.jp/kegg/compound/#C01641"></rdf:li>
					<rdf:li rdf:resource="http://bigg.ucsd.edu/#trnaglu"></rdf:li>
					<rdf:li rdf:resource="http://www.genoscope.cns.fr/acinetocyc/#GLT-TRNAS"></rdf:li>
				</rdf:Bag>
			</dc:relation>
		</rdf:Description>
	</rdf:RDF>
</annotation>
      </species>
      <species metaid="M_RED_DASH_THIOREDOXIN_DASH_MONOMER_Cytosol" id="M_RED_DASH_THIOREDOXIN_DASH_MONOMER_Cytosol" name="reduced thioredoxin" compartment="Cytosol">
        <annotation>
	<rdf:RDF xmlns:rdf="http://www.w3.org/1999/02/22-rdf-syntax-ns#" xmlns:dc="http://purl.org/dc/elements/1.1/">
		<rdf:Description rdf:about="#M_RED_DASH_THIOREDOXIN_DASH_MONOMER_Cytosol">
			<dc:relation>
				<rdf:Bag>
					<rdf:li rdf:resource="http://www.genome.jp/kegg/compound/#C00342"></rdf:li>
					<rdf:li rdf:resource="http://bigg.ucsd.edu/#trdrd"></rdf:li>
					<rdf:li rdf:resource="http://www.genoscope.cns.fr/acinetocyc/#RED-THIOREDOXIN-MONOMER"></rdf:li>
				</rdf:Bag>
			</dc:relation>
		</rdf:Description>
	</rdf:RDF>
</annotation>
      </species>
      <species metaid="M_CPD_DASH_650_Cytosol" id="M_CPD_DASH_650_Cytosol" name="3-hydroxybutyryl-coa" compartment="Cytosol">
        <annotation>
	<rdf:RDF xmlns:rdf="http://www.w3.org/1999/02/22-rdf-syntax-ns#" xmlns:dc="http://purl.org/dc/elements/1.1/">
		<rdf:Description rdf:about="#M_CPD_DASH_650_Cytosol">
			<dc:relation>
				<rdf:Bag>
					<rdf:li rdf:resource="http://www.genome.jp/kegg/compound/#C01144"></rdf:li>
					<rdf:li rdf:resource="http://bigg.ucsd.edu/#3hbcoa"></rdf:li>
					<rdf:li rdf:resource="http://www.genoscope.cns.fr/acinetocyc/#CPD-650"></rdf:li>
				</rdf:Bag>
			</dc:relation>
		</rdf:Description>
	</rdf:RDF>
</annotation>
      </species>
      <species metaid="M_4_DASH_HYDROXYBENZOATE_Cytosol" id="M_4_DASH_HYDROXYBENZOATE_Cytosol" name="p-hydroxybenzoate" compartment="Cytosol">
        <annotation>
	<rdf:RDF xmlns:rdf="http://www.w3.org/1999/02/22-rdf-syntax-ns#" xmlns:dc="http://purl.org/dc/elements/1.1/">
		<rdf:Description rdf:about="#M_4_DASH_HYDROXYBENZOATE_Cytosol">
			<dc:relation>
				<rdf:Bag>
					<rdf:li rdf:resource="http://www.genome.jp/kegg/compound/#C00156"></rdf:li>
					<rdf:li rdf:resource="http://bigg.ucsd.edu/#4hbz"></rdf:li>
					<rdf:li rdf:resource="http://www.genoscope.cns.fr/acinetocyc/#4-hydroxybenzoate"></rdf:li>
				</rdf:Bag>
			</dc:relation>
		</rdf:Description>
	</rdf:RDF>
</annotation>
      </species>
      <species metaid="M_TRP_Extraorganism" id="M_TRP_Extraorganism" name="l-tryptophan" compartment="Extraorganism">
        <annotation>
	<rdf:RDF xmlns:rdf="http://www.w3.org/1999/02/22-rdf-syntax-ns#" xmlns:dc="http://purl.org/dc/elements/1.1/">
		<rdf:Description rdf:about="#M_TRP_Extraorganism">
			<dc:relation>
				<rdf:Bag>
					<rdf:li rdf:resource="http://www.genome.jp/kegg/compound/#C00078"></rdf:li>
					<rdf:li rdf:resource="http://bigg.ucsd.edu/#trp-L"></rdf:li>
					<rdf:li rdf:resource="http://www.genoscope.cns.fr/acinetocyc/#TRP"></rdf:li>
				</rdf:Bag>
			</dc:relation>
		</rdf:Description>
	</rdf:RDF>
</annotation>
      </species>
      <species id="M_C14_COLON_1_LPAREN_C5_RPAREN__DASH_2ENOYLACP_Cytosol" name="trans,cis-tetradec-2,4-enoyl-acp" compartment="Cytosol"/>
      <species metaid="M_CPD_DASH_654_Cytosol" id="M_CPD_DASH_654_Cytosol" name="2,5-dioxopentanoate" compartment="Cytosol">
        <annotation>
	<rdf:RDF xmlns:rdf="http://www.w3.org/1999/02/22-rdf-syntax-ns#" xmlns:dc="http://purl.org/dc/elements/1.1/">
		<rdf:Description rdf:about="#M_CPD_DASH_654_Cytosol">
			<dc:relation>
				<rdf:Bag>
					<rdf:li rdf:resource="http://www.genome.jp/kegg/compound/#C00433"></rdf:li>
					<rdf:li rdf:resource="http://www.genoscope.cns.fr/acinetocyc/#CPD-654"></rdf:li>
				</rdf:Bag>
			</dc:relation>
		</rdf:Description>
	</rdf:RDF>
</annotation>
      </species>
      <species metaid="M_2_DASH_ACETO_DASH_2_DASH_HYDROXY_DASH_BUTYRATE_Cytosol" id="M_2_DASH_ACETO_DASH_2_DASH_HYDROXY_DASH_BUTYRATE_Cytosol" name="2-aceto-2-hydroxy-butyrate" compartment="Cytosol">
        <annotation>
	<rdf:RDF xmlns:rdf="http://www.w3.org/1999/02/22-rdf-syntax-ns#" xmlns:dc="http://purl.org/dc/elements/1.1/">
		<rdf:Description rdf:about="#M_2_DASH_ACETO_DASH_2_DASH_HYDROXY_DASH_BUTYRATE_Cytosol">
			<dc:relation>
				<rdf:Bag>
					<rdf:li rdf:resource="http://www.genome.jp/kegg/compound/#C06006"></rdf:li>
					<rdf:li rdf:resource="http://bigg.ucsd.edu/#2ahbut"></rdf:li>
					<rdf:li rdf:resource="http://www.genoscope.cns.fr/acinetocyc/#2-ACETO-2-HYDROXY-BUTYRATE"></rdf:li>
				</rdf:Bag>
			</dc:relation>
		</rdf:Description>
	</rdf:RDF>
</annotation>
      </species>
      <species metaid="M_CPDIM_DASH_6116_Extraorganism" id="M_CPDIM_DASH_6116_Extraorganism" name="3,4-dihydroxyphenylpropionate" compartment="Extraorganism">
        <annotation>
	<rdf:RDF xmlns:rdf="http://www.w3.org/1999/02/22-rdf-syntax-ns#" xmlns:dc="http://purl.org/dc/elements/1.1/">
		<rdf:Description rdf:about="#M_CPDIM_DASH_6116_Extraorganism">
			<dc:relation>
				<rdf:Bag>
					<rdf:li rdf:resource="http://www.genoscope.cns.fr/acinetocyc/#CPDIM-6116"></rdf:li>
				</rdf:Bag>
			</dc:relation>
		</rdf:Description>
	</rdf:RDF>
</annotation>
      </species>
      <species metaid="M_OXYGEN_DASH_MOLECULE_Cytosol" id="M_OXYGEN_DASH_MOLECULE_Cytosol" name="o2" compartment="Cytosol">
        <annotation>
	<rdf:RDF xmlns:rdf="http://www.w3.org/1999/02/22-rdf-syntax-ns#" xmlns:dc="http://purl.org/dc/elements/1.1/">
		<rdf:Description rdf:about="#M_OXYGEN_DASH_MOLECULE_Cytosol">
			<dc:relation>
				<rdf:Bag>
					<rdf:li rdf:resource="http://www.genome.jp/kegg/compound/#C00007"></rdf:li>
					<rdf:li rdf:resource="http://bigg.ucsd.edu/#o2"></rdf:li>
					<rdf:li rdf:resource="http://www.genoscope.cns.fr/acinetocyc/#OXYGEN-MOLECULE"></rdf:li>
				</rdf:Bag>
			</dc:relation>
		</rdf:Description>
	</rdf:RDF>
</annotation>
      </species>
      <species metaid="M_CPD_DASH_659_Cytosol" id="M_CPD_DASH_659_Cytosol" name="l-arogenate" compartment="Cytosol">
        <annotation>
	<rdf:RDF xmlns:rdf="http://www.w3.org/1999/02/22-rdf-syntax-ns#" xmlns:dc="http://purl.org/dc/elements/1.1/">
		<rdf:Description rdf:about="#M_CPD_DASH_659_Cytosol">
			<dc:relation>
				<rdf:Bag>
					<rdf:li rdf:resource="http://www.genome.jp/kegg/compound/#C00826"></rdf:li>
					<rdf:li rdf:resource="http://www.genoscope.cns.fr/acinetocyc/#CPD-659"></rdf:li>
				</rdf:Bag>
			</dc:relation>
		</rdf:Description>
	</rdf:RDF>
</annotation>
      </species>
      <species metaid="M_L_DASH_ORNITHINE_Extraorganism" id="M_L_DASH_ORNITHINE_Extraorganism" name="l-ornithine" compartment="Extraorganism">
        <annotation>
	<rdf:RDF xmlns:rdf="http://www.w3.org/1999/02/22-rdf-syntax-ns#" xmlns:dc="http://purl.org/dc/elements/1.1/">
		<rdf:Description rdf:about="#M_L_DASH_ORNITHINE_Extraorganism">
			<dc:relation>
				<rdf:Bag>
					<rdf:li rdf:resource="http://www.genome.jp/kegg/compound/#C01602"></rdf:li>
					<rdf:li rdf:resource="http://bigg.ucsd.edu/#orn"></rdf:li>
					<rdf:li rdf:resource="http://www.genoscope.cns.fr/acinetocyc/#L-ORNITHINE"></rdf:li>
				</rdf:Bag>
			</dc:relation>
		</rdf:Description>
	</rdf:RDF>
</annotation>
      </species>
      <species metaid="M_CYTOSINE_Extraorganism" id="M_CYTOSINE_Extraorganism" name="cytosine" compartment="Extraorganism">
        <annotation>
	<rdf:RDF xmlns:rdf="http://www.w3.org/1999/02/22-rdf-syntax-ns#" xmlns:dc="http://purl.org/dc/elements/1.1/">
		<rdf:Description rdf:about="#M_CYTOSINE_Extraorganism">
			<dc:relation>
				<rdf:Bag>
					<rdf:li rdf:resource="http://www.genome.jp/kegg/compound/#C00380"></rdf:li>
					<rdf:li rdf:resource="http://bigg.ucsd.edu/#csn"></rdf:li>
					<rdf:li rdf:resource="http://www.genoscope.cns.fr/acinetocyc/#CYTOSINE"></rdf:li>
				</rdf:Bag>
			</dc:relation>
		</rdf:Description>
	</rdf:RDF>
</annotation>
      </species>
      <species metaid="M_MALONYL_DASH_COA_Cytosol" id="M_MALONYL_DASH_COA_Cytosol" name="malonyl-coa" compartment="Cytosol">
        <annotation>
	<rdf:RDF xmlns:rdf="http://www.w3.org/1999/02/22-rdf-syntax-ns#" xmlns:dc="http://purl.org/dc/elements/1.1/">
		<rdf:Description rdf:about="#M_MALONYL_DASH_COA_Cytosol">
			<dc:relation>
				<rdf:Bag>
					<rdf:li rdf:resource="http://www.genome.jp/kegg/compound/#C00083"></rdf:li>
					<rdf:li rdf:resource="http://bigg.ucsd.edu/#malcoa"></rdf:li>
					<rdf:li rdf:resource="http://www.genoscope.cns.fr/acinetocyc/#MALONYL-COA"></rdf:li>
				</rdf:Bag>
			</dc:relation>
		</rdf:Description>
	</rdf:RDF>
</annotation>
      </species>
      <species metaid="M_C10_COLON_0_DASH_3OXOACP_Cytosol" id="M_C10_COLON_0_DASH_3OXOACP_Cytosol" name="3-oxodecanoyl-acp" compartment="Cytosol">
        <annotation>
	<rdf:RDF xmlns:rdf="http://www.w3.org/1999/02/22-rdf-syntax-ns#" xmlns:dc="http://purl.org/dc/elements/1.1/">
		<rdf:Description rdf:about="#M_C10_COLON_0_DASH_3OXOACP_Cytosol">
			<dc:relation>
				<rdf:Bag>
					<rdf:li rdf:resource="http://www.genome.jp/kegg/compound/#C05753"></rdf:li>
					<rdf:li rdf:resource="http://bigg.ucsd.edu/#3odecACP"></rdf:li>
				</rdf:Bag>
			</dc:relation>
		</rdf:Description>
	</rdf:RDF>
</annotation>
      </species>
      <species metaid="M_CAFFEATE_Periplasm" id="M_CAFFEATE_Periplasm" name="caffeate" compartment="Periplasm">
        <annotation>
	<rdf:RDF xmlns:rdf="http://www.w3.org/1999/02/22-rdf-syntax-ns#" xmlns:dc="http://purl.org/dc/elements/1.1/">
		<rdf:Description rdf:about="#M_CAFFEATE_Periplasm">
			<dc:relation>
				<rdf:Bag>
					<rdf:li rdf:resource="http://www.genome.jp/kegg/compound/#C01481"></rdf:li>
					<rdf:li rdf:resource="http://www.genoscope.cns.fr/acinetocyc/#CAFFEATE"></rdf:li>
				</rdf:Bag>
			</dc:relation>
		</rdf:Description>
	</rdf:RDF>
</annotation>
      </species>
      <species metaid="M_DEOXYINOSINE_Extraorganism" id="M_DEOXYINOSINE_Extraorganism" name="deoxyinosine" compartment="Extraorganism">
        <annotation>
	<rdf:RDF xmlns:rdf="http://www.w3.org/1999/02/22-rdf-syntax-ns#" xmlns:dc="http://purl.org/dc/elements/1.1/">
		<rdf:Description rdf:about="#M_DEOXYINOSINE_Extraorganism">
			<dc:relation>
				<rdf:Bag>
					<rdf:li rdf:resource="http://www.genome.jp/kegg/compound/#C05512"></rdf:li>
					<rdf:li rdf:resource="http://bigg.ucsd.edu/#din"></rdf:li>
					<rdf:li rdf:resource="http://www.genoscope.cns.fr/acinetocyc/#DEOXYINOSINE"></rdf:li>
				</rdf:Bag>
			</dc:relation>
		</rdf:Description>
	</rdf:RDF>
</annotation>
      </species>
      <species metaid="M_DATP_Cytosol" id="M_DATP_Cytosol" name="datp" compartment="Cytosol">
        <annotation>
	<rdf:RDF xmlns:rdf="http://www.w3.org/1999/02/22-rdf-syntax-ns#" xmlns:dc="http://purl.org/dc/elements/1.1/">
		<rdf:Description rdf:about="#M_DATP_Cytosol">
			<dc:relation>
				<rdf:Bag>
					<rdf:li rdf:resource="http://www.genome.jp/kegg/compound/#C00131"></rdf:li>
					<rdf:li rdf:resource="http://bigg.ucsd.edu/#datp"></rdf:li>
					<rdf:li rdf:resource="http://www.genoscope.cns.fr/acinetocyc/#DATP"></rdf:li>
				</rdf:Bag>
			</dc:relation>
		</rdf:Description>
	</rdf:RDF>
</annotation>
      </species>
      <species metaid="M_NICOTINAMIDE_NUCLEOTIDE_Cytosol" id="M_NICOTINAMIDE_NUCLEOTIDE_Cytosol" name="nicotinamide nucleotide" compartment="Cytosol">
        <annotation>
	<rdf:RDF xmlns:rdf="http://www.w3.org/1999/02/22-rdf-syntax-ns#" xmlns:dc="http://purl.org/dc/elements/1.1/">
		<rdf:Description rdf:about="#M_NICOTINAMIDE_NUCLEOTIDE_Cytosol">
			<dc:relation>
				<rdf:Bag>
					<rdf:li rdf:resource="http://www.genome.jp/kegg/compound/#C00455"></rdf:li>
					<rdf:li rdf:resource="http://bigg.ucsd.edu/#nmn"></rdf:li>
					<rdf:li rdf:resource="http://www.genoscope.cns.fr/acinetocyc/#NICOTINAMIDE_NUCLEOTIDE"></rdf:li>
				</rdf:Bag>
			</dc:relation>
		</rdf:Description>
	</rdf:RDF>
</annotation>
      </species>
      <species metaid="M_DPG_Cytosol" id="M_DPG_Cytosol" name="3-phospho-d-glyceroyl-phosphate" compartment="Cytosol">
        <annotation>
	<rdf:RDF xmlns:rdf="http://www.w3.org/1999/02/22-rdf-syntax-ns#" xmlns:dc="http://purl.org/dc/elements/1.1/">
		<rdf:Description rdf:about="#M_DPG_Cytosol">
			<dc:relation>
				<rdf:Bag>
					<rdf:li rdf:resource="http://www.genome.jp/kegg/compound/#C00236"></rdf:li>
					<rdf:li rdf:resource="http://bigg.ucsd.edu/#13dpg"></rdf:li>
					<rdf:li rdf:resource="http://www.genoscope.cns.fr/acinetocyc/#DPG"></rdf:li>
				</rdf:Bag>
			</dc:relation>
		</rdf:Description>
	</rdf:RDF>
</annotation>
      </species>
      <species metaid="M_PROPIONATE_Cytosol" id="M_PROPIONATE_Cytosol" name="propionate" compartment="Cytosol">
        <annotation>
	<rdf:RDF xmlns:rdf="http://www.w3.org/1999/02/22-rdf-syntax-ns#" xmlns:dc="http://purl.org/dc/elements/1.1/">
		<rdf:Description rdf:about="#M_PROPIONATE_Cytosol">
			<dc:relation>
				<rdf:Bag>
					<rdf:li rdf:resource="http://www.genome.jp/kegg/compound/#C00163"></rdf:li>
					<rdf:li rdf:resource="http://bigg.ucsd.edu/#ppa"></rdf:li>
					<rdf:li rdf:resource="http://www.genoscope.cns.fr/acinetocyc/#PROPIONATE"></rdf:li>
				</rdf:Bag>
			</dc:relation>
		</rdf:Description>
	</rdf:RDF>
</annotation>
      </species>
      <species metaid="M_C12_COLON_0_DASH_3OXOACP_Cytosol" id="M_C12_COLON_0_DASH_3OXOACP_Cytosol" name="3-oxododecanoyl-acp" compartment="Cytosol">
        <annotation>
	<rdf:RDF xmlns:rdf="http://www.w3.org/1999/02/22-rdf-syntax-ns#" xmlns:dc="http://purl.org/dc/elements/1.1/">
		<rdf:Description rdf:about="#M_C12_COLON_0_DASH_3OXOACP_Cytosol">
			<dc:relation>
				<rdf:Bag>
					<rdf:li rdf:resource="http://www.genome.jp/kegg/compound/#C05756"></rdf:li>
					<rdf:li rdf:resource="http://bigg.ucsd.edu/#3oddecACP"></rdf:li>
				</rdf:Bag>
			</dc:relation>
		</rdf:Description>
	</rdf:RDF>
</annotation>
      </species>
      <species metaid="M_AMINO_DASH_HYDROXYMETHYL_DASH_METHYLPYRIMIDINE_DASH_PP_Cytosol" id="M_AMINO_DASH_HYDROXYMETHYL_DASH_METHYLPYRIMIDINE_DASH_PP_Cytosol" name="4-amino-5-hydroxymethyl-2-methylpyrimidine-pyrophosphate" compartment="Cytosol">
        <annotation>
	<rdf:RDF xmlns:rdf="http://www.w3.org/1999/02/22-rdf-syntax-ns#" xmlns:dc="http://purl.org/dc/elements/1.1/">
		<rdf:Description rdf:about="#M_AMINO_DASH_HYDROXYMETHYL_DASH_METHYLPYRIMIDINE_DASH_PP_Cytosol">
			<dc:relation>
				<rdf:Bag>
					<rdf:li rdf:resource="http://www.genome.jp/kegg/compound/#C04752"></rdf:li>
					<rdf:li rdf:resource="http://bigg.ucsd.edu/#2mahmp"></rdf:li>
					<rdf:li rdf:resource="http://www.genoscope.cns.fr/acinetocyc/#AMINO-HYDROXYMETHYL-METHYLPYRIMIDINE-PP"></rdf:li>
				</rdf:Bag>
			</dc:relation>
		</rdf:Description>
	</rdf:RDF>
</annotation>
      </species>
      <species metaid="M_BUTYRYL_DASH_COA_Cytosol" id="M_BUTYRYL_DASH_COA_Cytosol" name="butanoyl-coa" compartment="Cytosol">
        <annotation>
	<rdf:RDF xmlns:rdf="http://www.w3.org/1999/02/22-rdf-syntax-ns#" xmlns:dc="http://purl.org/dc/elements/1.1/">
		<rdf:Description rdf:about="#M_BUTYRYL_DASH_COA_Cytosol">
			<dc:relation>
				<rdf:Bag>
					<rdf:li rdf:resource="http://www.genome.jp/kegg/compound/#C00136"></rdf:li>
					<rdf:li rdf:resource="http://bigg.ucsd.edu/#btcoa"></rdf:li>
					<rdf:li rdf:resource="http://www.genoscope.cns.fr/acinetocyc/#BUTYRYL-COA"></rdf:li>
				</rdf:Bag>
			</dc:relation>
		</rdf:Description>
	</rdf:RDF>
</annotation>
      </species>
      <species metaid="M_CHARGED_DASH_LYS_DASH_TRNAS_Cytosol" id="M_CHARGED_DASH_LYS_DASH_TRNAS_Cytosol" name="charged lysine trna" compartment="Cytosol">
        <annotation>
	<rdf:RDF xmlns:rdf="http://www.w3.org/1999/02/22-rdf-syntax-ns#" xmlns:dc="http://purl.org/dc/elements/1.1/">
		<rdf:Description rdf:about="#M_CHARGED_DASH_LYS_DASH_TRNAS_Cytosol">
			<dc:relation>
				<rdf:Bag>
					<rdf:li rdf:resource="http://www.genome.jp/kegg/compound/#C01931"></rdf:li>
					<rdf:li rdf:resource="http://bigg.ucsd.edu/#lystrna"></rdf:li>
					<rdf:li rdf:resource="http://www.genoscope.cns.fr/acinetocyc/#CHARGED-LYS-TRNAS"></rdf:li>
				</rdf:Bag>
			</dc:relation>
		</rdf:Description>
	</rdf:RDF>
</annotation>
      </species>
      <species metaid="M_HIS_Cytosol" id="M_HIS_Cytosol" name="l-histidine" compartment="Cytosol">
        <annotation>
	<rdf:RDF xmlns:rdf="http://www.w3.org/1999/02/22-rdf-syntax-ns#" xmlns:dc="http://purl.org/dc/elements/1.1/">
		<rdf:Description rdf:about="#M_HIS_Cytosol">
			<dc:relation>
				<rdf:Bag>
					<rdf:li rdf:resource="http://www.genome.jp/kegg/compound/#C00135"></rdf:li>
					<rdf:li rdf:resource="http://bigg.ucsd.edu/#his-L"></rdf:li>
					<rdf:li rdf:resource="http://www.genoscope.cns.fr/acinetocyc/#HIS"></rdf:li>
				</rdf:Bag>
			</dc:relation>
		</rdf:Description>
	</rdf:RDF>
</annotation>
      </species>
      <species metaid="M_DI_DASH_CH3_DASH_ALLYL_DASH_PPI_Cytosol" id="M_DI_DASH_CH3_DASH_ALLYL_DASH_PPI_Cytosol" name="dimethylallyl-pyrophosphate" compartment="Cytosol">
        <annotation>
	<rdf:RDF xmlns:rdf="http://www.w3.org/1999/02/22-rdf-syntax-ns#" xmlns:dc="http://purl.org/dc/elements/1.1/">
		<rdf:Description rdf:about="#M_DI_DASH_CH3_DASH_ALLYL_DASH_PPI_Cytosol">
			<dc:relation>
				<rdf:Bag>
					<rdf:li rdf:resource="http://bigg.ucsd.edu/#dmpp"></rdf:li>
					<rdf:li rdf:resource="http://www.genoscope.cns.fr/acinetocyc/#DI-CH3-ALLYL-PPI"></rdf:li>
				</rdf:Bag>
			</dc:relation>
		</rdf:Description>
	</rdf:RDF>
</annotation>
      </species>
      <species metaid="M_CPD_DASH_1828_Cytosol" id="M_CPD_DASH_1828_Cytosol" name="gdp-mannuronate" compartment="Cytosol">
        <annotation>
	<rdf:RDF xmlns:rdf="http://www.w3.org/1999/02/22-rdf-syntax-ns#" xmlns:dc="http://purl.org/dc/elements/1.1/">
		<rdf:Description rdf:about="#M_CPD_DASH_1828_Cytosol">
			<dc:relation>
				<rdf:Bag>
					<rdf:li rdf:resource="http://www.genome.jp/kegg/compound/#C00976"></rdf:li>
					<rdf:li rdf:resource="http://www.genoscope.cns.fr/acinetocyc/#CPD-1828"></rdf:li>
				</rdf:Bag>
			</dc:relation>
		</rdf:Description>
	</rdf:RDF>
</annotation>
      </species>
      <species metaid="M_PHOSPHO_DASH_ENOL_DASH_PYRUVATE_Cytosol" id="M_PHOSPHO_DASH_ENOL_DASH_PYRUVATE_Cytosol" name="phosphoenolpyruvate" compartment="Cytosol">
        <annotation>
	<rdf:RDF xmlns:rdf="http://www.w3.org/1999/02/22-rdf-syntax-ns#" xmlns:dc="http://purl.org/dc/elements/1.1/">
		<rdf:Description rdf:about="#M_PHOSPHO_DASH_ENOL_DASH_PYRUVATE_Cytosol">
			<dc:relation>
				<rdf:Bag>
					<rdf:li rdf:resource="http://www.genome.jp/kegg/compound/#C00074"></rdf:li>
					<rdf:li rdf:resource="http://bigg.ucsd.edu/#pep"></rdf:li>
					<rdf:li rdf:resource="http://www.genoscope.cns.fr/acinetocyc/#PHOSPHO-ENOL-PYRUVATE"></rdf:li>
				</rdf:Bag>
			</dc:relation>
		</rdf:Description>
	</rdf:RDF>
</annotation>
      </species>
      <species metaid="M_NITRITE_Cytosol" id="M_NITRITE_Cytosol" name="no2-" compartment="Cytosol">
        <annotation>
	<rdf:RDF xmlns:rdf="http://www.w3.org/1999/02/22-rdf-syntax-ns#" xmlns:dc="http://purl.org/dc/elements/1.1/">
		<rdf:Description rdf:about="#M_NITRITE_Cytosol">
			<dc:relation>
				<rdf:Bag>
					<rdf:li rdf:resource="http://www.genome.jp/kegg/compound/#C00088"></rdf:li>
					<rdf:li rdf:resource="http://bigg.ucsd.edu/#no2"></rdf:li>
					<rdf:li rdf:resource="http://www.genoscope.cns.fr/acinetocyc/#NITRITE"></rdf:li>
				</rdf:Bag>
			</dc:relation>
		</rdf:Description>
	</rdf:RDF>
</annotation>
      </species>
      <species metaid="M_THIAMINE_DASH_PYROPHOSPHATE_Cytosol" id="M_THIAMINE_DASH_PYROPHOSPHATE_Cytosol" name="thiamine-pyrophosphate" compartment="Cytosol">
        <annotation>
	<rdf:RDF xmlns:rdf="http://www.w3.org/1999/02/22-rdf-syntax-ns#" xmlns:dc="http://purl.org/dc/elements/1.1/">
		<rdf:Description rdf:about="#M_THIAMINE_DASH_PYROPHOSPHATE_Cytosol">
			<dc:relation>
				<rdf:Bag>
					<rdf:li rdf:resource="http://www.genome.jp/kegg/compound/#C00068"></rdf:li>
					<rdf:li rdf:resource="http://bigg.ucsd.edu/#thmpp"></rdf:li>
					<rdf:li rdf:resource="http://www.genoscope.cns.fr/acinetocyc/#THIAMINE-PYROPHOSPHATE"></rdf:li>
				</rdf:Bag>
			</dc:relation>
		</rdf:Description>
	</rdf:RDF>
</annotation>
      </species>
      <species metaid="M_3_DASH_KETO_DASH_ADIPYL_DASH_COA_Cytosol" id="M_3_DASH_KETO_DASH_ADIPYL_DASH_COA_Cytosol" name="3-ketoadipyl-coa" compartment="Cytosol">
        <annotation>
	<rdf:RDF xmlns:rdf="http://www.w3.org/1999/02/22-rdf-syntax-ns#" xmlns:dc="http://purl.org/dc/elements/1.1/">
		<rdf:Description rdf:about="#M_3_DASH_KETO_DASH_ADIPYL_DASH_COA_Cytosol">
			<dc:relation>
				<rdf:Bag>
					<rdf:li rdf:resource="http://www.genome.jp/kegg/compound/#C02232"></rdf:li>
					<rdf:li rdf:resource="http://www.genoscope.cns.fr/acinetocyc/#3-KETO-ADIPYL-COA"></rdf:li>
				</rdf:Bag>
			</dc:relation>
		</rdf:Description>
	</rdf:RDF>
</annotation>
      </species>
      <species metaid="M_C18_COLON_1_LPAREN_C9_RPAREN__DASH_COA_Cytosol" id="M_C18_COLON_1_LPAREN_C9_RPAREN__DASH_COA_Cytosol" name="cis-octadec-9-enoyl-coa" compartment="Cytosol">
        <annotation>
	<rdf:RDF xmlns:rdf="http://www.w3.org/1999/02/22-rdf-syntax-ns#" xmlns:dc="http://purl.org/dc/elements/1.1/">
		<rdf:Description rdf:about="#M_C18_COLON_1_LPAREN_C9_RPAREN__DASH_COA_Cytosol">
			<dc:relation>
				<rdf:Bag>
					<rdf:li rdf:resource="http://www.genoscope.cns.fr/acinetocyc/#OLEOYL-COA"></rdf:li>
				</rdf:Bag>
			</dc:relation>
		</rdf:Description>
	</rdf:RDF>
</annotation>
      </species>
      <species metaid="M_FADH2_Cytosol" id="M_FADH2_Cytosol" name="fadh2" compartment="Cytosol">
        <annotation>
	<rdf:RDF xmlns:rdf="http://www.w3.org/1999/02/22-rdf-syntax-ns#" xmlns:dc="http://purl.org/dc/elements/1.1/">
		<rdf:Description rdf:about="#M_FADH2_Cytosol">
			<dc:relation>
				<rdf:Bag>
					<rdf:li rdf:resource="http://www.genome.jp/kegg/compound/#C01352"></rdf:li>
					<rdf:li rdf:resource="http://bigg.ucsd.edu/#fadh2"></rdf:li>
					<rdf:li rdf:resource="http://www.genoscope.cns.fr/acinetocyc/#FADH2"></rdf:li>
				</rdf:Bag>
			</dc:relation>
		</rdf:Description>
	</rdf:RDF>
</annotation>
      </species>
      <species metaid="M_HIS_DASH_TRNAS_Cytosol" id="M_HIS_DASH_TRNAS_Cytosol" name="histidine trna" compartment="Cytosol">
        <annotation>
	<rdf:RDF xmlns:rdf="http://www.w3.org/1999/02/22-rdf-syntax-ns#" xmlns:dc="http://purl.org/dc/elements/1.1/">
		<rdf:Description rdf:about="#M_HIS_DASH_TRNAS_Cytosol">
			<dc:relation>
				<rdf:Bag>
					<rdf:li rdf:resource="http://www.genome.jp/kegg/compound/#C01643"></rdf:li>
					<rdf:li rdf:resource="http://bigg.ucsd.edu/#trnahis"></rdf:li>
					<rdf:li rdf:resource="http://www.genoscope.cns.fr/acinetocyc/#HIS-TRNAS"></rdf:li>
				</rdf:Bag>
			</dc:relation>
		</rdf:Description>
	</rdf:RDF>
</annotation>
      </species>
      <species metaid="M_THR_DASH_TRNAS_Cytosol" id="M_THR_DASH_TRNAS_Cytosol" name="threonine trna" compartment="Cytosol">
        <annotation>
	<rdf:RDF xmlns:rdf="http://www.w3.org/1999/02/22-rdf-syntax-ns#" xmlns:dc="http://purl.org/dc/elements/1.1/">
		<rdf:Description rdf:about="#M_THR_DASH_TRNAS_Cytosol">
			<dc:relation>
				<rdf:Bag>
					<rdf:li rdf:resource="http://www.genome.jp/kegg/compound/#C01651"></rdf:li>
					<rdf:li rdf:resource="http://bigg.ucsd.edu/#trnathr"></rdf:li>
					<rdf:li rdf:resource="http://www.genoscope.cns.fr/acinetocyc/#THR-TRNAS"></rdf:li>
				</rdf:Bag>
			</dc:relation>
		</rdf:Description>
	</rdf:RDF>
</annotation>
      </species>
      <species metaid="M_SHIKIMATE_Periplasm" id="M_SHIKIMATE_Periplasm" name="shikimate" compartment="Periplasm">
        <annotation>
	<rdf:RDF xmlns:rdf="http://www.w3.org/1999/02/22-rdf-syntax-ns#" xmlns:dc="http://purl.org/dc/elements/1.1/">
		<rdf:Description rdf:about="#M_SHIKIMATE_Periplasm">
			<dc:relation>
				<rdf:Bag>
					<rdf:li rdf:resource="http://www.genome.jp/kegg/compound/#C00493"></rdf:li>
					<rdf:li rdf:resource="http://bigg.ucsd.edu/#skm"></rdf:li>
					<rdf:li rdf:resource="http://www.genoscope.cns.fr/acinetocyc/#SHIKIMATE"></rdf:li>
				</rdf:Bag>
			</dc:relation>
		</rdf:Description>
	</rdf:RDF>
</annotation>
      </species>
      <species metaid="M_CPDIM_DASH_6097_Cytosol" id="M_CPDIM_DASH_6097_Cytosol" name="protocatechualdehyde" compartment="Cytosol">
        <annotation>
	<rdf:RDF xmlns:rdf="http://www.w3.org/1999/02/22-rdf-syntax-ns#" xmlns:dc="http://purl.org/dc/elements/1.1/">
		<rdf:Description rdf:about="#M_CPDIM_DASH_6097_Cytosol">
			<dc:relation>
				<rdf:Bag>
					<rdf:li rdf:resource="http://www.genome.jp/kegg/compound/#C04043"></rdf:li>
					<rdf:li rdf:resource="http://bigg.ucsd.edu/#34dhpac"></rdf:li>
					<rdf:li rdf:resource="http://www.genoscope.cns.fr/acinetocyc/#CPDIM-6097"></rdf:li>
				</rdf:Bag>
			</dc:relation>
		</rdf:Description>
	</rdf:RDF>
</annotation>
      </species>
      <species metaid="M_CPDIM_DASH_6096_Cytosol" id="M_CPDIM_DASH_6096_Cytosol" name="3,4-dihydroxyphenyl-beta-hydroxypropionyl-coa" compartment="Cytosol">
        <annotation>
	<rdf:RDF xmlns:rdf="http://www.w3.org/1999/02/22-rdf-syntax-ns#" xmlns:dc="http://purl.org/dc/elements/1.1/">
		<rdf:Description rdf:about="#M_CPDIM_DASH_6096_Cytosol">
			<dc:relation>
				<rdf:Bag>
					<rdf:li rdf:resource="http://www.genoscope.cns.fr/acinetocyc/#CPDIM-6096"></rdf:li>
				</rdf:Bag>
			</dc:relation>
		</rdf:Description>
	</rdf:RDF>
</annotation>
      </species>
      <species metaid="M_G3P_Cytosol" id="M_G3P_Cytosol" name="3-phosphoglycerate" compartment="Cytosol">
        <annotation>
	<rdf:RDF xmlns:rdf="http://www.w3.org/1999/02/22-rdf-syntax-ns#" xmlns:dc="http://purl.org/dc/elements/1.1/">
		<rdf:Description rdf:about="#M_G3P_Cytosol">
			<dc:relation>
				<rdf:Bag>
					<rdf:li rdf:resource="http://www.genome.jp/kegg/compound/#C00197"></rdf:li>
					<rdf:li rdf:resource="http://bigg.ucsd.edu/#3pg"></rdf:li>
					<rdf:li rdf:resource="http://www.genoscope.cns.fr/acinetocyc/#G3P"></rdf:li>
				</rdf:Bag>
			</dc:relation>
		</rdf:Description>
	</rdf:RDF>
</annotation>
      </species>
      <species metaid="M_CHOLINE_Extraorganism" id="M_CHOLINE_Extraorganism" name="choline" compartment="Extraorganism">
        <annotation>
	<rdf:RDF xmlns:rdf="http://www.w3.org/1999/02/22-rdf-syntax-ns#" xmlns:dc="http://purl.org/dc/elements/1.1/">
		<rdf:Description rdf:about="#M_CHOLINE_Extraorganism">
			<dc:relation>
				<rdf:Bag>
					<rdf:li rdf:resource="http://www.genome.jp/kegg/compound/#C00114"></rdf:li>
					<rdf:li rdf:resource="http://bigg.ucsd.edu/#chol"></rdf:li>
					<rdf:li rdf:resource="http://www.genoscope.cns.fr/acinetocyc/#CHOLINE"></rdf:li>
				</rdf:Bag>
			</dc:relation>
		</rdf:Description>
	</rdf:RDF>
</annotation>
      </species>
      <species metaid="M_TOLUENE_Extraorganism" id="M_TOLUENE_Extraorganism" name="toluene" compartment="Extraorganism">
        <annotation>
	<rdf:RDF xmlns:rdf="http://www.w3.org/1999/02/22-rdf-syntax-ns#" xmlns:dc="http://purl.org/dc/elements/1.1/">
		<rdf:Description rdf:about="#M_TOLUENE_Extraorganism">
			<dc:relation>
				<rdf:Bag>
					<rdf:li rdf:resource="http://www.genome.jp/kegg/compound/#C01455"></rdf:li>
					<rdf:li rdf:resource="http://www.genoscope.cns.fr/acinetocyc/#TOLUENE"></rdf:li>
				</rdf:Bag>
			</dc:relation>
		</rdf:Description>
	</rdf:RDF>
</annotation>
      </species>
      <species metaid="M_CPDIM_DASH_6098_Cytosol" id="M_CPDIM_DASH_6098_Cytosol" name="4-hydroxyphenyl-beta-hydroxypropionyl-coa" compartment="Cytosol">
        <annotation>
	<rdf:RDF xmlns:rdf="http://www.w3.org/1999/02/22-rdf-syntax-ns#" xmlns:dc="http://purl.org/dc/elements/1.1/">
		<rdf:Description rdf:about="#M_CPDIM_DASH_6098_Cytosol">
			<dc:relation>
				<rdf:Bag>
					<rdf:li rdf:resource="http://www.genoscope.cns.fr/acinetocyc/#CPDIM-6098"></rdf:li>
				</rdf:Bag>
			</dc:relation>
		</rdf:Description>
	</rdf:RDF>
</annotation>
      </species>
      <species metaid="M_GLUCONATE_Cytosol" id="M_GLUCONATE_Cytosol" name="gluconate" compartment="Cytosol">
        <annotation>
	<rdf:RDF xmlns:rdf="http://www.w3.org/1999/02/22-rdf-syntax-ns#" xmlns:dc="http://purl.org/dc/elements/1.1/">
		<rdf:Description rdf:about="#M_GLUCONATE_Cytosol">
			<dc:relation>
				<rdf:Bag>
					<rdf:li rdf:resource="http://www.genome.jp/kegg/compound/#C00257"></rdf:li>
					<rdf:li rdf:resource="http://bigg.ucsd.edu/#glcn"></rdf:li>
					<rdf:li rdf:resource="http://www.genoscope.cns.fr/acinetocyc/#GLUCONATE"></rdf:li>
				</rdf:Bag>
			</dc:relation>
		</rdf:Description>
	</rdf:RDF>
</annotation>
      </species>
      <species metaid="M_URATE_Cytosol" id="M_URATE_Cytosol" name="urate" compartment="Cytosol">
        <annotation>
	<rdf:RDF xmlns:rdf="http://www.w3.org/1999/02/22-rdf-syntax-ns#" xmlns:dc="http://purl.org/dc/elements/1.1/">
		<rdf:Description rdf:about="#M_URATE_Cytosol">
			<dc:relation>
				<rdf:Bag>
					<rdf:li rdf:resource="http://www.genome.jp/kegg/compound/#C00366"></rdf:li>
					<rdf:li rdf:resource="http://bigg.ucsd.edu/#urate"></rdf:li>
					<rdf:li rdf:resource="http://www.genoscope.cns.fr/acinetocyc/#URATE"></rdf:li>
				</rdf:Bag>
			</dc:relation>
		</rdf:Description>
	</rdf:RDF>
</annotation>
      </species>
      <species id="M_C14_COLON_1_LPAREN_C5_RPAREN__DASH_3OXOACP_Cytosol" name="cis-3-oxotetradec-4-enoyl-acp" compartment="Cytosol"/>
      <species metaid="M_PHOSPHORIBOSYL_DASH_FORMAMIDO_DASH_CARBOXAMIDE_Cytosol" id="M_PHOSPHORIBOSYL_DASH_FORMAMIDO_DASH_CARBOXAMIDE_Cytosol" name="phosphoribosyl-formamido-carboxamide" compartment="Cytosol">
        <annotation>
	<rdf:RDF xmlns:rdf="http://www.w3.org/1999/02/22-rdf-syntax-ns#" xmlns:dc="http://purl.org/dc/elements/1.1/">
		<rdf:Description rdf:about="#M_PHOSPHORIBOSYL_DASH_FORMAMIDO_DASH_CARBOXAMIDE_Cytosol">
			<dc:relation>
				<rdf:Bag>
					<rdf:li rdf:resource="http://www.genome.jp/kegg/compound/#C04734"></rdf:li>
					<rdf:li rdf:resource="http://bigg.ucsd.edu/#fprica"></rdf:li>
					<rdf:li rdf:resource="http://www.genoscope.cns.fr/acinetocyc/#PHOSPHORIBOSYL-FORMAMIDO-CARBOXAMIDE"></rdf:li>
				</rdf:Bag>
			</dc:relation>
		</rdf:Description>
	</rdf:RDF>
</annotation>
      </species>
      <species metaid="M_PHENYL_DASH_PYRUVATE_Cytosol" id="M_PHENYL_DASH_PYRUVATE_Cytosol" name="phenylpyruvate" compartment="Cytosol">
        <annotation>
	<rdf:RDF xmlns:rdf="http://www.w3.org/1999/02/22-rdf-syntax-ns#" xmlns:dc="http://purl.org/dc/elements/1.1/">
		<rdf:Description rdf:about="#M_PHENYL_DASH_PYRUVATE_Cytosol">
			<dc:relation>
				<rdf:Bag>
					<rdf:li rdf:resource="http://www.genome.jp/kegg/compound/#C00166"></rdf:li>
					<rdf:li rdf:resource="http://bigg.ucsd.edu/#phpyr"></rdf:li>
					<rdf:li rdf:resource="http://www.genoscope.cns.fr/acinetocyc/#PHENYL-PYRUVATE"></rdf:li>
				</rdf:Bag>
			</dc:relation>
		</rdf:Description>
	</rdf:RDF>
</annotation>
      </species>
      <species metaid="M_CPD_DASH_3571_Extraorganism" id="M_CPD_DASH_3571_Extraorganism" name="tricarballylate" compartment="Extraorganism">
        <annotation>
	<rdf:RDF xmlns:rdf="http://www.w3.org/1999/02/22-rdf-syntax-ns#" xmlns:dc="http://purl.org/dc/elements/1.1/">
		<rdf:Description rdf:about="#M_CPD_DASH_3571_Extraorganism">
			<dc:relation>
				<rdf:Bag>
					<rdf:li rdf:resource="http://www.genoscope.cns.fr/acinetocyc/#CPD-3571"></rdf:li>
				</rdf:Bag>
			</dc:relation>
		</rdf:Description>
	</rdf:RDF>
</annotation>
      </species>
      <species metaid="M_HYDROGEN_DASH_PEROXIDE_Cytosol" id="M_HYDROGEN_DASH_PEROXIDE_Cytosol" name="h2o2" compartment="Cytosol">
        <annotation>
	<rdf:RDF xmlns:rdf="http://www.w3.org/1999/02/22-rdf-syntax-ns#" xmlns:dc="http://purl.org/dc/elements/1.1/">
		<rdf:Description rdf:about="#M_HYDROGEN_DASH_PEROXIDE_Cytosol">
			<dc:relation>
				<rdf:Bag>
					<rdf:li rdf:resource="http://www.genome.jp/kegg/compound/#C00027"></rdf:li>
					<rdf:li rdf:resource="http://bigg.ucsd.edu/#h2o2"></rdf:li>
					<rdf:li rdf:resource="http://www.genoscope.cns.fr/acinetocyc/#HYDROGEN-PEROXIDE"></rdf:li>
				</rdf:Bag>
			</dc:relation>
		</rdf:Description>
	</rdf:RDF>
</annotation>
      </species>
      <species metaid="M_RIBOSE_DASH_5P_Cytosol" id="M_RIBOSE_DASH_5P_Cytosol" name="ribose-5-phosphate" compartment="Cytosol">
        <annotation>
	<rdf:RDF xmlns:rdf="http://www.w3.org/1999/02/22-rdf-syntax-ns#" xmlns:dc="http://purl.org/dc/elements/1.1/">
		<rdf:Description rdf:about="#M_RIBOSE_DASH_5P_Cytosol">
			<dc:relation>
				<rdf:Bag>
					<rdf:li rdf:resource="http://www.genome.jp/kegg/compound/#C00117"></rdf:li>
					<rdf:li rdf:resource="http://bigg.ucsd.edu/#r5p"></rdf:li>
					<rdf:li rdf:resource="http://www.genoscope.cns.fr/acinetocyc/#RIBOSE-5P"></rdf:li>
				</rdf:Bag>
			</dc:relation>
		</rdf:Description>
	</rdf:RDF>
</annotation>
      </species>
      <species metaid="M_3_COMMA_4_DASH_DIHYDROXYBENZOATE_Cytosol" id="M_3_COMMA_4_DASH_DIHYDROXYBENZOATE_Cytosol" name="protocatechuate" compartment="Cytosol">
        <annotation>
	<rdf:RDF xmlns:rdf="http://www.w3.org/1999/02/22-rdf-syntax-ns#" xmlns:dc="http://purl.org/dc/elements/1.1/">
		<rdf:Description rdf:about="#M_3_COMMA_4_DASH_DIHYDROXYBENZOATE_Cytosol">
			<dc:relation>
				<rdf:Bag>
					<rdf:li rdf:resource="http://www.genome.jp/kegg/compound/#C00230"></rdf:li>
					<rdf:li rdf:resource="http://www.genoscope.cns.fr/acinetocyc/#3,4-DIHYDROXYBENZOATE"></rdf:li>
				</rdf:Bag>
			</dc:relation>
		</rdf:Description>
	</rdf:RDF>
</annotation>
      </species>
      <species metaid="M_XANTHINE_Extraorganism" id="M_XANTHINE_Extraorganism" name="xanthine" compartment="Extraorganism">
        <annotation>
	<rdf:RDF xmlns:rdf="http://www.w3.org/1999/02/22-rdf-syntax-ns#" xmlns:dc="http://purl.org/dc/elements/1.1/">
		<rdf:Description rdf:about="#M_XANTHINE_Extraorganism">
			<dc:relation>
				<rdf:Bag>
					<rdf:li rdf:resource="http://www.genome.jp/kegg/compound/#C00385"></rdf:li>
					<rdf:li rdf:resource="http://bigg.ucsd.edu/#xan"></rdf:li>
					<rdf:li rdf:resource="http://www.genoscope.cns.fr/acinetocyc/#XANTHINE"></rdf:li>
				</rdf:Bag>
			</dc:relation>
		</rdf:Description>
	</rdf:RDF>
</annotation>
      </species>
      <species metaid="M_UDP_Cytosol" id="M_UDP_Cytosol" name="udp" compartment="Cytosol">
        <annotation>
	<rdf:RDF xmlns:rdf="http://www.w3.org/1999/02/22-rdf-syntax-ns#" xmlns:dc="http://purl.org/dc/elements/1.1/">
		<rdf:Description rdf:about="#M_UDP_Cytosol">
			<dc:relation>
				<rdf:Bag>
					<rdf:li rdf:resource="http://www.genome.jp/kegg/compound/#C00015"></rdf:li>
					<rdf:li rdf:resource="http://bigg.ucsd.edu/#udp"></rdf:li>
					<rdf:li rdf:resource="http://www.genoscope.cns.fr/acinetocyc/#UDP"></rdf:li>
				</rdf:Bag>
			</dc:relation>
		</rdf:Description>
	</rdf:RDF>
</annotation>
      </species>
      <species metaid="M_ACETYL_DASH_ACP_Cytosol" id="M_ACETYL_DASH_ACP_Cytosol" name="acetyl-acp" compartment="Cytosol">
        <annotation>
	<rdf:RDF xmlns:rdf="http://www.w3.org/1999/02/22-rdf-syntax-ns#" xmlns:dc="http://purl.org/dc/elements/1.1/">
		<rdf:Description rdf:about="#M_ACETYL_DASH_ACP_Cytosol">
			<dc:relation>
				<rdf:Bag>
					<rdf:li rdf:resource="http://bigg.ucsd.edu/#acACP"></rdf:li>
					<rdf:li rdf:resource="http://www.genoscope.cns.fr/acinetocyc/#ACETYL-ACP"></rdf:li>
				</rdf:Bag>
			</dc:relation>
		</rdf:Description>
	</rdf:RDF>
</annotation>
      </species>
      <species metaid="M_C6_COLON_0_DASH_3OXOACP_Cytosol" id="M_C6_COLON_0_DASH_3OXOACP_Cytosol" name="3-oxoxyhexanoyl-acp" compartment="Cytosol">
        <annotation>
	<rdf:RDF xmlns:rdf="http://www.w3.org/1999/02/22-rdf-syntax-ns#" xmlns:dc="http://purl.org/dc/elements/1.1/">
		<rdf:Description rdf:about="#M_C6_COLON_0_DASH_3OXOACP_Cytosol">
			<dc:relation>
				<rdf:Bag>
					<rdf:li rdf:resource="http://www.genome.jp/kegg/compound/#C05746"></rdf:li>
					<rdf:li rdf:resource="http://bigg.ucsd.edu/#3ohexACP"></rdf:li>
				</rdf:Bag>
			</dc:relation>
		</rdf:Description>
	</rdf:RDF>
</annotation>
      </species>
      <species metaid="M_ARG_DASH_TRNAS_Cytosol" id="M_ARG_DASH_TRNAS_Cytosol" name="arginine trna" compartment="Cytosol">
        <annotation>
	<rdf:RDF xmlns:rdf="http://www.w3.org/1999/02/22-rdf-syntax-ns#" xmlns:dc="http://purl.org/dc/elements/1.1/">
		<rdf:Description rdf:about="#M_ARG_DASH_TRNAS_Cytosol">
			<dc:relation>
				<rdf:Bag>
					<rdf:li rdf:resource="http://www.genome.jp/kegg/compound/#C01636"></rdf:li>
					<rdf:li rdf:resource="http://bigg.ucsd.edu/#trnaarg"></rdf:li>
					<rdf:li rdf:resource="http://www.genoscope.cns.fr/acinetocyc/#ARG-TRNAS"></rdf:li>
				</rdf:Bag>
			</dc:relation>
		</rdf:Description>
	</rdf:RDF>
</annotation>
      </species>
      <species metaid="M_CPD_DASH_6501_Extraorganism" id="M_CPD_DASH_6501_Extraorganism" name="benzylacetate" compartment="Extraorganism">
        <annotation>
	<rdf:RDF xmlns:rdf="http://www.w3.org/1999/02/22-rdf-syntax-ns#" xmlns:dc="http://purl.org/dc/elements/1.1/">
		<rdf:Description rdf:about="#M_CPD_DASH_6501_Extraorganism">
			<dc:relation>
				<rdf:Bag>
					<rdf:li rdf:resource="http://www.genome.jp/kegg/compound/#C15513"></rdf:li>
					<rdf:li rdf:resource="http://www.genoscope.cns.fr/acinetocyc/#CPD-6501"></rdf:li>
				</rdf:Bag>
			</dc:relation>
		</rdf:Description>
	</rdf:RDF>
</annotation>
      </species>
      <species metaid="M_THIAMINE_DASH_P_Cytosol" id="M_THIAMINE_DASH_P_Cytosol" name="thiamine-phosphate" compartment="Cytosol">
        <annotation>
	<rdf:RDF xmlns:rdf="http://www.w3.org/1999/02/22-rdf-syntax-ns#" xmlns:dc="http://purl.org/dc/elements/1.1/">
		<rdf:Description rdf:about="#M_THIAMINE_DASH_P_Cytosol">
			<dc:relation>
				<rdf:Bag>
					<rdf:li rdf:resource="http://www.genome.jp/kegg/compound/#C01081"></rdf:li>
					<rdf:li rdf:resource="http://bigg.ucsd.edu/#thmmp"></rdf:li>
					<rdf:li rdf:resource="http://www.genoscope.cns.fr/acinetocyc/#THIAMINE-P"></rdf:li>
				</rdf:Bag>
			</dc:relation>
		</rdf:Description>
	</rdf:RDF>
</annotation>
      </species>
      <species metaid="M_PI_Extraorganism" id="M_PI_Extraorganism" name="phosphate" compartment="Extraorganism">
        <annotation>
	<rdf:RDF xmlns:rdf="http://www.w3.org/1999/02/22-rdf-syntax-ns#" xmlns:dc="http://purl.org/dc/elements/1.1/">
		<rdf:Description rdf:about="#M_PI_Extraorganism">
			<dc:relation>
				<rdf:Bag>
					<rdf:li rdf:resource="http://www.genome.jp/kegg/compound/#C00009"></rdf:li>
					<rdf:li rdf:resource="http://bigg.ucsd.edu/#pi"></rdf:li>
					<rdf:li rdf:resource="http://www.genoscope.cns.fr/acinetocyc/#Pi"></rdf:li>
				</rdf:Bag>
			</dc:relation>
		</rdf:Description>
	</rdf:RDF>
</annotation>
      </species>
      <species metaid="M_L_DASH_PHOSPHATIDATE_TAG_Cytosol" id="M_L_DASH_PHOSPHATIDATE_TAG_Cytosol" name="generic l-phosphatidate for triacylglycerols" compartment="Cytosol">
        <annotation>
	<rdf:RDF xmlns:rdf="http://www.w3.org/1999/02/22-rdf-syntax-ns#" xmlns:dc="http://purl.org/dc/elements/1.1/">
		<rdf:Description rdf:about="#M_L_DASH_PHOSPHATIDATE_TAG_Cytosol">
			<dc:relation>
				<rdf:Bag>
					<rdf:li rdf:resource="http://www.genome.jp/kegg/compound/#C00416"></rdf:li>
					<rdf:li rdf:resource="http://www.genoscope.cns.fr/acinetocyc/#L-PHOSPHATIDATE"></rdf:li>
				</rdf:Bag>
			</dc:relation>
		</rdf:Description>
	</rdf:RDF>
</annotation>
      </species>
      <species metaid="M_GLYCOLLATE_Extraorganism" id="M_GLYCOLLATE_Extraorganism" name="glycolate" compartment="Extraorganism">
        <annotation>
	<rdf:RDF xmlns:rdf="http://www.w3.org/1999/02/22-rdf-syntax-ns#" xmlns:dc="http://purl.org/dc/elements/1.1/">
		<rdf:Description rdf:about="#M_GLYCOLLATE_Extraorganism">
			<dc:relation>
				<rdf:Bag>
					<rdf:li rdf:resource="http://www.genome.jp/kegg/compound/#C00160"></rdf:li>
					<rdf:li rdf:resource="http://bigg.ucsd.edu/#glyclt"></rdf:li>
					<rdf:li rdf:resource="http://www.genoscope.cns.fr/acinetocyc/#GLYCOLLATE"></rdf:li>
				</rdf:Bag>
			</dc:relation>
		</rdf:Description>
	</rdf:RDF>
</annotation>
      </species>
      <species metaid="M_AMINO_DASH_HYDROXYMETHYL_DASH_METHYL_DASH_PYR_DASH_P_Cytosol" id="M_AMINO_DASH_HYDROXYMETHYL_DASH_METHYL_DASH_PYR_DASH_P_Cytosol" name="4-amino-5-hydroxymethyl-2-methylpyrimidine-phosphate" compartment="Cytosol">
        <annotation>
	<rdf:RDF xmlns:rdf="http://www.w3.org/1999/02/22-rdf-syntax-ns#" xmlns:dc="http://purl.org/dc/elements/1.1/">
		<rdf:Description rdf:about="#M_AMINO_DASH_HYDROXYMETHYL_DASH_METHYL_DASH_PYR_DASH_P_Cytosol">
			<dc:relation>
				<rdf:Bag>
					<rdf:li rdf:resource="http://www.genome.jp/kegg/compound/#C04556"></rdf:li>
					<rdf:li rdf:resource="http://bigg.ucsd.edu/#4ampm"></rdf:li>
					<rdf:li rdf:resource="http://www.genoscope.cns.fr/acinetocyc/#AMINO-HYDROXYMETHYL-METHYL-PYR-P"></rdf:li>
				</rdf:Bag>
			</dc:relation>
		</rdf:Description>
	</rdf:RDF>
</annotation>
      </species>
      <species metaid="M_2_DASH_OCTAPRENYL_DASH_6_DASH_METHOXYPHENOL_Cytosol" id="M_2_DASH_OCTAPRENYL_DASH_6_DASH_METHOXYPHENOL_Cytosol" name="2-octaprenyl-6-methoxyphenol" compartment="Cytosol">
        <annotation>
	<rdf:RDF xmlns:rdf="http://www.w3.org/1999/02/22-rdf-syntax-ns#" xmlns:dc="http://purl.org/dc/elements/1.1/">
		<rdf:Description rdf:about="#M_2_DASH_OCTAPRENYL_DASH_6_DASH_METHOXYPHENOL_Cytosol">
			<dc:relation>
				<rdf:Bag>
					<rdf:li rdf:resource="http://www.genome.jp/kegg/compound/#C05812"></rdf:li>
					<rdf:li rdf:resource="http://bigg.ucsd.edu/#2omph"></rdf:li>
					<rdf:li rdf:resource="http://www.genoscope.cns.fr/acinetocyc/#2-OCTAPRENYL-6-METHOXYPHENOL"></rdf:li>
				</rdf:Bag>
			</dc:relation>
		</rdf:Description>
	</rdf:RDF>
</annotation>
      </species>
      <species metaid="M_CARDIOLIPIN_Cytosol" id="M_CARDIOLIPIN_Cytosol" name="cardiolipin" compartment="Cytosol">
        <annotation>
	<rdf:RDF xmlns:rdf="http://www.w3.org/1999/02/22-rdf-syntax-ns#" xmlns:dc="http://purl.org/dc/elements/1.1/">
		<rdf:Description rdf:about="#M_CARDIOLIPIN_Cytosol">
			<dc:relation>
				<rdf:Bag>
					<rdf:li rdf:resource="http://www.genome.jp/kegg/compound/#C05980"></rdf:li>
					<rdf:li rdf:resource="http://bigg.ucsd.edu/#clpn140"></rdf:li>
					<rdf:li rdf:resource="http://www.genoscope.cns.fr/acinetocyc/#CARDIOLIPIN"></rdf:li>
				</rdf:Bag>
			</dc:relation>
		</rdf:Description>
	</rdf:RDF>
</annotation>
      </species>
      <species metaid="M_PANTETHEINE_DASH_P_Cytosol" id="M_PANTETHEINE_DASH_P_Cytosol" name="pantetheine 4'-phosphate" compartment="Cytosol">
        <annotation>
	<rdf:RDF xmlns:rdf="http://www.w3.org/1999/02/22-rdf-syntax-ns#" xmlns:dc="http://purl.org/dc/elements/1.1/">
		<rdf:Description rdf:about="#M_PANTETHEINE_DASH_P_Cytosol">
			<dc:relation>
				<rdf:Bag>
					<rdf:li rdf:resource="http://www.genome.jp/kegg/compound/#C01134"></rdf:li>
					<rdf:li rdf:resource="http://bigg.ucsd.edu/#pan4p"></rdf:li>
					<rdf:li rdf:resource="http://www.genoscope.cns.fr/acinetocyc/#PANTETHEINE-P"></rdf:li>
				</rdf:Bag>
			</dc:relation>
		</rdf:Description>
	</rdf:RDF>
</annotation>
      </species>
      <species metaid="M_C16_COLON_0_Extraorganism" id="M_C16_COLON_0_Extraorganism" name="hexadecanoate" compartment="Extraorganism">
        <annotation>
	<rdf:RDF xmlns:rdf="http://www.w3.org/1999/02/22-rdf-syntax-ns#" xmlns:dc="http://purl.org/dc/elements/1.1/">
		<rdf:Description rdf:about="#M_C16_COLON_0_Extraorganism">
			<dc:relation>
				<rdf:Bag>
					<rdf:li rdf:resource="http://www.genome.jp/kegg/compound/#C00249"></rdf:li>
					<rdf:li rdf:resource="http://bigg.ucsd.edu/#hdca"></rdf:li>
					<rdf:li rdf:resource="http://www.genoscope.cns.fr/acinetocyc/#PALMITATE"></rdf:li>
				</rdf:Bag>
			</dc:relation>
		</rdf:Description>
	</rdf:RDF>
</annotation>
      </species>
      <species metaid="M_GDP_Cytosol" id="M_GDP_Cytosol" name="gdp" compartment="Cytosol">
        <annotation>
	<rdf:RDF xmlns:rdf="http://www.w3.org/1999/02/22-rdf-syntax-ns#" xmlns:dc="http://purl.org/dc/elements/1.1/">
		<rdf:Description rdf:about="#M_GDP_Cytosol">
			<dc:relation>
				<rdf:Bag>
					<rdf:li rdf:resource="http://www.genome.jp/kegg/compound/#C00035"></rdf:li>
					<rdf:li rdf:resource="http://bigg.ucsd.edu/#gdp"></rdf:li>
					<rdf:li rdf:resource="http://www.genoscope.cns.fr/acinetocyc/#GDP"></rdf:li>
				</rdf:Bag>
			</dc:relation>
		</rdf:Description>
	</rdf:RDF>
</annotation>
      </species>
      <species metaid="M_METHYL_DASH_GLYOXAL_Cytosol" id="M_METHYL_DASH_GLYOXAL_Cytosol" name="methylglyoxal" compartment="Cytosol">
        <annotation>
	<rdf:RDF xmlns:rdf="http://www.w3.org/1999/02/22-rdf-syntax-ns#" xmlns:dc="http://purl.org/dc/elements/1.1/">
		<rdf:Description rdf:about="#M_METHYL_DASH_GLYOXAL_Cytosol">
			<dc:relation>
				<rdf:Bag>
					<rdf:li rdf:resource="http://www.genome.jp/kegg/compound/#C00546"></rdf:li>
					<rdf:li rdf:resource="http://bigg.ucsd.edu/#mthgxl"></rdf:li>
					<rdf:li rdf:resource="http://www.genoscope.cns.fr/acinetocyc/#METHYL-GLYOXAL"></rdf:li>
				</rdf:Bag>
			</dc:relation>
		</rdf:Description>
	</rdf:RDF>
</annotation>
      </species>
      <species metaid="M_C18_COLON_0_DASH_3HYDROXYCOA_Cytosol" id="M_C18_COLON_0_DASH_3HYDROXYCOA_Cytosol" name="3-hydroxyoctadecanoyl-coa" compartment="Cytosol">
        <annotation>
	<rdf:RDF xmlns:rdf="http://www.w3.org/1999/02/22-rdf-syntax-ns#" xmlns:dc="http://purl.org/dc/elements/1.1/">
		<rdf:Description rdf:about="#M_C18_COLON_0_DASH_3HYDROXYCOA_Cytosol">
			<dc:relation>
				<rdf:Bag>
					<rdf:li rdf:resource="http://bigg.ucsd.edu/#3hodcoa"></rdf:li>
				</rdf:Bag>
			</dc:relation>
		</rdf:Description>
	</rdf:RDF>
</annotation>
      </species>
      <species metaid="M_C16_COLON_0_DASH_COA_Cytosol" id="M_C16_COLON_0_DASH_COA_Cytosol" name="hexadecanoyl-coa" compartment="Cytosol">
        <annotation>
	<rdf:RDF xmlns:rdf="http://www.w3.org/1999/02/22-rdf-syntax-ns#" xmlns:dc="http://purl.org/dc/elements/1.1/">
		<rdf:Description rdf:about="#M_C16_COLON_0_DASH_COA_Cytosol">
			<dc:relation>
				<rdf:Bag>
					<rdf:li rdf:resource="http://www.genome.jp/kegg/compound/#C00154"></rdf:li>
					<rdf:li rdf:resource="http://bigg.ucsd.edu/#pmtcoa"></rdf:li>
					<rdf:li rdf:resource="http://www.genoscope.cns.fr/acinetocyc/#PALMITYL-COA"></rdf:li>
				</rdf:Bag>
			</dc:relation>
		</rdf:Description>
	</rdf:RDF>
</annotation>
      </species>
      <species metaid="M_AFATTYACID_TAG_Cytosol" id="M_AFATTYACID_TAG_Cytosol" name="generic fatty acid chain of triacylglycerol" compartment="Cytosol">
        <annotation>
	<rdf:RDF xmlns:rdf="http://www.w3.org/1999/02/22-rdf-syntax-ns#" xmlns:dc="http://purl.org/dc/elements/1.1/">
		<rdf:Description rdf:about="#M_AFATTYACID_TAG_Cytosol">
			<dc:relation>
				<rdf:Bag>
					<rdf:li rdf:resource="http://www.genoscope.cns.fr/acinetocyc/#AFATTYACID"></rdf:li>
				</rdf:Bag>
			</dc:relation>
		</rdf:Description>
	</rdf:RDF>
</annotation>
      </species>
      <species metaid="M_WATER_Periplasm" id="M_WATER_Periplasm" name="h2o" compartment="Periplasm">
        <annotation>
	<rdf:RDF xmlns:rdf="http://www.w3.org/1999/02/22-rdf-syntax-ns#" xmlns:dc="http://purl.org/dc/elements/1.1/">
		<rdf:Description rdf:about="#M_WATER_Periplasm">
			<dc:relation>
				<rdf:Bag>
					<rdf:li rdf:resource="http://www.genome.jp/kegg/compound/#C00001"></rdf:li>
					<rdf:li rdf:resource="http://bigg.ucsd.edu/#h2o"></rdf:li>
					<rdf:li rdf:resource="http://www.genoscope.cns.fr/acinetocyc/#WATER"></rdf:li>
				</rdf:Bag>
			</dc:relation>
		</rdf:Description>
	</rdf:RDF>
</annotation>
      </species>
      <species metaid="M_ADENOSINE_Cytosol" id="M_ADENOSINE_Cytosol" name="adenosine" compartment="Cytosol">
        <annotation>
	<rdf:RDF xmlns:rdf="http://www.w3.org/1999/02/22-rdf-syntax-ns#" xmlns:dc="http://purl.org/dc/elements/1.1/">
		<rdf:Description rdf:about="#M_ADENOSINE_Cytosol">
			<dc:relation>
				<rdf:Bag>
					<rdf:li rdf:resource="http://www.genome.jp/kegg/compound/#C00212"></rdf:li>
					<rdf:li rdf:resource="http://bigg.ucsd.edu/#adn"></rdf:li>
					<rdf:li rdf:resource="http://www.genoscope.cns.fr/acinetocyc/#ADENOSINE"></rdf:li>
				</rdf:Bag>
			</dc:relation>
		</rdf:Description>
	</rdf:RDF>
</annotation>
      </species>
      <species metaid="M_CHARGED_DASH_ASP_DASH_TRNAS_Cytosol" id="M_CHARGED_DASH_ASP_DASH_TRNAS_Cytosol" name="charged aspartate trna" compartment="Cytosol">
        <annotation>
	<rdf:RDF xmlns:rdf="http://www.w3.org/1999/02/22-rdf-syntax-ns#" xmlns:dc="http://purl.org/dc/elements/1.1/">
		<rdf:Description rdf:about="#M_CHARGED_DASH_ASP_DASH_TRNAS_Cytosol">
			<dc:relation>
				<rdf:Bag>
					<rdf:li rdf:resource="http://www.genome.jp/kegg/compound/#C02984"></rdf:li>
					<rdf:li rdf:resource="http://bigg.ucsd.edu/#asptrna"></rdf:li>
					<rdf:li rdf:resource="http://www.genoscope.cns.fr/acinetocyc/#CHARGED-ASP-TRNAS"></rdf:li>
				</rdf:Bag>
			</dc:relation>
		</rdf:Description>
	</rdf:RDF>
</annotation>
      </species>
      <species metaid="M_UROCANATE_Cytosol" id="M_UROCANATE_Cytosol" name="urocanate" compartment="Cytosol">
        <annotation>
	<rdf:RDF xmlns:rdf="http://www.w3.org/1999/02/22-rdf-syntax-ns#" xmlns:dc="http://purl.org/dc/elements/1.1/">
		<rdf:Description rdf:about="#M_UROCANATE_Cytosol">
			<dc:relation>
				<rdf:Bag>
					<rdf:li rdf:resource="http://www.genome.jp/kegg/compound/#C00785"></rdf:li>
					<rdf:li rdf:resource="http://www.genoscope.cns.fr/acinetocyc/#UROCANATE"></rdf:li>
				</rdf:Bag>
			</dc:relation>
		</rdf:Description>
	</rdf:RDF>
</annotation>
      </species>
      <species metaid="M_PRA_Cytosol" id="M_PRA_Cytosol" name="5-phosphoribosylamine" compartment="Cytosol">
        <annotation>
	<rdf:RDF xmlns:rdf="http://www.w3.org/1999/02/22-rdf-syntax-ns#" xmlns:dc="http://purl.org/dc/elements/1.1/">
		<rdf:Description rdf:about="#M_PRA_Cytosol">
			<dc:relation>
				<rdf:Bag>
					<rdf:li rdf:resource="http://www.genome.jp/kegg/compound/#C03090"></rdf:li>
					<rdf:li rdf:resource="http://bigg.ucsd.edu/#pram"></rdf:li>
					<rdf:li rdf:resource="http://www.genoscope.cns.fr/acinetocyc/#PRA"></rdf:li>
				</rdf:Bag>
			</dc:relation>
		</rdf:Description>
	</rdf:RDF>
</annotation>
      </species>
      <species metaid="M_BUTANEDIOL_Cytosol" id="M_BUTANEDIOL_Cytosol" name="2,3-butanediol" compartment="Cytosol">
        <annotation>
	<rdf:RDF xmlns:rdf="http://www.w3.org/1999/02/22-rdf-syntax-ns#" xmlns:dc="http://purl.org/dc/elements/1.1/">
		<rdf:Description rdf:about="#M_BUTANEDIOL_Cytosol">
			<dc:relation>
				<rdf:Bag>
					<rdf:li rdf:resource="http://www.genome.jp/kegg/compound/#C03044"></rdf:li>
					<rdf:li rdf:resource="http://www.genoscope.cns.fr/acinetocyc/#BUTANEDIOL"></rdf:li>
				</rdf:Bag>
			</dc:relation>
		</rdf:Description>
	</rdf:RDF>
</annotation>
      </species>
      <species metaid="M_INOSINE_Cytosol" id="M_INOSINE_Cytosol" name="inosine" compartment="Cytosol">
        <annotation>
	<rdf:RDF xmlns:rdf="http://www.w3.org/1999/02/22-rdf-syntax-ns#" xmlns:dc="http://purl.org/dc/elements/1.1/">
		<rdf:Description rdf:about="#M_INOSINE_Cytosol">
			<dc:relation>
				<rdf:Bag>
					<rdf:li rdf:resource="http://www.genome.jp/kegg/compound/#C00294"></rdf:li>
					<rdf:li rdf:resource="http://bigg.ucsd.edu/#ins"></rdf:li>
					<rdf:li rdf:resource="http://www.genoscope.cns.fr/acinetocyc/#INOSINE"></rdf:li>
				</rdf:Bag>
			</dc:relation>
		</rdf:Description>
	</rdf:RDF>
</annotation>
      </species>
      <species metaid="M_BETAINE_ALDEHYDE_Cytosol" id="M_BETAINE_ALDEHYDE_Cytosol" name="betaine aldehyde" compartment="Cytosol">
        <annotation>
	<rdf:RDF xmlns:rdf="http://www.w3.org/1999/02/22-rdf-syntax-ns#" xmlns:dc="http://purl.org/dc/elements/1.1/">
		<rdf:Description rdf:about="#M_BETAINE_ALDEHYDE_Cytosol">
			<dc:relation>
				<rdf:Bag>
					<rdf:li rdf:resource="http://www.genome.jp/kegg/compound/#C00576"></rdf:li>
					<rdf:li rdf:resource="http://bigg.ucsd.edu/#betald"></rdf:li>
					<rdf:li rdf:resource="http://www.genoscope.cns.fr/acinetocyc/#BETAINE_ALDEHYDE"></rdf:li>
				</rdf:Bag>
			</dc:relation>
		</rdf:Description>
	</rdf:RDF>
</annotation>
      </species>
      <species metaid="M_D_DASH_4_DASH_HYDROXY_DASH_2_DASH_KETO_DASH_GLUTARATE_Cytosol" id="M_D_DASH_4_DASH_HYDROXY_DASH_2_DASH_KETO_DASH_GLUTARATE_Cytosol" name="d-4-hydroxy-2-keto-glutarate" compartment="Cytosol">
        <annotation>
	<rdf:RDF xmlns:rdf="http://www.w3.org/1999/02/22-rdf-syntax-ns#" xmlns:dc="http://purl.org/dc/elements/1.1/">
		<rdf:Description rdf:about="#M_D_DASH_4_DASH_HYDROXY_DASH_2_DASH_KETO_DASH_GLUTARATE_Cytosol">
			<dc:relation>
				<rdf:Bag>
					<rdf:li rdf:resource="http://www.genoscope.cns.fr/acinetocyc/#D-4-HYDROXY-2-KETO-GLUTARATE"></rdf:li>
				</rdf:Bag>
			</dc:relation>
		</rdf:Description>
	</rdf:RDF>
</annotation>
      </species>
      <species metaid="M_GLYCOLALDEHYDE_Cytosol" id="M_GLYCOLALDEHYDE_Cytosol" name="glycolaldehyde" compartment="Cytosol">
        <annotation>
	<rdf:RDF xmlns:rdf="http://www.w3.org/1999/02/22-rdf-syntax-ns#" xmlns:dc="http://purl.org/dc/elements/1.1/">
		<rdf:Description rdf:about="#M_GLYCOLALDEHYDE_Cytosol">
			<dc:relation>
				<rdf:Bag>
					<rdf:li rdf:resource="http://www.genome.jp/kegg/compound/#C00266"></rdf:li>
					<rdf:li rdf:resource="http://bigg.ucsd.edu/#gcald"></rdf:li>
					<rdf:li rdf:resource="http://www.genoscope.cns.fr/acinetocyc/#GLYCOLALDEHYDE"></rdf:li>
				</rdf:Bag>
			</dc:relation>
		</rdf:Description>
	</rdf:RDF>
</annotation>
      </species>
      <species metaid="M_AMMONIUM_Extraorganism" id="M_AMMONIUM_Extraorganism" name="nh4+" compartment="Extraorganism">
        <annotation>
	<rdf:RDF xmlns:rdf="http://www.w3.org/1999/02/22-rdf-syntax-ns#" xmlns:dc="http://purl.org/dc/elements/1.1/">
		<rdf:Description rdf:about="#M_AMMONIUM_Extraorganism">
			<dc:relation>
				<rdf:Bag>
					<rdf:li rdf:resource="http://www.genome.jp/kegg/compound/#C01342"></rdf:li>
					<rdf:li rdf:resource="http://bigg.ucsd.edu/#nh4"></rdf:li>
					<rdf:li rdf:resource="http://www.genoscope.cns.fr/acinetocyc/#AMMONIUM"></rdf:li>
				</rdf:Bag>
			</dc:relation>
		</rdf:Description>
	</rdf:RDF>
</annotation>
      </species>
      <species metaid="M_CHARGED_DASH_MET_DASH_TRNAS_Cytosol" id="M_CHARGED_DASH_MET_DASH_TRNAS_Cytosol" name="charged methionine trna" compartment="Cytosol">
        <annotation>
	<rdf:RDF xmlns:rdf="http://www.w3.org/1999/02/22-rdf-syntax-ns#" xmlns:dc="http://purl.org/dc/elements/1.1/">
		<rdf:Description rdf:about="#M_CHARGED_DASH_MET_DASH_TRNAS_Cytosol">
			<dc:relation>
				<rdf:Bag>
					<rdf:li rdf:resource="http://www.genome.jp/kegg/compound/#C02430"></rdf:li>
					<rdf:li rdf:resource="http://bigg.ucsd.edu/#mettrna"></rdf:li>
					<rdf:li rdf:resource="http://www.genoscope.cns.fr/acinetocyc/#CHARGED-MET-TRNAS"></rdf:li>
				</rdf:Bag>
			</dc:relation>
		</rdf:Description>
	</rdf:RDF>
</annotation>
      </species>
      <species metaid="M_UDP_DASH_N_DASH_ACETYLMURAMATE_Cytosol" id="M_UDP_DASH_N_DASH_ACETYLMURAMATE_Cytosol" name="udp-n-acetylmuramate" compartment="Cytosol">
        <annotation>
	<rdf:RDF xmlns:rdf="http://www.w3.org/1999/02/22-rdf-syntax-ns#" xmlns:dc="http://purl.org/dc/elements/1.1/">
		<rdf:Description rdf:about="#M_UDP_DASH_N_DASH_ACETYLMURAMATE_Cytosol">
			<dc:relation>
				<rdf:Bag>
					<rdf:li rdf:resource="http://www.genome.jp/kegg/compound/#C01050"></rdf:li>
					<rdf:li rdf:resource="http://bigg.ucsd.edu/#uamr"></rdf:li>
					<rdf:li rdf:resource="http://www.genoscope.cns.fr/acinetocyc/#UDP-N-ACETYLMURAMATE"></rdf:li>
				</rdf:Bag>
			</dc:relation>
		</rdf:Description>
	</rdf:RDF>
</annotation>
      </species>
      <species metaid="M_DIOH_DASH_ISOVALERATE_Cytosol" id="M_DIOH_DASH_ISOVALERATE_Cytosol" name="2,3-dihydroxy-isovalerate" compartment="Cytosol">
        <annotation>
	<rdf:RDF xmlns:rdf="http://www.w3.org/1999/02/22-rdf-syntax-ns#" xmlns:dc="http://purl.org/dc/elements/1.1/">
		<rdf:Description rdf:about="#M_DIOH_DASH_ISOVALERATE_Cytosol">
			<dc:relation>
				<rdf:Bag>
					<rdf:li rdf:resource="http://www.genome.jp/kegg/compound/#C04272"></rdf:li>
					<rdf:li rdf:resource="http://bigg.ucsd.edu/#23dhmb"></rdf:li>
					<rdf:li rdf:resource="http://www.genoscope.cns.fr/acinetocyc/#DIOH-ISOVALERATE"></rdf:li>
				</rdf:Bag>
			</dc:relation>
		</rdf:Description>
	</rdf:RDF>
</annotation>
      </species>
      <species metaid="M_N_DASH_ACETYL_DASH_D_DASH_GLUCOSAMINE_DASH_1_DASH_P_Cytosol" id="M_N_DASH_ACETYL_DASH_D_DASH_GLUCOSAMINE_DASH_1_DASH_P_Cytosol" name="n-acetyl-glucosamine-1-phosphate" compartment="Cytosol">
        <annotation>
	<rdf:RDF xmlns:rdf="http://www.w3.org/1999/02/22-rdf-syntax-ns#" xmlns:dc="http://purl.org/dc/elements/1.1/">
		<rdf:Description rdf:about="#M_N_DASH_ACETYL_DASH_D_DASH_GLUCOSAMINE_DASH_1_DASH_P_Cytosol">
			<dc:relation>
				<rdf:Bag>
					<rdf:li rdf:resource="http://www.genome.jp/kegg/compound/#C04256"></rdf:li>
					<rdf:li rdf:resource="http://bigg.ucsd.edu/#acgam1p"></rdf:li>
					<rdf:li rdf:resource="http://www.genoscope.cns.fr/acinetocyc/#N-ACETYL-D-GLUCOSAMINE-1-P"></rdf:li>
				</rdf:Bag>
			</dc:relation>
		</rdf:Description>
	</rdf:RDF>
</annotation>
      </species>
      <species metaid="M_IMINOASPARTATE_Cytosol" id="M_IMINOASPARTATE_Cytosol" name="iminoaspartate" compartment="Cytosol">
        <annotation>
	<rdf:RDF xmlns:rdf="http://www.w3.org/1999/02/22-rdf-syntax-ns#" xmlns:dc="http://purl.org/dc/elements/1.1/">
		<rdf:Description rdf:about="#M_IMINOASPARTATE_Cytosol">
			<dc:relation>
				<rdf:Bag>
					<rdf:li rdf:resource="http://www.genome.jp/kegg/compound/#C05840"></rdf:li>
					<rdf:li rdf:resource="http://bigg.ucsd.edu/#iasp"></rdf:li>
					<rdf:li rdf:resource="http://www.genoscope.cns.fr/acinetocyc/#IMINOASPARTATE"></rdf:li>
				</rdf:Bag>
			</dc:relation>
		</rdf:Description>
	</rdf:RDF>
</annotation>
      </species>
      <species metaid="M_DTDP_DASH_D_DASH_GLUCOSE_Cytosol" id="M_DTDP_DASH_D_DASH_GLUCOSE_Cytosol" name="dtdp-d-glucose" compartment="Cytosol">
        <annotation>
	<rdf:RDF xmlns:rdf="http://www.w3.org/1999/02/22-rdf-syntax-ns#" xmlns:dc="http://purl.org/dc/elements/1.1/">
		<rdf:Description rdf:about="#M_DTDP_DASH_D_DASH_GLUCOSE_Cytosol">
			<dc:relation>
				<rdf:Bag>
					<rdf:li rdf:resource="http://www.genome.jp/kegg/compound/#C00842"></rdf:li>
					<rdf:li rdf:resource="http://bigg.ucsd.edu/#dtdpglu"></rdf:li>
					<rdf:li rdf:resource="http://www.genoscope.cns.fr/acinetocyc/#DTDP-D-GLUCOSE"></rdf:li>
				</rdf:Bag>
			</dc:relation>
		</rdf:Description>
	</rdf:RDF>
</annotation>
      </species>
      <species metaid="M_C18_COLON_0_DASH_3OXOACP_Cytosol" id="M_C18_COLON_0_DASH_3OXOACP_Cytosol" name="3-oxooctadecanoyl-acp" compartment="Cytosol">
        <annotation>
	<rdf:RDF xmlns:rdf="http://www.w3.org/1999/02/22-rdf-syntax-ns#" xmlns:dc="http://purl.org/dc/elements/1.1/">
		<rdf:Description rdf:about="#M_C18_COLON_0_DASH_3OXOACP_Cytosol">
			<dc:relation>
				<rdf:Bag>
					<rdf:li rdf:resource="http://bigg.ucsd.edu/#3ooctdACP"></rdf:li>
				</rdf:Bag>
			</dc:relation>
		</rdf:Description>
	</rdf:RDF>
</annotation>
      </species>
      <species id="M_C5_COLON_0_DASH_3HYDROXYCOA_Cytosol" name="3-hydroxypentanoyl-coa" compartment="Cytosol"/>
      <species metaid="M_CPD_DASH_741_Cytosol" id="M_CPD_DASH_741_Cytosol" name="2,5-dihydro-5-oxofuran-2-acetate" compartment="Cytosol">
        <annotation>
	<rdf:RDF xmlns:rdf="http://www.w3.org/1999/02/22-rdf-syntax-ns#" xmlns:dc="http://purl.org/dc/elements/1.1/">
		<rdf:Description rdf:about="#M_CPD_DASH_741_Cytosol">
			<dc:relation>
				<rdf:Bag>
					<rdf:li rdf:resource="http://www.genome.jp/kegg/compound/#C04105"></rdf:li>
					<rdf:li rdf:resource="http://www.genoscope.cns.fr/acinetocyc/#CPD-741"></rdf:li>
				</rdf:Bag>
			</dc:relation>
		</rdf:Description>
	</rdf:RDF>
</annotation>
      </species>
      <species metaid="M_10_DASH_FORMYL_DASH_THF_Cytosol" id="M_10_DASH_FORMYL_DASH_THF_Cytosol" name="10-formyl-thf" compartment="Cytosol">
        <annotation>
	<rdf:RDF xmlns:rdf="http://www.w3.org/1999/02/22-rdf-syntax-ns#" xmlns:dc="http://purl.org/dc/elements/1.1/">
		<rdf:Description rdf:about="#M_10_DASH_FORMYL_DASH_THF_Cytosol">
			<dc:relation>
				<rdf:Bag>
					<rdf:li rdf:resource="http://www.genome.jp/kegg/compound/#C00234"></rdf:li>
					<rdf:li rdf:resource="http://bigg.ucsd.edu/#10fthf"></rdf:li>
					<rdf:li rdf:resource="http://www.genoscope.cns.fr/acinetocyc/#10-FORMYL-THF"></rdf:li>
				</rdf:Bag>
			</dc:relation>
		</rdf:Description>
	</rdf:RDF>
</annotation>
      </species>
      <species metaid="M_CPD_DASH_218_Cytosol" id="M_CPD_DASH_218_Cytosol" name="d-methionine" compartment="Cytosol">
        <annotation>
	<rdf:RDF xmlns:rdf="http://www.w3.org/1999/02/22-rdf-syntax-ns#" xmlns:dc="http://purl.org/dc/elements/1.1/">
		<rdf:Description rdf:about="#M_CPD_DASH_218_Cytosol">
			<dc:relation>
				<rdf:Bag>
					<rdf:li rdf:resource="http://www.genome.jp/kegg/compound/#C00855"></rdf:li>
					<rdf:li rdf:resource="http://bigg.ucsd.edu/#met-D"></rdf:li>
					<rdf:li rdf:resource="http://www.genoscope.cns.fr/acinetocyc/#CPD-218"></rdf:li>
				</rdf:Bag>
			</dc:relation>
		</rdf:Description>
	</rdf:RDF>
</annotation>
      </species>
      <species metaid="M_CPD_DASH_667_Cytosol" id="M_CPD_DASH_667_Cytosol" name="o-acetyl-l-homoserine" compartment="Cytosol">
        <annotation>
	<rdf:RDF xmlns:rdf="http://www.w3.org/1999/02/22-rdf-syntax-ns#" xmlns:dc="http://purl.org/dc/elements/1.1/">
		<rdf:Description rdf:about="#M_CPD_DASH_667_Cytosol">
			<dc:relation>
				<rdf:Bag>
					<rdf:li rdf:resource="http://www.genome.jp/kegg/compound/#C01077"></rdf:li>
					<rdf:li rdf:resource="http://bigg.ucsd.edu/#achms"></rdf:li>
					<rdf:li rdf:resource="http://www.genoscope.cns.fr/acinetocyc/#CPD-667"></rdf:li>
				</rdf:Bag>
			</dc:relation>
		</rdf:Description>
	</rdf:RDF>
</annotation>
      </species>
      <species metaid="M_UDP_DASH_ACETYLMURAMOYL_DASH_ALA_Cytosol" id="M_UDP_DASH_ACETYLMURAMOYL_DASH_ALA_Cytosol" name="udp-n-acetylmuramoyl-l-alanine" compartment="Cytosol">
        <annotation>
	<rdf:RDF xmlns:rdf="http://www.w3.org/1999/02/22-rdf-syntax-ns#" xmlns:dc="http://purl.org/dc/elements/1.1/">
		<rdf:Description rdf:about="#M_UDP_DASH_ACETYLMURAMOYL_DASH_ALA_Cytosol">
			<dc:relation>
				<rdf:Bag>
					<rdf:li rdf:resource="http://www.genome.jp/kegg/compound/#C01212"></rdf:li>
					<rdf:li rdf:resource="http://bigg.ucsd.edu/#uama"></rdf:li>
					<rdf:li rdf:resource="http://www.genoscope.cns.fr/acinetocyc/#UDP-ACETYLMURAMOYL-ALA"></rdf:li>
				</rdf:Bag>
			</dc:relation>
		</rdf:Description>
	</rdf:RDF>
</annotation>
      </species>
      <species metaid="M_C18_COLON_1_LPAREN_C9_RPAREN__Cytosol" id="M_C18_COLON_1_LPAREN_C9_RPAREN__Cytosol" name="cis-octadec-9-enoate" compartment="Cytosol">
        <annotation>
	<rdf:RDF xmlns:rdf="http://www.w3.org/1999/02/22-rdf-syntax-ns#" xmlns:dc="http://purl.org/dc/elements/1.1/">
		<rdf:Description rdf:about="#M_C18_COLON_1_LPAREN_C9_RPAREN__Cytosol">
			<dc:relation>
				<rdf:Bag>
					<rdf:li rdf:resource="http://www.genome.jp/kegg/compound/#C00712"></rdf:li>
					<rdf:li rdf:resource="http://www.genoscope.cns.fr/acinetocyc/#OLEATE-CPD"></rdf:li>
				</rdf:Bag>
			</dc:relation>
		</rdf:Description>
	</rdf:RDF>
</annotation>
      </species>
      <species metaid="M_CPDIM_DASH_6114_Extraorganism" id="M_CPDIM_DASH_6114_Extraorganism" name="salicylacetate" compartment="Extraorganism">
        <annotation>
	<rdf:RDF xmlns:rdf="http://www.w3.org/1999/02/22-rdf-syntax-ns#" xmlns:dc="http://purl.org/dc/elements/1.1/">
		<rdf:Description rdf:about="#M_CPDIM_DASH_6114_Extraorganism">
			<dc:relation>
				<rdf:Bag>
					<rdf:li rdf:resource="http://www.genoscope.cns.fr/acinetocyc/#CPDIM-6114"></rdf:li>
				</rdf:Bag>
			</dc:relation>
		</rdf:Description>
	</rdf:RDF>
</annotation>
      </species>
      <species metaid="M_APS_Cytosol" id="M_APS_Cytosol" name="aps" compartment="Cytosol">
        <annotation>
	<rdf:RDF xmlns:rdf="http://www.w3.org/1999/02/22-rdf-syntax-ns#" xmlns:dc="http://purl.org/dc/elements/1.1/">
		<rdf:Description rdf:about="#M_APS_Cytosol">
			<dc:relation>
				<rdf:Bag>
					<rdf:li rdf:resource="http://www.genome.jp/kegg/compound/#C00224"></rdf:li>
					<rdf:li rdf:resource="http://bigg.ucsd.edu/#aps"></rdf:li>
					<rdf:li rdf:resource="http://www.genoscope.cns.fr/acinetocyc/#APS"></rdf:li>
				</rdf:Bag>
			</dc:relation>
		</rdf:Description>
	</rdf:RDF>
</annotation>
      </species>
      <species metaid="M_S_DASH_ADENOSYLMETHIONINE_Cytosol" id="M_S_DASH_ADENOSYLMETHIONINE_Cytosol" name="s-adenosyl-l-methionine" compartment="Cytosol">
        <annotation>
	<rdf:RDF xmlns:rdf="http://www.w3.org/1999/02/22-rdf-syntax-ns#" xmlns:dc="http://purl.org/dc/elements/1.1/">
		<rdf:Description rdf:about="#M_S_DASH_ADENOSYLMETHIONINE_Cytosol">
			<dc:relation>
				<rdf:Bag>
					<rdf:li rdf:resource="http://www.genome.jp/kegg/compound/#C00019"></rdf:li>
					<rdf:li rdf:resource="http://bigg.ucsd.edu/#amet"></rdf:li>
					<rdf:li rdf:resource="http://www.genoscope.cns.fr/acinetocyc/#S-ADENOSYLMETHIONINE"></rdf:li>
				</rdf:Bag>
			</dc:relation>
		</rdf:Description>
	</rdf:RDF>
</annotation>
      </species>
      <species metaid="M_PSEUDOURIDINE_DASH_5_DASH_P_Cytosol" id="M_PSEUDOURIDINE_DASH_5_DASH_P_Cytosol" name="pseudouridine 5'-phosphate" compartment="Cytosol">
        <annotation>
	<rdf:RDF xmlns:rdf="http://www.w3.org/1999/02/22-rdf-syntax-ns#" xmlns:dc="http://purl.org/dc/elements/1.1/">
		<rdf:Description rdf:about="#M_PSEUDOURIDINE_DASH_5_DASH_P_Cytosol">
			<dc:relation>
				<rdf:Bag>
					<rdf:li rdf:resource="http://www.genome.jp/kegg/compound/#C01168"></rdf:li>
					<rdf:li rdf:resource="http://www.genoscope.cns.fr/acinetocyc/#PSEUDOURIDINE-5-P"></rdf:li>
				</rdf:Bag>
			</dc:relation>
		</rdf:Description>
	</rdf:RDF>
</annotation>
      </species>
      <species metaid="M_N_DASH_SUCCINYLLL_DASH_2_COMMA_6_DASH_DIAMINOPIMELATE_Cytosol" id="M_N_DASH_SUCCINYLLL_DASH_2_COMMA_6_DASH_DIAMINOPIMELATE_Cytosol" name="n-succinyl-ll-2,6-diaminopimelate" compartment="Cytosol">
        <annotation>
	<rdf:RDF xmlns:rdf="http://www.w3.org/1999/02/22-rdf-syntax-ns#" xmlns:dc="http://purl.org/dc/elements/1.1/">
		<rdf:Description rdf:about="#M_N_DASH_SUCCINYLLL_DASH_2_COMMA_6_DASH_DIAMINOPIMELATE_Cytosol">
			<dc:relation>
				<rdf:Bag>
					<rdf:li rdf:resource="http://www.genome.jp/kegg/compound/#C04421"></rdf:li>
					<rdf:li rdf:resource="http://bigg.ucsd.edu/#sl26da"></rdf:li>
					<rdf:li rdf:resource="http://www.genoscope.cns.fr/acinetocyc/#n-succinylll-2,6-diaminopimelate"></rdf:li>
				</rdf:Bag>
			</dc:relation>
		</rdf:Description>
	</rdf:RDF>
</annotation>
      </species>
      <species metaid="M_ADENOSINE_Extraorganism" id="M_ADENOSINE_Extraorganism" name="adenosine" compartment="Extraorganism">
        <annotation>
	<rdf:RDF xmlns:rdf="http://www.w3.org/1999/02/22-rdf-syntax-ns#" xmlns:dc="http://purl.org/dc/elements/1.1/">
		<rdf:Description rdf:about="#M_ADENOSINE_Extraorganism">
			<dc:relation>
				<rdf:Bag>
					<rdf:li rdf:resource="http://www.genome.jp/kegg/compound/#C00212"></rdf:li>
					<rdf:li rdf:resource="http://bigg.ucsd.edu/#adn"></rdf:li>
					<rdf:li rdf:resource="http://www.genoscope.cns.fr/acinetocyc/#ADENOSINE"></rdf:li>
				</rdf:Bag>
			</dc:relation>
		</rdf:Description>
	</rdf:RDF>
</annotation>
      </species>
      <species metaid="M_2_DASH_KETOGLUTARATE_Extraorganism" id="M_2_DASH_KETOGLUTARATE_Extraorganism" name="2-oxoglutarate" compartment="Extraorganism">
        <annotation>
	<rdf:RDF xmlns:rdf="http://www.w3.org/1999/02/22-rdf-syntax-ns#" xmlns:dc="http://purl.org/dc/elements/1.1/">
		<rdf:Description rdf:about="#M_2_DASH_KETOGLUTARATE_Extraorganism">
			<dc:relation>
				<rdf:Bag>
					<rdf:li rdf:resource="http://www.genome.jp/kegg/compound/#C00026"></rdf:li>
					<rdf:li rdf:resource="http://bigg.ucsd.edu/#akg"></rdf:li>
					<rdf:li rdf:resource="http://www.genoscope.cns.fr/acinetocyc/#2-KETOGLUTARATE"></rdf:li>
				</rdf:Bag>
			</dc:relation>
		</rdf:Description>
	</rdf:RDF>
</annotation>
      </species>
      <species metaid="M_ACETALD_Cytosol" id="M_ACETALD_Cytosol" name="acetaldehyde" compartment="Cytosol">
        <annotation>
	<rdf:RDF xmlns:rdf="http://www.w3.org/1999/02/22-rdf-syntax-ns#" xmlns:dc="http://purl.org/dc/elements/1.1/">
		<rdf:Description rdf:about="#M_ACETALD_Cytosol">
			<dc:relation>
				<rdf:Bag>
					<rdf:li rdf:resource="http://www.genome.jp/kegg/compound/#C00084"></rdf:li>
					<rdf:li rdf:resource="http://bigg.ucsd.edu/#acald"></rdf:li>
					<rdf:li rdf:resource="http://www.genoscope.cns.fr/acinetocyc/#ACETALD"></rdf:li>
				</rdf:Bag>
			</dc:relation>
		</rdf:Description>
	</rdf:RDF>
</annotation>
      </species>
      <species metaid="M_OCTANOL_Cytosol" id="M_OCTANOL_Cytosol" name="octanol" compartment="Cytosol">
        <annotation>
	<rdf:RDF xmlns:rdf="http://www.w3.org/1999/02/22-rdf-syntax-ns#" xmlns:dc="http://purl.org/dc/elements/1.1/">
		<rdf:Description rdf:about="#M_OCTANOL_Cytosol">
			<dc:relation>
				<rdf:Bag>
					<rdf:li rdf:resource="http://www.genome.jp/kegg/compound/#C00756"></rdf:li>
					<rdf:li rdf:resource="http://www.genoscope.cns.fr/acinetocyc/#OCTANOL"></rdf:li>
				</rdf:Bag>
			</dc:relation>
		</rdf:Description>
	</rdf:RDF>
</annotation>
      </species>
      <species metaid="M_TYR_Cytosol" id="M_TYR_Cytosol" name="l-tyrosine" compartment="Cytosol">
        <annotation>
	<rdf:RDF xmlns:rdf="http://www.w3.org/1999/02/22-rdf-syntax-ns#" xmlns:dc="http://purl.org/dc/elements/1.1/">
		<rdf:Description rdf:about="#M_TYR_Cytosol">
			<dc:relation>
				<rdf:Bag>
					<rdf:li rdf:resource="http://www.genome.jp/kegg/compound/#C00082"></rdf:li>
					<rdf:li rdf:resource="http://bigg.ucsd.edu/#tyr-L"></rdf:li>
					<rdf:li rdf:resource="http://www.genoscope.cns.fr/acinetocyc/#TYR"></rdf:li>
				</rdf:Bag>
			</dc:relation>
		</rdf:Description>
	</rdf:RDF>
</annotation>
      </species>
      <species metaid="M_2_DASH_ACETO_DASH_LACTATE_Cytosol" id="M_2_DASH_ACETO_DASH_LACTATE_Cytosol" name="2-aceto-lactate" compartment="Cytosol">
        <annotation>
	<rdf:RDF xmlns:rdf="http://www.w3.org/1999/02/22-rdf-syntax-ns#" xmlns:dc="http://purl.org/dc/elements/1.1/">
		<rdf:Description rdf:about="#M_2_DASH_ACETO_DASH_LACTATE_Cytosol">
			<dc:relation>
				<rdf:Bag>
					<rdf:li rdf:resource="http://www.genome.jp/kegg/compound/#C06010"></rdf:li>
					<rdf:li rdf:resource="http://bigg.ucsd.edu/#alac-S"></rdf:li>
					<rdf:li rdf:resource="http://www.genoscope.cns.fr/acinetocyc/#2-ACETO-LACTATE"></rdf:li>
				</rdf:Bag>
			</dc:relation>
		</rdf:Description>
	</rdf:RDF>
</annotation>
      </species>
      <species metaid="M_SUBERATE_Cytosol" id="M_SUBERATE_Cytosol" name="suberate" compartment="Cytosol">
        <annotation>
	<rdf:RDF xmlns:rdf="http://www.w3.org/1999/02/22-rdf-syntax-ns#" xmlns:dc="http://purl.org/dc/elements/1.1/">
		<rdf:Description rdf:about="#M_SUBERATE_Cytosol">
			<dc:relation>
				<rdf:Bag>
					<rdf:li rdf:resource="http://www.genome.jp/kegg/compound/#C08278"></rdf:li>
				</rdf:Bag>
			</dc:relation>
		</rdf:Description>
	</rdf:RDF>
</annotation>
      </species>
      <species id="M_UDP_DASH_POLYSACCH_LPS_Cytosol" name="generic udp-polysaccharide" compartment="Cytosol"/>
      <species metaid="M_CPD_DASH_335_Extraorganism" id="M_CPD_DASH_335_Extraorganism" name="(r)-3-hydroxybutanoate" compartment="Extraorganism">
        <annotation>
	<rdf:RDF xmlns:rdf="http://www.w3.org/1999/02/22-rdf-syntax-ns#" xmlns:dc="http://purl.org/dc/elements/1.1/">
		<rdf:Description rdf:about="#M_CPD_DASH_335_Extraorganism">
			<dc:relation>
				<rdf:Bag>
					<rdf:li rdf:resource="http://www.genome.jp/kegg/compound/#C01089"></rdf:li>
					<rdf:li rdf:resource="http://bigg.ucsd.edu/#bhb"></rdf:li>
					<rdf:li rdf:resource="http://www.genoscope.cns.fr/acinetocyc/#CPD-335"></rdf:li>
				</rdf:Bag>
			</dc:relation>
		</rdf:Description>
	</rdf:RDF>
</annotation>
      </species>
      <species metaid="M_C8_COLON_0_DASH_2ENOYLCOA_Cytosol" id="M_C8_COLON_0_DASH_2ENOYLCOA_Cytosol" name="trans-octa-2-enoyl-coa" compartment="Cytosol">
        <annotation>
	<rdf:RDF xmlns:rdf="http://www.w3.org/1999/02/22-rdf-syntax-ns#" xmlns:dc="http://purl.org/dc/elements/1.1/">
		<rdf:Description rdf:about="#M_C8_COLON_0_DASH_2ENOYLCOA_Cytosol">
			<dc:relation>
				<rdf:Bag>
					<rdf:li rdf:resource="http://www.genome.jp/kegg/compound/#C05276"></rdf:li>
					<rdf:li rdf:resource="http://bigg.ucsd.edu/#oc2coa"></rdf:li>
				</rdf:Bag>
			</dc:relation>
		</rdf:Description>
	</rdf:RDF>
</annotation>
      </species>
      <species metaid="M_ALLANTOATE_Cytosol" id="M_ALLANTOATE_Cytosol" name="allantoate" compartment="Cytosol">
        <annotation>
	<rdf:RDF xmlns:rdf="http://www.w3.org/1999/02/22-rdf-syntax-ns#" xmlns:dc="http://purl.org/dc/elements/1.1/">
		<rdf:Description rdf:about="#M_ALLANTOATE_Cytosol">
			<dc:relation>
				<rdf:Bag>
					<rdf:li rdf:resource="http://www.genome.jp/kegg/compound/#C00499"></rdf:li>
					<rdf:li rdf:resource="http://bigg.ucsd.edu/#alltt"></rdf:li>
					<rdf:li rdf:resource="http://www.genoscope.cns.fr/acinetocyc/#ALLANTOATE"></rdf:li>
				</rdf:Bag>
			</dc:relation>
		</rdf:Description>
	</rdf:RDF>
</annotation>
      </species>
      <species metaid="M_5_DASH_METHYL_DASH_THF_Cytosol" id="M_5_DASH_METHYL_DASH_THF_Cytosol" name="5-methyl-thf" compartment="Cytosol">
        <annotation>
	<rdf:RDF xmlns:rdf="http://www.w3.org/1999/02/22-rdf-syntax-ns#" xmlns:dc="http://purl.org/dc/elements/1.1/">
		<rdf:Description rdf:about="#M_5_DASH_METHYL_DASH_THF_Cytosol">
			<dc:relation>
				<rdf:Bag>
					<rdf:li rdf:resource="http://www.genome.jp/kegg/compound/#C00440"></rdf:li>
					<rdf:li rdf:resource="http://bigg.ucsd.edu/#5mthf"></rdf:li>
					<rdf:li rdf:resource="http://www.genoscope.cns.fr/acinetocyc/#5-METHYL-THF"></rdf:li>
				</rdf:Bag>
			</dc:relation>
		</rdf:Description>
	</rdf:RDF>
</annotation>
      </species>
      <species metaid="M_ACETYL_DASH_COA_Cytosol" id="M_ACETYL_DASH_COA_Cytosol" name="acetyl-coa" compartment="Cytosol">
        <annotation>
	<rdf:RDF xmlns:rdf="http://www.w3.org/1999/02/22-rdf-syntax-ns#" xmlns:dc="http://purl.org/dc/elements/1.1/">
		<rdf:Description rdf:about="#M_ACETYL_DASH_COA_Cytosol">
			<dc:relation>
				<rdf:Bag>
					<rdf:li rdf:resource="http://www.genome.jp/kegg/compound/#C00024"></rdf:li>
					<rdf:li rdf:resource="http://bigg.ucsd.edu/#accoa"></rdf:li>
					<rdf:li rdf:resource="http://www.genoscope.cns.fr/acinetocyc/#ACETYL-COA"></rdf:li>
				</rdf:Bag>
			</dc:relation>
		</rdf:Description>
	</rdf:RDF>
</annotation>
      </species>
      <species metaid="M_CARBON_DASH_DIOXIDE_Extraorganism" id="M_CARBON_DASH_DIOXIDE_Extraorganism" name="co2" compartment="Extraorganism">
        <annotation>
	<rdf:RDF xmlns:rdf="http://www.w3.org/1999/02/22-rdf-syntax-ns#" xmlns:dc="http://purl.org/dc/elements/1.1/">
		<rdf:Description rdf:about="#M_CARBON_DASH_DIOXIDE_Extraorganism">
			<dc:relation>
				<rdf:Bag>
					<rdf:li rdf:resource="http://www.genome.jp/kegg/compound/#C00011"></rdf:li>
					<rdf:li rdf:resource="http://bigg.ucsd.edu/#co2"></rdf:li>
					<rdf:li rdf:resource="http://www.genoscope.cns.fr/acinetocyc/#CARBON-DIOXIDE"></rdf:li>
				</rdf:Bag>
			</dc:relation>
		</rdf:Description>
	</rdf:RDF>
</annotation>
      </species>
      <species metaid="M_FUM_Cytosol" id="M_FUM_Cytosol" name="fumarate" compartment="Cytosol">
        <annotation>
	<rdf:RDF xmlns:rdf="http://www.w3.org/1999/02/22-rdf-syntax-ns#" xmlns:dc="http://purl.org/dc/elements/1.1/">
		<rdf:Description rdf:about="#M_FUM_Cytosol">
			<dc:relation>
				<rdf:Bag>
					<rdf:li rdf:resource="http://www.genome.jp/kegg/compound/#C00122"></rdf:li>
					<rdf:li rdf:resource="http://bigg.ucsd.edu/#fum"></rdf:li>
					<rdf:li rdf:resource="http://www.genoscope.cns.fr/acinetocyc/#FUM"></rdf:li>
				</rdf:Bag>
			</dc:relation>
		</rdf:Description>
	</rdf:RDF>
</annotation>
      </species>
      <species metaid="M_NIACINAMIDE_Cytosol" id="M_NIACINAMIDE_Cytosol" name="niacinamide" compartment="Cytosol">
        <annotation>
	<rdf:RDF xmlns:rdf="http://www.w3.org/1999/02/22-rdf-syntax-ns#" xmlns:dc="http://purl.org/dc/elements/1.1/">
		<rdf:Description rdf:about="#M_NIACINAMIDE_Cytosol">
			<dc:relation>
				<rdf:Bag>
					<rdf:li rdf:resource="http://www.genome.jp/kegg/compound/#C00153"></rdf:li>
					<rdf:li rdf:resource="http://bigg.ucsd.edu/#ncam"></rdf:li>
					<rdf:li rdf:resource="http://www.genoscope.cns.fr/acinetocyc/#NIACINAMIDE"></rdf:li>
				</rdf:Bag>
			</dc:relation>
		</rdf:Description>
	</rdf:RDF>
</annotation>
      </species>
      <species metaid="M_CATECHOL_Cytosol" id="M_CATECHOL_Cytosol" name="catechol" compartment="Cytosol">
        <annotation>
	<rdf:RDF xmlns:rdf="http://www.w3.org/1999/02/22-rdf-syntax-ns#" xmlns:dc="http://purl.org/dc/elements/1.1/">
		<rdf:Description rdf:about="#M_CATECHOL_Cytosol">
			<dc:relation>
				<rdf:Bag>
					<rdf:li rdf:resource="http://www.genome.jp/kegg/compound/#C15571"></rdf:li>
					<rdf:li rdf:resource="http://www.genoscope.cns.fr/acinetocyc/#CATECHOL"></rdf:li>
				</rdf:Bag>
			</dc:relation>
		</rdf:Description>
	</rdf:RDF>
</annotation>
      </species>
      <species metaid="M_SHIKIMATE_DASH_5P_Cytosol" id="M_SHIKIMATE_DASH_5P_Cytosol" name="shikimate-3-phosphate" compartment="Cytosol">
        <annotation>
	<rdf:RDF xmlns:rdf="http://www.w3.org/1999/02/22-rdf-syntax-ns#" xmlns:dc="http://purl.org/dc/elements/1.1/">
		<rdf:Description rdf:about="#M_SHIKIMATE_DASH_5P_Cytosol">
			<dc:relation>
				<rdf:Bag>
					<rdf:li rdf:resource="http://www.genome.jp/kegg/compound/#C03175"></rdf:li>
					<rdf:li rdf:resource="http://bigg.ucsd.edu/#skm5p"></rdf:li>
					<rdf:li rdf:resource="http://www.genoscope.cns.fr/acinetocyc/#SHIKIMATE-5P"></rdf:li>
				</rdf:Bag>
			</dc:relation>
		</rdf:Description>
	</rdf:RDF>
</annotation>
      </species>
      <species metaid="M_ACYL_DASH_COA_WAX_Cytosol" id="M_ACYL_DASH_COA_WAX_Cytosol" name="generic acyl-coa" compartment="Cytosol">
        <annotation>
	<rdf:RDF xmlns:rdf="http://www.w3.org/1999/02/22-rdf-syntax-ns#" xmlns:dc="http://purl.org/dc/elements/1.1/">
		<rdf:Description rdf:about="#M_ACYL_DASH_COA_WAX_Cytosol">
			<dc:relation>
				<rdf:Bag>
					<rdf:li rdf:resource="http://www.genoscope.cns.fr/acinetocyc/#ACYL-COA"></rdf:li>
				</rdf:Bag>
			</dc:relation>
		</rdf:Description>
	</rdf:RDF>
</annotation>
      </species>
      <species metaid="M_3_DASH_DEHYDRO_DASH_SHIKIMATE_Cytosol" id="M_3_DASH_DEHYDRO_DASH_SHIKIMATE_Cytosol" name="3-dehydro-shikimate" compartment="Cytosol">
        <annotation>
	<rdf:RDF xmlns:rdf="http://www.w3.org/1999/02/22-rdf-syntax-ns#" xmlns:dc="http://purl.org/dc/elements/1.1/">
		<rdf:Description rdf:about="#M_3_DASH_DEHYDRO_DASH_SHIKIMATE_Cytosol">
			<dc:relation>
				<rdf:Bag>
					<rdf:li rdf:resource="http://www.genome.jp/kegg/compound/#C02637"></rdf:li>
					<rdf:li rdf:resource="http://bigg.ucsd.edu/#3dhsk"></rdf:li>
					<rdf:li rdf:resource="http://www.genoscope.cns.fr/acinetocyc/#3-DEHYDRO-SHIKIMATE"></rdf:li>
				</rdf:Bag>
			</dc:relation>
		</rdf:Description>
	</rdf:RDF>
</annotation>
      </species>
      <species metaid="M_ACETYL_DASH_P_Cytosol" id="M_ACETYL_DASH_P_Cytosol" name="acetylphosphate" compartment="Cytosol">
        <annotation>
	<rdf:RDF xmlns:rdf="http://www.w3.org/1999/02/22-rdf-syntax-ns#" xmlns:dc="http://purl.org/dc/elements/1.1/">
		<rdf:Description rdf:about="#M_ACETYL_DASH_P_Cytosol">
			<dc:relation>
				<rdf:Bag>
					<rdf:li rdf:resource="http://www.genome.jp/kegg/compound/#C00227"></rdf:li>
					<rdf:li rdf:resource="http://bigg.ucsd.edu/#actp"></rdf:li>
					<rdf:li rdf:resource="http://www.genoscope.cns.fr/acinetocyc/#ACETYL-P"></rdf:li>
				</rdf:Bag>
			</dc:relation>
		</rdf:Description>
	</rdf:RDF>
</annotation>
      </species>
      <species metaid="M_4_DASH_HYDROXY_DASH_BENZYL_DASH_ALCOHOL_Extraorganism" id="M_4_DASH_HYDROXY_DASH_BENZYL_DASH_ALCOHOL_Extraorganism" name="4-hydroxybenzyl alcohol" compartment="Extraorganism">
        <annotation>
	<rdf:RDF xmlns:rdf="http://www.w3.org/1999/02/22-rdf-syntax-ns#" xmlns:dc="http://purl.org/dc/elements/1.1/">
		<rdf:Description rdf:about="#M_4_DASH_HYDROXY_DASH_BENZYL_DASH_ALCOHOL_Extraorganism">
			<dc:relation>
				<rdf:Bag>
					<rdf:li rdf:resource="http://www.genoscope.cns.fr/acinetocyc/#4-HYDROXY-BENZYL-ALCOHOL"></rdf:li>
				</rdf:Bag>
			</dc:relation>
		</rdf:Description>
	</rdf:RDF>
</annotation>
      </species>
      <species metaid="M_VANILLATE_Extraorganism" id="M_VANILLATE_Extraorganism" name="vanillate" compartment="Extraorganism">
        <annotation>
	<rdf:RDF xmlns:rdf="http://www.w3.org/1999/02/22-rdf-syntax-ns#" xmlns:dc="http://purl.org/dc/elements/1.1/">
		<rdf:Description rdf:about="#M_VANILLATE_Extraorganism">
			<dc:relation>
				<rdf:Bag>
					<rdf:li rdf:resource="http://www.genome.jp/kegg/compound/#C06672"></rdf:li>
					<rdf:li rdf:resource="http://www.genoscope.cns.fr/acinetocyc/#VANILLATE"></rdf:li>
				</rdf:Bag>
			</dc:relation>
		</rdf:Description>
	</rdf:RDF>
</annotation>
      </species>
      <species metaid="M_UDP_DASH_AA_DASH_GLUTAMATE_Cytosol" id="M_UDP_DASH_AA_DASH_GLUTAMATE_Cytosol" name="udp-n-acetylmuramoyl-l-alanyl-d-glutamate" compartment="Cytosol">
        <annotation>
	<rdf:RDF xmlns:rdf="http://www.w3.org/1999/02/22-rdf-syntax-ns#" xmlns:dc="http://purl.org/dc/elements/1.1/">
		<rdf:Description rdf:about="#M_UDP_DASH_AA_DASH_GLUTAMATE_Cytosol">
			<dc:relation>
				<rdf:Bag>
					<rdf:li rdf:resource="http://www.genome.jp/kegg/compound/#C00692"></rdf:li>
					<rdf:li rdf:resource="http://bigg.ucsd.edu/#uamag"></rdf:li>
					<rdf:li rdf:resource="http://www.genoscope.cns.fr/acinetocyc/#UDP-AA-GLUTAMATE"></rdf:li>
				</rdf:Bag>
			</dc:relation>
		</rdf:Description>
	</rdf:RDF>
</annotation>
      </species>
      <species metaid="M_1_DASH_KETO_DASH_2_DASH_METHYLVALERATE_Cytosol" id="M_1_DASH_KETO_DASH_2_DASH_METHYLVALERATE_Cytosol" name="2,3-dihydroxy-3-methylvalerate" compartment="Cytosol">
        <annotation>
	<rdf:RDF xmlns:rdf="http://www.w3.org/1999/02/22-rdf-syntax-ns#" xmlns:dc="http://purl.org/dc/elements/1.1/">
		<rdf:Description rdf:about="#M_1_DASH_KETO_DASH_2_DASH_METHYLVALERATE_Cytosol">
			<dc:relation>
				<rdf:Bag>
					<rdf:li rdf:resource="http://www.genome.jp/kegg/compound/#C06007"></rdf:li>
					<rdf:li rdf:resource="http://bigg.ucsd.edu/#23dhmp"></rdf:li>
					<rdf:li rdf:resource="http://www.genoscope.cns.fr/acinetocyc/#1-KETO-2-METHYLVALERATE"></rdf:li>
				</rdf:Bag>
			</dc:relation>
		</rdf:Description>
	</rdf:RDF>
</annotation>
      </species>
      <species metaid="M_D_DASH_GLUCOSAMINE_DASH_6_DASH_P_Cytosol" id="M_D_DASH_GLUCOSAMINE_DASH_6_DASH_P_Cytosol" name="d-glucosamine-6-phosphate" compartment="Cytosol">
        <annotation>
	<rdf:RDF xmlns:rdf="http://www.w3.org/1999/02/22-rdf-syntax-ns#" xmlns:dc="http://purl.org/dc/elements/1.1/">
		<rdf:Description rdf:about="#M_D_DASH_GLUCOSAMINE_DASH_6_DASH_P_Cytosol">
			<dc:relation>
				<rdf:Bag>
					<rdf:li rdf:resource="http://www.genome.jp/kegg/compound/#C00352"></rdf:li>
					<rdf:li rdf:resource="http://bigg.ucsd.edu/#gam6p"></rdf:li>
					<rdf:li rdf:resource="http://www.genoscope.cns.fr/acinetocyc/#D-GLUCOSAMINE-6-P"></rdf:li>
				</rdf:Bag>
			</dc:relation>
		</rdf:Description>
	</rdf:RDF>
</annotation>
      </species>
      <species metaid="M_CARNITINE_Cytosol" id="M_CARNITINE_Cytosol" name="l-carnitine" compartment="Cytosol">
        <annotation>
	<rdf:RDF xmlns:rdf="http://www.w3.org/1999/02/22-rdf-syntax-ns#" xmlns:dc="http://purl.org/dc/elements/1.1/">
		<rdf:Description rdf:about="#M_CARNITINE_Cytosol">
			<dc:relation>
				<rdf:Bag>
					<rdf:li rdf:resource="http://www.genome.jp/kegg/compound/#C00318"></rdf:li>
					<rdf:li rdf:resource="http://bigg.ucsd.edu/#crn"></rdf:li>
					<rdf:li rdf:resource="http://www.genoscope.cns.fr/acinetocyc/#CARNITINE"></rdf:li>
				</rdf:Bag>
			</dc:relation>
		</rdf:Description>
	</rdf:RDF>
</annotation>
      </species>
      <species metaid="M_4_DASH_AMINO_DASH_4_DASH_DEOXYCHORISMATE_Cytosol" id="M_4_DASH_AMINO_DASH_4_DASH_DEOXYCHORISMATE_Cytosol" name="4-amino-4-deoxychorismate" compartment="Cytosol">
        <annotation>
	<rdf:RDF xmlns:rdf="http://www.w3.org/1999/02/22-rdf-syntax-ns#" xmlns:dc="http://purl.org/dc/elements/1.1/">
		<rdf:Description rdf:about="#M_4_DASH_AMINO_DASH_4_DASH_DEOXYCHORISMATE_Cytosol">
			<dc:relation>
				<rdf:Bag>
					<rdf:li rdf:resource="http://www.genome.jp/kegg/compound/#C11355"></rdf:li>
					<rdf:li rdf:resource="http://bigg.ucsd.edu/#4adcho"></rdf:li>
					<rdf:li rdf:resource="http://www.genoscope.cns.fr/acinetocyc/#4-AMINO-4-DEOXYCHORISMATE"></rdf:li>
				</rdf:Bag>
			</dc:relation>
		</rdf:Description>
	</rdf:RDF>
</annotation>
      </species>
      <species metaid="M_3_DASH_HYDROXYPIMELOYL_DASH_COA_Cytosol" id="M_3_DASH_HYDROXYPIMELOYL_DASH_COA_Cytosol" name="3-hydroxypimeloyl-coa" compartment="Cytosol">
        <annotation>
	<rdf:RDF xmlns:rdf="http://www.w3.org/1999/02/22-rdf-syntax-ns#" xmlns:dc="http://purl.org/dc/elements/1.1/">
		<rdf:Description rdf:about="#M_3_DASH_HYDROXYPIMELOYL_DASH_COA_Cytosol">
			<dc:relation>
				<rdf:Bag>
					<rdf:li rdf:resource="http://www.genome.jp/kegg/compound/#C06714"></rdf:li>
					<rdf:li rdf:resource="http://www.genoscope.cns.fr/acinetocyc/#3-HYDROXYPIMELOYL-COA"></rdf:li>
				</rdf:Bag>
			</dc:relation>
		</rdf:Description>
	</rdf:RDF>
</annotation>
      </species>
      <species metaid="M_C16_COLON_0_DASH_3HYDROXYCOA_Cytosol" id="M_C16_COLON_0_DASH_3HYDROXYCOA_Cytosol" name="3-hydroxyhexadecanoyl-coa" compartment="Cytosol">
        <annotation>
	<rdf:RDF xmlns:rdf="http://www.w3.org/1999/02/22-rdf-syntax-ns#" xmlns:dc="http://purl.org/dc/elements/1.1/">
		<rdf:Description rdf:about="#M_C16_COLON_0_DASH_3HYDROXYCOA_Cytosol">
			<dc:relation>
				<rdf:Bag>
					<rdf:li rdf:resource="http://www.genome.jp/kegg/compound/#C05258"></rdf:li>
					<rdf:li rdf:resource="http://bigg.ucsd.edu/#3hhdcoa"></rdf:li>
				</rdf:Bag>
			</dc:relation>
		</rdf:Description>
	</rdf:RDF>
</annotation>
      </species>
      <species metaid="M_TAURINE_Cytosol" id="M_TAURINE_Cytosol" name="taurine" compartment="Cytosol">
        <annotation>
	<rdf:RDF xmlns:rdf="http://www.w3.org/1999/02/22-rdf-syntax-ns#" xmlns:dc="http://purl.org/dc/elements/1.1/">
		<rdf:Description rdf:about="#M_TAURINE_Cytosol">
			<dc:relation>
				<rdf:Bag>
					<rdf:li rdf:resource="http://www.genome.jp/kegg/compound/#C00245"></rdf:li>
					<rdf:li rdf:resource="http://bigg.ucsd.edu/#taur"></rdf:li>
					<rdf:li rdf:resource="http://www.genoscope.cns.fr/acinetocyc/#TAURINE"></rdf:li>
				</rdf:Bag>
			</dc:relation>
		</rdf:Description>
	</rdf:RDF>
</annotation>
      </species>
      <species metaid="M_C12_COLON_0_DASH_3HYDROXYCOA_Cytosol" id="M_C12_COLON_0_DASH_3HYDROXYCOA_Cytosol" name="3-hydroxydodecanoyl-coa" compartment="Cytosol">
        <annotation>
	<rdf:RDF xmlns:rdf="http://www.w3.org/1999/02/22-rdf-syntax-ns#" xmlns:dc="http://purl.org/dc/elements/1.1/">
		<rdf:Description rdf:about="#M_C12_COLON_0_DASH_3HYDROXYCOA_Cytosol">
			<dc:relation>
				<rdf:Bag>
					<rdf:li rdf:resource="http://www.genome.jp/kegg/compound/#C05262"></rdf:li>
					<rdf:li rdf:resource="http://bigg.ucsd.edu/#3hddcoa"></rdf:li>
				</rdf:Bag>
			</dc:relation>
		</rdf:Description>
	</rdf:RDF>
</annotation>
      </species>
      <species metaid="M_ANTHRANILATE_Extraorganism" id="M_ANTHRANILATE_Extraorganism" name="2-aminobenzoate" compartment="Extraorganism">
        <annotation>
	<rdf:RDF xmlns:rdf="http://www.w3.org/1999/02/22-rdf-syntax-ns#" xmlns:dc="http://purl.org/dc/elements/1.1/">
		<rdf:Description rdf:about="#M_ANTHRANILATE_Extraorganism">
			<dc:relation>
				<rdf:Bag>
					<rdf:li rdf:resource="http://www.genome.jp/kegg/compound/#C00108"></rdf:li>
					<rdf:li rdf:resource="http://bigg.ucsd.edu/#anth"></rdf:li>
					<rdf:li rdf:resource="http://www.genoscope.cns.fr/acinetocyc/#ANTHRANILATE"></rdf:li>
				</rdf:Bag>
			</dc:relation>
		</rdf:Description>
	</rdf:RDF>
</annotation>
      </species>
      <species metaid="M_6_DASH_CARBOXYHEX_DASH_2_DASH_ENOYL_DASH_COA_Cytosol" id="M_6_DASH_CARBOXYHEX_DASH_2_DASH_ENOYL_DASH_COA_Cytosol" name="6-carboxyhex-2-enoyl-coa" compartment="Cytosol">
        <annotation>
	<rdf:RDF xmlns:rdf="http://www.w3.org/1999/02/22-rdf-syntax-ns#" xmlns:dc="http://purl.org/dc/elements/1.1/">
		<rdf:Description rdf:about="#M_6_DASH_CARBOXYHEX_DASH_2_DASH_ENOYL_DASH_COA_Cytosol">
			<dc:relation>
				<rdf:Bag>
					<rdf:li rdf:resource="http://www.genome.jp/kegg/compound/#C06723"></rdf:li>
					<rdf:li rdf:resource="http://www.genoscope.cns.fr/acinetocyc/#6-CARBOXYHEX-2-ENOYL-COA"></rdf:li>
				</rdf:Bag>
			</dc:relation>
		</rdf:Description>
	</rdf:RDF>
</annotation>
      </species>
      <species metaid="M_2_DASH_KETO_DASH_3_DASH_DEOXY_DASH_6_DASH_P_DASH_GLUCONATE_Cytosol" id="M_2_DASH_KETO_DASH_3_DASH_DEOXY_DASH_6_DASH_P_DASH_GLUCONATE_Cytosol" name="2-keto-3-deoxy-6-phospho-gluconate" compartment="Cytosol">
        <annotation>
	<rdf:RDF xmlns:rdf="http://www.w3.org/1999/02/22-rdf-syntax-ns#" xmlns:dc="http://purl.org/dc/elements/1.1/">
		<rdf:Description rdf:about="#M_2_DASH_KETO_DASH_3_DASH_DEOXY_DASH_6_DASH_P_DASH_GLUCONATE_Cytosol">
			<dc:relation>
				<rdf:Bag>
					<rdf:li rdf:resource="http://www.genome.jp/kegg/compound/#C04442"></rdf:li>
					<rdf:li rdf:resource="http://bigg.ucsd.edu/#2ddg6p"></rdf:li>
					<rdf:li rdf:resource="http://www.genoscope.cns.fr/acinetocyc/#2-KETO-3-DEOXY-6-P-GLUCONATE"></rdf:li>
				</rdf:Bag>
			</dc:relation>
		</rdf:Description>
	</rdf:RDF>
</annotation>
      </species>
      <species metaid="M_C6_COLON_0_DASH_ACP_Cytosol" id="M_C6_COLON_0_DASH_ACP_Cytosol" name="hexanoyl-acp" compartment="Cytosol">
        <annotation>
	<rdf:RDF xmlns:rdf="http://www.w3.org/1999/02/22-rdf-syntax-ns#" xmlns:dc="http://purl.org/dc/elements/1.1/">
		<rdf:Description rdf:about="#M_C6_COLON_0_DASH_ACP_Cytosol">
			<dc:relation>
				<rdf:Bag>
					<rdf:li rdf:resource="http://www.genome.jp/kegg/compound/#C05749"></rdf:li>
					<rdf:li rdf:resource="http://bigg.ucsd.edu/#hexACP"></rdf:li>
				</rdf:Bag>
			</dc:relation>
		</rdf:Description>
	</rdf:RDF>
</annotation>
      </species>
      <species id="M_C16_COLON_1_LPAREN_C7_RPAREN__DASH_ACP_Cytosol" name="cis-hexadec-7-enoyl-acp" compartment="Cytosol"/>
      <species id="M_C16_COLON_1_LPAREN_C7_RPAREN__DASH_2ENOYLCOA_Cytosol" name="trans,cis-hexadec-2,7-enoyl-coa" compartment="Cytosol"/>
      <species metaid="M_DIHYDROXY_DASH_BUTANONE_DASH_P_Cytosol" id="M_DIHYDROXY_DASH_BUTANONE_DASH_P_Cytosol" name="3,4-dihydroxy-2-butanone-4-p" compartment="Cytosol">
        <annotation>
	<rdf:RDF xmlns:rdf="http://www.w3.org/1999/02/22-rdf-syntax-ns#" xmlns:dc="http://purl.org/dc/elements/1.1/">
		<rdf:Description rdf:about="#M_DIHYDROXY_DASH_BUTANONE_DASH_P_Cytosol">
			<dc:relation>
				<rdf:Bag>
					<rdf:li rdf:resource="http://bigg.ucsd.edu/#db4p"></rdf:li>
					<rdf:li rdf:resource="http://www.genoscope.cns.fr/acinetocyc/#DIHYDROXY-BUTANONE-P"></rdf:li>
				</rdf:Bag>
			</dc:relation>
		</rdf:Description>
	</rdf:RDF>
</annotation>
      </species>
      <species metaid="M_4_DASH_AMINO_DASH_BUTYRATE_Cytosol" id="M_4_DASH_AMINO_DASH_BUTYRATE_Cytosol" name="4-aminobutyrate" compartment="Cytosol">
        <annotation>
	<rdf:RDF xmlns:rdf="http://www.w3.org/1999/02/22-rdf-syntax-ns#" xmlns:dc="http://purl.org/dc/elements/1.1/">
		<rdf:Description rdf:about="#M_4_DASH_AMINO_DASH_BUTYRATE_Cytosol">
			<dc:relation>
				<rdf:Bag>
					<rdf:li rdf:resource="http://www.genome.jp/kegg/compound/#C00334"></rdf:li>
					<rdf:li rdf:resource="http://bigg.ucsd.edu/#4abut"></rdf:li>
					<rdf:li rdf:resource="http://www.genoscope.cns.fr/acinetocyc/#4-AMINO-BUTYRATE"></rdf:li>
				</rdf:Bag>
			</dc:relation>
		</rdf:Description>
	</rdf:RDF>
</annotation>
      </species>
      <species metaid="M_SO3_Cytosol" id="M_SO3_Cytosol" name="so3-2" compartment="Cytosol">
        <annotation>
	<rdf:RDF xmlns:rdf="http://www.w3.org/1999/02/22-rdf-syntax-ns#" xmlns:dc="http://purl.org/dc/elements/1.1/">
		<rdf:Description rdf:about="#M_SO3_Cytosol">
			<dc:relation>
				<rdf:Bag>
					<rdf:li rdf:resource="http://www.genome.jp/kegg/compound/#C00094"></rdf:li>
					<rdf:li rdf:resource="http://bigg.ucsd.edu/#so3"></rdf:li>
					<rdf:li rdf:resource="http://www.genoscope.cns.fr/acinetocyc/#SO3"></rdf:li>
				</rdf:Bag>
			</dc:relation>
		</rdf:Description>
	</rdf:RDF>
</annotation>
      </species>
      <species metaid="M_PYRUVATE_Extraorganism" id="M_PYRUVATE_Extraorganism" name="pyruvate" compartment="Extraorganism">
        <annotation>
	<rdf:RDF xmlns:rdf="http://www.w3.org/1999/02/22-rdf-syntax-ns#" xmlns:dc="http://purl.org/dc/elements/1.1/">
		<rdf:Description rdf:about="#M_PYRUVATE_Extraorganism">
			<dc:relation>
				<rdf:Bag>
					<rdf:li rdf:resource="http://www.genome.jp/kegg/compound/#C00022"></rdf:li>
					<rdf:li rdf:resource="http://bigg.ucsd.edu/#pyr"></rdf:li>
					<rdf:li rdf:resource="http://www.genoscope.cns.fr/acinetocyc/#PYRUVATE"></rdf:li>
				</rdf:Bag>
			</dc:relation>
		</rdf:Description>
	</rdf:RDF>
</annotation>
      </species>
      <species id="M_C14_COLON_1_LPAREN_C5_RPAREN__DASH_3OXOCOA_Cytosol" name="cis-3-oxotetradec-4-enoyl-coa" compartment="Cytosol"/>
      <species metaid="M_DELTA_LPAREN_3_RPAREN__DASH_ISOPENTENYL_DASH_PP_Cytosol" id="M_DELTA_LPAREN_3_RPAREN__DASH_ISOPENTENYL_DASH_PP_Cytosol" name="delta3-isopentenyl-pp" compartment="Cytosol">
        <annotation>
	<rdf:RDF xmlns:rdf="http://www.w3.org/1999/02/22-rdf-syntax-ns#" xmlns:dc="http://purl.org/dc/elements/1.1/">
		<rdf:Description rdf:about="#M_DELTA_LPAREN_3_RPAREN__DASH_ISOPENTENYL_DASH_PP_Cytosol">
			<dc:relation>
				<rdf:Bag>
					<rdf:li rdf:resource="http://www.genome.jp/kegg/compound/#C00129"></rdf:li>
					<rdf:li rdf:resource="http://bigg.ucsd.edu/#ipdp"></rdf:li>
					<rdf:li rdf:resource="http://www.genoscope.cns.fr/acinetocyc/#delta(3)-isopentenyl-pp"></rdf:li>
				</rdf:Bag>
			</dc:relation>
		</rdf:Description>
	</rdf:RDF>
</annotation>
      </species>
      <species metaid="M_FUM_Extraorganism" id="M_FUM_Extraorganism" name="fumarate" compartment="Extraorganism">
        <annotation>
	<rdf:RDF xmlns:rdf="http://www.w3.org/1999/02/22-rdf-syntax-ns#" xmlns:dc="http://purl.org/dc/elements/1.1/">
		<rdf:Description rdf:about="#M_FUM_Extraorganism">
			<dc:relation>
				<rdf:Bag>
					<rdf:li rdf:resource="http://www.genome.jp/kegg/compound/#C00122"></rdf:li>
					<rdf:li rdf:resource="http://bigg.ucsd.edu/#fum"></rdf:li>
					<rdf:li rdf:resource="http://www.genoscope.cns.fr/acinetocyc/#FUM"></rdf:li>
				</rdf:Bag>
			</dc:relation>
		</rdf:Description>
	</rdf:RDF>
</annotation>
      </species>
      <species metaid="M_PHOSPHORIBOSYL_DASH_FORMIMINO_DASH_AICAR_DASH_P_Cytosol" id="M_PHOSPHORIBOSYL_DASH_FORMIMINO_DASH_AICAR_DASH_P_Cytosol" name="phosphoribosylformiminoaicar-phosphate" compartment="Cytosol">
        <annotation>
	<rdf:RDF xmlns:rdf="http://www.w3.org/1999/02/22-rdf-syntax-ns#" xmlns:dc="http://purl.org/dc/elements/1.1/">
		<rdf:Description rdf:about="#M_PHOSPHORIBOSYL_DASH_FORMIMINO_DASH_AICAR_DASH_P_Cytosol">
			<dc:relation>
				<rdf:Bag>
					<rdf:li rdf:resource="http://www.genome.jp/kegg/compound/#C04896"></rdf:li>
					<rdf:li rdf:resource="http://bigg.ucsd.edu/#prfp"></rdf:li>
					<rdf:li rdf:resource="http://www.genoscope.cns.fr/acinetocyc/#PHOSPHORIBOSYL-FORMIMINO-AICAR-P"></rdf:li>
				</rdf:Bag>
			</dc:relation>
		</rdf:Description>
	</rdf:RDF>
</annotation>
      </species>
      <species metaid="M_N_DASH_SUCCINYL_DASH_2_DASH_AMINO_DASH_6_DASH_KETOPIMELATE_Cytosol" id="M_N_DASH_SUCCINYL_DASH_2_DASH_AMINO_DASH_6_DASH_KETOPIMELATE_Cytosol" name="n-succinyl-2-amino-6-ketopimelate" compartment="Cytosol">
        <annotation>
	<rdf:RDF xmlns:rdf="http://www.w3.org/1999/02/22-rdf-syntax-ns#" xmlns:dc="http://purl.org/dc/elements/1.1/">
		<rdf:Description rdf:about="#M_N_DASH_SUCCINYL_DASH_2_DASH_AMINO_DASH_6_DASH_KETOPIMELATE_Cytosol">
			<dc:relation>
				<rdf:Bag>
					<rdf:li rdf:resource="http://www.genome.jp/kegg/compound/#C04462"></rdf:li>
					<rdf:li rdf:resource="http://bigg.ucsd.edu/#sl2a6o"></rdf:li>
					<rdf:li rdf:resource="http://www.genoscope.cns.fr/acinetocyc/#N-SUCCINYL-2-AMINO-6-KETOPIMELATE"></rdf:li>
				</rdf:Bag>
			</dc:relation>
		</rdf:Description>
	</rdf:RDF>
</annotation>
      </species>
      <species metaid="M_FRU1P_Cytosol" id="M_FRU1P_Cytosol" name="fructose-1-phosphate" compartment="Cytosol">
        <annotation>
	<rdf:RDF xmlns:rdf="http://www.w3.org/1999/02/22-rdf-syntax-ns#" xmlns:dc="http://purl.org/dc/elements/1.1/">
		<rdf:Description rdf:about="#M_FRU1P_Cytosol">
			<dc:relation>
				<rdf:Bag>
					<rdf:li rdf:resource="http://www.genome.jp/kegg/compound/#C02976"></rdf:li>
					<rdf:li rdf:resource="http://bigg.ucsd.edu/#f1p"></rdf:li>
					<rdf:li rdf:resource="http://www.genoscope.cns.fr/acinetocyc/#FRU1P"></rdf:li>
				</rdf:Bag>
			</dc:relation>
		</rdf:Description>
	</rdf:RDF>
</annotation>
      </species>
      <species metaid="M_CPD_DASH_218_Extraorganism" id="M_CPD_DASH_218_Extraorganism" name="d-methionine" compartment="Extraorganism">
        <annotation>
	<rdf:RDF xmlns:rdf="http://www.w3.org/1999/02/22-rdf-syntax-ns#" xmlns:dc="http://purl.org/dc/elements/1.1/">
		<rdf:Description rdf:about="#M_CPD_DASH_218_Extraorganism">
			<dc:relation>
				<rdf:Bag>
					<rdf:li rdf:resource="http://www.genome.jp/kegg/compound/#C00855"></rdf:li>
					<rdf:li rdf:resource="http://bigg.ucsd.edu/#met-D"></rdf:li>
					<rdf:li rdf:resource="http://www.genoscope.cns.fr/acinetocyc/#CPD-218"></rdf:li>
				</rdf:Bag>
			</dc:relation>
		</rdf:Description>
	</rdf:RDF>
</annotation>
      </species>
      <species metaid="M_UREA_Cytosol" id="M_UREA_Cytosol" name="urea" compartment="Cytosol">
        <annotation>
	<rdf:RDF xmlns:rdf="http://www.w3.org/1999/02/22-rdf-syntax-ns#" xmlns:dc="http://purl.org/dc/elements/1.1/">
		<rdf:Description rdf:about="#M_UREA_Cytosol">
			<dc:relation>
				<rdf:Bag>
					<rdf:li rdf:resource="http://www.genome.jp/kegg/compound/#C00086"></rdf:li>
					<rdf:li rdf:resource="http://bigg.ucsd.edu/#urea"></rdf:li>
					<rdf:li rdf:resource="http://www.genoscope.cns.fr/acinetocyc/#UREA"></rdf:li>
				</rdf:Bag>
			</dc:relation>
		</rdf:Description>
	</rdf:RDF>
</annotation>
      </species>
      <species id="M_LPS_W_Cytosol" name="generic lipopolysaccharides (mass)" compartment="Cytosol"/>
      <species metaid="M_2_DASH_3_DASH_DIHYDROXYBENZOATE_Cytosol" id="M_2_DASH_3_DASH_DIHYDROXYBENZOATE_Cytosol" name="2,3-dihydroxybenzoate" compartment="Cytosol">
        <annotation>
	<rdf:RDF xmlns:rdf="http://www.w3.org/1999/02/22-rdf-syntax-ns#" xmlns:dc="http://purl.org/dc/elements/1.1/">
		<rdf:Description rdf:about="#M_2_DASH_3_DASH_DIHYDROXYBENZOATE_Cytosol">
			<dc:relation>
				<rdf:Bag>
					<rdf:li rdf:resource="http://www.genome.jp/kegg/compound/#C00196"></rdf:li>
					<rdf:li rdf:resource="http://bigg.ucsd.edu/#23dhb"></rdf:li>
					<rdf:li rdf:resource="http://www.genoscope.cns.fr/acinetocyc/#2-3-DIHYDROXYBENZOATE"></rdf:li>
				</rdf:Bag>
			</dc:relation>
		</rdf:Description>
	</rdf:RDF>
</annotation>
      </species>
      <species id="M_PROPANAMIDE_Cytosol" name="propane amide" compartment="Cytosol"/>
      <species metaid="M_C6_COLON_0_DASH_COA_Cytosol" id="M_C6_COLON_0_DASH_COA_Cytosol" name="hexanoyl-coa" compartment="Cytosol">
        <annotation>
	<rdf:RDF xmlns:rdf="http://www.w3.org/1999/02/22-rdf-syntax-ns#" xmlns:dc="http://purl.org/dc/elements/1.1/">
		<rdf:Description rdf:about="#M_C6_COLON_0_DASH_COA_Cytosol">
			<dc:relation>
				<rdf:Bag>
					<rdf:li rdf:resource="http://www.genome.jp/kegg/compound/#C05270"></rdf:li>
					<rdf:li rdf:resource="http://bigg.ucsd.edu/#hxcoa"></rdf:li>
					<rdf:li rdf:resource="http://www.genoscope.cns.fr/acinetocyc/#HEXANOYL-COA"></rdf:li>
				</rdf:Bag>
			</dc:relation>
		</rdf:Description>
	</rdf:RDF>
</annotation>
      </species>
      <species metaid="M_CAFFEATE_Cytosol" id="M_CAFFEATE_Cytosol" name="caffeate" compartment="Cytosol">
        <annotation>
	<rdf:RDF xmlns:rdf="http://www.w3.org/1999/02/22-rdf-syntax-ns#" xmlns:dc="http://purl.org/dc/elements/1.1/">
		<rdf:Description rdf:about="#M_CAFFEATE_Cytosol">
			<dc:relation>
				<rdf:Bag>
					<rdf:li rdf:resource="http://www.genome.jp/kegg/compound/#C01481"></rdf:li>
					<rdf:li rdf:resource="http://www.genoscope.cns.fr/acinetocyc/#CAFFEATE"></rdf:li>
				</rdf:Bag>
			</dc:relation>
		</rdf:Description>
	</rdf:RDF>
</annotation>
      </species>
      <species id="M_C18_COLON_1_LPAREN_C9_RPAREN__DASH_3OXOACP_Cytosol" name="cis-3-oxooctadec-9-enoyl-acp" compartment="Cytosol"/>
      <species metaid="M_CPD_DASH_561_Cytosol" id="M_CPD_DASH_561_Cytosol" name="s-d-ribosyl-l-homocysteine" compartment="Cytosol">
        <annotation>
	<rdf:RDF xmlns:rdf="http://www.w3.org/1999/02/22-rdf-syntax-ns#" xmlns:dc="http://purl.org/dc/elements/1.1/">
		<rdf:Description rdf:about="#M_CPD_DASH_561_Cytosol">
			<dc:relation>
				<rdf:Bag>
					<rdf:li rdf:resource="http://www.genome.jp/kegg/compound/#C03539"></rdf:li>
					<rdf:li rdf:resource="http://bigg.ucsd.edu/#rhcys"></rdf:li>
					<rdf:li rdf:resource="http://www.genoscope.cns.fr/acinetocyc/#CPD-561"></rdf:li>
				</rdf:Bag>
			</dc:relation>
		</rdf:Description>
	</rdf:RDF>
</annotation>
      </species>
      <species metaid="M_2C_DASH_METH_DASH_D_DASH_ERYTHRITOL_DASH_CYCLODIPHOSPHATE_Cytosol" id="M_2C_DASH_METH_DASH_D_DASH_ERYTHRITOL_DASH_CYCLODIPHOSPHATE_Cytosol" name="2-c-methyl-d-erythritol-2,4-cyclodiphosphate" compartment="Cytosol">
        <annotation>
	<rdf:RDF xmlns:rdf="http://www.w3.org/1999/02/22-rdf-syntax-ns#" xmlns:dc="http://purl.org/dc/elements/1.1/">
		<rdf:Description rdf:about="#M_2C_DASH_METH_DASH_D_DASH_ERYTHRITOL_DASH_CYCLODIPHOSPHATE_Cytosol">
			<dc:relation>
				<rdf:Bag>
					<rdf:li rdf:resource="http://www.genome.jp/kegg/compound/#C11453"></rdf:li>
					<rdf:li rdf:resource="http://bigg.ucsd.edu/#2mecdp"></rdf:li>
					<rdf:li rdf:resource="http://www.genoscope.cns.fr/acinetocyc/#2C-METH-D-ERYTHRITOL-CYCLODIPHOSPHATE"></rdf:li>
				</rdf:Bag>
			</dc:relation>
		</rdf:Description>
	</rdf:RDF>
</annotation>
      </species>
      <species metaid="M_L_DASH_BETA_DASH_ASPARTYL_DASH_P_Cytosol" id="M_L_DASH_BETA_DASH_ASPARTYL_DASH_P_Cytosol" name="l-aspartyl-4-p" compartment="Cytosol">
        <annotation>
	<rdf:RDF xmlns:rdf="http://www.w3.org/1999/02/22-rdf-syntax-ns#" xmlns:dc="http://purl.org/dc/elements/1.1/">
		<rdf:Description rdf:about="#M_L_DASH_BETA_DASH_ASPARTYL_DASH_P_Cytosol">
			<dc:relation>
				<rdf:Bag>
					<rdf:li rdf:resource="http://www.genome.jp/kegg/compound/#C03082"></rdf:li>
					<rdf:li rdf:resource="http://bigg.ucsd.edu/#4pasp"></rdf:li>
					<rdf:li rdf:resource="http://www.genoscope.cns.fr/acinetocyc/#L-BETA-ASPARTYL-P"></rdf:li>
				</rdf:Bag>
			</dc:relation>
		</rdf:Description>
	</rdf:RDF>
</annotation>
      </species>
      <species metaid="M_CHORISMATE_Cytosol" id="M_CHORISMATE_Cytosol" name="chorismate" compartment="Cytosol">
        <annotation>
	<rdf:RDF xmlns:rdf="http://www.w3.org/1999/02/22-rdf-syntax-ns#" xmlns:dc="http://purl.org/dc/elements/1.1/">
		<rdf:Description rdf:about="#M_CHORISMATE_Cytosol">
			<dc:relation>
				<rdf:Bag>
					<rdf:li rdf:resource="http://www.genome.jp/kegg/compound/#C00251"></rdf:li>
					<rdf:li rdf:resource="http://bigg.ucsd.edu/#chor"></rdf:li>
					<rdf:li rdf:resource="http://www.genoscope.cns.fr/acinetocyc/#CHORISMATE"></rdf:li>
				</rdf:Bag>
			</dc:relation>
		</rdf:Description>
	</rdf:RDF>
</annotation>
      </species>
      <species metaid="M_ATP_Cytosol" id="M_ATP_Cytosol" name="atp" compartment="Cytosol">
        <annotation>
	<rdf:RDF xmlns:rdf="http://www.w3.org/1999/02/22-rdf-syntax-ns#" xmlns:dc="http://purl.org/dc/elements/1.1/">
		<rdf:Description rdf:about="#M_ATP_Cytosol">
			<dc:relation>
				<rdf:Bag>
					<rdf:li rdf:resource="http://www.genome.jp/kegg/compound/#C00002"></rdf:li>
					<rdf:li rdf:resource="http://bigg.ucsd.edu/#atp"></rdf:li>
					<rdf:li rdf:resource="http://www.genoscope.cns.fr/acinetocyc/#ATP"></rdf:li>
				</rdf:Bag>
			</dc:relation>
		</rdf:Description>
	</rdf:RDF>
</annotation>
      </species>
      <species metaid="M_D_DASH_GLUCARATE_Cytosol" id="M_D_DASH_GLUCARATE_Cytosol" name="d-glucarate" compartment="Cytosol">
        <annotation>
	<rdf:RDF xmlns:rdf="http://www.w3.org/1999/02/22-rdf-syntax-ns#" xmlns:dc="http://purl.org/dc/elements/1.1/">
		<rdf:Description rdf:about="#M_D_DASH_GLUCARATE_Cytosol">
			<dc:relation>
				<rdf:Bag>
					<rdf:li rdf:resource="http://www.genome.jp/kegg/compound/#C00818"></rdf:li>
					<rdf:li rdf:resource="http://bigg.ucsd.edu/#glcr"></rdf:li>
					<rdf:li rdf:resource="http://www.genoscope.cns.fr/acinetocyc/#D-GLUCARATE"></rdf:li>
				</rdf:Bag>
			</dc:relation>
		</rdf:Description>
	</rdf:RDF>
</annotation>
      </species>
      <species metaid="M_C5_COLON_0_Cytosol" id="M_C5_COLON_0_Cytosol" name="pentanoate" compartment="Cytosol">
        <annotation>
	<rdf:RDF xmlns:rdf="http://www.w3.org/1999/02/22-rdf-syntax-ns#" xmlns:dc="http://purl.org/dc/elements/1.1/">
		<rdf:Description rdf:about="#M_C5_COLON_0_Cytosol">
			<dc:relation>
				<rdf:Bag>
					<rdf:li rdf:resource="http://www.genome.jp/kegg/compound/#C00803"></rdf:li>
					<rdf:li rdf:resource="http://www.genoscope.cns.fr/acinetocyc/#VALERATE"></rdf:li>
				</rdf:Bag>
			</dc:relation>
		</rdf:Description>
	</rdf:RDF>
</annotation>
      </species>
      <species metaid="M_2_COMMA_3_DASH_DIHYDRODIPICOLINATE_Cytosol" id="M_2_COMMA_3_DASH_DIHYDRODIPICOLINATE_Cytosol" name="2,3-dihydrodipicolinate" compartment="Cytosol">
        <annotation>
	<rdf:RDF xmlns:rdf="http://www.w3.org/1999/02/22-rdf-syntax-ns#" xmlns:dc="http://purl.org/dc/elements/1.1/">
		<rdf:Description rdf:about="#M_2_COMMA_3_DASH_DIHYDRODIPICOLINATE_Cytosol">
			<dc:relation>
				<rdf:Bag>
					<rdf:li rdf:resource="http://www.genome.jp/kegg/compound/#C03340"></rdf:li>
					<rdf:li rdf:resource="http://bigg.ucsd.edu/#23dhdp"></rdf:li>
					<rdf:li rdf:resource="http://www.genoscope.cns.fr/acinetocyc/#2,3-dihydrodipicolinate"></rdf:li>
				</rdf:Bag>
			</dc:relation>
		</rdf:Description>
	</rdf:RDF>
</annotation>
      </species>
      <species metaid="M_DEOXYCYTIDINE_Cytosol" id="M_DEOXYCYTIDINE_Cytosol" name="deoxycytidine" compartment="Cytosol">
        <annotation>
	<rdf:RDF xmlns:rdf="http://www.w3.org/1999/02/22-rdf-syntax-ns#" xmlns:dc="http://purl.org/dc/elements/1.1/">
		<rdf:Description rdf:about="#M_DEOXYCYTIDINE_Cytosol">
			<dc:relation>
				<rdf:Bag>
					<rdf:li rdf:resource="http://www.genome.jp/kegg/compound/#C00881"></rdf:li>
					<rdf:li rdf:resource="http://bigg.ucsd.edu/#dcyt"></rdf:li>
					<rdf:li rdf:resource="http://www.genoscope.cns.fr/acinetocyc/#DEOXYCYTIDINE"></rdf:li>
				</rdf:Bag>
			</dc:relation>
		</rdf:Description>
	</rdf:RDF>
</annotation>
      </species>
      <species metaid="M_FMNH2_Cytosol" id="M_FMNH2_Cytosol" name="fmnh2" compartment="Cytosol">
        <annotation>
	<rdf:RDF xmlns:rdf="http://www.w3.org/1999/02/22-rdf-syntax-ns#" xmlns:dc="http://purl.org/dc/elements/1.1/">
		<rdf:Description rdf:about="#M_FMNH2_Cytosol">
			<dc:relation>
				<rdf:Bag>
					<rdf:li rdf:resource="http://www.genome.jp/kegg/compound/#C01847"></rdf:li>
					<rdf:li rdf:resource="http://bigg.ucsd.edu/#fmnh2"></rdf:li>
					<rdf:li rdf:resource="http://www.genoscope.cns.fr/acinetocyc/#FMNH2"></rdf:li>
				</rdf:Bag>
			</dc:relation>
		</rdf:Description>
	</rdf:RDF>
</annotation>
      </species>
      <species metaid="M_SER_Cytosol" id="M_SER_Cytosol" name="l-serine" compartment="Cytosol">
        <annotation>
	<rdf:RDF xmlns:rdf="http://www.w3.org/1999/02/22-rdf-syntax-ns#" xmlns:dc="http://purl.org/dc/elements/1.1/">
		<rdf:Description rdf:about="#M_SER_Cytosol">
			<dc:relation>
				<rdf:Bag>
					<rdf:li rdf:resource="http://www.genome.jp/kegg/compound/#C00065"></rdf:li>
					<rdf:li rdf:resource="http://bigg.ucsd.edu/#ser-L"></rdf:li>
					<rdf:li rdf:resource="http://www.genoscope.cns.fr/acinetocyc/#SER"></rdf:li>
				</rdf:Bag>
			</dc:relation>
		</rdf:Description>
	</rdf:RDF>
</annotation>
      </species>
      <species metaid="M_C16_COLON_0_DASH_3OXOACP_Cytosol" id="M_C16_COLON_0_DASH_3OXOACP_Cytosol" name="3-oxohexadecanoyl-acp" compartment="Cytosol">
        <annotation>
	<rdf:RDF xmlns:rdf="http://www.w3.org/1999/02/22-rdf-syntax-ns#" xmlns:dc="http://purl.org/dc/elements/1.1/">
		<rdf:Description rdf:about="#M_C16_COLON_0_DASH_3OXOACP_Cytosol">
			<dc:relation>
				<rdf:Bag>
					<rdf:li rdf:resource="http://www.genome.jp/kegg/compound/#C05762"></rdf:li>
					<rdf:li rdf:resource="http://bigg.ucsd.edu/#3opalmACP"></rdf:li>
				</rdf:Bag>
			</dc:relation>
		</rdf:Description>
	</rdf:RDF>
</annotation>
      </species>
      <species metaid="M_UREA_Extraorganism" id="M_UREA_Extraorganism" name="urea" compartment="Extraorganism">
        <annotation>
	<rdf:RDF xmlns:rdf="http://www.w3.org/1999/02/22-rdf-syntax-ns#" xmlns:dc="http://purl.org/dc/elements/1.1/">
		<rdf:Description rdf:about="#M_UREA_Extraorganism">
			<dc:relation>
				<rdf:Bag>
					<rdf:li rdf:resource="http://www.genome.jp/kegg/compound/#C00086"></rdf:li>
					<rdf:li rdf:resource="http://bigg.ucsd.edu/#urea"></rdf:li>
					<rdf:li rdf:resource="http://www.genoscope.cns.fr/acinetocyc/#UREA"></rdf:li>
				</rdf:Bag>
			</dc:relation>
		</rdf:Description>
	</rdf:RDF>
</annotation>
      </species>
      <species metaid="M_PROTON_Periplasm" id="M_PROTON_Periplasm" name="h+" compartment="Periplasm">
        <annotation>
	<rdf:RDF xmlns:rdf="http://www.w3.org/1999/02/22-rdf-syntax-ns#" xmlns:dc="http://purl.org/dc/elements/1.1/">
		<rdf:Description rdf:about="#M_PROTON_Periplasm">
			<dc:relation>
				<rdf:Bag>
					<rdf:li rdf:resource="http://www.genome.jp/kegg/compound/#C00080"></rdf:li>
					<rdf:li rdf:resource="http://bigg.ucsd.edu/#h"></rdf:li>
					<rdf:li rdf:resource="http://www.genoscope.cns.fr/acinetocyc/#PROTON"></rdf:li>
				</rdf:Bag>
			</dc:relation>
		</rdf:Description>
	</rdf:RDF>
</annotation>
      </species>
      <species metaid="M_CHARGED_DASH_TYR_DASH_TRNAS_Cytosol" id="M_CHARGED_DASH_TYR_DASH_TRNAS_Cytosol" name="charged tyrosine trna" compartment="Cytosol">
        <annotation>
	<rdf:RDF xmlns:rdf="http://www.w3.org/1999/02/22-rdf-syntax-ns#" xmlns:dc="http://purl.org/dc/elements/1.1/">
		<rdf:Description rdf:about="#M_CHARGED_DASH_TYR_DASH_TRNAS_Cytosol">
			<dc:relation>
				<rdf:Bag>
					<rdf:li rdf:resource="http://www.genome.jp/kegg/compound/#C02839"></rdf:li>
					<rdf:li rdf:resource="http://bigg.ucsd.edu/#tyrtrna"></rdf:li>
					<rdf:li rdf:resource="http://www.genoscope.cns.fr/acinetocyc/#CHARGED-TYR-TRNAS"></rdf:li>
				</rdf:Bag>
			</dc:relation>
		</rdf:Description>
	</rdf:RDF>
</annotation>
      </species>
      <species metaid="M_L_DASH_PHOSPHATIDATE_PL_Cytosol" id="M_L_DASH_PHOSPHATIDATE_PL_Cytosol" name="generic l-phosphatidate for phospholipids" compartment="Cytosol">
        <annotation>
	<rdf:RDF xmlns:rdf="http://www.w3.org/1999/02/22-rdf-syntax-ns#" xmlns:dc="http://purl.org/dc/elements/1.1/">
		<rdf:Description rdf:about="#M_L_DASH_PHOSPHATIDATE_PL_Cytosol">
			<dc:relation>
				<rdf:Bag>
					<rdf:li rdf:resource="http://www.genome.jp/kegg/compound/#C00416"></rdf:li>
					<rdf:li rdf:resource="http://www.genoscope.cns.fr/acinetocyc/#L-PHOSPHATIDATE"></rdf:li>
				</rdf:Bag>
			</dc:relation>
		</rdf:Description>
	</rdf:RDF>
</annotation>
      </species>
      <species metaid="M_D_DASH_ALANINE_Cytosol" id="M_D_DASH_ALANINE_Cytosol" name="d-alanine" compartment="Cytosol">
        <annotation>
	<rdf:RDF xmlns:rdf="http://www.w3.org/1999/02/22-rdf-syntax-ns#" xmlns:dc="http://purl.org/dc/elements/1.1/">
		<rdf:Description rdf:about="#M_D_DASH_ALANINE_Cytosol">
			<dc:relation>
				<rdf:Bag>
					<rdf:li rdf:resource="http://www.genome.jp/kegg/compound/#C00133"></rdf:li>
					<rdf:li rdf:resource="http://bigg.ucsd.edu/#ala-D"></rdf:li>
					<rdf:li rdf:resource="http://www.genoscope.cns.fr/acinetocyc/#D-ALANINE"></rdf:li>
				</rdf:Bag>
			</dc:relation>
		</rdf:Description>
	</rdf:RDF>
</annotation>
      </species>
      <species metaid="M_8_DASH_AMINO_DASH_7_DASH_OXONONANOATE_Cytosol" id="M_8_DASH_AMINO_DASH_7_DASH_OXONONANOATE_Cytosol" name="8-amino-7-oxononanoate" compartment="Cytosol">
        <annotation>
	<rdf:RDF xmlns:rdf="http://www.w3.org/1999/02/22-rdf-syntax-ns#" xmlns:dc="http://purl.org/dc/elements/1.1/">
		<rdf:Description rdf:about="#M_8_DASH_AMINO_DASH_7_DASH_OXONONANOATE_Cytosol">
			<dc:relation>
				<rdf:Bag>
					<rdf:li rdf:resource="http://www.genome.jp/kegg/compound/#C01092"></rdf:li>
					<rdf:li rdf:resource="http://bigg.ucsd.edu/#8aonn"></rdf:li>
					<rdf:li rdf:resource="http://www.genoscope.cns.fr/acinetocyc/#8-AMINO-7-OXONONANOATE"></rdf:li>
				</rdf:Bag>
			</dc:relation>
		</rdf:Description>
	</rdf:RDF>
</annotation>
      </species>
      <species metaid="M_MESO_DASH_DIAMINOPIMELATE_Cytosol" id="M_MESO_DASH_DIAMINOPIMELATE_Cytosol" name="meso-diaminopimelate" compartment="Cytosol">
        <annotation>
	<rdf:RDF xmlns:rdf="http://www.w3.org/1999/02/22-rdf-syntax-ns#" xmlns:dc="http://purl.org/dc/elements/1.1/">
		<rdf:Description rdf:about="#M_MESO_DASH_DIAMINOPIMELATE_Cytosol">
			<dc:relation>
				<rdf:Bag>
					<rdf:li rdf:resource="http://www.genome.jp/kegg/compound/#C00680"></rdf:li>
					<rdf:li rdf:resource="http://bigg.ucsd.edu/#26dap-M"></rdf:li>
					<rdf:li rdf:resource="http://www.genoscope.cns.fr/acinetocyc/#MESO-DIAMINOPIMELATE"></rdf:li>
				</rdf:Bag>
			</dc:relation>
		</rdf:Description>
	</rdf:RDF>
</annotation>
      </species>
      <species metaid="M_DIHYDRO_DASH_NEO_DASH_PTERIN_Cytosol" id="M_DIHYDRO_DASH_NEO_DASH_PTERIN_Cytosol" name="dihydro-neo-pterin" compartment="Cytosol">
        <annotation>
	<rdf:RDF xmlns:rdf="http://www.w3.org/1999/02/22-rdf-syntax-ns#" xmlns:dc="http://purl.org/dc/elements/1.1/">
		<rdf:Description rdf:about="#M_DIHYDRO_DASH_NEO_DASH_PTERIN_Cytosol">
			<dc:relation>
				<rdf:Bag>
					<rdf:li rdf:resource="http://www.genome.jp/kegg/compound/#C04874"></rdf:li>
					<rdf:li rdf:resource="http://bigg.ucsd.edu/#dhnpt"></rdf:li>
					<rdf:li rdf:resource="http://www.genoscope.cns.fr/acinetocyc/#DIHYDRO-NEO-PTERIN"></rdf:li>
				</rdf:Bag>
			</dc:relation>
		</rdf:Description>
	</rdf:RDF>
</annotation>
      </species>
      <species metaid="M_ASN_Cytosol" id="M_ASN_Cytosol" name="l-asparagine" compartment="Cytosol">
        <annotation>
	<rdf:RDF xmlns:rdf="http://www.w3.org/1999/02/22-rdf-syntax-ns#" xmlns:dc="http://purl.org/dc/elements/1.1/">
		<rdf:Description rdf:about="#M_ASN_Cytosol">
			<dc:relation>
				<rdf:Bag>
					<rdf:li rdf:resource="http://www.genome.jp/kegg/compound/#C00152"></rdf:li>
					<rdf:li rdf:resource="http://bigg.ucsd.edu/#asn-L"></rdf:li>
					<rdf:li rdf:resource="http://www.genoscope.cns.fr/acinetocyc/#ASN"></rdf:li>
				</rdf:Bag>
			</dc:relation>
		</rdf:Description>
	</rdf:RDF>
</annotation>
      </species>
      <species metaid="M_LIPID_DASH_IV_DASH_A_Cytosol" id="M_LIPID_DASH_IV_DASH_A_Cytosol" name="lipid iv(a)" compartment="Cytosol">
        <annotation>
	<rdf:RDF xmlns:rdf="http://www.w3.org/1999/02/22-rdf-syntax-ns#" xmlns:dc="http://purl.org/dc/elements/1.1/">
		<rdf:Description rdf:about="#M_LIPID_DASH_IV_DASH_A_Cytosol">
			<dc:relation>
				<rdf:Bag>
					<rdf:li rdf:resource="http://www.genome.jp/kegg/compound/#C04919"></rdf:li>
					<rdf:li rdf:resource="http://bigg.ucsd.edu/#lipidA"></rdf:li>
					<rdf:li rdf:resource="http://www.genoscope.cns.fr/acinetocyc/#LIPID-IV-A"></rdf:li>
				</rdf:Bag>
			</dc:relation>
		</rdf:Description>
	</rdf:RDF>
</annotation>
      </species>
      <species id="M_C14_COLON_1_LPAREN_C5_RPAREN__DASH_COA_Cytosol" name="cis-tetradec-4-enoyl-coa" compartment="Cytosol"/>
      <species metaid="M_D_DASH_SERINE_Extraorganism" id="M_D_DASH_SERINE_Extraorganism" name="d-serine" compartment="Extraorganism">
        <annotation>
	<rdf:RDF xmlns:rdf="http://www.w3.org/1999/02/22-rdf-syntax-ns#" xmlns:dc="http://purl.org/dc/elements/1.1/">
		<rdf:Description rdf:about="#M_D_DASH_SERINE_Extraorganism">
			<dc:relation>
				<rdf:Bag>
					<rdf:li rdf:resource="http://www.genome.jp/kegg/compound/#C00740"></rdf:li>
					<rdf:li rdf:resource="http://bigg.ucsd.edu/#ser-D"></rdf:li>
					<rdf:li rdf:resource="http://www.genoscope.cns.fr/acinetocyc/#D-SERINE"></rdf:li>
				</rdf:Bag>
			</dc:relation>
		</rdf:Description>
	</rdf:RDF>
</annotation>
      </species>
      <species metaid="M_PHENOL_Cytosol" id="M_PHENOL_Cytosol" name="phenol" compartment="Cytosol">
        <annotation>
	<rdf:RDF xmlns:rdf="http://www.w3.org/1999/02/22-rdf-syntax-ns#" xmlns:dc="http://purl.org/dc/elements/1.1/">
		<rdf:Description rdf:about="#M_PHENOL_Cytosol">
			<dc:relation>
				<rdf:Bag>
					<rdf:li rdf:resource="http://www.genome.jp/kegg/compound/#C15584"></rdf:li>
					<rdf:li rdf:resource="http://www.genoscope.cns.fr/acinetocyc/#PHENOL"></rdf:li>
				</rdf:Bag>
			</dc:relation>
		</rdf:Description>
	</rdf:RDF>
</annotation>
      </species>
      <species metaid="M_L_DASH_ASPARTATE_Extraorganism" id="M_L_DASH_ASPARTATE_Extraorganism" name="l-aspartate" compartment="Extraorganism">
        <annotation>
	<rdf:RDF xmlns:rdf="http://www.w3.org/1999/02/22-rdf-syntax-ns#" xmlns:dc="http://purl.org/dc/elements/1.1/">
		<rdf:Description rdf:about="#M_L_DASH_ASPARTATE_Extraorganism">
			<dc:relation>
				<rdf:Bag>
					<rdf:li rdf:resource="http://www.genome.jp/kegg/compound/#C00049"></rdf:li>
					<rdf:li rdf:resource="http://bigg.ucsd.edu/#asp-L"></rdf:li>
					<rdf:li rdf:resource="http://www.genoscope.cns.fr/acinetocyc/#L-ASPARTATE"></rdf:li>
				</rdf:Bag>
			</dc:relation>
		</rdf:Description>
	</rdf:RDF>
</annotation>
      </species>
      <species metaid="M_3_DASH_KETO_DASH_ADIPATE_Cytosol" id="M_3_DASH_KETO_DASH_ADIPATE_Cytosol" name="3-ketoadipate" compartment="Cytosol">
        <annotation>
	<rdf:RDF xmlns:rdf="http://www.w3.org/1999/02/22-rdf-syntax-ns#" xmlns:dc="http://purl.org/dc/elements/1.1/">
		<rdf:Description rdf:about="#M_3_DASH_KETO_DASH_ADIPATE_Cytosol">
			<dc:relation>
				<rdf:Bag>
					<rdf:li rdf:resource="http://www.genome.jp/kegg/compound/#C00846"></rdf:li>
					<rdf:li rdf:resource="http://www.genoscope.cns.fr/acinetocyc/#3-KETO-ADIPATE"></rdf:li>
				</rdf:Bag>
			</dc:relation>
		</rdf:Description>
	</rdf:RDF>
</annotation>
      </species>
      <species metaid="M_N2_DASH_SUCCINYLGLUTAMATE_Cytosol" id="M_N2_DASH_SUCCINYLGLUTAMATE_Cytosol" name="n2-succinylglutamate" compartment="Cytosol">
        <annotation>
	<rdf:RDF xmlns:rdf="http://www.w3.org/1999/02/22-rdf-syntax-ns#" xmlns:dc="http://purl.org/dc/elements/1.1/">
		<rdf:Description rdf:about="#M_N2_DASH_SUCCINYLGLUTAMATE_Cytosol">
			<dc:relation>
				<rdf:Bag>
					<rdf:li rdf:resource="http://www.genome.jp/kegg/compound/#C05931"></rdf:li>
					<rdf:li rdf:resource="http://bigg.ucsd.edu/#sucglu"></rdf:li>
					<rdf:li rdf:resource="http://www.genoscope.cns.fr/acinetocyc/#N2-SUCCINYLGLUTAMATE"></rdf:li>
				</rdf:Bag>
			</dc:relation>
		</rdf:Description>
	</rdf:RDF>
</annotation>
      </species>
      <species metaid="M_GTP_Cytosol" id="M_GTP_Cytosol" name="gtp" compartment="Cytosol">
        <annotation>
	<rdf:RDF xmlns:rdf="http://www.w3.org/1999/02/22-rdf-syntax-ns#" xmlns:dc="http://purl.org/dc/elements/1.1/">
		<rdf:Description rdf:about="#M_GTP_Cytosol">
			<dc:relation>
				<rdf:Bag>
					<rdf:li rdf:resource="http://www.genome.jp/kegg/compound/#C00044"></rdf:li>
					<rdf:li rdf:resource="http://bigg.ucsd.edu/#gtp"></rdf:li>
					<rdf:li rdf:resource="http://www.genoscope.cns.fr/acinetocyc/#GTP"></rdf:li>
				</rdf:Bag>
			</dc:relation>
		</rdf:Description>
	</rdf:RDF>
</annotation>
      </species>
      <species metaid="M_IMP_Cytosol" id="M_IMP_Cytosol" name="imp" compartment="Cytosol">
        <annotation>
	<rdf:RDF xmlns:rdf="http://www.w3.org/1999/02/22-rdf-syntax-ns#" xmlns:dc="http://purl.org/dc/elements/1.1/">
		<rdf:Description rdf:about="#M_IMP_Cytosol">
			<dc:relation>
				<rdf:Bag>
					<rdf:li rdf:resource="http://www.genome.jp/kegg/compound/#C00130"></rdf:li>
					<rdf:li rdf:resource="http://bigg.ucsd.edu/#imp"></rdf:li>
					<rdf:li rdf:resource="http://www.genoscope.cns.fr/acinetocyc/#IMP"></rdf:li>
				</rdf:Bag>
			</dc:relation>
		</rdf:Description>
	</rdf:RDF>
</annotation>
      </species>
      <species metaid="M_PHOSPHORIBOSYL_DASH_AMP_Cytosol" id="M_PHOSPHORIBOSYL_DASH_AMP_Cytosol" name="phosphoribosyl-amp" compartment="Cytosol">
        <annotation>
	<rdf:RDF xmlns:rdf="http://www.w3.org/1999/02/22-rdf-syntax-ns#" xmlns:dc="http://purl.org/dc/elements/1.1/">
		<rdf:Description rdf:about="#M_PHOSPHORIBOSYL_DASH_AMP_Cytosol">
			<dc:relation>
				<rdf:Bag>
					<rdf:li rdf:resource="http://www.genome.jp/kegg/compound/#C02741"></rdf:li>
					<rdf:li rdf:resource="http://bigg.ucsd.edu/#prbamp"></rdf:li>
					<rdf:li rdf:resource="http://www.genoscope.cns.fr/acinetocyc/#PHOSPHORIBOSYL-AMP"></rdf:li>
				</rdf:Bag>
			</dc:relation>
		</rdf:Description>
	</rdf:RDF>
</annotation>
      </species>
      <species metaid="M_C6_COLON_0_DASH_2ENOYLACP_Cytosol" id="M_C6_COLON_0_DASH_2ENOYLACP_Cytosol" name="trans-hex-2-enoyl-acp" compartment="Cytosol">
        <annotation>
	<rdf:RDF xmlns:rdf="http://www.w3.org/1999/02/22-rdf-syntax-ns#" xmlns:dc="http://purl.org/dc/elements/1.1/">
		<rdf:Description rdf:about="#M_C6_COLON_0_DASH_2ENOYLACP_Cytosol">
			<dc:relation>
				<rdf:Bag>
					<rdf:li rdf:resource="http://www.genome.jp/kegg/compound/#C05748"></rdf:li>
					<rdf:li rdf:resource="http://bigg.ucsd.edu/#thex2eACP"></rdf:li>
				</rdf:Bag>
			</dc:relation>
		</rdf:Description>
	</rdf:RDF>
</annotation>
      </species>
      <species metaid="M_CPD_DASH_110_Extraorganism" id="M_CPD_DASH_110_Extraorganism" name="salicylate" compartment="Extraorganism">
        <annotation>
	<rdf:RDF xmlns:rdf="http://www.w3.org/1999/02/22-rdf-syntax-ns#" xmlns:dc="http://purl.org/dc/elements/1.1/">
		<rdf:Description rdf:about="#M_CPD_DASH_110_Extraorganism">
			<dc:relation>
				<rdf:Bag>
					<rdf:li rdf:resource="http://www.genome.jp/kegg/compound/#C00805"></rdf:li>
					<rdf:li rdf:resource="http://www.genoscope.cns.fr/acinetocyc/#CPD-110"></rdf:li>
				</rdf:Bag>
			</dc:relation>
		</rdf:Description>
	</rdf:RDF>
</annotation>
      </species>
      <species metaid="M_PROTON_Cytosol" id="M_PROTON_Cytosol" name="h+" compartment="Cytosol">
        <annotation>
	<rdf:RDF xmlns:rdf="http://www.w3.org/1999/02/22-rdf-syntax-ns#" xmlns:dc="http://purl.org/dc/elements/1.1/">
		<rdf:Description rdf:about="#M_PROTON_Cytosol">
			<dc:relation>
				<rdf:Bag>
					<rdf:li rdf:resource="http://www.genome.jp/kegg/compound/#C00080"></rdf:li>
					<rdf:li rdf:resource="http://bigg.ucsd.edu/#h"></rdf:li>
					<rdf:li rdf:resource="http://www.genoscope.cns.fr/acinetocyc/#PROTON"></rdf:li>
				</rdf:Bag>
			</dc:relation>
		</rdf:Description>
	</rdf:RDF>
</annotation>
      </species>
      <species metaid="M_HOMO_DASH_SER_Cytosol" id="M_HOMO_DASH_SER_Cytosol" name="homoserine" compartment="Cytosol">
        <annotation>
	<rdf:RDF xmlns:rdf="http://www.w3.org/1999/02/22-rdf-syntax-ns#" xmlns:dc="http://purl.org/dc/elements/1.1/">
		<rdf:Description rdf:about="#M_HOMO_DASH_SER_Cytosol">
			<dc:relation>
				<rdf:Bag>
					<rdf:li rdf:resource="http://www.genome.jp/kegg/compound/#C00263"></rdf:li>
					<rdf:li rdf:resource="http://bigg.ucsd.edu/#hom-L"></rdf:li>
					<rdf:li rdf:resource="http://www.genoscope.cns.fr/acinetocyc/#HOMO-SER"></rdf:li>
				</rdf:Bag>
			</dc:relation>
		</rdf:Description>
	</rdf:RDF>
</annotation>
      </species>
      <species metaid="M_3_DASH_KETOBUTYRATE_Cytosol" id="M_3_DASH_KETOBUTYRATE_Cytosol" name="acetoacetate" compartment="Cytosol">
        <annotation>
	<rdf:RDF xmlns:rdf="http://www.w3.org/1999/02/22-rdf-syntax-ns#" xmlns:dc="http://purl.org/dc/elements/1.1/">
		<rdf:Description rdf:about="#M_3_DASH_KETOBUTYRATE_Cytosol">
			<dc:relation>
				<rdf:Bag>
					<rdf:li rdf:resource="http://www.genome.jp/kegg/compound/#C00164"></rdf:li>
					<rdf:li rdf:resource="http://bigg.ucsd.edu/#acac"></rdf:li>
					<rdf:li rdf:resource="http://www.genoscope.cns.fr/acinetocyc/#3-KETOBUTYRATE"></rdf:li>
				</rdf:Bag>
			</dc:relation>
		</rdf:Description>
	</rdf:RDF>
</annotation>
      </species>
      <species metaid="M_AMINO_DASH_OH_DASH_HYDROXYMETHYL_DASH_DIHYDROPTERIDINE_Cytosol" id="M_AMINO_DASH_OH_DASH_HYDROXYMETHYL_DASH_DIHYDROPTERIDINE_Cytosol" name="2-amino-4-hydroxy-6-hydroxymethyl-7,8-dihydropteridine" compartment="Cytosol">
        <annotation>
	<rdf:RDF xmlns:rdf="http://www.w3.org/1999/02/22-rdf-syntax-ns#" xmlns:dc="http://purl.org/dc/elements/1.1/">
		<rdf:Description rdf:about="#M_AMINO_DASH_OH_DASH_HYDROXYMETHYL_DASH_DIHYDROPTERIDINE_Cytosol">
			<dc:relation>
				<rdf:Bag>
					<rdf:li rdf:resource="http://www.genome.jp/kegg/compound/#C01300"></rdf:li>
					<rdf:li rdf:resource="http://bigg.ucsd.edu/#2ahhmp"></rdf:li>
					<rdf:li rdf:resource="http://www.genoscope.cns.fr/acinetocyc/#AMINO-OH-HYDROXYMETHYL-DIHYDROPTERIDINE"></rdf:li>
				</rdf:Bag>
			</dc:relation>
		</rdf:Description>
	</rdf:RDF>
</annotation>
      </species>
      <species metaid="M_CONIFERYL_DASH_ALDEHYDE_Cytosol" id="M_CONIFERYL_DASH_ALDEHYDE_Cytosol" name="coniferyl aldehyde" compartment="Cytosol">
        <annotation>
	<rdf:RDF xmlns:rdf="http://www.w3.org/1999/02/22-rdf-syntax-ns#" xmlns:dc="http://purl.org/dc/elements/1.1/">
		<rdf:Description rdf:about="#M_CONIFERYL_DASH_ALDEHYDE_Cytosol">
			<dc:relation>
				<rdf:Bag>
					<rdf:li rdf:resource="http://www.genome.jp/kegg/compound/#C02666"></rdf:li>
					<rdf:li rdf:resource="http://www.genoscope.cns.fr/acinetocyc/#CONIFERYL-ALDEHYDE"></rdf:li>
				</rdf:Bag>
			</dc:relation>
		</rdf:Description>
	</rdf:RDF>
</annotation>
      </species>
      <species metaid="M_CPD_DASH_1772_Cytosol" id="M_CPD_DASH_1772_Cytosol" name="aminoacetaldehyde" compartment="Cytosol">
        <annotation>
	<rdf:RDF xmlns:rdf="http://www.w3.org/1999/02/22-rdf-syntax-ns#" xmlns:dc="http://purl.org/dc/elements/1.1/">
		<rdf:Description rdf:about="#M_CPD_DASH_1772_Cytosol">
			<dc:relation>
				<rdf:Bag>
					<rdf:li rdf:resource="http://www.genome.jp/kegg/compound/#C06735"></rdf:li>
					<rdf:li rdf:resource="http://bigg.ucsd.edu/#aacald"></rdf:li>
					<rdf:li rdf:resource="http://www.genoscope.cns.fr/acinetocyc/#CPD-1772"></rdf:li>
				</rdf:Bag>
			</dc:relation>
		</rdf:Description>
	</rdf:RDF>
</annotation>
      </species>
      <species metaid="M_SUC_DASH_COA_Cytosol" id="M_SUC_DASH_COA_Cytosol" name="succinyl-coa" compartment="Cytosol">
        <annotation>
	<rdf:RDF xmlns:rdf="http://www.w3.org/1999/02/22-rdf-syntax-ns#" xmlns:dc="http://purl.org/dc/elements/1.1/">
		<rdf:Description rdf:about="#M_SUC_DASH_COA_Cytosol">
			<dc:relation>
				<rdf:Bag>
					<rdf:li rdf:resource="http://www.genome.jp/kegg/compound/#C00091"></rdf:li>
					<rdf:li rdf:resource="http://bigg.ucsd.edu/#succoa"></rdf:li>
					<rdf:li rdf:resource="http://www.genoscope.cns.fr/acinetocyc/#SUC-COA"></rdf:li>
				</rdf:Bag>
			</dc:relation>
		</rdf:Description>
	</rdf:RDF>
</annotation>
      </species>
      <species metaid="M_DIMETHYL_DASH_D_DASH_RIBITYL_DASH_LUMAZINE_Cytosol" id="M_DIMETHYL_DASH_D_DASH_RIBITYL_DASH_LUMAZINE_Cytosol" name="6,7-dimethyl-8-(1-d-ribityl)lumazine" compartment="Cytosol">
        <annotation>
	<rdf:RDF xmlns:rdf="http://www.w3.org/1999/02/22-rdf-syntax-ns#" xmlns:dc="http://purl.org/dc/elements/1.1/">
		<rdf:Description rdf:about="#M_DIMETHYL_DASH_D_DASH_RIBITYL_DASH_LUMAZINE_Cytosol">
			<dc:relation>
				<rdf:Bag>
					<rdf:li rdf:resource="http://www.genome.jp/kegg/compound/#C04332"></rdf:li>
					<rdf:li rdf:resource="http://bigg.ucsd.edu/#dmlz"></rdf:li>
					<rdf:li rdf:resource="http://www.genoscope.cns.fr/acinetocyc/#DIMETHYL-D-RIBITYL-LUMAZINE"></rdf:li>
				</rdf:Bag>
			</dc:relation>
		</rdf:Description>
	</rdf:RDF>
</annotation>
      </species>
      <species metaid="M_L_DASH_LACTATE_Cytosol" id="M_L_DASH_LACTATE_Cytosol" name="lactate" compartment="Cytosol">
        <annotation>
	<rdf:RDF xmlns:rdf="http://www.w3.org/1999/02/22-rdf-syntax-ns#" xmlns:dc="http://purl.org/dc/elements/1.1/">
		<rdf:Description rdf:about="#M_L_DASH_LACTATE_Cytosol">
			<dc:relation>
				<rdf:Bag>
					<rdf:li rdf:resource="http://www.genome.jp/kegg/compound/#C00186"></rdf:li>
					<rdf:li rdf:resource="http://bigg.ucsd.edu/#lac-L"></rdf:li>
					<rdf:li rdf:resource="http://www.genoscope.cns.fr/acinetocyc/#L-LACTATE"></rdf:li>
				</rdf:Bag>
			</dc:relation>
		</rdf:Description>
	</rdf:RDF>
</annotation>
      </species>
      <species metaid="M_VITAMIN_K__LBRACE_2_RBRACE__Cytosol" id="M_VITAMIN_K__LBRACE_2_RBRACE__Cytosol" name="menaquinone" compartment="Cytosol">
        <annotation>
	<rdf:RDF xmlns:rdf="http://www.w3.org/1999/02/22-rdf-syntax-ns#" xmlns:dc="http://purl.org/dc/elements/1.1/">
		<rdf:Description rdf:about="#M_VITAMIN_K__LBRACE_2_RBRACE__Cytosol">
			<dc:relation>
				<rdf:Bag>
					<rdf:li rdf:resource="http://www.genome.jp/kegg/compound/#C00828"></rdf:li>
					<rdf:li rdf:resource="http://bigg.ucsd.edu/#mqn8"></rdf:li>
					<rdf:li rdf:resource="http://www.genoscope.cns.fr/acinetocyc/#VITAMIN_K_{2}"></rdf:li>
				</rdf:Bag>
			</dc:relation>
		</rdf:Description>
	</rdf:RDF>
</annotation>
      </species>
      <species metaid="M_PHOSPHORIBOSYL_DASH_ATP_Cytosol" id="M_PHOSPHORIBOSYL_DASH_ATP_Cytosol" name="phosphoribosyl-atp" compartment="Cytosol">
        <annotation>
	<rdf:RDF xmlns:rdf="http://www.w3.org/1999/02/22-rdf-syntax-ns#" xmlns:dc="http://purl.org/dc/elements/1.1/">
		<rdf:Description rdf:about="#M_PHOSPHORIBOSYL_DASH_ATP_Cytosol">
			<dc:relation>
				<rdf:Bag>
					<rdf:li rdf:resource="http://www.genome.jp/kegg/compound/#C02739"></rdf:li>
					<rdf:li rdf:resource="http://bigg.ucsd.edu/#prbatp"></rdf:li>
					<rdf:li rdf:resource="http://www.genoscope.cns.fr/acinetocyc/#PHOSPHORIBOSYL-ATP"></rdf:li>
				</rdf:Bag>
			</dc:relation>
		</rdf:Description>
	</rdf:RDF>
</annotation>
      </species>
      <species metaid="M_L_DASH_LACTATE_Extraorganism" id="M_L_DASH_LACTATE_Extraorganism" name="lactate" compartment="Extraorganism">
        <annotation>
	<rdf:RDF xmlns:rdf="http://www.w3.org/1999/02/22-rdf-syntax-ns#" xmlns:dc="http://purl.org/dc/elements/1.1/">
		<rdf:Description rdf:about="#M_L_DASH_LACTATE_Extraorganism">
			<dc:relation>
				<rdf:Bag>
					<rdf:li rdf:resource="http://www.genome.jp/kegg/compound/#C00186"></rdf:li>
					<rdf:li rdf:resource="http://bigg.ucsd.edu/#lac-L"></rdf:li>
					<rdf:li rdf:resource="http://www.genoscope.cns.fr/acinetocyc/#L-LACTATE"></rdf:li>
				</rdf:Bag>
			</dc:relation>
		</rdf:Description>
	</rdf:RDF>
</annotation>
      </species>
      <species metaid="M_COUMARATE_Cytosol" id="M_COUMARATE_Cytosol" name="4-coumarate" compartment="Cytosol">
        <annotation>
	<rdf:RDF xmlns:rdf="http://www.w3.org/1999/02/22-rdf-syntax-ns#" xmlns:dc="http://purl.org/dc/elements/1.1/">
		<rdf:Description rdf:about="#M_COUMARATE_Cytosol">
			<dc:relation>
				<rdf:Bag>
					<rdf:li rdf:resource="http://www.genome.jp/kegg/compound/#C00811"></rdf:li>
					<rdf:li rdf:resource="http://www.genoscope.cns.fr/acinetocyc/#COUMARATE"></rdf:li>
				</rdf:Bag>
			</dc:relation>
		</rdf:Description>
	</rdf:RDF>
</annotation>
      </species>
      <species metaid="M_C4_COLON_0_DASH_3HYDROXYACP_Cytosol" id="M_C4_COLON_0_DASH_3HYDROXYACP_Cytosol" name="3-hydroxybutanoyl-acp" compartment="Cytosol">
        <annotation>
	<rdf:RDF xmlns:rdf="http://www.w3.org/1999/02/22-rdf-syntax-ns#" xmlns:dc="http://purl.org/dc/elements/1.1/">
		<rdf:Description rdf:about="#M_C4_COLON_0_DASH_3HYDROXYACP_Cytosol">
			<dc:relation>
				<rdf:Bag>
					<rdf:li rdf:resource="http://www.genome.jp/kegg/compound/#C04618"></rdf:li>
					<rdf:li rdf:resource="http://bigg.ucsd.edu/#3haACP"></rdf:li>
				</rdf:Bag>
			</dc:relation>
		</rdf:Description>
	</rdf:RDF>
</annotation>
      </species>
      <species id="M_PROPANENITRILE_Cytosol" name="propane nitrile" compartment="Cytosol"/>
      <species metaid="M_L_DASH_PANTOATE_Cytosol" id="M_L_DASH_PANTOATE_Cytosol" name="l-pantoate" compartment="Cytosol">
        <annotation>
	<rdf:RDF xmlns:rdf="http://www.w3.org/1999/02/22-rdf-syntax-ns#" xmlns:dc="http://purl.org/dc/elements/1.1/">
		<rdf:Description rdf:about="#M_L_DASH_PANTOATE_Cytosol">
			<dc:relation>
				<rdf:Bag>
					<rdf:li rdf:resource="http://www.genome.jp/kegg/compound/#C00522"></rdf:li>
					<rdf:li rdf:resource="http://bigg.ucsd.edu/#pant-R"></rdf:li>
					<rdf:li rdf:resource="http://www.genoscope.cns.fr/acinetocyc/#L-PANTOATE"></rdf:li>
				</rdf:Bag>
			</dc:relation>
		</rdf:Description>
	</rdf:RDF>
</annotation>
      </species>
      <species metaid="M_2_DASH_D_DASH_THREO_DASH_HYDROXY_DASH_3_DASH_CARBOXY_DASH_ISOCAPROATE_Cytosol" id="M_2_DASH_D_DASH_THREO_DASH_HYDROXY_DASH_3_DASH_CARBOXY_DASH_ISOCAPROATE_Cytosol" name="2-d-threo-hydroxy-3-carboxy-isocaproate" compartment="Cytosol">
        <annotation>
	<rdf:RDF xmlns:rdf="http://www.w3.org/1999/02/22-rdf-syntax-ns#" xmlns:dc="http://purl.org/dc/elements/1.1/">
		<rdf:Description rdf:about="#M_2_DASH_D_DASH_THREO_DASH_HYDROXY_DASH_3_DASH_CARBOXY_DASH_ISOCAPROATE_Cytosol">
			<dc:relation>
				<rdf:Bag>
					<rdf:li rdf:resource="http://www.genome.jp/kegg/compound/#C04411"></rdf:li>
					<rdf:li rdf:resource="http://bigg.ucsd.edu/#3c2hmp"></rdf:li>
					<rdf:li rdf:resource="http://www.genoscope.cns.fr/acinetocyc/#2-D-THREO-HYDROXY-3-CARBOXY-ISOCAPROATE"></rdf:li>
				</rdf:Bag>
			</dc:relation>
		</rdf:Description>
	</rdf:RDF>
</annotation>
      </species>
      <species metaid="M_OH_DASH_MYRISTOYL_Cytosol" id="M_OH_DASH_MYRISTOYL_Cytosol" name="udp-2,3-bis(3-hydroxymyristoyl)glucosamine" compartment="Cytosol">
        <annotation>
	<rdf:RDF xmlns:rdf="http://www.w3.org/1999/02/22-rdf-syntax-ns#" xmlns:dc="http://purl.org/dc/elements/1.1/">
		<rdf:Description rdf:about="#M_OH_DASH_MYRISTOYL_Cytosol">
			<dc:relation>
				<rdf:Bag>
					<rdf:li rdf:resource="http://www.genome.jp/kegg/compound/#C04652"></rdf:li>
					<rdf:li rdf:resource="http://bigg.ucsd.edu/#u23ga"></rdf:li>
					<rdf:li rdf:resource="http://www.genoscope.cns.fr/acinetocyc/#OH-MYRISTOYL"></rdf:li>
				</rdf:Bag>
			</dc:relation>
		</rdf:Description>
	</rdf:RDF>
</annotation>
      </species>
      <species metaid="M_C14_COLON_0_DASH_3OXOACP_Cytosol" id="M_C14_COLON_0_DASH_3OXOACP_Cytosol" name="3-oxotetradecanoyl-acp" compartment="Cytosol">
        <annotation>
	<rdf:RDF xmlns:rdf="http://www.w3.org/1999/02/22-rdf-syntax-ns#" xmlns:dc="http://purl.org/dc/elements/1.1/">
		<rdf:Description rdf:about="#M_C14_COLON_0_DASH_3OXOACP_Cytosol">
			<dc:relation>
				<rdf:Bag>
					<rdf:li rdf:resource="http://www.genome.jp/kegg/compound/#C05759"></rdf:li>
					<rdf:li rdf:resource="http://bigg.ucsd.edu/#3omrsACP"></rdf:li>
				</rdf:Bag>
			</dc:relation>
		</rdf:Description>
	</rdf:RDF>
</annotation>
      </species>
      <species metaid="M_CHARGED_DASH_PRO_DASH_TRNAS_Cytosol" id="M_CHARGED_DASH_PRO_DASH_TRNAS_Cytosol" name="charged proline trna" compartment="Cytosol">
        <annotation>
	<rdf:RDF xmlns:rdf="http://www.w3.org/1999/02/22-rdf-syntax-ns#" xmlns:dc="http://purl.org/dc/elements/1.1/">
		<rdf:Description rdf:about="#M_CHARGED_DASH_PRO_DASH_TRNAS_Cytosol">
			<dc:relation>
				<rdf:Bag>
					<rdf:li rdf:resource="http://www.genome.jp/kegg/compound/#C02702"></rdf:li>
					<rdf:li rdf:resource="http://bigg.ucsd.edu/#protrna"></rdf:li>
					<rdf:li rdf:resource="http://www.genoscope.cns.fr/acinetocyc/#CHARGED-PRO-TRNAS"></rdf:li>
				</rdf:Bag>
			</dc:relation>
		</rdf:Description>
	</rdf:RDF>
</annotation>
      </species>
      <species metaid="M_SARCOSINE_Cytosol" id="M_SARCOSINE_Cytosol" name="sarcosine" compartment="Cytosol">
        <annotation>
	<rdf:RDF xmlns:rdf="http://www.w3.org/1999/02/22-rdf-syntax-ns#" xmlns:dc="http://purl.org/dc/elements/1.1/">
		<rdf:Description rdf:about="#M_SARCOSINE_Cytosol">
			<dc:relation>
				<rdf:Bag>
					<rdf:li rdf:resource="http://www.genome.jp/kegg/compound/#C00213"></rdf:li>
					<rdf:li rdf:resource="http://bigg.ucsd.edu/#sarcs"></rdf:li>
					<rdf:li rdf:resource="http://www.genoscope.cns.fr/acinetocyc/#SARCOSINE"></rdf:li>
				</rdf:Bag>
			</dc:relation>
		</rdf:Description>
	</rdf:RDF>
</annotation>
      </species>
      <species metaid="M_CARBOXYPHENYLAMINO_DASH_DEOXYRIBULOSE_DASH_P_Cytosol" id="M_CARBOXYPHENYLAMINO_DASH_DEOXYRIBULOSE_DASH_P_Cytosol" name="1-(o-carboxyphenylamino)-1'-deoxyribulose-5'-phosphate" compartment="Cytosol">
        <annotation>
	<rdf:RDF xmlns:rdf="http://www.w3.org/1999/02/22-rdf-syntax-ns#" xmlns:dc="http://purl.org/dc/elements/1.1/">
		<rdf:Description rdf:about="#M_CARBOXYPHENYLAMINO_DASH_DEOXYRIBULOSE_DASH_P_Cytosol">
			<dc:relation>
				<rdf:Bag>
					<rdf:li rdf:resource="http://www.genome.jp/kegg/compound/#C01302"></rdf:li>
					<rdf:li rdf:resource="http://bigg.ucsd.edu/#2cpr5p"></rdf:li>
					<rdf:li rdf:resource="http://www.genoscope.cns.fr/acinetocyc/#CARBOXYPHENYLAMINO-DEOXYRIBULOSE-P"></rdf:li>
				</rdf:Bag>
			</dc:relation>
		</rdf:Description>
	</rdf:RDF>
</annotation>
      </species>
      <species metaid="M_CHARGED_DASH_ASN_DASH_TRNAS_Cytosol" id="M_CHARGED_DASH_ASN_DASH_TRNAS_Cytosol" name="charged asparagine trna" compartment="Cytosol">
        <annotation>
	<rdf:RDF xmlns:rdf="http://www.w3.org/1999/02/22-rdf-syntax-ns#" xmlns:dc="http://purl.org/dc/elements/1.1/">
		<rdf:Description rdf:about="#M_CHARGED_DASH_ASN_DASH_TRNAS_Cytosol">
			<dc:relation>
				<rdf:Bag>
					<rdf:li rdf:resource="http://www.genome.jp/kegg/compound/#C03402"></rdf:li>
					<rdf:li rdf:resource="http://bigg.ucsd.edu/#asntrna"></rdf:li>
					<rdf:li rdf:resource="http://www.genoscope.cns.fr/acinetocyc/#CHARGED-ASN-TRNAS"></rdf:li>
				</rdf:Bag>
			</dc:relation>
		</rdf:Description>
	</rdf:RDF>
</annotation>
      </species>
      <species metaid="M_ACYL_DASH_ACP_PL_Cytosol" id="M_ACYL_DASH_ACP_PL_Cytosol" name="generic acyl-acp" compartment="Cytosol">
        <annotation>
	<rdf:RDF xmlns:rdf="http://www.w3.org/1999/02/22-rdf-syntax-ns#" xmlns:dc="http://purl.org/dc/elements/1.1/">
		<rdf:Description rdf:about="#M_ACYL_DASH_ACP_PL_Cytosol">
			<dc:relation>
				<rdf:Bag>
					<rdf:li rdf:resource="http://www.genoscope.cns.fr/acinetocyc/#ACYL-ACP"></rdf:li>
				</rdf:Bag>
			</dc:relation>
		</rdf:Description>
	</rdf:RDF>
</annotation>
      </species>
      <species metaid="M_HOMOSERINE_DASH_LACTONE_Cytosol" id="M_HOMOSERINE_DASH_LACTONE_Cytosol" name="homoserine lactone" compartment="Cytosol">
        <annotation>
	<rdf:RDF xmlns:rdf="http://www.w3.org/1999/02/22-rdf-syntax-ns#" xmlns:dc="http://purl.org/dc/elements/1.1/">
		<rdf:Description rdf:about="#M_HOMOSERINE_DASH_LACTONE_Cytosol">
			<dc:relation>
				<rdf:Bag>
					<rdf:li rdf:resource="http://www.genoscope.cns.fr/acinetocyc/#HOMOSERINE-LACTONE"></rdf:li>
				</rdf:Bag>
			</dc:relation>
		</rdf:Description>
	</rdf:RDF>
</annotation>
      </species>
      <species metaid="M_C16_COLON_0_DASH_2ENOYLACP_Cytosol" id="M_C16_COLON_0_DASH_2ENOYLACP_Cytosol" name="trans-hexadec-2-enoyl-acp" compartment="Cytosol">
        <annotation>
	<rdf:RDF xmlns:rdf="http://www.w3.org/1999/02/22-rdf-syntax-ns#" xmlns:dc="http://purl.org/dc/elements/1.1/">
		<rdf:Description rdf:about="#M_C16_COLON_0_DASH_2ENOYLACP_Cytosol">
			<dc:relation>
				<rdf:Bag>
					<rdf:li rdf:resource="http://www.genome.jp/kegg/compound/#C05763"></rdf:li>
					<rdf:li rdf:resource="http://bigg.ucsd.edu/#tpalm2eACP"></rdf:li>
				</rdf:Bag>
			</dc:relation>
		</rdf:Description>
	</rdf:RDF>
</annotation>
      </species>
      <species metaid="M_CYS_Cytosol" id="M_CYS_Cytosol" name="l-cysteine" compartment="Cytosol">
        <annotation>
	<rdf:RDF xmlns:rdf="http://www.w3.org/1999/02/22-rdf-syntax-ns#" xmlns:dc="http://purl.org/dc/elements/1.1/">
		<rdf:Description rdf:about="#M_CYS_Cytosol">
			<dc:relation>
				<rdf:Bag>
					<rdf:li rdf:resource="http://www.genome.jp/kegg/compound/#C00097"></rdf:li>
					<rdf:li rdf:resource="http://bigg.ucsd.edu/#cys-L"></rdf:li>
					<rdf:li rdf:resource="http://www.genoscope.cns.fr/acinetocyc/#CYS"></rdf:li>
				</rdf:Bag>
			</dc:relation>
		</rdf:Description>
	</rdf:RDF>
</annotation>
      </species>
      <species metaid="M_4_DASH_AMINO_DASH_BUTYRATE_Extraorganism" id="M_4_DASH_AMINO_DASH_BUTYRATE_Extraorganism" name="4-aminobutyrate" compartment="Extraorganism">
        <annotation>
	<rdf:RDF xmlns:rdf="http://www.w3.org/1999/02/22-rdf-syntax-ns#" xmlns:dc="http://purl.org/dc/elements/1.1/">
		<rdf:Description rdf:about="#M_4_DASH_AMINO_DASH_BUTYRATE_Extraorganism">
			<dc:relation>
				<rdf:Bag>
					<rdf:li rdf:resource="http://www.genome.jp/kegg/compound/#C00334"></rdf:li>
					<rdf:li rdf:resource="http://bigg.ucsd.edu/#4abut"></rdf:li>
					<rdf:li rdf:resource="http://www.genoscope.cns.fr/acinetocyc/#4-AMINO-BUTYRATE"></rdf:li>
				</rdf:Bag>
			</dc:relation>
		</rdf:Description>
	</rdf:RDF>
</annotation>
      </species>
      <species metaid="M_IMIDAZOLE_DASH_ACETOL_DASH_P_Cytosol" id="M_IMIDAZOLE_DASH_ACETOL_DASH_P_Cytosol" name="imidazole acetol-phosphate" compartment="Cytosol">
        <annotation>
	<rdf:RDF xmlns:rdf="http://www.w3.org/1999/02/22-rdf-syntax-ns#" xmlns:dc="http://purl.org/dc/elements/1.1/">
		<rdf:Description rdf:about="#M_IMIDAZOLE_DASH_ACETOL_DASH_P_Cytosol">
			<dc:relation>
				<rdf:Bag>
					<rdf:li rdf:resource="http://www.genome.jp/kegg/compound/#C01267"></rdf:li>
					<rdf:li rdf:resource="http://bigg.ucsd.edu/#imacp"></rdf:li>
					<rdf:li rdf:resource="http://www.genoscope.cns.fr/acinetocyc/#IMIDAZOLE-ACETOL-P"></rdf:li>
				</rdf:Bag>
			</dc:relation>
		</rdf:Description>
	</rdf:RDF>
</annotation>
      </species>
      <species metaid="M_5_COMMA_10_DASH_METHENYL_DASH_THF_Cytosol" id="M_5_COMMA_10_DASH_METHENYL_DASH_THF_Cytosol" name="5,10-methenyl-thf" compartment="Cytosol">
        <annotation>
	<rdf:RDF xmlns:rdf="http://www.w3.org/1999/02/22-rdf-syntax-ns#" xmlns:dc="http://purl.org/dc/elements/1.1/">
		<rdf:Description rdf:about="#M_5_COMMA_10_DASH_METHENYL_DASH_THF_Cytosol">
			<dc:relation>
				<rdf:Bag>
					<rdf:li rdf:resource="http://www.genome.jp/kegg/compound/#C00445"></rdf:li>
					<rdf:li rdf:resource="http://bigg.ucsd.edu/#methf"></rdf:li>
					<rdf:li rdf:resource="http://www.genoscope.cns.fr/acinetocyc/#5,10-methenyl-thf"></rdf:li>
				</rdf:Bag>
			</dc:relation>
		</rdf:Description>
	</rdf:RDF>
</annotation>
      </species>
      <species metaid="M_CPD_DASH_6501_Cytosol" id="M_CPD_DASH_6501_Cytosol" name="benzylacetate" compartment="Cytosol">
        <annotation>
	<rdf:RDF xmlns:rdf="http://www.w3.org/1999/02/22-rdf-syntax-ns#" xmlns:dc="http://purl.org/dc/elements/1.1/">
		<rdf:Description rdf:about="#M_CPD_DASH_6501_Cytosol">
			<dc:relation>
				<rdf:Bag>
					<rdf:li rdf:resource="http://www.genome.jp/kegg/compound/#C15513"></rdf:li>
					<rdf:li rdf:resource="http://www.genoscope.cns.fr/acinetocyc/#CPD-6501"></rdf:li>
				</rdf:Bag>
			</dc:relation>
		</rdf:Description>
	</rdf:RDF>
</annotation>
      </species>
      <species id="M_C14_COLON_1_LPAREN_C5_RPAREN__Cytosol" name="cis-tetradec-4-enoate" compartment="Cytosol"/>
      <species metaid="M_ACETYLSERINE_Cytosol" id="M_ACETYLSERINE_Cytosol" name="o-acetyl-l-serine" compartment="Cytosol">
        <annotation>
	<rdf:RDF xmlns:rdf="http://www.w3.org/1999/02/22-rdf-syntax-ns#" xmlns:dc="http://purl.org/dc/elements/1.1/">
		<rdf:Description rdf:about="#M_ACETYLSERINE_Cytosol">
			<dc:relation>
				<rdf:Bag>
					<rdf:li rdf:resource="http://www.genome.jp/kegg/compound/#C00979"></rdf:li>
					<rdf:li rdf:resource="http://bigg.ucsd.edu/#acser"></rdf:li>
					<rdf:li rdf:resource="http://www.genoscope.cns.fr/acinetocyc/#ACETYLSERINE"></rdf:li>
				</rdf:Bag>
			</dc:relation>
		</rdf:Description>
	</rdf:RDF>
</annotation>
      </species>
      <species metaid="M_WATER_Extraorganism" id="M_WATER_Extraorganism" name="h2o" compartment="Extraorganism">
        <annotation>
	<rdf:RDF xmlns:rdf="http://www.w3.org/1999/02/22-rdf-syntax-ns#" xmlns:dc="http://purl.org/dc/elements/1.1/">
		<rdf:Description rdf:about="#M_WATER_Extraorganism">
			<dc:relation>
				<rdf:Bag>
					<rdf:li rdf:resource="http://www.genome.jp/kegg/compound/#C00001"></rdf:li>
					<rdf:li rdf:resource="http://bigg.ucsd.edu/#h2o"></rdf:li>
					<rdf:li rdf:resource="http://www.genoscope.cns.fr/acinetocyc/#WATER"></rdf:li>
				</rdf:Bag>
			</dc:relation>
		</rdf:Description>
	</rdf:RDF>
</annotation>
      </species>
      <species metaid="M_MAL_Cytosol" id="M_MAL_Cytosol" name="malate" compartment="Cytosol">
        <annotation>
	<rdf:RDF xmlns:rdf="http://www.w3.org/1999/02/22-rdf-syntax-ns#" xmlns:dc="http://purl.org/dc/elements/1.1/">
		<rdf:Description rdf:about="#M_MAL_Cytosol">
			<dc:relation>
				<rdf:Bag>
					<rdf:li rdf:resource="http://www.genome.jp/kegg/compound/#C00149"></rdf:li>
					<rdf:li rdf:resource="http://bigg.ucsd.edu/#mal-L"></rdf:li>
					<rdf:li rdf:resource="http://www.genoscope.cns.fr/acinetocyc/#MAL"></rdf:li>
				</rdf:Bag>
			</dc:relation>
		</rdf:Description>
	</rdf:RDF>
</annotation>
      </species>
      <species metaid="M_UBIQUINONE_DASH_8_Cytosol" id="M_UBIQUINONE_DASH_8_Cytosol" name="ubiquinone(40)" compartment="Cytosol">
        <annotation>
	<rdf:RDF xmlns:rdf="http://www.w3.org/1999/02/22-rdf-syntax-ns#" xmlns:dc="http://purl.org/dc/elements/1.1/">
		<rdf:Description rdf:about="#M_UBIQUINONE_DASH_8_Cytosol">
			<dc:relation>
				<rdf:Bag>
					<rdf:li rdf:resource="http://www.genome.jp/kegg/compound/#C00399"></rdf:li>
					<rdf:li rdf:resource="http://bigg.ucsd.edu/#q10"></rdf:li>
					<rdf:li rdf:resource="http://www.genoscope.cns.fr/acinetocyc/#UBIQUINONE-8"></rdf:li>
				</rdf:Bag>
			</dc:relation>
		</rdf:Description>
	</rdf:RDF>
</annotation>
      </species>
      <species id="M_C6_COLON_1_LPAREN_C4_RPAREN__DASH_2ENOYLCOA_Cytosol" name="trans,trans-hex-2,4-enoyl-coa" compartment="Cytosol"/>
      <species metaid="M_GLUTARYL_DASH_COA_Cytosol" id="M_GLUTARYL_DASH_COA_Cytosol" name="glutaryl-coa" compartment="Cytosol">
        <annotation>
	<rdf:RDF xmlns:rdf="http://www.w3.org/1999/02/22-rdf-syntax-ns#" xmlns:dc="http://purl.org/dc/elements/1.1/">
		<rdf:Description rdf:about="#M_GLUTARYL_DASH_COA_Cytosol">
			<dc:relation>
				<rdf:Bag>
					<rdf:li rdf:resource="http://www.genome.jp/kegg/compound/#C00527"></rdf:li>
					<rdf:li rdf:resource="http://bigg.ucsd.edu/#glutcoa"></rdf:li>
					<rdf:li rdf:resource="http://www.genoscope.cns.fr/acinetocyc/#GLUTARYL-COA"></rdf:li>
				</rdf:Bag>
			</dc:relation>
		</rdf:Description>
	</rdf:RDF>
</annotation>
      </species>
      <species metaid="M_CMP_Cytosol" id="M_CMP_Cytosol" name="cmp" compartment="Cytosol">
        <annotation>
	<rdf:RDF xmlns:rdf="http://www.w3.org/1999/02/22-rdf-syntax-ns#" xmlns:dc="http://purl.org/dc/elements/1.1/">
		<rdf:Description rdf:about="#M_CMP_Cytosol">
			<dc:relation>
				<rdf:Bag>
					<rdf:li rdf:resource="http://www.genome.jp/kegg/compound/#C00055"></rdf:li>
					<rdf:li rdf:resource="http://bigg.ucsd.edu/#cmp"></rdf:li>
					<rdf:li rdf:resource="http://www.genoscope.cns.fr/acinetocyc/#CMP"></rdf:li>
				</rdf:Bag>
			</dc:relation>
		</rdf:Description>
	</rdf:RDF>
</annotation>
      </species>
      <species metaid="M_CH33ADO_Cytosol" id="M_CH33ADO_Cytosol" name="ch3ado" compartment="Cytosol">
        <annotation>
	<rdf:RDF xmlns:rdf="http://www.w3.org/1999/02/22-rdf-syntax-ns#" xmlns:dc="http://purl.org/dc/elements/1.1/">
		<rdf:Description rdf:about="#M_CH33ADO_Cytosol">
			<dc:relation>
				<rdf:Bag>
					<rdf:li rdf:resource="http://www.genome.jp/kegg/compound/#C05198"></rdf:li>
					<rdf:li rdf:resource="http://bigg.ucsd.edu/#dad-5"></rdf:li>
					<rdf:li rdf:resource="http://www.genoscope.cns.fr/acinetocyc/#CH33ADO"></rdf:li>
				</rdf:Bag>
			</dc:relation>
		</rdf:Description>
	</rdf:RDF>
</annotation>
      </species>
      <species metaid="M_2_DASH_KETO_DASH_3_DASH_METHYL_DASH_VALERATE_Cytosol" id="M_2_DASH_KETO_DASH_3_DASH_METHYL_DASH_VALERATE_Cytosol" name="2-keto-3-methyl-valerate" compartment="Cytosol">
        <annotation>
	<rdf:RDF xmlns:rdf="http://www.w3.org/1999/02/22-rdf-syntax-ns#" xmlns:dc="http://purl.org/dc/elements/1.1/">
		<rdf:Description rdf:about="#M_2_DASH_KETO_DASH_3_DASH_METHYL_DASH_VALERATE_Cytosol">
			<dc:relation>
				<rdf:Bag>
					<rdf:li rdf:resource="http://www.genome.jp/kegg/compound/#C00671"></rdf:li>
					<rdf:li rdf:resource="http://bigg.ucsd.edu/#3mop"></rdf:li>
					<rdf:li rdf:resource="http://www.genoscope.cns.fr/acinetocyc/#2-KETO-3-METHYL-VALERATE"></rdf:li>
				</rdf:Bag>
			</dc:relation>
		</rdf:Description>
	</rdf:RDF>
</annotation>
      </species>
      <species metaid="M_ADENYLOSUCC_Cytosol" id="M_ADENYLOSUCC_Cytosol" name="adenylo-succinate" compartment="Cytosol">
        <annotation>
	<rdf:RDF xmlns:rdf="http://www.w3.org/1999/02/22-rdf-syntax-ns#" xmlns:dc="http://purl.org/dc/elements/1.1/">
		<rdf:Description rdf:about="#M_ADENYLOSUCC_Cytosol">
			<dc:relation>
				<rdf:Bag>
					<rdf:li rdf:resource="http://www.genome.jp/kegg/compound/#C03794"></rdf:li>
					<rdf:li rdf:resource="http://bigg.ucsd.edu/#dcamp"></rdf:li>
					<rdf:li rdf:resource="http://www.genoscope.cns.fr/acinetocyc/#ADENYLOSUCC"></rdf:li>
				</rdf:Bag>
			</dc:relation>
		</rdf:Description>
	</rdf:RDF>
</annotation>
      </species>
      <species metaid="M_NITRITE_Extraorganism" id="M_NITRITE_Extraorganism" name="no2-" compartment="Extraorganism">
        <annotation>
	<rdf:RDF xmlns:rdf="http://www.w3.org/1999/02/22-rdf-syntax-ns#" xmlns:dc="http://purl.org/dc/elements/1.1/">
		<rdf:Description rdf:about="#M_NITRITE_Extraorganism">
			<dc:relation>
				<rdf:Bag>
					<rdf:li rdf:resource="http://www.genome.jp/kegg/compound/#C00088"></rdf:li>
					<rdf:li rdf:resource="http://bigg.ucsd.edu/#no2"></rdf:li>
					<rdf:li rdf:resource="http://www.genoscope.cns.fr/acinetocyc/#NITRITE"></rdf:li>
				</rdf:Bag>
			</dc:relation>
		</rdf:Description>
	</rdf:RDF>
</annotation>
      </species>
      <species id="M_C14_COLON_1_LPAREN_C5_RPAREN__DASH_ACP_Cytosol" name="cis-tetradec-4-enoyl-acp" compartment="Cytosol"/>
      <species metaid="M_PRO_Extraorganism" id="M_PRO_Extraorganism" name="l-proline" compartment="Extraorganism">
        <annotation>
	<rdf:RDF xmlns:rdf="http://www.w3.org/1999/02/22-rdf-syntax-ns#" xmlns:dc="http://purl.org/dc/elements/1.1/">
		<rdf:Description rdf:about="#M_PRO_Extraorganism">
			<dc:relation>
				<rdf:Bag>
					<rdf:li rdf:resource="http://www.genome.jp/kegg/compound/#C00148"></rdf:li>
					<rdf:li rdf:resource="http://bigg.ucsd.edu/#pro-L"></rdf:li>
					<rdf:li rdf:resource="http://www.genoscope.cns.fr/acinetocyc/#PRO"></rdf:li>
				</rdf:Bag>
			</dc:relation>
		</rdf:Description>
	</rdf:RDF>
</annotation>
      </species>
      <species metaid="M_FARNESYL_DASH_PP_Cytosol" id="M_FARNESYL_DASH_PP_Cytosol" name="trans, trans-farnesyl diphosphate" compartment="Cytosol">
        <annotation>
	<rdf:RDF xmlns:rdf="http://www.w3.org/1999/02/22-rdf-syntax-ns#" xmlns:dc="http://purl.org/dc/elements/1.1/">
		<rdf:Description rdf:about="#M_FARNESYL_DASH_PP_Cytosol">
			<dc:relation>
				<rdf:Bag>
					<rdf:li rdf:resource="http://www.genome.jp/kegg/compound/#C00448"></rdf:li>
					<rdf:li rdf:resource="http://bigg.ucsd.edu/#frdp"></rdf:li>
					<rdf:li rdf:resource="http://www.genoscope.cns.fr/acinetocyc/#FARNESYL-PP"></rdf:li>
				</rdf:Bag>
			</dc:relation>
		</rdf:Description>
	</rdf:RDF>
</annotation>
      </species>
      <species metaid="M_KDO_DASH_8P_Cytosol" id="M_KDO_DASH_8P_Cytosol" name="3-deoxy-d-manno-octulosonate 8-p" compartment="Cytosol">
        <annotation>
	<rdf:RDF xmlns:rdf="http://www.w3.org/1999/02/22-rdf-syntax-ns#" xmlns:dc="http://purl.org/dc/elements/1.1/">
		<rdf:Description rdf:about="#M_KDO_DASH_8P_Cytosol">
			<dc:relation>
				<rdf:Bag>
					<rdf:li rdf:resource="http://www.genome.jp/kegg/compound/#C04478"></rdf:li>
					<rdf:li rdf:resource="http://bigg.ucsd.edu/#kdo8p"></rdf:li>
					<rdf:li rdf:resource="http://www.genoscope.cns.fr/acinetocyc/#KDO-8P"></rdf:li>
				</rdf:Bag>
			</dc:relation>
		</rdf:Description>
	</rdf:RDF>
</annotation>
      </species>
      <species metaid="M_C10_COLON_0_DASH_2ENOYLACP_Cytosol" id="M_C10_COLON_0_DASH_2ENOYLACP_Cytosol" name="trans-dec-2-enoyl-acp" compartment="Cytosol">
        <annotation>
	<rdf:RDF xmlns:rdf="http://www.w3.org/1999/02/22-rdf-syntax-ns#" xmlns:dc="http://purl.org/dc/elements/1.1/">
		<rdf:Description rdf:about="#M_C10_COLON_0_DASH_2ENOYLACP_Cytosol">
			<dc:relation>
				<rdf:Bag>
					<rdf:li rdf:resource="http://www.genome.jp/kegg/compound/#C05754"></rdf:li>
					<rdf:li rdf:resource="http://bigg.ucsd.edu/#tdec2eACP"></rdf:li>
					<rdf:li rdf:resource="http://www.genoscope.cns.fr/acinetocyc/#TRANS-D2-DECENOYL-ACP"></rdf:li>
				</rdf:Bag>
			</dc:relation>
		</rdf:Description>
	</rdf:RDF>
</annotation>
      </species>
      <species id="M_C8_COLON_0_DASH_CARBOXY3HYDROXYCOA_Cytosol" name="7-carboxy-3-hydroxyheptanoyl-coa" compartment="Cytosol"/>
      <species metaid="M_CPD_DASH_313_Cytosol" id="M_CPD_DASH_313_Cytosol" name="1,3-diaminopropane" compartment="Cytosol">
        <annotation>
	<rdf:RDF xmlns:rdf="http://www.w3.org/1999/02/22-rdf-syntax-ns#" xmlns:dc="http://purl.org/dc/elements/1.1/">
		<rdf:Description rdf:about="#M_CPD_DASH_313_Cytosol">
			<dc:relation>
				<rdf:Bag>
					<rdf:li rdf:resource="http://www.genome.jp/kegg/compound/#C00986"></rdf:li>
					<rdf:li rdf:resource="http://bigg.ucsd.edu/#13dampp"></rdf:li>
					<rdf:li rdf:resource="http://www.genoscope.cns.fr/acinetocyc/#CPD-313"></rdf:li>
				</rdf:Bag>
			</dc:relation>
		</rdf:Description>
	</rdf:RDF>
</annotation>
      </species>
      <species metaid="M_GLYCERATE_Cytosol" id="M_GLYCERATE_Cytosol" name="glycerate" compartment="Cytosol">
        <annotation>
	<rdf:RDF xmlns:rdf="http://www.w3.org/1999/02/22-rdf-syntax-ns#" xmlns:dc="http://purl.org/dc/elements/1.1/">
		<rdf:Description rdf:about="#M_GLYCERATE_Cytosol">
			<dc:relation>
				<rdf:Bag>
					<rdf:li rdf:resource="http://www.genome.jp/kegg/compound/#C00258"></rdf:li>
					<rdf:li rdf:resource="http://bigg.ucsd.edu/#glyc-R"></rdf:li>
					<rdf:li rdf:resource="http://www.genoscope.cns.fr/acinetocyc/#GLYCERATE"></rdf:li>
				</rdf:Bag>
			</dc:relation>
		</rdf:Description>
	</rdf:RDF>
</annotation>
      </species>
      <species metaid="M_4_DASH_HYDROXYBENZOATE_Extraorganism" id="M_4_DASH_HYDROXYBENZOATE_Extraorganism" name="p-hydroxybenzoate" compartment="Extraorganism">
        <annotation>
	<rdf:RDF xmlns:rdf="http://www.w3.org/1999/02/22-rdf-syntax-ns#" xmlns:dc="http://purl.org/dc/elements/1.1/">
		<rdf:Description rdf:about="#M_4_DASH_HYDROXYBENZOATE_Extraorganism">
			<dc:relation>
				<rdf:Bag>
					<rdf:li rdf:resource="http://www.genome.jp/kegg/compound/#C00156"></rdf:li>
					<rdf:li rdf:resource="http://bigg.ucsd.edu/#4hbz"></rdf:li>
					<rdf:li rdf:resource="http://www.genoscope.cns.fr/acinetocyc/#4-hydroxybenzoate"></rdf:li>
				</rdf:Bag>
			</dc:relation>
		</rdf:Description>
	</rdf:RDF>
</annotation>
      </species>
      <species metaid="M_CPD_DASH_592_Extraorganism" id="M_CPD_DASH_592_Extraorganism" name="4-guanidinobutanoate" compartment="Extraorganism">
        <annotation>
	<rdf:RDF xmlns:rdf="http://www.w3.org/1999/02/22-rdf-syntax-ns#" xmlns:dc="http://purl.org/dc/elements/1.1/">
		<rdf:Description rdf:about="#M_CPD_DASH_592_Extraorganism">
			<dc:relation>
				<rdf:Bag>
					<rdf:li rdf:resource="http://www.genome.jp/kegg/compound/#C01035"></rdf:li>
					<rdf:li rdf:resource="http://bigg.ucsd.edu/#4gudbutn"></rdf:li>
					<rdf:li rdf:resource="http://www.genoscope.cns.fr/acinetocyc/#CPD-592"></rdf:li>
				</rdf:Bag>
			</dc:relation>
		</rdf:Description>
	</rdf:RDF>
</annotation>
      </species>
      <species metaid="M_2_DASH_KETOGLUTARATE_Cytosol" id="M_2_DASH_KETOGLUTARATE_Cytosol" name="2-oxoglutarate" compartment="Cytosol">
        <annotation>
	<rdf:RDF xmlns:rdf="http://www.w3.org/1999/02/22-rdf-syntax-ns#" xmlns:dc="http://purl.org/dc/elements/1.1/">
		<rdf:Description rdf:about="#M_2_DASH_KETOGLUTARATE_Cytosol">
			<dc:relation>
				<rdf:Bag>
					<rdf:li rdf:resource="http://www.genome.jp/kegg/compound/#C00026"></rdf:li>
					<rdf:li rdf:resource="http://bigg.ucsd.edu/#akg"></rdf:li>
					<rdf:li rdf:resource="http://www.genoscope.cns.fr/acinetocyc/#2-KETOGLUTARATE"></rdf:li>
				</rdf:Bag>
			</dc:relation>
		</rdf:Description>
	</rdf:RDF>
</annotation>
      </species>
      <species metaid="M_2_DASH_OCTAPRENYL_DASH_6_DASH_HYDROXYPHENOL_Cytosol" id="M_2_DASH_OCTAPRENYL_DASH_6_DASH_HYDROXYPHENOL_Cytosol" name="2-octaprenyl-6-hydroxyphenol" compartment="Cytosol">
        <annotation>
	<rdf:RDF xmlns:rdf="http://www.w3.org/1999/02/22-rdf-syntax-ns#" xmlns:dc="http://purl.org/dc/elements/1.1/">
		<rdf:Description rdf:about="#M_2_DASH_OCTAPRENYL_DASH_6_DASH_HYDROXYPHENOL_Cytosol">
			<dc:relation>
				<rdf:Bag>
					<rdf:li rdf:resource="http://www.genome.jp/kegg/compound/#C05811"></rdf:li>
					<rdf:li rdf:resource="http://bigg.ucsd.edu/#2ohph"></rdf:li>
					<rdf:li rdf:resource="http://www.genoscope.cns.fr/acinetocyc/#2-OCTAPRENYL-6-HYDROXYPHENOL"></rdf:li>
				</rdf:Bag>
			</dc:relation>
		</rdf:Description>
	</rdf:RDF>
</annotation>
      </species>
      <species metaid="M_ARABINOSE_DASH_5P_Cytosol" id="M_ARABINOSE_DASH_5P_Cytosol" name="d-arabinose 5-phosphate" compartment="Cytosol">
        <annotation>
	<rdf:RDF xmlns:rdf="http://www.w3.org/1999/02/22-rdf-syntax-ns#" xmlns:dc="http://purl.org/dc/elements/1.1/">
		<rdf:Description rdf:about="#M_ARABINOSE_DASH_5P_Cytosol">
			<dc:relation>
				<rdf:Bag>
					<rdf:li rdf:resource="http://www.genome.jp/kegg/compound/#C01112"></rdf:li>
					<rdf:li rdf:resource="http://bigg.ucsd.edu/#ara5p"></rdf:li>
					<rdf:li rdf:resource="http://www.genoscope.cns.fr/acinetocyc/#ARABINOSE-5P"></rdf:li>
				</rdf:Bag>
			</dc:relation>
		</rdf:Description>
	</rdf:RDF>
</annotation>
      </species>
      <species metaid="M_THYMIDINE_Extraorganism" id="M_THYMIDINE_Extraorganism" name="thymidine" compartment="Extraorganism">
        <annotation>
	<rdf:RDF xmlns:rdf="http://www.w3.org/1999/02/22-rdf-syntax-ns#" xmlns:dc="http://purl.org/dc/elements/1.1/">
		<rdf:Description rdf:about="#M_THYMIDINE_Extraorganism">
			<dc:relation>
				<rdf:Bag>
					<rdf:li rdf:resource="http://www.genome.jp/kegg/compound/#C00214"></rdf:li>
					<rdf:li rdf:resource="http://bigg.ucsd.edu/#thymd"></rdf:li>
					<rdf:li rdf:resource="http://www.genoscope.cns.fr/acinetocyc/#THYMIDINE"></rdf:li>
				</rdf:Bag>
			</dc:relation>
		</rdf:Description>
	</rdf:RDF>
</annotation>
      </species>
      <species metaid="M_ACYL_DASH_ACP_LPS_Cytosol" id="M_ACYL_DASH_ACP_LPS_Cytosol" name="generic acyl-acp" compartment="Cytosol">
        <annotation>
	<rdf:RDF xmlns:rdf="http://www.w3.org/1999/02/22-rdf-syntax-ns#" xmlns:dc="http://purl.org/dc/elements/1.1/">
		<rdf:Description rdf:about="#M_ACYL_DASH_ACP_LPS_Cytosol">
			<dc:relation>
				<rdf:Bag>
					<rdf:li rdf:resource="http://www.genoscope.cns.fr/acinetocyc/#ACYL-ACP"></rdf:li>
				</rdf:Bag>
			</dc:relation>
		</rdf:Description>
	</rdf:RDF>
</annotation>
      </species>
      <species metaid="M_2_DASH_PG_Cytosol" id="M_2_DASH_PG_Cytosol" name="2-phosphoglycerate" compartment="Cytosol">
        <annotation>
	<rdf:RDF xmlns:rdf="http://www.w3.org/1999/02/22-rdf-syntax-ns#" xmlns:dc="http://purl.org/dc/elements/1.1/">
		<rdf:Description rdf:about="#M_2_DASH_PG_Cytosol">
			<dc:relation>
				<rdf:Bag>
					<rdf:li rdf:resource="http://www.genome.jp/kegg/compound/#C00631"></rdf:li>
					<rdf:li rdf:resource="http://bigg.ucsd.edu/#2pg"></rdf:li>
					<rdf:li rdf:resource="http://www.genoscope.cns.fr/acinetocyc/#2-PG"></rdf:li>
				</rdf:Bag>
			</dc:relation>
		</rdf:Description>
	</rdf:RDF>
</annotation>
      </species>
      <species metaid="M_LEU_DASH_TRNAS_Cytosol" id="M_LEU_DASH_TRNAS_Cytosol" name="leucine-trna" compartment="Cytosol">
        <annotation>
	<rdf:RDF xmlns:rdf="http://www.w3.org/1999/02/22-rdf-syntax-ns#" xmlns:dc="http://purl.org/dc/elements/1.1/">
		<rdf:Description rdf:about="#M_LEU_DASH_TRNAS_Cytosol">
			<dc:relation>
				<rdf:Bag>
					<rdf:li rdf:resource="http://www.genome.jp/kegg/compound/#C01645"></rdf:li>
					<rdf:li rdf:resource="http://bigg.ucsd.edu/#trnaleu"></rdf:li>
					<rdf:li rdf:resource="http://www.genoscope.cns.fr/acinetocyc/#LEU-TRNAS"></rdf:li>
				</rdf:Bag>
			</dc:relation>
		</rdf:Description>
	</rdf:RDF>
</annotation>
      </species>
      <species metaid="M_S_DASH_LACTOYL_DASH_GLUTATHIONE_Cytosol" id="M_S_DASH_LACTOYL_DASH_GLUTATHIONE_Cytosol" name="s-lactoyl-glutathione" compartment="Cytosol">
        <annotation>
	<rdf:RDF xmlns:rdf="http://www.w3.org/1999/02/22-rdf-syntax-ns#" xmlns:dc="http://purl.org/dc/elements/1.1/">
		<rdf:Description rdf:about="#M_S_DASH_LACTOYL_DASH_GLUTATHIONE_Cytosol">
			<dc:relation>
				<rdf:Bag>
					<rdf:li rdf:resource="http://www.genome.jp/kegg/compound/#C03451"></rdf:li>
					<rdf:li rdf:resource="http://bigg.ucsd.edu/#lgt-S"></rdf:li>
					<rdf:li rdf:resource="http://www.genoscope.cns.fr/acinetocyc/#S-LACTOYL-GLUTATHIONE"></rdf:li>
				</rdf:Bag>
			</dc:relation>
		</rdf:Description>
	</rdf:RDF>
</annotation>
      </species>
      <species metaid="M_C8_COLON_0_DASH_2ENOYLACP_Cytosol" id="M_C8_COLON_0_DASH_2ENOYLACP_Cytosol" name="trans-octa-2-enoyl-acp" compartment="Cytosol">
        <annotation>
	<rdf:RDF xmlns:rdf="http://www.w3.org/1999/02/22-rdf-syntax-ns#" xmlns:dc="http://purl.org/dc/elements/1.1/">
		<rdf:Description rdf:about="#M_C8_COLON_0_DASH_2ENOYLACP_Cytosol">
			<dc:relation>
				<rdf:Bag>
					<rdf:li rdf:resource="http://www.genome.jp/kegg/compound/#C05751"></rdf:li>
					<rdf:li rdf:resource="http://bigg.ucsd.edu/#toct2eACP"></rdf:li>
				</rdf:Bag>
			</dc:relation>
		</rdf:Description>
	</rdf:RDF>
</annotation>
      </species>
      <species metaid="M_1_DASH_AMINO_DASH_PROPAN_DASH_2_DASH_ONE_DASH_3_DASH_PHOSPHATE_Cytosol" id="M_1_DASH_AMINO_DASH_PROPAN_DASH_2_DASH_ONE_DASH_3_DASH_PHOSPHATE_Cytosol" name="1-amino-propan-2-one-3-phosphate" compartment="Cytosol">
        <annotation>
	<rdf:RDF xmlns:rdf="http://www.w3.org/1999/02/22-rdf-syntax-ns#" xmlns:dc="http://purl.org/dc/elements/1.1/">
		<rdf:Description rdf:about="#M_1_DASH_AMINO_DASH_PROPAN_DASH_2_DASH_ONE_DASH_3_DASH_PHOSPHATE_Cytosol">
			<dc:relation>
				<rdf:Bag>
					<rdf:li rdf:resource="http://www.genoscope.cns.fr/acinetocyc/#1-AMINO-PROPAN-2-ONE-3-PHOSPHATE"></rdf:li>
				</rdf:Bag>
			</dc:relation>
		</rdf:Description>
	</rdf:RDF>
</annotation>
      </species>
      <species metaid="M_C16_COLON_0_DASH_3OXOCOA_Cytosol" id="M_C16_COLON_0_DASH_3OXOCOA_Cytosol" name="3-oxohexadecanoyl-coa" compartment="Cytosol">
        <annotation>
	<rdf:RDF xmlns:rdf="http://www.w3.org/1999/02/22-rdf-syntax-ns#" xmlns:dc="http://purl.org/dc/elements/1.1/">
		<rdf:Description rdf:about="#M_C16_COLON_0_DASH_3OXOCOA_Cytosol">
			<dc:relation>
				<rdf:Bag>
					<rdf:li rdf:resource="http://www.genome.jp/kegg/compound/#C05259"></rdf:li>
					<rdf:li rdf:resource="http://bigg.ucsd.edu/#3ohdcoa"></rdf:li>
					<rdf:li rdf:resource="http://www.genoscope.cns.fr/acinetocyc/#3-OXOPALMITOYL-COA"></rdf:li>
				</rdf:Bag>
			</dc:relation>
		</rdf:Description>
	</rdf:RDF>
</annotation>
      </species>
      <species metaid="M_XANTHOSINE_Cytosol" id="M_XANTHOSINE_Cytosol" name="xanthosine" compartment="Cytosol">
        <annotation>
	<rdf:RDF xmlns:rdf="http://www.w3.org/1999/02/22-rdf-syntax-ns#" xmlns:dc="http://purl.org/dc/elements/1.1/">
		<rdf:Description rdf:about="#M_XANTHOSINE_Cytosol">
			<dc:relation>
				<rdf:Bag>
					<rdf:li rdf:resource="http://www.genome.jp/kegg/compound/#C01762"></rdf:li>
					<rdf:li rdf:resource="http://bigg.ucsd.edu/#xtsn"></rdf:li>
					<rdf:li rdf:resource="http://www.genoscope.cns.fr/acinetocyc/#XANTHOSINE"></rdf:li>
				</rdf:Bag>
			</dc:relation>
		</rdf:Description>
	</rdf:RDF>
</annotation>
      </species>
      <species metaid="M_DUDP_Cytosol" id="M_DUDP_Cytosol" name="dudp" compartment="Cytosol">
        <annotation>
	<rdf:RDF xmlns:rdf="http://www.w3.org/1999/02/22-rdf-syntax-ns#" xmlns:dc="http://purl.org/dc/elements/1.1/">
		<rdf:Description rdf:about="#M_DUDP_Cytosol">
			<dc:relation>
				<rdf:Bag>
					<rdf:li rdf:resource="http://www.genome.jp/kegg/compound/#C01346"></rdf:li>
					<rdf:li rdf:resource="http://bigg.ucsd.edu/#dudp"></rdf:li>
					<rdf:li rdf:resource="http://www.genoscope.cns.fr/acinetocyc/#DUDP"></rdf:li>
				</rdf:Bag>
			</dc:relation>
		</rdf:Description>
	</rdf:RDF>
</annotation>
      </species>
      <species metaid="M_ARG_Extraorganism" id="M_ARG_Extraorganism" name="l-arginine" compartment="Extraorganism">
        <annotation>
	<rdf:RDF xmlns:rdf="http://www.w3.org/1999/02/22-rdf-syntax-ns#" xmlns:dc="http://purl.org/dc/elements/1.1/">
		<rdf:Description rdf:about="#M_ARG_Extraorganism">
			<dc:relation>
				<rdf:Bag>
					<rdf:li rdf:resource="http://www.genome.jp/kegg/compound/#C00062"></rdf:li>
					<rdf:li rdf:resource="http://bigg.ucsd.edu/#arg-L"></rdf:li>
					<rdf:li rdf:resource="http://www.genoscope.cns.fr/acinetocyc/#ARG"></rdf:li>
				</rdf:Bag>
			</dc:relation>
		</rdf:Description>
	</rdf:RDF>
</annotation>
      </species>
      <species metaid="M_URACIL_Extraorganism" id="M_URACIL_Extraorganism" name="uracil" compartment="Extraorganism">
        <annotation>
	<rdf:RDF xmlns:rdf="http://www.w3.org/1999/02/22-rdf-syntax-ns#" xmlns:dc="http://purl.org/dc/elements/1.1/">
		<rdf:Description rdf:about="#M_URACIL_Extraorganism">
			<dc:relation>
				<rdf:Bag>
					<rdf:li rdf:resource="http://www.genome.jp/kegg/compound/#C00106"></rdf:li>
					<rdf:li rdf:resource="http://bigg.ucsd.edu/#ura"></rdf:li>
					<rdf:li rdf:resource="http://www.genoscope.cns.fr/acinetocyc/#URACIL"></rdf:li>
				</rdf:Bag>
			</dc:relation>
		</rdf:Description>
	</rdf:RDF>
</annotation>
      </species>
      <species metaid="M_UBIQUINOL_DASH_8_Cytosol" id="M_UBIQUINOL_DASH_8_Cytosol" name="ubiquinol(40)" compartment="Cytosol">
        <annotation>
	<rdf:RDF xmlns:rdf="http://www.w3.org/1999/02/22-rdf-syntax-ns#" xmlns:dc="http://purl.org/dc/elements/1.1/">
		<rdf:Description rdf:about="#M_UBIQUINOL_DASH_8_Cytosol">
			<dc:relation>
				<rdf:Bag>
					<rdf:li rdf:resource="http://www.genome.jp/kegg/compound/#C00390"></rdf:li>
					<rdf:li rdf:resource="http://bigg.ucsd.edu/#q8h2"></rdf:li>
					<rdf:li rdf:resource="http://www.genoscope.cns.fr/acinetocyc/#UBIQUINOL-8"></rdf:li>
				</rdf:Bag>
			</dc:relation>
		</rdf:Description>
	</rdf:RDF>
</annotation>
      </species>
      <species metaid="M_TREHALOSE_Cytosol" id="M_TREHALOSE_Cytosol" name="trehalose" compartment="Cytosol">
        <annotation>
	<rdf:RDF xmlns:rdf="http://www.w3.org/1999/02/22-rdf-syntax-ns#" xmlns:dc="http://purl.org/dc/elements/1.1/">
		<rdf:Description rdf:about="#M_TREHALOSE_Cytosol">
			<dc:relation>
				<rdf:Bag>
					<rdf:li rdf:resource="http://www.genome.jp/kegg/compound/#C01083"></rdf:li>
					<rdf:li rdf:resource="http://bigg.ucsd.edu/#tre"></rdf:li>
					<rdf:li rdf:resource="http://www.genoscope.cns.fr/acinetocyc/#TREHALOSE"></rdf:li>
				</rdf:Bag>
			</dc:relation>
		</rdf:Description>
	</rdf:RDF>
</annotation>
      </species>
      <species metaid="M_TRIACYLGLYCEROL_Cytosol" id="M_TRIACYLGLYCEROL_Cytosol" name="triacylglycerol" compartment="Cytosol">
        <annotation>
	<rdf:RDF xmlns:rdf="http://www.w3.org/1999/02/22-rdf-syntax-ns#" xmlns:dc="http://purl.org/dc/elements/1.1/">
		<rdf:Description rdf:about="#M_TRIACYLGLYCEROL_Cytosol">
			<dc:relation>
				<rdf:Bag>
					<rdf:li rdf:resource="http://www.genome.jp/kegg/compound/#C00422"></rdf:li>
					<rdf:li rdf:resource="http://www.genoscope.cns.fr/acinetocyc/#TRIACYLGLYCEROL"></rdf:li>
				</rdf:Bag>
			</dc:relation>
		</rdf:Description>
	</rdf:RDF>
</annotation>
      </species>
      <species metaid="M_L_DASH_GLUTAMATE_DASH_5_DASH_P_Cytosol" id="M_L_DASH_GLUTAMATE_DASH_5_DASH_P_Cytosol" name="l-glutamate-5-phosphate" compartment="Cytosol">
        <annotation>
	<rdf:RDF xmlns:rdf="http://www.w3.org/1999/02/22-rdf-syntax-ns#" xmlns:dc="http://purl.org/dc/elements/1.1/">
		<rdf:Description rdf:about="#M_L_DASH_GLUTAMATE_DASH_5_DASH_P_Cytosol">
			<dc:relation>
				<rdf:Bag>
					<rdf:li rdf:resource="http://www.genome.jp/kegg/compound/#C03287"></rdf:li>
					<rdf:li rdf:resource="http://bigg.ucsd.edu/#glu5p"></rdf:li>
					<rdf:li rdf:resource="http://www.genoscope.cns.fr/acinetocyc/#L-GLUTAMATE-5-P"></rdf:li>
				</rdf:Bag>
			</dc:relation>
		</rdf:Description>
	</rdf:RDF>
</annotation>
      </species>
      <species metaid="M_SIROHYDROCHLORIN_Cytosol" id="M_SIROHYDROCHLORIN_Cytosol" name="sirohydrochlorin" compartment="Cytosol">
        <annotation>
	<rdf:RDF xmlns:rdf="http://www.w3.org/1999/02/22-rdf-syntax-ns#" xmlns:dc="http://purl.org/dc/elements/1.1/">
		<rdf:Description rdf:about="#M_SIROHYDROCHLORIN_Cytosol">
			<dc:relation>
				<rdf:Bag>
					<rdf:li rdf:resource="http://www.genome.jp/kegg/compound/#C05778"></rdf:li>
					<rdf:li rdf:resource="http://bigg.ucsd.edu/#scl"></rdf:li>
					<rdf:li rdf:resource="http://www.genoscope.cns.fr/acinetocyc/#SIROHYDROCHLORIN"></rdf:li>
				</rdf:Bag>
			</dc:relation>
		</rdf:Description>
	</rdf:RDF>
</annotation>
      </species>
      <species metaid="M_N_DASH__LPAREN_5_DASH_PHOSPHORIBOSYL_RPAREN__DASH_ANTHRANILATE_Cytosol" id="M_N_DASH__LPAREN_5_DASH_PHOSPHORIBOSYL_RPAREN__DASH_ANTHRANILATE_Cytosol" name="n-(5'-phosphoribosyl)-anthranilate" compartment="Cytosol">
        <annotation>
	<rdf:RDF xmlns:rdf="http://www.w3.org/1999/02/22-rdf-syntax-ns#" xmlns:dc="http://purl.org/dc/elements/1.1/">
		<rdf:Description rdf:about="#M_N_DASH__LPAREN_5_DASH_PHOSPHORIBOSYL_RPAREN__DASH_ANTHRANILATE_Cytosol">
			<dc:relation>
				<rdf:Bag>
					<rdf:li rdf:resource="http://www.genome.jp/kegg/compound/#C04302"></rdf:li>
					<rdf:li rdf:resource="http://bigg.ucsd.edu/#pran"></rdf:li>
					<rdf:li rdf:resource="http://www.genoscope.cns.fr/acinetocyc/#N-(5-PHOSPHORIBOSYL)-ANTHRANILATE"></rdf:li>
				</rdf:Bag>
			</dc:relation>
		</rdf:Description>
	</rdf:RDF>
</annotation>
      </species>
      <species id="M_C16_COLON_1_LPAREN_C7_RPAREN__DASH_3HYDROXYCOA_Cytosol" name="cis-3-hydroxyhexadec-7-enoyl-coa" compartment="Cytosol"/>
      <species metaid="M_CPD_DASH_77_Cytosol" id="M_CPD_DASH_77_Cytosol" name="4-diphosphocytidyl-2-c-methylerythritol" compartment="Cytosol">
        <annotation>
	<rdf:RDF xmlns:rdf="http://www.w3.org/1999/02/22-rdf-syntax-ns#" xmlns:dc="http://purl.org/dc/elements/1.1/">
		<rdf:Description rdf:about="#M_CPD_DASH_77_Cytosol">
			<dc:relation>
				<rdf:Bag>
					<rdf:li rdf:resource="http://www.genoscope.cns.fr/acinetocyc/#CPD-77"></rdf:li>
				</rdf:Bag>
			</dc:relation>
		</rdf:Description>
	</rdf:RDF>
</annotation>
      </species>
      <species metaid="M_PHOSPHO_DASH_HYDROXY_DASH_THREONINE_Cytosol" id="M_PHOSPHO_DASH_HYDROXY_DASH_THREONINE_Cytosol" name="phospho-hydroxy-threonine" compartment="Cytosol">
        <annotation>
	<rdf:RDF xmlns:rdf="http://www.w3.org/1999/02/22-rdf-syntax-ns#" xmlns:dc="http://purl.org/dc/elements/1.1/">
		<rdf:Description rdf:about="#M_PHOSPHO_DASH_HYDROXY_DASH_THREONINE_Cytosol">
			<dc:relation>
				<rdf:Bag>
					<rdf:li rdf:resource="http://www.genome.jp/kegg/compound/#C06055"></rdf:li>
					<rdf:li rdf:resource="http://bigg.ucsd.edu/#phthr"></rdf:li>
					<rdf:li rdf:resource="http://www.genoscope.cns.fr/acinetocyc/#PHOSPHO-HYDROXY-THREONINE"></rdf:li>
				</rdf:Bag>
			</dc:relation>
		</rdf:Description>
	</rdf:RDF>
</annotation>
      </species>
      <species metaid="M_L_DASH_CYSTATHIONINE_Cytosol" id="M_L_DASH_CYSTATHIONINE_Cytosol" name="cystathionine" compartment="Cytosol">
        <annotation>
	<rdf:RDF xmlns:rdf="http://www.w3.org/1999/02/22-rdf-syntax-ns#" xmlns:dc="http://purl.org/dc/elements/1.1/">
		<rdf:Description rdf:about="#M_L_DASH_CYSTATHIONINE_Cytosol">
			<dc:relation>
				<rdf:Bag>
					<rdf:li rdf:resource="http://www.genome.jp/kegg/compound/#C00542"></rdf:li>
					<rdf:li rdf:resource="http://bigg.ucsd.edu/#cyst-L"></rdf:li>
					<rdf:li rdf:resource="http://www.genoscope.cns.fr/acinetocyc/#L-CYSTATHIONINE"></rdf:li>
				</rdf:Bag>
			</dc:relation>
		</rdf:Description>
	</rdf:RDF>
</annotation>
      </species>
      <species metaid="M_INDOLE_DASH_3_DASH_GLYCEROL_DASH_P_Cytosol" id="M_INDOLE_DASH_3_DASH_GLYCEROL_DASH_P_Cytosol" name="indole-3-glycerol-phosphate" compartment="Cytosol">
        <annotation>
	<rdf:RDF xmlns:rdf="http://www.w3.org/1999/02/22-rdf-syntax-ns#" xmlns:dc="http://purl.org/dc/elements/1.1/">
		<rdf:Description rdf:about="#M_INDOLE_DASH_3_DASH_GLYCEROL_DASH_P_Cytosol">
			<dc:relation>
				<rdf:Bag>
					<rdf:li rdf:resource="http://www.genome.jp/kegg/compound/#C03506"></rdf:li>
					<rdf:li rdf:resource="http://bigg.ucsd.edu/#3ig3p"></rdf:li>
					<rdf:li rdf:resource="http://www.genoscope.cns.fr/acinetocyc/#INDOLE-3-GLYCEROL-P"></rdf:li>
				</rdf:Bag>
			</dc:relation>
		</rdf:Description>
	</rdf:RDF>
</annotation>
      </species>
      <species metaid="M_C5_COLON_0_DASH_COA_Cytosol" id="M_C5_COLON_0_DASH_COA_Cytosol" name="pentanoyl-coa" compartment="Cytosol">
        <annotation>
	<rdf:RDF xmlns:rdf="http://www.w3.org/1999/02/22-rdf-syntax-ns#" xmlns:dc="http://purl.org/dc/elements/1.1/">
		<rdf:Description rdf:about="#M_C5_COLON_0_DASH_COA_Cytosol">
			<dc:relation>
				<rdf:Bag>
					<rdf:li rdf:resource="http://www.genome.jp/kegg/compound/#C00888"></rdf:li>
				</rdf:Bag>
			</dc:relation>
		</rdf:Description>
	</rdf:RDF>
</annotation>
      </species>
      <species metaid="M_CPD_DASH_78_Cytosol" id="M_CPD_DASH_78_Cytosol" name="4-diphosphocytidyl-2-c-methylerythritol 2-phosphate" compartment="Cytosol">
        <annotation>
	<rdf:RDF xmlns:rdf="http://www.w3.org/1999/02/22-rdf-syntax-ns#" xmlns:dc="http://purl.org/dc/elements/1.1/">
		<rdf:Description rdf:about="#M_CPD_DASH_78_Cytosol">
			<dc:relation>
				<rdf:Bag>
					<rdf:li rdf:resource="http://www.genoscope.cns.fr/acinetocyc/#CPD-78"></rdf:li>
				</rdf:Bag>
			</dc:relation>
		</rdf:Description>
	</rdf:RDF>
</annotation>
      </species>
      <species metaid="M_BISOHMYR_DASH_GLC_Cytosol" id="M_BISOHMYR_DASH_GLC_Cytosol" name="lipid a disaccharide" compartment="Cytosol">
        <annotation>
	<rdf:RDF xmlns:rdf="http://www.w3.org/1999/02/22-rdf-syntax-ns#" xmlns:dc="http://purl.org/dc/elements/1.1/">
		<rdf:Description rdf:about="#M_BISOHMYR_DASH_GLC_Cytosol">
			<dc:relation>
				<rdf:Bag>
					<rdf:li rdf:resource="http://www.genome.jp/kegg/compound/#C04932"></rdf:li>
					<rdf:li rdf:resource="http://bigg.ucsd.edu/#lipidAds"></rdf:li>
					<rdf:li rdf:resource="http://www.genoscope.cns.fr/acinetocyc/#BISOHMYR-GLC"></rdf:li>
				</rdf:Bag>
			</dc:relation>
		</rdf:Description>
	</rdf:RDF>
</annotation>
      </species>
      <species metaid="M_D_DASH_ALA_DASH_D_DASH_ALA_Cytosol" id="M_D_DASH_ALA_DASH_D_DASH_ALA_Cytosol" name="d-alanyl-d-alanine" compartment="Cytosol">
        <annotation>
	<rdf:RDF xmlns:rdf="http://www.w3.org/1999/02/22-rdf-syntax-ns#" xmlns:dc="http://purl.org/dc/elements/1.1/">
		<rdf:Description rdf:about="#M_D_DASH_ALA_DASH_D_DASH_ALA_Cytosol">
			<dc:relation>
				<rdf:Bag>
					<rdf:li rdf:resource="http://www.genome.jp/kegg/compound/#C00993"></rdf:li>
					<rdf:li rdf:resource="http://bigg.ucsd.edu/#alaala"></rdf:li>
					<rdf:li rdf:resource="http://www.genoscope.cns.fr/acinetocyc/#D-ALA-D-ALA"></rdf:li>
				</rdf:Bag>
			</dc:relation>
		</rdf:Description>
	</rdf:RDF>
</annotation>
      </species>
      <species metaid="M_NICOTINAMIDE_NUCLEOTIDE_Extraorganism" id="M_NICOTINAMIDE_NUCLEOTIDE_Extraorganism" name="nicotinamide nucleotide" compartment="Extraorganism">
        <annotation>
	<rdf:RDF xmlns:rdf="http://www.w3.org/1999/02/22-rdf-syntax-ns#" xmlns:dc="http://purl.org/dc/elements/1.1/">
		<rdf:Description rdf:about="#M_NICOTINAMIDE_NUCLEOTIDE_Extraorganism">
			<dc:relation>
				<rdf:Bag>
					<rdf:li rdf:resource="http://www.genome.jp/kegg/compound/#C00455"></rdf:li>
					<rdf:li rdf:resource="http://bigg.ucsd.edu/#nmn"></rdf:li>
					<rdf:li rdf:resource="http://www.genoscope.cns.fr/acinetocyc/#NICOTINAMIDE_NUCLEOTIDE"></rdf:li>
				</rdf:Bag>
			</dc:relation>
		</rdf:Description>
	</rdf:RDF>
</annotation>
      </species>
      <species metaid="M_GLC_Periplasm" id="M_GLC_Periplasm" name="beta-d-glucose" compartment="Periplasm">
        <annotation>
	<rdf:RDF xmlns:rdf="http://www.w3.org/1999/02/22-rdf-syntax-ns#" xmlns:dc="http://purl.org/dc/elements/1.1/">
		<rdf:Description rdf:about="#M_GLC_Periplasm">
			<dc:relation>
				<rdf:Bag>
					<rdf:li rdf:resource="http://www.genome.jp/kegg/compound/#C00031"></rdf:li>
					<rdf:li rdf:resource="http://bigg.ucsd.edu/#glc-D"></rdf:li>
					<rdf:li rdf:resource="http://www.genoscope.cns.fr/acinetocyc/#GLC"></rdf:li>
				</rdf:Bag>
			</dc:relation>
		</rdf:Description>
	</rdf:RDF>
</annotation>
      </species>
      <species metaid="M_C18_COLON_0_Cytosol" id="M_C18_COLON_0_Cytosol" name="octadenoate" compartment="Cytosol">
        <annotation>
	<rdf:RDF xmlns:rdf="http://www.w3.org/1999/02/22-rdf-syntax-ns#" xmlns:dc="http://purl.org/dc/elements/1.1/">
		<rdf:Description rdf:about="#M_C18_COLON_0_Cytosol">
			<dc:relation>
				<rdf:Bag>
					<rdf:li rdf:resource="http://www.genome.jp/kegg/compound/#C01530"></rdf:li>
					<rdf:li rdf:resource="http://bigg.ucsd.edu/#ocdca"></rdf:li>
					<rdf:li rdf:resource="http://www.genoscope.cns.fr/acinetocyc/#STEARIC_ACID"></rdf:li>
				</rdf:Bag>
			</dc:relation>
		</rdf:Description>
	</rdf:RDF>
</annotation>
      </species>
      <species metaid="M_C18_COLON_1_LPAREN_C9_RPAREN__Extraorganism" id="M_C18_COLON_1_LPAREN_C9_RPAREN__Extraorganism" name="cis-octadec-9-enoate" compartment="Extraorganism">
        <annotation>
	<rdf:RDF xmlns:rdf="http://www.w3.org/1999/02/22-rdf-syntax-ns#" xmlns:dc="http://purl.org/dc/elements/1.1/">
		<rdf:Description rdf:about="#M_C18_COLON_1_LPAREN_C9_RPAREN__Extraorganism">
			<dc:relation>
				<rdf:Bag>
					<rdf:li rdf:resource="http://www.genome.jp/kegg/compound/#C00712"></rdf:li>
					<rdf:li rdf:resource="http://www.genoscope.cns.fr/acinetocyc/#OLEATE-CPD"></rdf:li>
				</rdf:Bag>
			</dc:relation>
		</rdf:Description>
	</rdf:RDF>
</annotation>
      </species>
      <species metaid="M_DEOXYGUANOSINE_Extraorganism" id="M_DEOXYGUANOSINE_Extraorganism" name="deoxyguanosine" compartment="Extraorganism">
        <annotation>
	<rdf:RDF xmlns:rdf="http://www.w3.org/1999/02/22-rdf-syntax-ns#" xmlns:dc="http://purl.org/dc/elements/1.1/">
		<rdf:Description rdf:about="#M_DEOXYGUANOSINE_Extraorganism">
			<dc:relation>
				<rdf:Bag>
					<rdf:li rdf:resource="http://www.genome.jp/kegg/compound/#C00330"></rdf:li>
					<rdf:li rdf:resource="http://bigg.ucsd.edu/#dgsn"></rdf:li>
					<rdf:li rdf:resource="http://www.genoscope.cns.fr/acinetocyc/#DEOXYGUANOSINE"></rdf:li>
				</rdf:Bag>
			</dc:relation>
		</rdf:Description>
	</rdf:RDF>
</annotation>
      </species>
      <species metaid="M_HISTIDINOL_Cytosol" id="M_HISTIDINOL_Cytosol" name="histidinol" compartment="Cytosol">
        <annotation>
	<rdf:RDF xmlns:rdf="http://www.w3.org/1999/02/22-rdf-syntax-ns#" xmlns:dc="http://purl.org/dc/elements/1.1/">
		<rdf:Description rdf:about="#M_HISTIDINOL_Cytosol">
			<dc:relation>
				<rdf:Bag>
					<rdf:li rdf:resource="http://www.genome.jp/kegg/compound/#C00860"></rdf:li>
					<rdf:li rdf:resource="http://bigg.ucsd.edu/#histd"></rdf:li>
					<rdf:li rdf:resource="http://www.genoscope.cns.fr/acinetocyc/#HISTIDINOL"></rdf:li>
				</rdf:Bag>
			</dc:relation>
		</rdf:Description>
	</rdf:RDF>
</annotation>
      </species>
      <species metaid="M_DCMP_Cytosol" id="M_DCMP_Cytosol" name="dcmp" compartment="Cytosol">
        <annotation>
	<rdf:RDF xmlns:rdf="http://www.w3.org/1999/02/22-rdf-syntax-ns#" xmlns:dc="http://purl.org/dc/elements/1.1/">
		<rdf:Description rdf:about="#M_DCMP_Cytosol">
			<dc:relation>
				<rdf:Bag>
					<rdf:li rdf:resource="http://www.genome.jp/kegg/compound/#C00239"></rdf:li>
					<rdf:li rdf:resource="http://bigg.ucsd.edu/#dcmp"></rdf:li>
					<rdf:li rdf:resource="http://www.genoscope.cns.fr/acinetocyc/#DCMP"></rdf:li>
				</rdf:Bag>
			</dc:relation>
		</rdf:Description>
	</rdf:RDF>
</annotation>
      </species>
      <species metaid="M_C12_COLON_1_LPAREN_C3_RPAREN__DASH_COA_Cytosol" id="M_C12_COLON_1_LPAREN_C3_RPAREN__DASH_COA_Cytosol" name="cis-dodec-3-enoyl-coa" compartment="Cytosol">
        <annotation>
	<rdf:RDF xmlns:rdf="http://www.w3.org/1999/02/22-rdf-syntax-ns#" xmlns:dc="http://purl.org/dc/elements/1.1/">
		<rdf:Description rdf:about="#M_C12_COLON_1_LPAREN_C3_RPAREN__DASH_COA_Cytosol">
			<dc:relation>
				<rdf:Bag>
					<rdf:li rdf:resource="http://www.genome.jp/kegg/compound/#C02944"></rdf:li>
				</rdf:Bag>
			</dc:relation>
		</rdf:Description>
	</rdf:RDF>
</annotation>
      </species>
      <species metaid="M_C14_COLON_0_DASH_COA_Cytosol" id="M_C14_COLON_0_DASH_COA_Cytosol" name="tetradecanoyl-coa" compartment="Cytosol">
        <annotation>
	<rdf:RDF xmlns:rdf="http://www.w3.org/1999/02/22-rdf-syntax-ns#" xmlns:dc="http://purl.org/dc/elements/1.1/">
		<rdf:Description rdf:about="#M_C14_COLON_0_DASH_COA_Cytosol">
			<dc:relation>
				<rdf:Bag>
					<rdf:li rdf:resource="http://www.genome.jp/kegg/compound/#C02593"></rdf:li>
					<rdf:li rdf:resource="http://bigg.ucsd.edu/#tdcoa"></rdf:li>
					<rdf:li rdf:resource="http://www.genoscope.cns.fr/acinetocyc/#TETRADECANOYL-COA"></rdf:li>
				</rdf:Bag>
			</dc:relation>
		</rdf:Description>
	</rdf:RDF>
</annotation>
      </species>
      <species metaid="M_C12_COLON_0_DASH_COA_Cytosol" id="M_C12_COLON_0_DASH_COA_Cytosol" name="dodecanoyl-coa" compartment="Cytosol">
        <annotation>
	<rdf:RDF xmlns:rdf="http://www.w3.org/1999/02/22-rdf-syntax-ns#" xmlns:dc="http://purl.org/dc/elements/1.1/">
		<rdf:Description rdf:about="#M_C12_COLON_0_DASH_COA_Cytosol">
			<dc:relation>
				<rdf:Bag>
					<rdf:li rdf:resource="http://www.genome.jp/kegg/compound/#C01832"></rdf:li>
					<rdf:li rdf:resource="http://bigg.ucsd.edu/#ddcacoa"></rdf:li>
					<rdf:li rdf:resource="http://www.genoscope.cns.fr/acinetocyc/#LAUROYLCOA-CPD"></rdf:li>
				</rdf:Bag>
			</dc:relation>
		</rdf:Description>
	</rdf:RDF>
</annotation>
      </species>
      <species metaid="M_C5_COLON_0_Extraorganism" id="M_C5_COLON_0_Extraorganism" name="pentanoate" compartment="Extraorganism">
        <annotation>
	<rdf:RDF xmlns:rdf="http://www.w3.org/1999/02/22-rdf-syntax-ns#" xmlns:dc="http://purl.org/dc/elements/1.1/">
		<rdf:Description rdf:about="#M_C5_COLON_0_Extraorganism">
			<dc:relation>
				<rdf:Bag>
					<rdf:li rdf:resource="http://www.genome.jp/kegg/compound/#C00803"></rdf:li>
					<rdf:li rdf:resource="http://www.genoscope.cns.fr/acinetocyc/#VALERATE"></rdf:li>
				</rdf:Bag>
			</dc:relation>
		</rdf:Description>
	</rdf:RDF>
</annotation>
      </species>
      <species metaid="M_CPD_DASH_148_Extraorganism" id="M_CPD_DASH_148_Extraorganism" name="octane" compartment="Extraorganism">
        <annotation>
	<rdf:RDF xmlns:rdf="http://www.w3.org/1999/02/22-rdf-syntax-ns#" xmlns:dc="http://purl.org/dc/elements/1.1/">
		<rdf:Description rdf:about="#M_CPD_DASH_148_Extraorganism">
			<dc:relation>
				<rdf:Bag>
					<rdf:li rdf:resource="http://www.genome.jp/kegg/compound/#C01387"></rdf:li>
					<rdf:li rdf:resource="http://www.genoscope.cns.fr/acinetocyc/#CPD-148"></rdf:li>
				</rdf:Bag>
			</dc:relation>
		</rdf:Description>
	</rdf:RDF>
</annotation>
      </species>
      <species metaid="M_MALONATE_Extraorganism" id="M_MALONATE_Extraorganism" name="malonate" compartment="Extraorganism">
        <annotation>
	<rdf:RDF xmlns:rdf="http://www.w3.org/1999/02/22-rdf-syntax-ns#" xmlns:dc="http://purl.org/dc/elements/1.1/">
		<rdf:Description rdf:about="#M_MALONATE_Extraorganism">
			<dc:relation>
				<rdf:Bag>
					<rdf:li rdf:resource="http://www.genome.jp/kegg/compound/#C00383"></rdf:li>
					<rdf:li rdf:resource="http://www.genoscope.cns.fr/acinetocyc/#MALONATE"></rdf:li>
				</rdf:Bag>
			</dc:relation>
		</rdf:Description>
	</rdf:RDF>
</annotation>
      </species>
      <species metaid="M_CHARGED_DASH_SER_DASH_TRNAS_Cytosol" id="M_CHARGED_DASH_SER_DASH_TRNAS_Cytosol" name="charged serine trna" compartment="Cytosol">
        <annotation>
	<rdf:RDF xmlns:rdf="http://www.w3.org/1999/02/22-rdf-syntax-ns#" xmlns:dc="http://purl.org/dc/elements/1.1/">
		<rdf:Description rdf:about="#M_CHARGED_DASH_SER_DASH_TRNAS_Cytosol">
			<dc:relation>
				<rdf:Bag>
					<rdf:li rdf:resource="http://www.genome.jp/kegg/compound/#C02553"></rdf:li>
					<rdf:li rdf:resource="http://bigg.ucsd.edu/#sertrna"></rdf:li>
					<rdf:li rdf:resource="http://www.genoscope.cns.fr/acinetocyc/#CHARGED-SER-TRNAS"></rdf:li>
				</rdf:Bag>
			</dc:relation>
		</rdf:Description>
	</rdf:RDF>
</annotation>
      </species>
      <species metaid="M_C18_COLON_0_DASH_ACP_Cytosol" id="M_C18_COLON_0_DASH_ACP_Cytosol" name="octadenoyl-acp" compartment="Cytosol">
        <annotation>
	<rdf:RDF xmlns:rdf="http://www.w3.org/1999/02/22-rdf-syntax-ns#" xmlns:dc="http://purl.org/dc/elements/1.1/">
		<rdf:Description rdf:about="#M_C18_COLON_0_DASH_ACP_Cytosol">
			<dc:relation>
				<rdf:Bag>
					<rdf:li rdf:resource="http://bigg.ucsd.edu/#ocdcaACP"></rdf:li>
					<rdf:li rdf:resource="http://www.genoscope.cns.fr/acinetocyc/#STEAROYL-ACYL-CARRIER-PROTEIN"></rdf:li>
				</rdf:Bag>
			</dc:relation>
		</rdf:Description>
	</rdf:RDF>
</annotation>
      </species>
      <species metaid="M_THZ_Cytosol" id="M_THZ_Cytosol" name="4-methyl-5-(beta-hydroxyethyl)thiazole" compartment="Cytosol">
        <annotation>
	<rdf:RDF xmlns:rdf="http://www.w3.org/1999/02/22-rdf-syntax-ns#" xmlns:dc="http://purl.org/dc/elements/1.1/">
		<rdf:Description rdf:about="#M_THZ_Cytosol">
			<dc:relation>
				<rdf:Bag>
					<rdf:li rdf:resource="http://www.genome.jp/kegg/compound/#C04294"></rdf:li>
					<rdf:li rdf:resource="http://bigg.ucsd.edu/#4mhetz"></rdf:li>
					<rdf:li rdf:resource="http://www.genoscope.cns.fr/acinetocyc/#THZ"></rdf:li>
				</rdf:Bag>
			</dc:relation>
		</rdf:Description>
	</rdf:RDF>
</annotation>
      </species>
      <species metaid="M_7_COMMA_8_DASH_DIHYDROPTEROATE_Cytosol" id="M_7_COMMA_8_DASH_DIHYDROPTEROATE_Cytosol" name="7,8-dihydropteroate" compartment="Cytosol">
        <annotation>
	<rdf:RDF xmlns:rdf="http://www.w3.org/1999/02/22-rdf-syntax-ns#" xmlns:dc="http://purl.org/dc/elements/1.1/">
		<rdf:Description rdf:about="#M_7_COMMA_8_DASH_DIHYDROPTEROATE_Cytosol">
			<dc:relation>
				<rdf:Bag>
					<rdf:li rdf:resource="http://www.genome.jp/kegg/compound/#C00921"></rdf:li>
					<rdf:li rdf:resource="http://bigg.ucsd.edu/#dhpt"></rdf:li>
					<rdf:li rdf:resource="http://www.genoscope.cns.fr/acinetocyc/#7,8-dihydropteroate"></rdf:li>
				</rdf:Bag>
			</dc:relation>
		</rdf:Description>
	</rdf:RDF>
</annotation>
      </species>
      <species metaid="M_CPD_DASH_592_Cytosol" id="M_CPD_DASH_592_Cytosol" name="4-guanidinobutanoate" compartment="Cytosol">
        <annotation>
	<rdf:RDF xmlns:rdf="http://www.w3.org/1999/02/22-rdf-syntax-ns#" xmlns:dc="http://purl.org/dc/elements/1.1/">
		<rdf:Description rdf:about="#M_CPD_DASH_592_Cytosol">
			<dc:relation>
				<rdf:Bag>
					<rdf:li rdf:resource="http://www.genome.jp/kegg/compound/#C01035"></rdf:li>
					<rdf:li rdf:resource="http://bigg.ucsd.edu/#4gudbutn"></rdf:li>
					<rdf:li rdf:resource="http://www.genoscope.cns.fr/acinetocyc/#CPD-592"></rdf:li>
				</rdf:Bag>
			</dc:relation>
		</rdf:Description>
	</rdf:RDF>
</annotation>
      </species>
      <species metaid="M_DIHYDRONEOPTERIN_DASH_P_Cytosol" id="M_DIHYDRONEOPTERIN_DASH_P_Cytosol" name="dihydroneopterin phosphate" compartment="Cytosol">
        <annotation>
	<rdf:RDF xmlns:rdf="http://www.w3.org/1999/02/22-rdf-syntax-ns#" xmlns:dc="http://purl.org/dc/elements/1.1/">
		<rdf:Description rdf:about="#M_DIHYDRONEOPTERIN_DASH_P_Cytosol">
			<dc:relation>
				<rdf:Bag>
					<rdf:li rdf:resource="http://www.genome.jp/kegg/compound/#C05925"></rdf:li>
					<rdf:li rdf:resource="http://bigg.ucsd.edu/#dhpmp"></rdf:li>
					<rdf:li rdf:resource="http://www.genoscope.cns.fr/acinetocyc/#DIHYDRONEOPTERIN-P"></rdf:li>
				</rdf:Bag>
			</dc:relation>
		</rdf:Description>
	</rdf:RDF>
</annotation>
      </species>
      <species metaid="M_C10_COLON_0_DASH_2ENOYLCOA_Cytosol" id="M_C10_COLON_0_DASH_2ENOYLCOA_Cytosol" name="trans-dec-2-enoyl-coa" compartment="Cytosol">
        <annotation>
	<rdf:RDF xmlns:rdf="http://www.w3.org/1999/02/22-rdf-syntax-ns#" xmlns:dc="http://purl.org/dc/elements/1.1/">
		<rdf:Description rdf:about="#M_C10_COLON_0_DASH_2ENOYLCOA_Cytosol">
			<dc:relation>
				<rdf:Bag>
					<rdf:li rdf:resource="http://www.genome.jp/kegg/compound/#C05275"></rdf:li>
					<rdf:li rdf:resource="http://bigg.ucsd.edu/#dc2coa"></rdf:li>
				</rdf:Bag>
			</dc:relation>
		</rdf:Description>
	</rdf:RDF>
</annotation>
      </species>
      <species metaid="M_C8_COLON_0_DASH_3OXOCOA_Cytosol" id="M_C8_COLON_0_DASH_3OXOCOA_Cytosol" name="3-oxooctanoyl-coa" compartment="Cytosol">
        <annotation>
	<rdf:RDF xmlns:rdf="http://www.w3.org/1999/02/22-rdf-syntax-ns#" xmlns:dc="http://purl.org/dc/elements/1.1/">
		<rdf:Description rdf:about="#M_C8_COLON_0_DASH_3OXOCOA_Cytosol">
			<dc:relation>
				<rdf:Bag>
					<rdf:li rdf:resource="http://www.genome.jp/kegg/compound/#C05267"></rdf:li>
					<rdf:li rdf:resource="http://bigg.ucsd.edu/#3oocoa"></rdf:li>
				</rdf:Bag>
			</dc:relation>
		</rdf:Description>
	</rdf:RDF>
</annotation>
      </species>
      <species metaid="M_THR_Cytosol" id="M_THR_Cytosol" name="l-threonine" compartment="Cytosol">
        <annotation>
	<rdf:RDF xmlns:rdf="http://www.w3.org/1999/02/22-rdf-syntax-ns#" xmlns:dc="http://purl.org/dc/elements/1.1/">
		<rdf:Description rdf:about="#M_THR_Cytosol">
			<dc:relation>
				<rdf:Bag>
					<rdf:li rdf:resource="http://www.genome.jp/kegg/compound/#C00188"></rdf:li>
					<rdf:li rdf:resource="http://bigg.ucsd.edu/#thr-L"></rdf:li>
					<rdf:li rdf:resource="http://www.genoscope.cns.fr/acinetocyc/#THR"></rdf:li>
				</rdf:Bag>
			</dc:relation>
		</rdf:Description>
	</rdf:RDF>
</annotation>
      </species>
      <species metaid="M_C14_COLON_0_Extraorganism" id="M_C14_COLON_0_Extraorganism" name="tetradecanoate" compartment="Extraorganism">
        <annotation>
	<rdf:RDF xmlns:rdf="http://www.w3.org/1999/02/22-rdf-syntax-ns#" xmlns:dc="http://purl.org/dc/elements/1.1/">
		<rdf:Description rdf:about="#M_C14_COLON_0_Extraorganism">
			<dc:relation>
				<rdf:Bag>
					<rdf:li rdf:resource="http://www.genome.jp/kegg/compound/#C06424"></rdf:li>
					<rdf:li rdf:resource="http://bigg.ucsd.edu/#ttdca"></rdf:li>
				</rdf:Bag>
			</dc:relation>
		</rdf:Description>
	</rdf:RDF>
</annotation>
      </species>
      <species id="M_C10_COLON_0_DASH_CARBOXY2ENOYLCOA_Cytosol" name="trans-9-carboxynon-2-enoyl-coa" compartment="Cytosol"/>
      <species metaid="M_GLC_DASH_6_DASH_P_Cytosol" id="M_GLC_DASH_6_DASH_P_Cytosol" name="glucose-6-phosphate" compartment="Cytosol">
        <annotation>
	<rdf:RDF xmlns:rdf="http://www.w3.org/1999/02/22-rdf-syntax-ns#" xmlns:dc="http://purl.org/dc/elements/1.1/">
		<rdf:Description rdf:about="#M_GLC_DASH_6_DASH_P_Cytosol">
			<dc:relation>
				<rdf:Bag>
					<rdf:li rdf:resource="http://www.genome.jp/kegg/compound/#C01172"></rdf:li>
					<rdf:li rdf:resource="http://bigg.ucsd.edu/#g6p-B"></rdf:li>
					<rdf:li rdf:resource="http://www.genoscope.cns.fr/acinetocyc/#GLC-6-P"></rdf:li>
				</rdf:Bag>
			</dc:relation>
		</rdf:Description>
	</rdf:RDF>
</annotation>
      </species>
      <species metaid="M_OCTAPRENYL_DASH_METHYL_DASH_OH_DASH_METHOXY_DASH_BENZQ_Cytosol" id="M_OCTAPRENYL_DASH_METHYL_DASH_OH_DASH_METHOXY_DASH_BENZQ_Cytosol" name="2-octaprenyl-3-methyl-5-hydroxy-6-methoxy-1,4-benzoquinone" compartment="Cytosol">
        <annotation>
	<rdf:RDF xmlns:rdf="http://www.w3.org/1999/02/22-rdf-syntax-ns#" xmlns:dc="http://purl.org/dc/elements/1.1/">
		<rdf:Description rdf:about="#M_OCTAPRENYL_DASH_METHYL_DASH_OH_DASH_METHOXY_DASH_BENZQ_Cytosol">
			<dc:relation>
				<rdf:Bag>
					<rdf:li rdf:resource="http://www.genome.jp/kegg/compound/#C05815"></rdf:li>
					<rdf:li rdf:resource="http://www.genoscope.cns.fr/acinetocyc/#OCTAPRENYL-METHYL-OH-METHOXY-BENZQ"></rdf:li>
				</rdf:Bag>
			</dc:relation>
		</rdf:Description>
	</rdf:RDF>
</annotation>
      </species>
      <species metaid="M_GLUTACONYL_DASH_COA_Cytosol" id="M_GLUTACONYL_DASH_COA_Cytosol" name="glutaconyl-coa" compartment="Cytosol">
        <annotation>
	<rdf:RDF xmlns:rdf="http://www.w3.org/1999/02/22-rdf-syntax-ns#" xmlns:dc="http://purl.org/dc/elements/1.1/">
		<rdf:Description rdf:about="#M_GLUTACONYL_DASH_COA_Cytosol">
			<dc:relation>
				<rdf:Bag>
					<rdf:li rdf:resource="http://www.genoscope.cns.fr/acinetocyc/#GLUTACONYL-COA"></rdf:li>
				</rdf:Bag>
			</dc:relation>
		</rdf:Description>
	</rdf:RDF>
</annotation>
      </species>
      <species metaid="M_THF_Cytosol" id="M_THF_Cytosol" name="thf" compartment="Cytosol">
        <annotation>
	<rdf:RDF xmlns:rdf="http://www.w3.org/1999/02/22-rdf-syntax-ns#" xmlns:dc="http://purl.org/dc/elements/1.1/">
		<rdf:Description rdf:about="#M_THF_Cytosol">
			<dc:relation>
				<rdf:Bag>
					<rdf:li rdf:resource="http://www.genome.jp/kegg/compound/#C00101"></rdf:li>
					<rdf:li rdf:resource="http://bigg.ucsd.edu/#thf"></rdf:li>
					<rdf:li rdf:resource="http://www.genoscope.cns.fr/acinetocyc/#THF"></rdf:li>
				</rdf:Bag>
			</dc:relation>
		</rdf:Description>
	</rdf:RDF>
</annotation>
      </species>
      <species metaid="M_CHARGED_DASH_GLN_DASH_TRNAS_Cytosol" id="M_CHARGED_DASH_GLN_DASH_TRNAS_Cytosol" name="charged glutamine trna" compartment="Cytosol">
        <annotation>
	<rdf:RDF xmlns:rdf="http://www.w3.org/1999/02/22-rdf-syntax-ns#" xmlns:dc="http://purl.org/dc/elements/1.1/">
		<rdf:Description rdf:about="#M_CHARGED_DASH_GLN_DASH_TRNAS_Cytosol">
			<dc:relation>
				<rdf:Bag>
					<rdf:li rdf:resource="http://www.genome.jp/kegg/compound/#C02282"></rdf:li>
					<rdf:li rdf:resource="http://bigg.ucsd.edu/#glntrna"></rdf:li>
					<rdf:li rdf:resource="http://www.genoscope.cns.fr/acinetocyc/#CHARGED-GLN-TRNAS"></rdf:li>
				</rdf:Bag>
			</dc:relation>
		</rdf:Description>
	</rdf:RDF>
</annotation>
      </species>
      <species id="M_C14_COLON_1_LPAREN_C5_RPAREN__DASH_2ENOYLCOA_Cytosol" name="trans,cis-tetradec-2,4-enoyl-coa" compartment="Cytosol"/>
      <species id="M_C16_COLON_1_LPAREN_C7_RPAREN__Cytosol" name="cis-hexadec-7-enoate" compartment="Cytosol"/>
      <species metaid="M_D_DASH_GALACTARATE_Extraorganism" id="M_D_DASH_GALACTARATE_Extraorganism" name="d-galactarate" compartment="Extraorganism">
        <annotation>
	<rdf:RDF xmlns:rdf="http://www.w3.org/1999/02/22-rdf-syntax-ns#" xmlns:dc="http://purl.org/dc/elements/1.1/">
		<rdf:Description rdf:about="#M_D_DASH_GALACTARATE_Extraorganism">
			<dc:relation>
				<rdf:Bag>
					<rdf:li rdf:resource="http://www.genome.jp/kegg/compound/#C00879"></rdf:li>
					<rdf:li rdf:resource="http://bigg.ucsd.edu/#galct-D"></rdf:li>
					<rdf:li rdf:resource="http://www.genoscope.cns.fr/acinetocyc/#D-GALACTARATE"></rdf:li>
				</rdf:Bag>
			</dc:relation>
		</rdf:Description>
	</rdf:RDF>
</annotation>
      </species>
      <species metaid="M_PHE_Cytosol" id="M_PHE_Cytosol" name="l-phenylalanine" compartment="Cytosol">
        <annotation>
	<rdf:RDF xmlns:rdf="http://www.w3.org/1999/02/22-rdf-syntax-ns#" xmlns:dc="http://purl.org/dc/elements/1.1/">
		<rdf:Description rdf:about="#M_PHE_Cytosol">
			<dc:relation>
				<rdf:Bag>
					<rdf:li rdf:resource="http://www.genome.jp/kegg/compound/#C00079"></rdf:li>
					<rdf:li rdf:resource="http://bigg.ucsd.edu/#phe-L"></rdf:li>
					<rdf:li rdf:resource="http://www.genoscope.cns.fr/acinetocyc/#PHE"></rdf:li>
				</rdf:Bag>
			</dc:relation>
		</rdf:Description>
	</rdf:RDF>
</annotation>
      </species>
      <species metaid="M_CHARGED_DASH_ALA_DASH_TRNAS_Cytosol" id="M_CHARGED_DASH_ALA_DASH_TRNAS_Cytosol" name="charged alanine trna" compartment="Cytosol">
        <annotation>
	<rdf:RDF xmlns:rdf="http://www.w3.org/1999/02/22-rdf-syntax-ns#" xmlns:dc="http://purl.org/dc/elements/1.1/">
		<rdf:Description rdf:about="#M_CHARGED_DASH_ALA_DASH_TRNAS_Cytosol">
			<dc:relation>
				<rdf:Bag>
					<rdf:li rdf:resource="http://www.genome.jp/kegg/compound/#C00886"></rdf:li>
					<rdf:li rdf:resource="http://bigg.ucsd.edu/#alatrna"></rdf:li>
					<rdf:li rdf:resource="http://www.genoscope.cns.fr/acinetocyc/#CHARGED-ALA-TRNAS"></rdf:li>
				</rdf:Bag>
			</dc:relation>
		</rdf:Description>
	</rdf:RDF>
</annotation>
      </species>
      <species metaid="M_P_DASH_RIBOSYL_DASH_4_DASH_SUCCCARB_DASH_AMINOIMIDAZOLE_Cytosol" id="M_P_DASH_RIBOSYL_DASH_4_DASH_SUCCCARB_DASH_AMINOIMIDAZOLE_Cytosol" name="5'-phosphoribosyl-4-(n-succinocarboxamide)-5-aminoimidazole" compartment="Cytosol">
        <annotation>
	<rdf:RDF xmlns:rdf="http://www.w3.org/1999/02/22-rdf-syntax-ns#" xmlns:dc="http://purl.org/dc/elements/1.1/">
		<rdf:Description rdf:about="#M_P_DASH_RIBOSYL_DASH_4_DASH_SUCCCARB_DASH_AMINOIMIDAZOLE_Cytosol">
			<dc:relation>
				<rdf:Bag>
					<rdf:li rdf:resource="http://www.genome.jp/kegg/compound/#C04823"></rdf:li>
					<rdf:li rdf:resource="http://bigg.ucsd.edu/#25aics"></rdf:li>
					<rdf:li rdf:resource="http://www.genoscope.cns.fr/acinetocyc/#P-RIBOSYL-4-SUCCCARB-AMINOIMIDAZOLE"></rdf:li>
				</rdf:Bag>
			</dc:relation>
		</rdf:Description>
	</rdf:RDF>
</annotation>
      </species>
      <species metaid="M_GLYOX_Cytosol" id="M_GLYOX_Cytosol" name="glyoxylate" compartment="Cytosol">
        <annotation>
	<rdf:RDF xmlns:rdf="http://www.w3.org/1999/02/22-rdf-syntax-ns#" xmlns:dc="http://purl.org/dc/elements/1.1/">
		<rdf:Description rdf:about="#M_GLYOX_Cytosol">
			<dc:relation>
				<rdf:Bag>
					<rdf:li rdf:resource="http://www.genome.jp/kegg/compound/#C00048"></rdf:li>
					<rdf:li rdf:resource="http://bigg.ucsd.edu/#glx"></rdf:li>
					<rdf:li rdf:resource="http://www.genoscope.cns.fr/acinetocyc/#GLYOX"></rdf:li>
				</rdf:Bag>
			</dc:relation>
		</rdf:Description>
	</rdf:RDF>
</annotation>
      </species>
      <species metaid="M_C12_COLON_0_Cytosol" id="M_C12_COLON_0_Cytosol" name="dodecanoate" compartment="Cytosol">
        <annotation>
	<rdf:RDF xmlns:rdf="http://www.w3.org/1999/02/22-rdf-syntax-ns#" xmlns:dc="http://purl.org/dc/elements/1.1/">
		<rdf:Description rdf:about="#M_C12_COLON_0_Cytosol">
			<dc:relation>
				<rdf:Bag>
					<rdf:li rdf:resource="http://www.genome.jp/kegg/compound/#C02679"></rdf:li>
					<rdf:li rdf:resource="http://bigg.ucsd.edu/#ddca"></rdf:li>
					<rdf:li rdf:resource="http://www.genoscope.cns.fr/acinetocyc/#DODECANOATE"></rdf:li>
				</rdf:Bag>
			</dc:relation>
		</rdf:Description>
	</rdf:RDF>
</annotation>
      </species>
      <species metaid="M_BETAINE_Extraorganism" id="M_BETAINE_Extraorganism" name="betaine" compartment="Extraorganism">
        <annotation>
	<rdf:RDF xmlns:rdf="http://www.w3.org/1999/02/22-rdf-syntax-ns#" xmlns:dc="http://purl.org/dc/elements/1.1/">
		<rdf:Description rdf:about="#M_BETAINE_Extraorganism">
			<dc:relation>
				<rdf:Bag>
					<rdf:li rdf:resource="http://www.genome.jp/kegg/compound/#C00719"></rdf:li>
					<rdf:li rdf:resource="http://bigg.ucsd.edu/#glyb"></rdf:li>
					<rdf:li rdf:resource="http://www.genoscope.cns.fr/acinetocyc/#BETAINE"></rdf:li>
				</rdf:Bag>
			</dc:relation>
		</rdf:Description>
	</rdf:RDF>
</annotation>
      </species>
      <species metaid="M_BENZALDEHYDE_Cytosol" id="M_BENZALDEHYDE_Cytosol" name="benzaldehyde" compartment="Cytosol">
        <annotation>
	<rdf:RDF xmlns:rdf="http://www.w3.org/1999/02/22-rdf-syntax-ns#" xmlns:dc="http://purl.org/dc/elements/1.1/">
		<rdf:Description rdf:about="#M_BENZALDEHYDE_Cytosol">
			<dc:relation>
				<rdf:Bag>
					<rdf:li rdf:resource="http://www.genome.jp/kegg/compound/#C00261"></rdf:li>
					<rdf:li rdf:resource="http://www.genoscope.cns.fr/acinetocyc/#BENZALDEHYDE"></rdf:li>
				</rdf:Bag>
			</dc:relation>
		</rdf:Description>
	</rdf:RDF>
</annotation>
      </species>
      <species metaid="M_VANILLATE_Cytosol" id="M_VANILLATE_Cytosol" name="vanillate" compartment="Cytosol">
        <annotation>
	<rdf:RDF xmlns:rdf="http://www.w3.org/1999/02/22-rdf-syntax-ns#" xmlns:dc="http://purl.org/dc/elements/1.1/">
		<rdf:Description rdf:about="#M_VANILLATE_Cytosol">
			<dc:relation>
				<rdf:Bag>
					<rdf:li rdf:resource="http://www.genome.jp/kegg/compound/#C06672"></rdf:li>
					<rdf:li rdf:resource="http://www.genoscope.cns.fr/acinetocyc/#VANILLATE"></rdf:li>
				</rdf:Bag>
			</dc:relation>
		</rdf:Description>
	</rdf:RDF>
</annotation>
      </species>
      <species metaid="M_FERULOATE_Cytosol" id="M_FERULOATE_Cytosol" name="ferulate" compartment="Cytosol">
        <annotation>
	<rdf:RDF xmlns:rdf="http://www.w3.org/1999/02/22-rdf-syntax-ns#" xmlns:dc="http://purl.org/dc/elements/1.1/">
		<rdf:Description rdf:about="#M_FERULOATE_Cytosol">
			<dc:relation>
				<rdf:Bag>
					<rdf:li rdf:resource="http://www.genome.jp/kegg/compound/#C01494"></rdf:li>
					<rdf:li rdf:resource="http://www.genoscope.cns.fr/acinetocyc/#FERULOATE"></rdf:li>
				</rdf:Bag>
			</dc:relation>
		</rdf:Description>
	</rdf:RDF>
</annotation>
      </species>
      <species metaid="M_CHARGED_DASH_CYS_DASH_TRNAS_Cytosol" id="M_CHARGED_DASH_CYS_DASH_TRNAS_Cytosol" name="charged cysteine trna" compartment="Cytosol">
        <annotation>
	<rdf:RDF xmlns:rdf="http://www.w3.org/1999/02/22-rdf-syntax-ns#" xmlns:dc="http://purl.org/dc/elements/1.1/">
		<rdf:Description rdf:about="#M_CHARGED_DASH_CYS_DASH_TRNAS_Cytosol">
			<dc:relation>
				<rdf:Bag>
					<rdf:li rdf:resource="http://www.genome.jp/kegg/compound/#C03125"></rdf:li>
					<rdf:li rdf:resource="http://bigg.ucsd.edu/#cystrna"></rdf:li>
					<rdf:li rdf:resource="http://www.genoscope.cns.fr/acinetocyc/#CHARGED-CYS-TRNAS"></rdf:li>
				</rdf:Bag>
			</dc:relation>
		</rdf:Description>
	</rdf:RDF>
</annotation>
      </species>
      <species metaid="M_CONIFERYL_DASH_ALDEHYDE_Extraorganism" id="M_CONIFERYL_DASH_ALDEHYDE_Extraorganism" name="coniferyl aldehyde" compartment="Extraorganism">
        <annotation>
	<rdf:RDF xmlns:rdf="http://www.w3.org/1999/02/22-rdf-syntax-ns#" xmlns:dc="http://purl.org/dc/elements/1.1/">
		<rdf:Description rdf:about="#M_CONIFERYL_DASH_ALDEHYDE_Extraorganism">
			<dc:relation>
				<rdf:Bag>
					<rdf:li rdf:resource="http://www.genome.jp/kegg/compound/#C02666"></rdf:li>
					<rdf:li rdf:resource="http://www.genoscope.cns.fr/acinetocyc/#CONIFERYL-ALDEHYDE"></rdf:li>
				</rdf:Bag>
			</dc:relation>
		</rdf:Description>
	</rdf:RDF>
</annotation>
      </species>
      <species metaid="M_N_DASH_ALPHA_DASH_ACETYLORNITHINE_Cytosol" id="M_N_DASH_ALPHA_DASH_ACETYLORNITHINE_Cytosol" name="n-alpha-acetylornithine" compartment="Cytosol">
        <annotation>
	<rdf:RDF xmlns:rdf="http://www.w3.org/1999/02/22-rdf-syntax-ns#" xmlns:dc="http://purl.org/dc/elements/1.1/">
		<rdf:Description rdf:about="#M_N_DASH_ALPHA_DASH_ACETYLORNITHINE_Cytosol">
			<dc:relation>
				<rdf:Bag>
					<rdf:li rdf:resource="http://www.genome.jp/kegg/compound/#C00437"></rdf:li>
					<rdf:li rdf:resource="http://bigg.ucsd.edu/#acorn"></rdf:li>
					<rdf:li rdf:resource="http://www.genoscope.cns.fr/acinetocyc/#N-ALPHA-ACETYLORNITHINE"></rdf:li>
				</rdf:Bag>
			</dc:relation>
		</rdf:Description>
	</rdf:RDF>
</annotation>
      </species>
      <species id="M_C16_COLON_1_LPAREN_C7_RPAREN__DASH_3OXOCOA_Cytosol" name="cis-3-oxohexadec-7-enoyl-coa" compartment="Cytosol"/>
      <species metaid="M_C18_COLON_0_DASH_3OXOCOA_Cytosol" id="M_C18_COLON_0_DASH_3OXOCOA_Cytosol" name="3-oxooctadecanoyl-coa" compartment="Cytosol">
        <annotation>
	<rdf:RDF xmlns:rdf="http://www.w3.org/1999/02/22-rdf-syntax-ns#" xmlns:dc="http://purl.org/dc/elements/1.1/">
		<rdf:Description rdf:about="#M_C18_COLON_0_DASH_3OXOCOA_Cytosol">
			<dc:relation>
				<rdf:Bag>
					<rdf:li rdf:resource="http://bigg.ucsd.edu/#3oodcoa"></rdf:li>
				</rdf:Bag>
			</dc:relation>
		</rdf:Description>
	</rdf:RDF>
</annotation>
      </species>
      <species metaid="M_ETOH_Extraorganism" id="M_ETOH_Extraorganism" name="ethanol" compartment="Extraorganism">
        <annotation>
	<rdf:RDF xmlns:rdf="http://www.w3.org/1999/02/22-rdf-syntax-ns#" xmlns:dc="http://purl.org/dc/elements/1.1/">
		<rdf:Description rdf:about="#M_ETOH_Extraorganism">
			<dc:relation>
				<rdf:Bag>
					<rdf:li rdf:resource="http://www.genome.jp/kegg/compound/#C00469"></rdf:li>
					<rdf:li rdf:resource="http://bigg.ucsd.edu/#etoh"></rdf:li>
					<rdf:li rdf:resource="http://www.genoscope.cns.fr/acinetocyc/#ETOH"></rdf:li>
				</rdf:Bag>
			</dc:relation>
		</rdf:Description>
	</rdf:RDF>
</annotation>
      </species>
      <species metaid="M_C8_COLON_0_Extraorganism" id="M_C8_COLON_0_Extraorganism" name="octanoate" compartment="Extraorganism">
        <annotation>
	<rdf:RDF xmlns:rdf="http://www.w3.org/1999/02/22-rdf-syntax-ns#" xmlns:dc="http://purl.org/dc/elements/1.1/">
		<rdf:Description rdf:about="#M_C8_COLON_0_Extraorganism">
			<dc:relation>
				<rdf:Bag>
					<rdf:li rdf:resource="http://www.genome.jp/kegg/compound/#C06423"></rdf:li>
					<rdf:li rdf:resource="http://bigg.ucsd.edu/#octa"></rdf:li>
					<rdf:li rdf:resource="http://www.genoscope.cns.fr/acinetocyc/#CPD-195"></rdf:li>
				</rdf:Bag>
			</dc:relation>
		</rdf:Description>
	</rdf:RDF>
</annotation>
      </species>
      <species metaid="M_PQQ_Periplasm" id="M_PQQ_Periplasm" name="pqq" compartment="Periplasm">
        <annotation>
	<rdf:RDF xmlns:rdf="http://www.w3.org/1999/02/22-rdf-syntax-ns#" xmlns:dc="http://purl.org/dc/elements/1.1/">
		<rdf:Description rdf:about="#M_PQQ_Periplasm">
			<dc:relation>
				<rdf:Bag>
					<rdf:li rdf:resource="http://www.genoscope.cns.fr/acinetocyc/#PQQ"></rdf:li>
				</rdf:Bag>
			</dc:relation>
		</rdf:Description>
	</rdf:RDF>
</annotation>
      </species>
      <species metaid="M_C18_COLON_1_LPAREN_C9_RPAREN__DASH_ACP_Cytosol" id="M_C18_COLON_1_LPAREN_C9_RPAREN__DASH_ACP_Cytosol" name="cis-octadec-9-enoyl-acp" compartment="Cytosol">
        <annotation>
	<rdf:RDF xmlns:rdf="http://www.w3.org/1999/02/22-rdf-syntax-ns#" xmlns:dc="http://purl.org/dc/elements/1.1/">
		<rdf:Description rdf:about="#M_C18_COLON_1_LPAREN_C9_RPAREN__DASH_ACP_Cytosol">
			<dc:relation>
				<rdf:Bag>
					<rdf:li rdf:resource="http://www.genoscope.cns.fr/acinetocyc/#OLEOYL-ACYL-CARRIER-PROTEIN"></rdf:li>
				</rdf:Bag>
			</dc:relation>
		</rdf:Description>
	</rdf:RDF>
</annotation>
      </species>
      <species metaid="M_DI_DASH_H_DASH_OROTATE_Cytosol" id="M_DI_DASH_H_DASH_OROTATE_Cytosol" name="dihydroorotate" compartment="Cytosol">
        <annotation>
	<rdf:RDF xmlns:rdf="http://www.w3.org/1999/02/22-rdf-syntax-ns#" xmlns:dc="http://purl.org/dc/elements/1.1/">
		<rdf:Description rdf:about="#M_DI_DASH_H_DASH_OROTATE_Cytosol">
			<dc:relation>
				<rdf:Bag>
					<rdf:li rdf:resource="http://www.genome.jp/kegg/compound/#C00337"></rdf:li>
					<rdf:li rdf:resource="http://bigg.ucsd.edu/#dhor-S"></rdf:li>
					<rdf:li rdf:resource="http://www.genoscope.cns.fr/acinetocyc/#DI-H-OROTATE"></rdf:li>
				</rdf:Bag>
			</dc:relation>
		</rdf:Description>
	</rdf:RDF>
</annotation>
      </species>
      <species metaid="M_TYR_Extraorganism" id="M_TYR_Extraorganism" name="l-tyrosine" compartment="Extraorganism">
        <annotation>
	<rdf:RDF xmlns:rdf="http://www.w3.org/1999/02/22-rdf-syntax-ns#" xmlns:dc="http://purl.org/dc/elements/1.1/">
		<rdf:Description rdf:about="#M_TYR_Extraorganism">
			<dc:relation>
				<rdf:Bag>
					<rdf:li rdf:resource="http://www.genome.jp/kegg/compound/#C00082"></rdf:li>
					<rdf:li rdf:resource="http://bigg.ucsd.edu/#tyr-L"></rdf:li>
					<rdf:li rdf:resource="http://www.genoscope.cns.fr/acinetocyc/#TYR"></rdf:li>
				</rdf:Bag>
			</dc:relation>
		</rdf:Description>
	</rdf:RDF>
</annotation>
      </species>
      <species id="M_C5_COLON_0_DASH_2ENOYLCOA_Cytosol" name="trans-pent-2-enoyl-coa" compartment="Cytosol"/>
      <species metaid="M_OXIDIZED_DASH_GLUTATHIONE_Cytosol" id="M_OXIDIZED_DASH_GLUTATHIONE_Cytosol" name="oxidized glutathione" compartment="Cytosol">
        <annotation>
	<rdf:RDF xmlns:rdf="http://www.w3.org/1999/02/22-rdf-syntax-ns#" xmlns:dc="http://purl.org/dc/elements/1.1/">
		<rdf:Description rdf:about="#M_OXIDIZED_DASH_GLUTATHIONE_Cytosol">
			<dc:relation>
				<rdf:Bag>
					<rdf:li rdf:resource="http://www.genome.jp/kegg/compound/#C00127"></rdf:li>
					<rdf:li rdf:resource="http://bigg.ucsd.edu/#gthox"></rdf:li>
					<rdf:li rdf:resource="http://www.genoscope.cns.fr/acinetocyc/#OXIDIZED-GLUTATHIONE"></rdf:li>
				</rdf:Bag>
			</dc:relation>
		</rdf:Description>
	</rdf:RDF>
</annotation>
      </species>
      <species metaid="M_BISOHMYR_DASH_GLUCOSAMINYL_DASH_1P_Cytosol" id="M_BISOHMYR_DASH_GLUCOSAMINYL_DASH_1P_Cytosol" name="2,3-bis(3-hydroxymyristoyl)-beta-d-glucosaminyl 1-phosphate" compartment="Cytosol">
        <annotation>
	<rdf:RDF xmlns:rdf="http://www.w3.org/1999/02/22-rdf-syntax-ns#" xmlns:dc="http://purl.org/dc/elements/1.1/">
		<rdf:Description rdf:about="#M_BISOHMYR_DASH_GLUCOSAMINYL_DASH_1P_Cytosol">
			<dc:relation>
				<rdf:Bag>
					<rdf:li rdf:resource="http://www.genome.jp/kegg/compound/#C04824"></rdf:li>
					<rdf:li rdf:resource="http://bigg.ucsd.edu/#lipidX"></rdf:li>
					<rdf:li rdf:resource="http://www.genoscope.cns.fr/acinetocyc/#BISOHMYR-GLUCOSAMINYL-1P"></rdf:li>
				</rdf:Bag>
			</dc:relation>
		</rdf:Description>
	</rdf:RDF>
</annotation>
      </species>
      <species metaid="M_GLC_DASH_1_DASH_P_Cytosol" id="M_GLC_DASH_1_DASH_P_Cytosol" name="glucose-1-phosphate" compartment="Cytosol">
        <annotation>
	<rdf:RDF xmlns:rdf="http://www.w3.org/1999/02/22-rdf-syntax-ns#" xmlns:dc="http://purl.org/dc/elements/1.1/">
		<rdf:Description rdf:about="#M_GLC_DASH_1_DASH_P_Cytosol">
			<dc:relation>
				<rdf:Bag>
					<rdf:li rdf:resource="http://www.genome.jp/kegg/compound/#C00103"></rdf:li>
					<rdf:li rdf:resource="http://bigg.ucsd.edu/#g1p"></rdf:li>
					<rdf:li rdf:resource="http://www.genoscope.cns.fr/acinetocyc/#GLC-1-P"></rdf:li>
				</rdf:Bag>
			</dc:relation>
		</rdf:Description>
	</rdf:RDF>
</annotation>
      </species>
      <species metaid="M_C8_COLON_0_DASH_3HYDROXYACP_Cytosol" id="M_C8_COLON_0_DASH_3HYDROXYACP_Cytosol" name="3-hydroxyoctanoyl-acp" compartment="Cytosol">
        <annotation>
	<rdf:RDF xmlns:rdf="http://www.w3.org/1999/02/22-rdf-syntax-ns#" xmlns:dc="http://purl.org/dc/elements/1.1/">
		<rdf:Description rdf:about="#M_C8_COLON_0_DASH_3HYDROXYACP_Cytosol">
			<dc:relation>
				<rdf:Bag>
					<rdf:li rdf:resource="http://www.genome.jp/kegg/compound/#C04620"></rdf:li>
					<rdf:li rdf:resource="http://bigg.ucsd.edu/#3hoctACP"></rdf:li>
				</rdf:Bag>
			</dc:relation>
		</rdf:Description>
	</rdf:RDF>
</annotation>
      </species>
      <species metaid="M_MET_Cytosol" id="M_MET_Cytosol" name="l-methionine" compartment="Cytosol">
        <annotation>
	<rdf:RDF xmlns:rdf="http://www.w3.org/1999/02/22-rdf-syntax-ns#" xmlns:dc="http://purl.org/dc/elements/1.1/">
		<rdf:Description rdf:about="#M_MET_Cytosol">
			<dc:relation>
				<rdf:Bag>
					<rdf:li rdf:resource="http://www.genome.jp/kegg/compound/#C00073"></rdf:li>
					<rdf:li rdf:resource="http://bigg.ucsd.edu/#met-L"></rdf:li>
					<rdf:li rdf:resource="http://www.genoscope.cns.fr/acinetocyc/#MET"></rdf:li>
				</rdf:Bag>
			</dc:relation>
		</rdf:Description>
	</rdf:RDF>
</annotation>
      </species>
      <species metaid="M_L_DASH_1_DASH_PHOSPHATIDYL_DASH_SERINE_Cytosol" id="M_L_DASH_1_DASH_PHOSPHATIDYL_DASH_SERINE_Cytosol" name="generic l-1-phosphatidyl-serine" compartment="Cytosol">
        <annotation>
	<rdf:RDF xmlns:rdf="http://www.w3.org/1999/02/22-rdf-syntax-ns#" xmlns:dc="http://purl.org/dc/elements/1.1/">
		<rdf:Description rdf:about="#M_L_DASH_1_DASH_PHOSPHATIDYL_DASH_SERINE_Cytosol">
			<dc:relation>
				<rdf:Bag>
					<rdf:li rdf:resource="http://www.genome.jp/kegg/compound/#C02737"></rdf:li>
					<rdf:li rdf:resource="http://www.genoscope.cns.fr/acinetocyc/#L-1-PHOSPHATIDYL-SERINE"></rdf:li>
				</rdf:Bag>
			</dc:relation>
		</rdf:Description>
	</rdf:RDF>
</annotation>
      </species>
      <species metaid="M_FRUCTOSE_DASH_6P_Cytosol" id="M_FRUCTOSE_DASH_6P_Cytosol" name="fructose-6-phosphate" compartment="Cytosol">
        <annotation>
	<rdf:RDF xmlns:rdf="http://www.w3.org/1999/02/22-rdf-syntax-ns#" xmlns:dc="http://purl.org/dc/elements/1.1/">
		<rdf:Description rdf:about="#M_FRUCTOSE_DASH_6P_Cytosol">
			<dc:relation>
				<rdf:Bag>
					<rdf:li rdf:resource="http://www.genome.jp/kegg/compound/#C00085"></rdf:li>
					<rdf:li rdf:resource="http://bigg.ucsd.edu/#f6p"></rdf:li>
					<rdf:li rdf:resource="http://www.genoscope.cns.fr/acinetocyc/#FRUCTOSE-6P"></rdf:li>
				</rdf:Bag>
			</dc:relation>
		</rdf:Description>
	</rdf:RDF>
</annotation>
      </species>
      <species metaid="M_PROTOPORPHYRINOGEN_Cytosol" id="M_PROTOPORPHYRINOGEN_Cytosol" name="protoporphyrinogen" compartment="Cytosol">
        <annotation>
	<rdf:RDF xmlns:rdf="http://www.w3.org/1999/02/22-rdf-syntax-ns#" xmlns:dc="http://purl.org/dc/elements/1.1/">
		<rdf:Description rdf:about="#M_PROTOPORPHYRINOGEN_Cytosol">
			<dc:relation>
				<rdf:Bag>
					<rdf:li rdf:resource="http://www.genome.jp/kegg/compound/#C01079"></rdf:li>
					<rdf:li rdf:resource="http://bigg.ucsd.edu/#pppg9"></rdf:li>
					<rdf:li rdf:resource="http://www.genoscope.cns.fr/acinetocyc/#PROTOPORPHYRINOGEN"></rdf:li>
				</rdf:Bag>
			</dc:relation>
		</rdf:Description>
	</rdf:RDF>
</annotation>
      </species>
      <species id="M_C10_COLON_0_DASH_CARBOXY3OXOCOA_Cytosol" name="9-carboxy-3-oxononanoyl-coa" compartment="Cytosol"/>
      <species metaid="M_D_DASH_GLT_Cytosol" id="M_D_DASH_GLT_Cytosol" name="d-glutamate" compartment="Cytosol">
        <annotation>
	<rdf:RDF xmlns:rdf="http://www.w3.org/1999/02/22-rdf-syntax-ns#" xmlns:dc="http://purl.org/dc/elements/1.1/">
		<rdf:Description rdf:about="#M_D_DASH_GLT_Cytosol">
			<dc:relation>
				<rdf:Bag>
					<rdf:li rdf:resource="http://www.genome.jp/kegg/compound/#C00217"></rdf:li>
					<rdf:li rdf:resource="http://bigg.ucsd.edu/#glu-D"></rdf:li>
					<rdf:li rdf:resource="http://www.genoscope.cns.fr/acinetocyc/#D-GLT"></rdf:li>
				</rdf:Bag>
			</dc:relation>
		</rdf:Description>
	</rdf:RDF>
</annotation>
      </species>
      <species metaid="M_5_DASH_PHOSPHORIBOSYL_DASH_5_DASH_AMINOIMIDAZOLE_Cytosol" id="M_5_DASH_PHOSPHORIBOSYL_DASH_5_DASH_AMINOIMIDAZOLE_Cytosol" name="5'-phosphoribosyl-5-aminoimidazole" compartment="Cytosol">
        <annotation>
	<rdf:RDF xmlns:rdf="http://www.w3.org/1999/02/22-rdf-syntax-ns#" xmlns:dc="http://purl.org/dc/elements/1.1/">
		<rdf:Description rdf:about="#M_5_DASH_PHOSPHORIBOSYL_DASH_5_DASH_AMINOIMIDAZOLE_Cytosol">
			<dc:relation>
				<rdf:Bag>
					<rdf:li rdf:resource="http://www.genome.jp/kegg/compound/#C03373"></rdf:li>
					<rdf:li rdf:resource="http://bigg.ucsd.edu/#air"></rdf:li>
					<rdf:li rdf:resource="http://www.genoscope.cns.fr/acinetocyc/#5-PHOSPHORIBOSYL-5-AMINOIMIDAZOLE"></rdf:li>
				</rdf:Bag>
			</dc:relation>
		</rdf:Description>
	</rdf:RDF>
</annotation>
      </species>
      <species metaid="M_RIBULOSE_DASH_5P_Cytosol" id="M_RIBULOSE_DASH_5P_Cytosol" name="ribulose-5-phosphate" compartment="Cytosol">
        <annotation>
	<rdf:RDF xmlns:rdf="http://www.w3.org/1999/02/22-rdf-syntax-ns#" xmlns:dc="http://purl.org/dc/elements/1.1/">
		<rdf:Description rdf:about="#M_RIBULOSE_DASH_5P_Cytosol">
			<dc:relation>
				<rdf:Bag>
					<rdf:li rdf:resource="http://www.genome.jp/kegg/compound/#C00199"></rdf:li>
					<rdf:li rdf:resource="http://bigg.ucsd.edu/#ru5p-D"></rdf:li>
					<rdf:li rdf:resource="http://www.genoscope.cns.fr/acinetocyc/#RIBULOSE-5P"></rdf:li>
				</rdf:Bag>
			</dc:relation>
		</rdf:Description>
	</rdf:RDF>
</annotation>
      </species>
      <species metaid="M_3_COMMA_4_DASH_DIHYDROXYBENZOATE_Periplasm" id="M_3_COMMA_4_DASH_DIHYDROXYBENZOATE_Periplasm" name="protocatechuate" compartment="Periplasm">
        <annotation>
	<rdf:RDF xmlns:rdf="http://www.w3.org/1999/02/22-rdf-syntax-ns#" xmlns:dc="http://purl.org/dc/elements/1.1/">
		<rdf:Description rdf:about="#M_3_COMMA_4_DASH_DIHYDROXYBENZOATE_Periplasm">
			<dc:relation>
				<rdf:Bag>
					<rdf:li rdf:resource="http://www.genome.jp/kegg/compound/#C00230"></rdf:li>
					<rdf:li rdf:resource="http://www.genoscope.cns.fr/acinetocyc/#3,4-DIHYDROXYBENZOATE"></rdf:li>
				</rdf:Bag>
			</dc:relation>
		</rdf:Description>
	</rdf:RDF>
</annotation>
      </species>
      <species metaid="M_PI_Cytosol" id="M_PI_Cytosol" name="phosphate" compartment="Cytosol">
        <annotation>
	<rdf:RDF xmlns:rdf="http://www.w3.org/1999/02/22-rdf-syntax-ns#" xmlns:dc="http://purl.org/dc/elements/1.1/">
		<rdf:Description rdf:about="#M_PI_Cytosol">
			<dc:relation>
				<rdf:Bag>
					<rdf:li rdf:resource="http://www.genome.jp/kegg/compound/#C00009"></rdf:li>
					<rdf:li rdf:resource="http://bigg.ucsd.edu/#pi"></rdf:li>
					<rdf:li rdf:resource="http://www.genoscope.cns.fr/acinetocyc/#Pi"></rdf:li>
				</rdf:Bag>
			</dc:relation>
		</rdf:Description>
	</rdf:RDF>
</annotation>
      </species>
      <species metaid="M_2_DASH_OCTAPRENYLPHENOL_Cytosol" id="M_2_DASH_OCTAPRENYLPHENOL_Cytosol" name="2-octaprenylphenol" compartment="Cytosol">
        <annotation>
	<rdf:RDF xmlns:rdf="http://www.w3.org/1999/02/22-rdf-syntax-ns#" xmlns:dc="http://purl.org/dc/elements/1.1/">
		<rdf:Description rdf:about="#M_2_DASH_OCTAPRENYLPHENOL_Cytosol">
			<dc:relation>
				<rdf:Bag>
					<rdf:li rdf:resource="http://www.genome.jp/kegg/compound/#C05810"></rdf:li>
					<rdf:li rdf:resource="http://bigg.ucsd.edu/#2oph"></rdf:li>
					<rdf:li rdf:resource="http://www.genoscope.cns.fr/acinetocyc/#2-OCTAPRENYLPHENOL"></rdf:li>
				</rdf:Bag>
			</dc:relation>
		</rdf:Description>
	</rdf:RDF>
</annotation>
      </species>
      <species metaid="M_DCTP_Cytosol" id="M_DCTP_Cytosol" name="dctp" compartment="Cytosol">
        <annotation>
	<rdf:RDF xmlns:rdf="http://www.w3.org/1999/02/22-rdf-syntax-ns#" xmlns:dc="http://purl.org/dc/elements/1.1/">
		<rdf:Description rdf:about="#M_DCTP_Cytosol">
			<dc:relation>
				<rdf:Bag>
					<rdf:li rdf:resource="http://www.genome.jp/kegg/compound/#C00458"></rdf:li>
					<rdf:li rdf:resource="http://bigg.ucsd.edu/#dctp"></rdf:li>
					<rdf:li rdf:resource="http://www.genoscope.cns.fr/acinetocyc/#DCTP"></rdf:li>
				</rdf:Bag>
			</dc:relation>
		</rdf:Description>
	</rdf:RDF>
</annotation>
      </species>
      <species metaid="M_ACYL_DASH_SN_DASH_GLYCEROL_DASH_3P_PL_Cytosol" id="M_ACYL_DASH_SN_DASH_GLYCEROL_DASH_3P_PL_Cytosol" name="generic acyl-glycerol-3-phosphate for phospholipids" compartment="Cytosol">
        <annotation>
	<rdf:RDF xmlns:rdf="http://www.w3.org/1999/02/22-rdf-syntax-ns#" xmlns:dc="http://purl.org/dc/elements/1.1/">
		<rdf:Description rdf:about="#M_ACYL_DASH_SN_DASH_GLYCEROL_DASH_3P_PL_Cytosol">
			<dc:relation>
				<rdf:Bag>
					<rdf:li rdf:resource="http://www.genome.jp/kegg/compound/#C00681"></rdf:li>
					<rdf:li rdf:resource="http://www.genoscope.cns.fr/acinetocyc/#ACYL-SN-GLYCEROL-3P"></rdf:li>
				</rdf:Bag>
			</dc:relation>
		</rdf:Description>
	</rdf:RDF>
</annotation>
      </species>
      <species metaid="M_VAL_DASH_TRNAS_Cytosol" id="M_VAL_DASH_TRNAS_Cytosol" name="valine trna" compartment="Cytosol">
        <annotation>
	<rdf:RDF xmlns:rdf="http://www.w3.org/1999/02/22-rdf-syntax-ns#" xmlns:dc="http://purl.org/dc/elements/1.1/">
		<rdf:Description rdf:about="#M_VAL_DASH_TRNAS_Cytosol">
			<dc:relation>
				<rdf:Bag>
					<rdf:li rdf:resource="http://www.genome.jp/kegg/compound/#C01653"></rdf:li>
					<rdf:li rdf:resource="http://bigg.ucsd.edu/#trnaval"></rdf:li>
					<rdf:li rdf:resource="http://www.genoscope.cns.fr/acinetocyc/#VAL-TRNAS"></rdf:li>
				</rdf:Bag>
			</dc:relation>
		</rdf:Description>
	</rdf:RDF>
</annotation>
      </species>
      <species metaid="M_DGMP_Cytosol" id="M_DGMP_Cytosol" name="dgmp" compartment="Cytosol">
        <annotation>
	<rdf:RDF xmlns:rdf="http://www.w3.org/1999/02/22-rdf-syntax-ns#" xmlns:dc="http://purl.org/dc/elements/1.1/">
		<rdf:Description rdf:about="#M_DGMP_Cytosol">
			<dc:relation>
				<rdf:Bag>
					<rdf:li rdf:resource="http://www.genome.jp/kegg/compound/#C00362"></rdf:li>
					<rdf:li rdf:resource="http://bigg.ucsd.edu/#dgmp"></rdf:li>
					<rdf:li rdf:resource="http://www.genoscope.cns.fr/acinetocyc/#DGMP"></rdf:li>
				</rdf:Bag>
			</dc:relation>
		</rdf:Description>
	</rdf:RDF>
</annotation>
      </species>
      <species id="M_C6_COLON_1_LPAREN_C4_RPAREN__DASH_3HYDROXYCOA_Cytosol" name="trans-3-hydroxyhex-4-enoyl-coa" compartment="Cytosol"/>
      <species metaid="M_PUTRESCINE_Cytosol" id="M_PUTRESCINE_Cytosol" name="putrescine" compartment="Cytosol">
        <annotation>
	<rdf:RDF xmlns:rdf="http://www.w3.org/1999/02/22-rdf-syntax-ns#" xmlns:dc="http://purl.org/dc/elements/1.1/">
		<rdf:Description rdf:about="#M_PUTRESCINE_Cytosol">
			<dc:relation>
				<rdf:Bag>
					<rdf:li rdf:resource="http://www.genome.jp/kegg/compound/#C00134"></rdf:li>
					<rdf:li rdf:resource="http://bigg.ucsd.edu/#ptrc"></rdf:li>
					<rdf:li rdf:resource="http://www.genoscope.cns.fr/acinetocyc/#PUTRESCINE"></rdf:li>
				</rdf:Bag>
			</dc:relation>
		</rdf:Description>
	</rdf:RDF>
</annotation>
      </species>
      <species metaid="M_ETHANOL_DASH_AMINE_Cytosol" id="M_ETHANOL_DASH_AMINE_Cytosol" name="ethanol-amine" compartment="Cytosol">
        <annotation>
	<rdf:RDF xmlns:rdf="http://www.w3.org/1999/02/22-rdf-syntax-ns#" xmlns:dc="http://purl.org/dc/elements/1.1/">
		<rdf:Description rdf:about="#M_ETHANOL_DASH_AMINE_Cytosol">
			<dc:relation>
				<rdf:Bag>
					<rdf:li rdf:resource="http://www.genome.jp/kegg/compound/#C00189"></rdf:li>
					<rdf:li rdf:resource="http://bigg.ucsd.edu/#etha"></rdf:li>
					<rdf:li rdf:resource="http://www.genoscope.cns.fr/acinetocyc/#ETHANOL-AMINE"></rdf:li>
				</rdf:Bag>
			</dc:relation>
		</rdf:Description>
	</rdf:RDF>
</annotation>
      </species>
      <species metaid="M_GLC_DASH_D_DASH_LACTONE_Periplasm" id="M_GLC_DASH_D_DASH_LACTONE_Periplasm" name="glucono-delta-lactone" compartment="Periplasm">
        <annotation>
	<rdf:RDF xmlns:rdf="http://www.w3.org/1999/02/22-rdf-syntax-ns#" xmlns:dc="http://purl.org/dc/elements/1.1/">
		<rdf:Description rdf:about="#M_GLC_DASH_D_DASH_LACTONE_Periplasm">
			<dc:relation>
				<rdf:Bag>
					<rdf:li rdf:resource="http://www.genoscope.cns.fr/acinetocyc/#GLC-D-LACTONE"></rdf:li>
				</rdf:Bag>
			</dc:relation>
		</rdf:Description>
	</rdf:RDF>
</annotation>
      </species>
      <species metaid="M_CPD_DASH_173_Cytosol" id="M_CPD_DASH_173_Cytosol" name="salicyl alcohol" compartment="Cytosol">
        <annotation>
	<rdf:RDF xmlns:rdf="http://www.w3.org/1999/02/22-rdf-syntax-ns#" xmlns:dc="http://purl.org/dc/elements/1.1/">
		<rdf:Description rdf:about="#M_CPD_DASH_173_Cytosol">
			<dc:relation>
				<rdf:Bag>
					<rdf:li rdf:resource="http://www.genoscope.cns.fr/acinetocyc/#CPD-173"></rdf:li>
				</rdf:Bag>
			</dc:relation>
		</rdf:Description>
	</rdf:RDF>
</annotation>
      </species>
      <species metaid="M_PANTOTHENATE_Cytosol" id="M_PANTOTHENATE_Cytosol" name="pantothenate" compartment="Cytosol">
        <annotation>
	<rdf:RDF xmlns:rdf="http://www.w3.org/1999/02/22-rdf-syntax-ns#" xmlns:dc="http://purl.org/dc/elements/1.1/">
		<rdf:Description rdf:about="#M_PANTOTHENATE_Cytosol">
			<dc:relation>
				<rdf:Bag>
					<rdf:li rdf:resource="http://www.genome.jp/kegg/compound/#C00864"></rdf:li>
					<rdf:li rdf:resource="http://bigg.ucsd.edu/#pnto-R"></rdf:li>
					<rdf:li rdf:resource="http://www.genoscope.cns.fr/acinetocyc/#PANTOTHENATE"></rdf:li>
				</rdf:Bag>
			</dc:relation>
		</rdf:Description>
	</rdf:RDF>
</annotation>
      </species>
      <species metaid="M_PURINE_Cytosol" id="M_PURINE_Cytosol" name="purine" compartment="Cytosol">
        <annotation>
	<rdf:RDF xmlns:rdf="http://www.w3.org/1999/02/22-rdf-syntax-ns#" xmlns:dc="http://purl.org/dc/elements/1.1/">
		<rdf:Description rdf:about="#M_PURINE_Cytosol">
			<dc:relation>
				<rdf:Bag>
					<rdf:li rdf:resource="http://www.genome.jp/kegg/compound/#C15587"></rdf:li>
					<rdf:li rdf:resource="http://www.genoscope.cns.fr/acinetocyc/#PURINE"></rdf:li>
				</rdf:Bag>
			</dc:relation>
		</rdf:Description>
	</rdf:RDF>
</annotation>
      </species>
      <species metaid="M_CHLOROGENATE_Extraorganism" id="M_CHLOROGENATE_Extraorganism" name="chlorogenate" compartment="Extraorganism">
        <annotation>
	<rdf:RDF xmlns:rdf="http://www.w3.org/1999/02/22-rdf-syntax-ns#" xmlns:dc="http://purl.org/dc/elements/1.1/">
		<rdf:Description rdf:about="#M_CHLOROGENATE_Extraorganism">
			<dc:relation>
				<rdf:Bag>
					<rdf:li rdf:resource="http://www.genome.jp/kegg/compound/#C00852"></rdf:li>
					<rdf:li rdf:resource="http://www.genoscope.cns.fr/acinetocyc/#CHLOROGENATE"></rdf:li>
				</rdf:Bag>
			</dc:relation>
		</rdf:Description>
	</rdf:RDF>
</annotation>
      </species>
      <species metaid="M_L_DASH_1_DASH_PHOSPHATIDYL_DASH_ETHANOLAMINE_Cytosol" id="M_L_DASH_1_DASH_PHOSPHATIDYL_DASH_ETHANOLAMINE_Cytosol" name="generic l-1-phosphatidyl-ethanolamine" compartment="Cytosol">
        <annotation>
	<rdf:RDF xmlns:rdf="http://www.w3.org/1999/02/22-rdf-syntax-ns#" xmlns:dc="http://purl.org/dc/elements/1.1/">
		<rdf:Description rdf:about="#M_L_DASH_1_DASH_PHOSPHATIDYL_DASH_ETHANOLAMINE_Cytosol">
			<dc:relation>
				<rdf:Bag>
					<rdf:li rdf:resource="http://www.genome.jp/kegg/compound/#C00350"></rdf:li>
					<rdf:li rdf:resource="http://www.genoscope.cns.fr/acinetocyc/#L-1-PHOSPHATIDYL-ETHANOLAMINE"></rdf:li>
				</rdf:Bag>
			</dc:relation>
		</rdf:Description>
	</rdf:RDF>
</annotation>
      </species>
      <species metaid="M_2_DASH_KETO_DASH_ISOVALERATE_Cytosol" id="M_2_DASH_KETO_DASH_ISOVALERATE_Cytosol" name="2-keto-isovalerate" compartment="Cytosol">
        <annotation>
	<rdf:RDF xmlns:rdf="http://www.w3.org/1999/02/22-rdf-syntax-ns#" xmlns:dc="http://purl.org/dc/elements/1.1/">
		<rdf:Description rdf:about="#M_2_DASH_KETO_DASH_ISOVALERATE_Cytosol">
			<dc:relation>
				<rdf:Bag>
					<rdf:li rdf:resource="http://www.genome.jp/kegg/compound/#C00141"></rdf:li>
					<rdf:li rdf:resource="http://bigg.ucsd.edu/#3mob"></rdf:li>
					<rdf:li rdf:resource="http://www.genoscope.cns.fr/acinetocyc/#2-KETO-ISOVALERATE"></rdf:li>
				</rdf:Bag>
			</dc:relation>
		</rdf:Description>
	</rdf:RDF>
</annotation>
      </species>
      <species metaid="M_4_DASH_HYDROXY_DASH_ETCETERA_DASH_HYDROXYPROPIONYL_DASH_COA_Cytosol" id="M_4_DASH_HYDROXY_DASH_ETCETERA_DASH_HYDROXYPROPIONYL_DASH_COA_Cytosol" name="4-hydroxy-3-methoxyphenyl-beta-hydroxypropionyl-coa" compartment="Cytosol">
        <annotation>
	<rdf:RDF xmlns:rdf="http://www.w3.org/1999/02/22-rdf-syntax-ns#" xmlns:dc="http://purl.org/dc/elements/1.1/">
		<rdf:Description rdf:about="#M_4_DASH_HYDROXY_DASH_ETCETERA_DASH_HYDROXYPROPIONYL_DASH_COA_Cytosol">
			<dc:relation>
				<rdf:Bag>
					<rdf:li rdf:resource="http://www.genome.jp/kegg/compound/#C07303"></rdf:li>
					<rdf:li rdf:resource="http://www.genoscope.cns.fr/acinetocyc/#4-HYDROXY-ETCETERA-HYDROXYPROPIONYL-COA"></rdf:li>
				</rdf:Bag>
			</dc:relation>
		</rdf:Description>
	</rdf:RDF>
</annotation>
      </species>
      <species metaid="M_C10_COLON_0_DASH_3HYDROXYCOA_Cytosol" id="M_C10_COLON_0_DASH_3HYDROXYCOA_Cytosol" name="3-hydroxydecanoyl-coa" compartment="Cytosol">
        <annotation>
	<rdf:RDF xmlns:rdf="http://www.w3.org/1999/02/22-rdf-syntax-ns#" xmlns:dc="http://purl.org/dc/elements/1.1/">
		<rdf:Description rdf:about="#M_C10_COLON_0_DASH_3HYDROXYCOA_Cytosol">
			<dc:relation>
				<rdf:Bag>
					<rdf:li rdf:resource="http://www.genome.jp/kegg/compound/#C05264"></rdf:li>
					<rdf:li rdf:resource="http://bigg.ucsd.edu/#3hdcoa"></rdf:li>
				</rdf:Bag>
			</dc:relation>
		</rdf:Description>
	</rdf:RDF>
</annotation>
      </species>
      <species metaid="M_D_DASH_GLUCARATE_Extraorganism" id="M_D_DASH_GLUCARATE_Extraorganism" name="d-glucarate" compartment="Extraorganism">
        <annotation>
	<rdf:RDF xmlns:rdf="http://www.w3.org/1999/02/22-rdf-syntax-ns#" xmlns:dc="http://purl.org/dc/elements/1.1/">
		<rdf:Description rdf:about="#M_D_DASH_GLUCARATE_Extraorganism">
			<dc:relation>
				<rdf:Bag>
					<rdf:li rdf:resource="http://www.genome.jp/kegg/compound/#C00818"></rdf:li>
					<rdf:li rdf:resource="http://bigg.ucsd.edu/#glcr"></rdf:li>
					<rdf:li rdf:resource="http://www.genoscope.cns.fr/acinetocyc/#D-GLUCARATE"></rdf:li>
				</rdf:Bag>
			</dc:relation>
		</rdf:Description>
	</rdf:RDF>
</annotation>
      </species>
      <species metaid="M_C14_COLON_0_DASH_2ENOYLCOA_Cytosol" id="M_C14_COLON_0_DASH_2ENOYLCOA_Cytosol" name="trans-tetradec-2-enoyl-acp" compartment="Cytosol">
        <annotation>
	<rdf:RDF xmlns:rdf="http://www.w3.org/1999/02/22-rdf-syntax-ns#" xmlns:dc="http://purl.org/dc/elements/1.1/">
		<rdf:Description rdf:about="#M_C14_COLON_0_DASH_2ENOYLCOA_Cytosol">
			<dc:relation>
				<rdf:Bag>
					<rdf:li rdf:resource="http://www.genome.jp/kegg/compound/#C05760"></rdf:li>
					<rdf:li rdf:resource="http://bigg.ucsd.edu/#tmrs2eACP"></rdf:li>
				</rdf:Bag>
			</dc:relation>
		</rdf:Description>
	</rdf:RDF>
</annotation>
      </species>
      <species metaid="M_1_DASH_2_DASH_CIS_DASH_DI_DASH_OH_DASH_BENZOATE_Cytosol" id="M_1_DASH_2_DASH_CIS_DASH_DI_DASH_OH_DASH_BENZOATE_Cytosol" name="cis-1,2-dihydroxybenzoate" compartment="Cytosol">
        <annotation>
	<rdf:RDF xmlns:rdf="http://www.w3.org/1999/02/22-rdf-syntax-ns#" xmlns:dc="http://purl.org/dc/elements/1.1/">
		<rdf:Description rdf:about="#M_1_DASH_2_DASH_CIS_DASH_DI_DASH_OH_DASH_BENZOATE_Cytosol">
			<dc:relation>
				<rdf:Bag>
					<rdf:li rdf:resource="http://www.genoscope.cns.fr/acinetocyc/#1-2-CIS-DI-OH-BENZOATE"></rdf:li>
				</rdf:Bag>
			</dc:relation>
		</rdf:Description>
	</rdf:RDF>
</annotation>
      </species>
      <species id="M_POLYSACCH_FREE_W_Cytosol" name="generic free polysaccharide (mass)" compartment="Cytosol"/>
      <species metaid="M_PRO_Cytosol" id="M_PRO_Cytosol" name="l-proline" compartment="Cytosol">
        <annotation>
	<rdf:RDF xmlns:rdf="http://www.w3.org/1999/02/22-rdf-syntax-ns#" xmlns:dc="http://purl.org/dc/elements/1.1/">
		<rdf:Description rdf:about="#M_PRO_Cytosol">
			<dc:relation>
				<rdf:Bag>
					<rdf:li rdf:resource="http://www.genome.jp/kegg/compound/#C00148"></rdf:li>
					<rdf:li rdf:resource="http://bigg.ucsd.edu/#pro-L"></rdf:li>
					<rdf:li rdf:resource="http://www.genoscope.cns.fr/acinetocyc/#PRO"></rdf:li>
				</rdf:Bag>
			</dc:relation>
		</rdf:Description>
	</rdf:RDF>
</annotation>
      </species>
      <species metaid="M_CPD_DASH_188_Cytosol" id="M_CPD_DASH_188_Cytosol" name="undecaprenol" compartment="Cytosol">
        <annotation>
	<rdf:RDF xmlns:rdf="http://www.w3.org/1999/02/22-rdf-syntax-ns#" xmlns:dc="http://purl.org/dc/elements/1.1/">
		<rdf:Description rdf:about="#M_CPD_DASH_188_Cytosol">
			<dc:relation>
				<rdf:Bag>
					<rdf:li rdf:resource="http://www.genome.jp/kegg/compound/#C01968"></rdf:li>
					<rdf:li rdf:resource="http://bigg.ucsd.edu/#udcp"></rdf:li>
					<rdf:li rdf:resource="http://www.genoscope.cns.fr/acinetocyc/#CPD-188"></rdf:li>
				</rdf:Bag>
			</dc:relation>
		</rdf:Description>
	</rdf:RDF>
</annotation>
      </species>
      <species metaid="M_TMP_Cytosol" id="M_TMP_Cytosol" name="dtmp" compartment="Cytosol">
        <annotation>
	<rdf:RDF xmlns:rdf="http://www.w3.org/1999/02/22-rdf-syntax-ns#" xmlns:dc="http://purl.org/dc/elements/1.1/">
		<rdf:Description rdf:about="#M_TMP_Cytosol">
			<dc:relation>
				<rdf:Bag>
					<rdf:li rdf:resource="http://www.genome.jp/kegg/compound/#C00364"></rdf:li>
					<rdf:li rdf:resource="http://bigg.ucsd.edu/#dtmp"></rdf:li>
					<rdf:li rdf:resource="http://www.genoscope.cns.fr/acinetocyc/#TMP"></rdf:li>
				</rdf:Bag>
			</dc:relation>
		</rdf:Description>
	</rdf:RDF>
</annotation>
      </species>
      <species metaid="M_NADH_Cytosol" id="M_NADH_Cytosol" name="nadh" compartment="Cytosol">
        <annotation>
	<rdf:RDF xmlns:rdf="http://www.w3.org/1999/02/22-rdf-syntax-ns#" xmlns:dc="http://purl.org/dc/elements/1.1/">
		<rdf:Description rdf:about="#M_NADH_Cytosol">
			<dc:relation>
				<rdf:Bag>
					<rdf:li rdf:resource="http://www.genome.jp/kegg/compound/#C00004"></rdf:li>
					<rdf:li rdf:resource="http://bigg.ucsd.edu/#nadh"></rdf:li>
					<rdf:li rdf:resource="http://www.genoscope.cns.fr/acinetocyc/#NADH"></rdf:li>
				</rdf:Bag>
			</dc:relation>
		</rdf:Description>
	</rdf:RDF>
</annotation>
      </species>
      <species metaid="M_UMP_Cytosol" id="M_UMP_Cytosol" name="ump" compartment="Cytosol">
        <annotation>
	<rdf:RDF xmlns:rdf="http://www.w3.org/1999/02/22-rdf-syntax-ns#" xmlns:dc="http://purl.org/dc/elements/1.1/">
		<rdf:Description rdf:about="#M_UMP_Cytosol">
			<dc:relation>
				<rdf:Bag>
					<rdf:li rdf:resource="http://www.genome.jp/kegg/compound/#C00105"></rdf:li>
					<rdf:li rdf:resource="http://bigg.ucsd.edu/#ump"></rdf:li>
					<rdf:li rdf:resource="http://www.genoscope.cns.fr/acinetocyc/#UMP"></rdf:li>
				</rdf:Bag>
			</dc:relation>
		</rdf:Description>
	</rdf:RDF>
</annotation>
      </species>
      <species metaid="M_ADENINE_Cytosol" id="M_ADENINE_Cytosol" name="adenine" compartment="Cytosol">
        <annotation>
	<rdf:RDF xmlns:rdf="http://www.w3.org/1999/02/22-rdf-syntax-ns#" xmlns:dc="http://purl.org/dc/elements/1.1/">
		<rdf:Description rdf:about="#M_ADENINE_Cytosol">
			<dc:relation>
				<rdf:Bag>
					<rdf:li rdf:resource="http://www.genome.jp/kegg/compound/#C00147"></rdf:li>
					<rdf:li rdf:resource="http://bigg.ucsd.edu/#ade"></rdf:li>
					<rdf:li rdf:resource="http://www.genoscope.cns.fr/acinetocyc/#ADENINE"></rdf:li>
				</rdf:Bag>
			</dc:relation>
		</rdf:Description>
	</rdf:RDF>
</annotation>
      </species>
      <species metaid="M_CDPDIACYLGLYCEROL_Cytosol" id="M_CDPDIACYLGLYCEROL_Cytosol" name="generic cdp-diacylglycerol" compartment="Cytosol">
        <annotation>
	<rdf:RDF xmlns:rdf="http://www.w3.org/1999/02/22-rdf-syntax-ns#" xmlns:dc="http://purl.org/dc/elements/1.1/">
		<rdf:Description rdf:about="#M_CDPDIACYLGLYCEROL_Cytosol">
			<dc:relation>
				<rdf:Bag>
					<rdf:li rdf:resource="http://www.genome.jp/kegg/compound/#C00269"></rdf:li>
					<rdf:li rdf:resource="http://bigg.ucsd.edu/#cdpdag_EC"></rdf:li>
					<rdf:li rdf:resource="http://www.genoscope.cns.fr/acinetocyc/#CDPDIACYLGLYCEROL"></rdf:li>
				</rdf:Bag>
			</dc:relation>
		</rdf:Description>
	</rdf:RDF>
</annotation>
      </species>
      <species metaid="M_MALONATE_Cytosol" id="M_MALONATE_Cytosol" name="malonate" compartment="Cytosol">
        <annotation>
	<rdf:RDF xmlns:rdf="http://www.w3.org/1999/02/22-rdf-syntax-ns#" xmlns:dc="http://purl.org/dc/elements/1.1/">
		<rdf:Description rdf:about="#M_MALONATE_Cytosol">
			<dc:relation>
				<rdf:Bag>
					<rdf:li rdf:resource="http://www.genome.jp/kegg/compound/#C00383"></rdf:li>
					<rdf:li rdf:resource="http://www.genoscope.cns.fr/acinetocyc/#MALONATE"></rdf:li>
				</rdf:Bag>
			</dc:relation>
		</rdf:Description>
	</rdf:RDF>
</annotation>
      </species>
      <species metaid="M_UNDECAPRENYL_DASH_DIPHOSPHATE_Cytosol" id="M_UNDECAPRENYL_DASH_DIPHOSPHATE_Cytosol" name="undecaprenyl diphosphate" compartment="Cytosol">
        <annotation>
	<rdf:RDF xmlns:rdf="http://www.w3.org/1999/02/22-rdf-syntax-ns#" xmlns:dc="http://purl.org/dc/elements/1.1/">
		<rdf:Description rdf:about="#M_UNDECAPRENYL_DASH_DIPHOSPHATE_Cytosol">
			<dc:relation>
				<rdf:Bag>
					<rdf:li rdf:resource="http://www.genome.jp/kegg/compound/#C03543"></rdf:li>
					<rdf:li rdf:resource="http://bigg.ucsd.edu/#udcpdp"></rdf:li>
					<rdf:li rdf:resource="http://www.genoscope.cns.fr/acinetocyc/#UNDECAPRENYL-DIPHOSPHATE"></rdf:li>
				</rdf:Bag>
			</dc:relation>
		</rdf:Description>
	</rdf:RDF>
</annotation>
      </species>
      <species metaid="M_CARBON_DASH_DIOXIDE_Cytosol" id="M_CARBON_DASH_DIOXIDE_Cytosol" name="co2" compartment="Cytosol">
        <annotation>
	<rdf:RDF xmlns:rdf="http://www.w3.org/1999/02/22-rdf-syntax-ns#" xmlns:dc="http://purl.org/dc/elements/1.1/">
		<rdf:Description rdf:about="#M_CARBON_DASH_DIOXIDE_Cytosol">
			<dc:relation>
				<rdf:Bag>
					<rdf:li rdf:resource="http://www.genome.jp/kegg/compound/#C00011"></rdf:li>
					<rdf:li rdf:resource="http://bigg.ucsd.edu/#co2"></rdf:li>
					<rdf:li rdf:resource="http://www.genoscope.cns.fr/acinetocyc/#CARBON-DIOXIDE"></rdf:li>
				</rdf:Bag>
			</dc:relation>
		</rdf:Description>
	</rdf:RDF>
</annotation>
      </species>
      <species metaid="M_CYTIDINE_Cytosol" id="M_CYTIDINE_Cytosol" name="cytidine" compartment="Cytosol">
        <annotation>
	<rdf:RDF xmlns:rdf="http://www.w3.org/1999/02/22-rdf-syntax-ns#" xmlns:dc="http://purl.org/dc/elements/1.1/">
		<rdf:Description rdf:about="#M_CYTIDINE_Cytosol">
			<dc:relation>
				<rdf:Bag>
					<rdf:li rdf:resource="http://www.genome.jp/kegg/compound/#C00475"></rdf:li>
					<rdf:li rdf:resource="http://bigg.ucsd.edu/#cytd"></rdf:li>
					<rdf:li rdf:resource="http://www.genoscope.cns.fr/acinetocyc/#CYTIDINE"></rdf:li>
				</rdf:Bag>
			</dc:relation>
		</rdf:Description>
	</rdf:RDF>
</annotation>
      </species>
      <species metaid="M_C16_COLON_0_Cytosol" id="M_C16_COLON_0_Cytosol" name="hexadecanoate" compartment="Cytosol">
        <annotation>
	<rdf:RDF xmlns:rdf="http://www.w3.org/1999/02/22-rdf-syntax-ns#" xmlns:dc="http://purl.org/dc/elements/1.1/">
		<rdf:Description rdf:about="#M_C16_COLON_0_Cytosol">
			<dc:relation>
				<rdf:Bag>
					<rdf:li rdf:resource="http://www.genome.jp/kegg/compound/#C00249"></rdf:li>
					<rdf:li rdf:resource="http://bigg.ucsd.edu/#hdca"></rdf:li>
					<rdf:li rdf:resource="http://www.genoscope.cns.fr/acinetocyc/#PALMITATE"></rdf:li>
				</rdf:Bag>
			</dc:relation>
		</rdf:Description>
	</rdf:RDF>
</annotation>
      </species>
      <species metaid="M_D_DASH_CYSTEINE_Cytosol" id="M_D_DASH_CYSTEINE_Cytosol" name="d-cysteine" compartment="Cytosol">
        <annotation>
	<rdf:RDF xmlns:rdf="http://www.w3.org/1999/02/22-rdf-syntax-ns#" xmlns:dc="http://purl.org/dc/elements/1.1/">
		<rdf:Description rdf:about="#M_D_DASH_CYSTEINE_Cytosol">
			<dc:relation>
				<rdf:Bag>
					<rdf:li rdf:resource="http://www.genome.jp/kegg/compound/#C00793"></rdf:li>
					<rdf:li rdf:resource="http://bigg.ucsd.edu/#cys-D"></rdf:li>
					<rdf:li rdf:resource="http://www.genoscope.cns.fr/acinetocyc/#D-CYSTEINE"></rdf:li>
				</rdf:Bag>
			</dc:relation>
		</rdf:Description>
	</rdf:RDF>
</annotation>
      </species>
      <species metaid="M_PHOSPHORIBOSYL_DASH_CARBOXY_DASH_AMINOIMIDAZOLE_Cytosol" id="M_PHOSPHORIBOSYL_DASH_CARBOXY_DASH_AMINOIMIDAZOLE_Cytosol" name="phosphoribosyl-carboxy-aminoimidazole" compartment="Cytosol">
        <annotation>
	<rdf:RDF xmlns:rdf="http://www.w3.org/1999/02/22-rdf-syntax-ns#" xmlns:dc="http://purl.org/dc/elements/1.1/">
		<rdf:Description rdf:about="#M_PHOSPHORIBOSYL_DASH_CARBOXY_DASH_AMINOIMIDAZOLE_Cytosol">
			<dc:relation>
				<rdf:Bag>
					<rdf:li rdf:resource="http://www.genome.jp/kegg/compound/#C04751"></rdf:li>
					<rdf:li rdf:resource="http://bigg.ucsd.edu/#5aizc"></rdf:li>
					<rdf:li rdf:resource="http://www.genoscope.cns.fr/acinetocyc/#PHOSPHORIBOSYL-CARBOXY-AMINOIMIDAZOLE"></rdf:li>
				</rdf:Bag>
			</dc:relation>
		</rdf:Description>
	</rdf:RDF>
</annotation>
      </species>
      <species metaid="M_3_DASH_HYDROXY_DASH_ISOBUTYRATE_Cytosol" id="M_3_DASH_HYDROXY_DASH_ISOBUTYRATE_Cytosol" name="3-hydroxy-isobutyrate" compartment="Cytosol">
        <annotation>
	<rdf:RDF xmlns:rdf="http://www.w3.org/1999/02/22-rdf-syntax-ns#" xmlns:dc="http://purl.org/dc/elements/1.1/">
		<rdf:Description rdf:about="#M_3_DASH_HYDROXY_DASH_ISOBUTYRATE_Cytosol">
			<dc:relation>
				<rdf:Bag>
					<rdf:li rdf:resource="http://www.genoscope.cns.fr/acinetocyc/#3-HYDROXY-ISOBUTYRATE"></rdf:li>
				</rdf:Bag>
			</dc:relation>
		</rdf:Description>
	</rdf:RDF>
</annotation>
      </species>
      <species metaid="M_NADP_Cytosol" id="M_NADP_Cytosol" name="nadp" compartment="Cytosol">
        <annotation>
	<rdf:RDF xmlns:rdf="http://www.w3.org/1999/02/22-rdf-syntax-ns#" xmlns:dc="http://purl.org/dc/elements/1.1/">
		<rdf:Description rdf:about="#M_NADP_Cytosol">
			<dc:relation>
				<rdf:Bag>
					<rdf:li rdf:resource="http://www.genome.jp/kegg/compound/#C00006"></rdf:li>
					<rdf:li rdf:resource="http://bigg.ucsd.edu/#nadp"></rdf:li>
					<rdf:li rdf:resource="http://www.genoscope.cns.fr/acinetocyc/#NADP"></rdf:li>
				</rdf:Bag>
			</dc:relation>
		</rdf:Description>
	</rdf:RDF>
</annotation>
      </species>
      <species metaid="M_CPDIM_DASH_6112_Cytosol" id="M_CPDIM_DASH_6112_Cytosol" name="ethylsalicylate" compartment="Cytosol">
        <annotation>
	<rdf:RDF xmlns:rdf="http://www.w3.org/1999/02/22-rdf-syntax-ns#" xmlns:dc="http://purl.org/dc/elements/1.1/">
		<rdf:Description rdf:about="#M_CPDIM_DASH_6112_Cytosol">
			<dc:relation>
				<rdf:Bag>
					<rdf:li rdf:resource="http://www.genoscope.cns.fr/acinetocyc/#CPDIM-6112"></rdf:li>
				</rdf:Bag>
			</dc:relation>
		</rdf:Description>
	</rdf:RDF>
</annotation>
      </species>
      <species metaid="M_KDO_Cytosol" id="M_KDO_Cytosol" name="3-deoxy-d-manno-octulosonate" compartment="Cytosol">
        <annotation>
	<rdf:RDF xmlns:rdf="http://www.w3.org/1999/02/22-rdf-syntax-ns#" xmlns:dc="http://purl.org/dc/elements/1.1/">
		<rdf:Description rdf:about="#M_KDO_Cytosol">
			<dc:relation>
				<rdf:Bag>
					<rdf:li rdf:resource="http://www.genome.jp/kegg/compound/#C01187"></rdf:li>
					<rdf:li rdf:resource="http://bigg.ucsd.edu/#kdo"></rdf:li>
					<rdf:li rdf:resource="http://www.genoscope.cns.fr/acinetocyc/#KDO"></rdf:li>
				</rdf:Bag>
			</dc:relation>
		</rdf:Description>
	</rdf:RDF>
</annotation>
      </species>
      <species metaid="M_CPDIM_DASH_6114_Cytosol" id="M_CPDIM_DASH_6114_Cytosol" name="salicylacetate" compartment="Cytosol">
        <annotation>
	<rdf:RDF xmlns:rdf="http://www.w3.org/1999/02/22-rdf-syntax-ns#" xmlns:dc="http://purl.org/dc/elements/1.1/">
		<rdf:Description rdf:about="#M_CPDIM_DASH_6114_Cytosol">
			<dc:relation>
				<rdf:Bag>
					<rdf:li rdf:resource="http://www.genoscope.cns.fr/acinetocyc/#CPDIM-6114"></rdf:li>
				</rdf:Bag>
			</dc:relation>
		</rdf:Description>
	</rdf:RDF>
</annotation>
      </species>
      <species metaid="M_CPDIM_DASH_6115_Cytosol" id="M_CPDIM_DASH_6115_Cytosol" name="4-hydroxybenzylacetate" compartment="Cytosol">
        <annotation>
	<rdf:RDF xmlns:rdf="http://www.w3.org/1999/02/22-rdf-syntax-ns#" xmlns:dc="http://purl.org/dc/elements/1.1/">
		<rdf:Description rdf:about="#M_CPDIM_DASH_6115_Cytosol">
			<dc:relation>
				<rdf:Bag>
					<rdf:li rdf:resource="http://www.genoscope.cns.fr/acinetocyc/#CPDIM-6115"></rdf:li>
				</rdf:Bag>
			</dc:relation>
		</rdf:Description>
	</rdf:RDF>
</annotation>
      </species>
      <species metaid="M_CPDIM_DASH_6116_Cytosol" id="M_CPDIM_DASH_6116_Cytosol" name="3,4-dihydroxyphenylpropionate" compartment="Cytosol">
        <annotation>
	<rdf:RDF xmlns:rdf="http://www.w3.org/1999/02/22-rdf-syntax-ns#" xmlns:dc="http://purl.org/dc/elements/1.1/">
		<rdf:Description rdf:about="#M_CPDIM_DASH_6116_Cytosol">
			<dc:relation>
				<rdf:Bag>
					<rdf:li rdf:resource="http://www.genoscope.cns.fr/acinetocyc/#CPDIM-6116"></rdf:li>
				</rdf:Bag>
			</dc:relation>
		</rdf:Description>
	</rdf:RDF>
</annotation>
      </species>
      <species metaid="M_CPDIM_DASH_6118_Cytosol" id="M_CPDIM_DASH_6118_Cytosol" name="3,4-dihydroxyphenylpropionyl-coa" compartment="Cytosol">
        <annotation>
	<rdf:RDF xmlns:rdf="http://www.w3.org/1999/02/22-rdf-syntax-ns#" xmlns:dc="http://purl.org/dc/elements/1.1/">
		<rdf:Description rdf:about="#M_CPDIM_DASH_6118_Cytosol">
			<dc:relation>
				<rdf:Bag>
					<rdf:li rdf:resource="http://www.genoscope.cns.fr/acinetocyc/#CPDIM-6118"></rdf:li>
				</rdf:Bag>
			</dc:relation>
		</rdf:Description>
	</rdf:RDF>
</annotation>
      </species>
      <species metaid="M_DAMP_Cytosol" id="M_DAMP_Cytosol" name="damp" compartment="Cytosol">
        <annotation>
	<rdf:RDF xmlns:rdf="http://www.w3.org/1999/02/22-rdf-syntax-ns#" xmlns:dc="http://purl.org/dc/elements/1.1/">
		<rdf:Description rdf:about="#M_DAMP_Cytosol">
			<dc:relation>
				<rdf:Bag>
					<rdf:li rdf:resource="http://www.genome.jp/kegg/compound/#C00360"></rdf:li>
					<rdf:li rdf:resource="http://bigg.ucsd.edu/#damp"></rdf:li>
					<rdf:li rdf:resource="http://www.genoscope.cns.fr/acinetocyc/#DAMP"></rdf:li>
				</rdf:Bag>
			</dc:relation>
		</rdf:Description>
	</rdf:RDF>
</annotation>
      </species>
      <species metaid="M_MET_Extraorganism" id="M_MET_Extraorganism" name="l-methionine" compartment="Extraorganism">
        <annotation>
	<rdf:RDF xmlns:rdf="http://www.w3.org/1999/02/22-rdf-syntax-ns#" xmlns:dc="http://purl.org/dc/elements/1.1/">
		<rdf:Description rdf:about="#M_MET_Extraorganism">
			<dc:relation>
				<rdf:Bag>
					<rdf:li rdf:resource="http://www.genome.jp/kegg/compound/#C00073"></rdf:li>
					<rdf:li rdf:resource="http://bigg.ucsd.edu/#met-L"></rdf:li>
					<rdf:li rdf:resource="http://www.genoscope.cns.fr/acinetocyc/#MET"></rdf:li>
				</rdf:Bag>
			</dc:relation>
		</rdf:Description>
	</rdf:RDF>
</annotation>
      </species>
      <species metaid="M_N2_DASH_SUCCINYLORNITHINE_Cytosol" id="M_N2_DASH_SUCCINYLORNITHINE_Cytosol" name="n2-succinylornithine" compartment="Cytosol">
        <annotation>
	<rdf:RDF xmlns:rdf="http://www.w3.org/1999/02/22-rdf-syntax-ns#" xmlns:dc="http://purl.org/dc/elements/1.1/">
		<rdf:Description rdf:about="#M_N2_DASH_SUCCINYLORNITHINE_Cytosol">
			<dc:relation>
				<rdf:Bag>
					<rdf:li rdf:resource="http://www.genome.jp/kegg/compound/#C03415"></rdf:li>
					<rdf:li rdf:resource="http://bigg.ucsd.edu/#sucorn"></rdf:li>
					<rdf:li rdf:resource="http://www.genoscope.cns.fr/acinetocyc/#N2-SUCCINYLORNITHINE"></rdf:li>
				</rdf:Bag>
			</dc:relation>
		</rdf:Description>
	</rdf:RDF>
</annotation>
      </species>
      <species metaid="M_BENZOATE_Cytosol" id="M_BENZOATE_Cytosol" name="benzoate" compartment="Cytosol">
        <annotation>
	<rdf:RDF xmlns:rdf="http://www.w3.org/1999/02/22-rdf-syntax-ns#" xmlns:dc="http://purl.org/dc/elements/1.1/">
		<rdf:Description rdf:about="#M_BENZOATE_Cytosol">
			<dc:relation>
				<rdf:Bag>
					<rdf:li rdf:resource="http://www.genome.jp/kegg/compound/#C00180"></rdf:li>
					<rdf:li rdf:resource="http://bigg.ucsd.edu/#bz"></rdf:li>
					<rdf:li rdf:resource="http://www.genoscope.cns.fr/acinetocyc/#BENZOATE"></rdf:li>
				</rdf:Bag>
			</dc:relation>
		</rdf:Description>
	</rdf:RDF>
</annotation>
      </species>
      <species metaid="M_CPD_DASH_244_Cytosol" id="M_CPD_DASH_244_Cytosol" name="2-nitropropane" compartment="Cytosol">
        <annotation>
	<rdf:RDF xmlns:rdf="http://www.w3.org/1999/02/22-rdf-syntax-ns#" xmlns:dc="http://purl.org/dc/elements/1.1/">
		<rdf:Description rdf:about="#M_CPD_DASH_244_Cytosol">
			<dc:relation>
				<rdf:Bag>
					<rdf:li rdf:resource="http://www.genome.jp/kegg/compound/#C02116"></rdf:li>
					<rdf:li rdf:resource="http://www.genoscope.cns.fr/acinetocyc/#CPD-244"></rdf:li>
				</rdf:Bag>
			</dc:relation>
		</rdf:Description>
	</rdf:RDF>
</annotation>
      </species>
      <species metaid="M_CPD_DASH_1091_Cytosol" id="M_CPD_DASH_1091_Cytosol" name="(s)-ureidoglycolate" compartment="Cytosol">
        <annotation>
	<rdf:RDF xmlns:rdf="http://www.w3.org/1999/02/22-rdf-syntax-ns#" xmlns:dc="http://purl.org/dc/elements/1.1/">
		<rdf:Description rdf:about="#M_CPD_DASH_1091_Cytosol">
			<dc:relation>
				<rdf:Bag>
					<rdf:li rdf:resource="http://www.genome.jp/kegg/compound/#C00603"></rdf:li>
					<rdf:li rdf:resource="http://bigg.ucsd.edu/#urdglyc"></rdf:li>
					<rdf:li rdf:resource="http://www.genoscope.cns.fr/acinetocyc/#CPD-1091"></rdf:li>
				</rdf:Bag>
			</dc:relation>
		</rdf:Description>
	</rdf:RDF>
</annotation>
      </species>
      <species metaid="M_C1_Cytosol" id="M_C1_Cytosol" name="udp-n-acetylmuramoyl-l-alanyl-d-glutamyl-meso-2,6-diaminoheptanedioate- d-alanyl-d-alanine" compartment="Cytosol">
        <annotation>
	<rdf:RDF xmlns:rdf="http://www.w3.org/1999/02/22-rdf-syntax-ns#" xmlns:dc="http://purl.org/dc/elements/1.1/">
		<rdf:Description rdf:about="#M_C1_Cytosol">
			<dc:relation>
				<rdf:Bag>
					<rdf:li rdf:resource="http://www.genome.jp/kegg/compound/#C04882"></rdf:li>
					<rdf:li rdf:resource="http://bigg.ucsd.edu/#ugmda"></rdf:li>
					<rdf:li rdf:resource="http://www.genoscope.cns.fr/acinetocyc/#C1"></rdf:li>
				</rdf:Bag>
			</dc:relation>
		</rdf:Description>
	</rdf:RDF>
</annotation>
      </species>
      <species metaid="M_FE_PLUS_2_Cytosol" id="M_FE_PLUS_2_Cytosol" name="fe+2" compartment="Cytosol">
        <annotation>
	<rdf:RDF xmlns:rdf="http://www.w3.org/1999/02/22-rdf-syntax-ns#" xmlns:dc="http://purl.org/dc/elements/1.1/">
		<rdf:Description rdf:about="#M_FE_PLUS_2_Cytosol">
			<dc:relation>
				<rdf:Bag>
					<rdf:li rdf:resource="http://www.genome.jp/kegg/compound/#C00023"></rdf:li>
					<rdf:li rdf:resource="http://bigg.ucsd.edu/#fe2"></rdf:li>
					<rdf:li rdf:resource="http://www.genoscope.cns.fr/acinetocyc/#FE+2"></rdf:li>
				</rdf:Bag>
			</dc:relation>
		</rdf:Description>
	</rdf:RDF>
</annotation>
      </species>
      <species metaid="M_CPD_DASH_148_Cytosol" id="M_CPD_DASH_148_Cytosol" name="octane" compartment="Cytosol">
        <annotation>
	<rdf:RDF xmlns:rdf="http://www.w3.org/1999/02/22-rdf-syntax-ns#" xmlns:dc="http://purl.org/dc/elements/1.1/">
		<rdf:Description rdf:about="#M_CPD_DASH_148_Cytosol">
			<dc:relation>
				<rdf:Bag>
					<rdf:li rdf:resource="http://www.genome.jp/kegg/compound/#C01387"></rdf:li>
					<rdf:li rdf:resource="http://www.genoscope.cns.fr/acinetocyc/#CPD-148"></rdf:li>
				</rdf:Bag>
			</dc:relation>
		</rdf:Description>
	</rdf:RDF>
</annotation>
      </species>
      <species metaid="M_CPD_DASH_104_Periplasm" id="M_CPD_DASH_104_Periplasm" name="pqqh2" compartment="Periplasm">
        <annotation>
	<rdf:RDF xmlns:rdf="http://www.w3.org/1999/02/22-rdf-syntax-ns#" xmlns:dc="http://purl.org/dc/elements/1.1/">
		<rdf:Description rdf:about="#M_CPD_DASH_104_Periplasm">
			<dc:relation>
				<rdf:Bag>
					<rdf:li rdf:resource="http://www.genome.jp/kegg/compound/#C01359"></rdf:li>
					<rdf:li rdf:resource="http://www.genoscope.cns.fr/acinetocyc/#CPD-104"></rdf:li>
				</rdf:Bag>
			</dc:relation>
		</rdf:Description>
	</rdf:RDF>
</annotation>
      </species>
      <species metaid="M_P3I_Cytosol" id="M_P3I_Cytosol" name="pppi" compartment="Cytosol">
        <annotation>
	<rdf:RDF xmlns:rdf="http://www.w3.org/1999/02/22-rdf-syntax-ns#" xmlns:dc="http://purl.org/dc/elements/1.1/">
		<rdf:Description rdf:about="#M_P3I_Cytosol">
			<dc:relation>
				<rdf:Bag>
					<rdf:li rdf:resource="http://www.genome.jp/kegg/compound/#C03279"></rdf:li>
					<rdf:li rdf:resource="http://bigg.ucsd.edu/#pppi"></rdf:li>
					<rdf:li rdf:resource="http://www.genoscope.cns.fr/acinetocyc/#P3I"></rdf:li>
				</rdf:Bag>
			</dc:relation>
		</rdf:Description>
	</rdf:RDF>
</annotation>
      </species>
      <species id="M_3_DASH_OHACYL_DASH_ACP_LPS_Cytosol" name="3-hydroxyacyl-acp" compartment="Cytosol"/>
      <species metaid="M_PYRUVATE_Cytosol" id="M_PYRUVATE_Cytosol" name="pyruvate" compartment="Cytosol">
        <annotation>
	<rdf:RDF xmlns:rdf="http://www.w3.org/1999/02/22-rdf-syntax-ns#" xmlns:dc="http://purl.org/dc/elements/1.1/">
		<rdf:Description rdf:about="#M_PYRUVATE_Cytosol">
			<dc:relation>
				<rdf:Bag>
					<rdf:li rdf:resource="http://www.genome.jp/kegg/compound/#C00022"></rdf:li>
					<rdf:li rdf:resource="http://bigg.ucsd.edu/#pyr"></rdf:li>
					<rdf:li rdf:resource="http://www.genoscope.cns.fr/acinetocyc/#PYRUVATE"></rdf:li>
				</rdf:Bag>
			</dc:relation>
		</rdf:Description>
	</rdf:RDF>
</annotation>
      </species>
      <species metaid="M_L_DASH_CITRULLINE_Cytosol" id="M_L_DASH_CITRULLINE_Cytosol" name="citrulline" compartment="Cytosol">
        <annotation>
	<rdf:RDF xmlns:rdf="http://www.w3.org/1999/02/22-rdf-syntax-ns#" xmlns:dc="http://purl.org/dc/elements/1.1/">
		<rdf:Description rdf:about="#M_L_DASH_CITRULLINE_Cytosol">
			<dc:relation>
				<rdf:Bag>
					<rdf:li rdf:resource="http://www.genome.jp/kegg/compound/#C00327"></rdf:li>
					<rdf:li rdf:resource="http://bigg.ucsd.edu/#citr-L"></rdf:li>
					<rdf:li rdf:resource="http://www.genoscope.cns.fr/acinetocyc/#L-CITRULLINE"></rdf:li>
				</rdf:Bag>
			</dc:relation>
		</rdf:Description>
	</rdf:RDF>
</annotation>
      </species>
      <species metaid="M_NADPH_Cytosol" id="M_NADPH_Cytosol" name="nadph" compartment="Cytosol">
        <annotation>
	<rdf:RDF xmlns:rdf="http://www.w3.org/1999/02/22-rdf-syntax-ns#" xmlns:dc="http://purl.org/dc/elements/1.1/">
		<rdf:Description rdf:about="#M_NADPH_Cytosol">
			<dc:relation>
				<rdf:Bag>
					<rdf:li rdf:resource="http://www.genome.jp/kegg/compound/#C00005"></rdf:li>
					<rdf:li rdf:resource="http://bigg.ucsd.edu/#nadph"></rdf:li>
					<rdf:li rdf:resource="http://www.genoscope.cns.fr/acinetocyc/#NADPH"></rdf:li>
				</rdf:Bag>
			</dc:relation>
		</rdf:Description>
	</rdf:RDF>
</annotation>
      </species>
      <species metaid="M_GERANYL_DASH_PP_Cytosol" id="M_GERANYL_DASH_PP_Cytosol" name="geranyl-pp" compartment="Cytosol">
        <annotation>
	<rdf:RDF xmlns:rdf="http://www.w3.org/1999/02/22-rdf-syntax-ns#" xmlns:dc="http://purl.org/dc/elements/1.1/">
		<rdf:Description rdf:about="#M_GERANYL_DASH_PP_Cytosol">
			<dc:relation>
				<rdf:Bag>
					<rdf:li rdf:resource="http://www.genome.jp/kegg/compound/#C00341"></rdf:li>
					<rdf:li rdf:resource="http://bigg.ucsd.edu/#grdp"></rdf:li>
					<rdf:li rdf:resource="http://www.genoscope.cns.fr/acinetocyc/#GERANYL-PP"></rdf:li>
				</rdf:Bag>
			</dc:relation>
		</rdf:Description>
	</rdf:RDF>
</annotation>
      </species>
      <species id="M_C10_COLON_0_DASH_CARBOXYCOA_Cytosol" name="9-carboxynonanoyl-coa" compartment="Cytosol"/>
      <species metaid="M_CPD_DASH_371_Cytosol" id="M_CPD_DASH_371_Cytosol" name="1-octanal" compartment="Cytosol">
        <annotation>
	<rdf:RDF xmlns:rdf="http://www.w3.org/1999/02/22-rdf-syntax-ns#" xmlns:dc="http://purl.org/dc/elements/1.1/">
		<rdf:Description rdf:about="#M_CPD_DASH_371_Cytosol">
			<dc:relation>
				<rdf:Bag>
					<rdf:li rdf:resource="http://www.genome.jp/kegg/compound/#C01545"></rdf:li>
					<rdf:li rdf:resource="http://www.genoscope.cns.fr/acinetocyc/#CPD-371"></rdf:li>
				</rdf:Bag>
			</dc:relation>
		</rdf:Description>
	</rdf:RDF>
</annotation>
      </species>
      <species metaid="M_AMINO_DASH_RIBOSYLAMINO_DASH_1H_DASH_3H_DASH_PYR_DASH_DIONE_DASH_P_Cytosol" id="M_AMINO_DASH_RIBOSYLAMINO_DASH_1H_DASH_3H_DASH_PYR_DASH_DIONE_DASH_P_Cytosol" name="5-amino-6-(ribosylamino)-2,4-(1h,3h)-pyrimidinedione 5'-phosphate" compartment="Cytosol">
        <annotation>
	<rdf:RDF xmlns:rdf="http://www.w3.org/1999/02/22-rdf-syntax-ns#" xmlns:dc="http://purl.org/dc/elements/1.1/">
		<rdf:Description rdf:about="#M_AMINO_DASH_RIBOSYLAMINO_DASH_1H_DASH_3H_DASH_PYR_DASH_DIONE_DASH_P_Cytosol">
			<dc:relation>
				<rdf:Bag>
					<rdf:li rdf:resource="http://www.genome.jp/kegg/compound/#C01268"></rdf:li>
					<rdf:li rdf:resource="http://bigg.ucsd.edu/#5apru"></rdf:li>
					<rdf:li rdf:resource="http://www.genoscope.cns.fr/acinetocyc/#AMINO-RIBOSYLAMINO-1H-3H-PYR-DIONE-P"></rdf:li>
				</rdf:Bag>
			</dc:relation>
		</rdf:Description>
	</rdf:RDF>
</annotation>
      </species>
      <species metaid="M_CIT_Extraorganism" id="M_CIT_Extraorganism" name="citrate" compartment="Extraorganism">
        <annotation>
	<rdf:RDF xmlns:rdf="http://www.w3.org/1999/02/22-rdf-syntax-ns#" xmlns:dc="http://purl.org/dc/elements/1.1/">
		<rdf:Description rdf:about="#M_CIT_Extraorganism">
			<dc:relation>
				<rdf:Bag>
					<rdf:li rdf:resource="http://www.genome.jp/kegg/compound/#C00158"></rdf:li>
					<rdf:li rdf:resource="http://bigg.ucsd.edu/#cit"></rdf:li>
					<rdf:li rdf:resource="http://www.genoscope.cns.fr/acinetocyc/#CIT"></rdf:li>
				</rdf:Bag>
			</dc:relation>
		</rdf:Description>
	</rdf:RDF>
</annotation>
      </species>
      <species metaid="M_3_DASH_P_DASH_SERINE_Cytosol" id="M_3_DASH_P_DASH_SERINE_Cytosol" name="3-phospho-serine" compartment="Cytosol">
        <annotation>
	<rdf:RDF xmlns:rdf="http://www.w3.org/1999/02/22-rdf-syntax-ns#" xmlns:dc="http://purl.org/dc/elements/1.1/">
		<rdf:Description rdf:about="#M_3_DASH_P_DASH_SERINE_Cytosol">
			<dc:relation>
				<rdf:Bag>
					<rdf:li rdf:resource="http://www.genome.jp/kegg/compound/#C01005"></rdf:li>
					<rdf:li rdf:resource="http://bigg.ucsd.edu/#pser-L"></rdf:li>
					<rdf:li rdf:resource="http://www.genoscope.cns.fr/acinetocyc/#3-P-SERINE"></rdf:li>
				</rdf:Bag>
			</dc:relation>
		</rdf:Description>
	</rdf:RDF>
</annotation>
      </species>
      <species metaid="M_4_DASH_FUMARYL_DASH_ACETOACETATE_Cytosol" id="M_4_DASH_FUMARYL_DASH_ACETOACETATE_Cytosol" name="4-fumaryl-acetoacetate" compartment="Cytosol">
        <annotation>
	<rdf:RDF xmlns:rdf="http://www.w3.org/1999/02/22-rdf-syntax-ns#" xmlns:dc="http://purl.org/dc/elements/1.1/">
		<rdf:Description rdf:about="#M_4_DASH_FUMARYL_DASH_ACETOACETATE_Cytosol">
			<dc:relation>
				<rdf:Bag>
					<rdf:li rdf:resource="http://www.genome.jp/kegg/compound/#C01061"></rdf:li>
					<rdf:li rdf:resource="http://www.genoscope.cns.fr/acinetocyc/#4-FUMARYL-ACETOACETATE"></rdf:li>
				</rdf:Bag>
			</dc:relation>
		</rdf:Description>
	</rdf:RDF>
</annotation>
      </species>
      <species metaid="M_PROTOPORPHYRIN_IX_Cytosol" id="M_PROTOPORPHYRIN_IX_Cytosol" name="protoporphyrin ix" compartment="Cytosol">
        <annotation>
	<rdf:RDF xmlns:rdf="http://www.w3.org/1999/02/22-rdf-syntax-ns#" xmlns:dc="http://purl.org/dc/elements/1.1/">
		<rdf:Description rdf:about="#M_PROTOPORPHYRIN_IX_Cytosol">
			<dc:relation>
				<rdf:Bag>
					<rdf:li rdf:resource="http://www.genome.jp/kegg/compound/#C02191"></rdf:li>
					<rdf:li rdf:resource="http://bigg.ucsd.edu/#ppp9"></rdf:li>
					<rdf:li rdf:resource="http://www.genoscope.cns.fr/acinetocyc/#PROTOPORPHYRIN_IX"></rdf:li>
				</rdf:Bag>
			</dc:relation>
		</rdf:Description>
	</rdf:RDF>
</annotation>
      </species>
      <species metaid="M_C10_COLON_0_Cytosol" id="M_C10_COLON_0_Cytosol" name="decanoate" compartment="Cytosol">
        <annotation>
	<rdf:RDF xmlns:rdf="http://www.w3.org/1999/02/22-rdf-syntax-ns#" xmlns:dc="http://purl.org/dc/elements/1.1/">
		<rdf:Description rdf:about="#M_C10_COLON_0_Cytosol">
			<dc:relation>
				<rdf:Bag>
					<rdf:li rdf:resource="http://www.genome.jp/kegg/compound/#C01571"></rdf:li>
					<rdf:li rdf:resource="http://bigg.ucsd.edu/#dca"></rdf:li>
					<rdf:li rdf:resource="http://www.genoscope.cns.fr/acinetocyc/#CPD-3617"></rdf:li>
				</rdf:Bag>
			</dc:relation>
		</rdf:Description>
	</rdf:RDF>
</annotation>
      </species>
      <species metaid="M_URIDINE_Extraorganism" id="M_URIDINE_Extraorganism" name="uridine" compartment="Extraorganism">
        <annotation>
	<rdf:RDF xmlns:rdf="http://www.w3.org/1999/02/22-rdf-syntax-ns#" xmlns:dc="http://purl.org/dc/elements/1.1/">
		<rdf:Description rdf:about="#M_URIDINE_Extraorganism">
			<dc:relation>
				<rdf:Bag>
					<rdf:li rdf:resource="http://www.genome.jp/kegg/compound/#C00299"></rdf:li>
					<rdf:li rdf:resource="http://bigg.ucsd.edu/#uri"></rdf:li>
					<rdf:li rdf:resource="http://www.genoscope.cns.fr/acinetocyc/#URIDINE"></rdf:li>
				</rdf:Bag>
			</dc:relation>
		</rdf:Description>
	</rdf:RDF>
</annotation>
      </species>
      <species metaid="M_CPD_DASH_302_Extraorganism" id="M_CPD_DASH_302_Extraorganism" name="d-aspartate" compartment="Extraorganism">
        <annotation>
	<rdf:RDF xmlns:rdf="http://www.w3.org/1999/02/22-rdf-syntax-ns#" xmlns:dc="http://purl.org/dc/elements/1.1/">
		<rdf:Description rdf:about="#M_CPD_DASH_302_Extraorganism">
			<dc:relation>
				<rdf:Bag>
					<rdf:li rdf:resource="http://www.genome.jp/kegg/compound/#C00402"></rdf:li>
					<rdf:li rdf:resource="http://bigg.ucsd.edu/#asp-D"></rdf:li>
					<rdf:li rdf:resource="http://www.genoscope.cns.fr/acinetocyc/#CPD-302"></rdf:li>
				</rdf:Bag>
			</dc:relation>
		</rdf:Description>
	</rdf:RDF>
</annotation>
      </species>
      <species metaid="M_THZ_DASH_P_Cytosol" id="M_THZ_DASH_P_Cytosol" name="4-methyl-5-(beta-hydroxyethyl)thiazole phosphate" compartment="Cytosol">
        <annotation>
	<rdf:RDF xmlns:rdf="http://www.w3.org/1999/02/22-rdf-syntax-ns#" xmlns:dc="http://purl.org/dc/elements/1.1/">
		<rdf:Description rdf:about="#M_THZ_DASH_P_Cytosol">
			<dc:relation>
				<rdf:Bag>
					<rdf:li rdf:resource="http://www.genome.jp/kegg/compound/#C04327"></rdf:li>
					<rdf:li rdf:resource="http://bigg.ucsd.edu/#4mpetz"></rdf:li>
					<rdf:li rdf:resource="http://www.genoscope.cns.fr/acinetocyc/#THZ-P"></rdf:li>
				</rdf:Bag>
			</dc:relation>
		</rdf:Description>
	</rdf:RDF>
</annotation>
      </species>
      <species id="M_WAX_DASH_ESTER_Cytosol" name="generic wax esters" compartment="Cytosol"/>
      <species id="M_C18_COLON_1_LPAREN_C9_RPAREN__DASH_3HYDROXYACP_Cytosol" name="cis-3-hydroxyoctadec-9-enoyl-acp" compartment="Cytosol"/>
      <species metaid="M_CDP_Cytosol" id="M_CDP_Cytosol" name="cdp" compartment="Cytosol">
        <annotation>
	<rdf:RDF xmlns:rdf="http://www.w3.org/1999/02/22-rdf-syntax-ns#" xmlns:dc="http://purl.org/dc/elements/1.1/">
		<rdf:Description rdf:about="#M_CDP_Cytosol">
			<dc:relation>
				<rdf:Bag>
					<rdf:li rdf:resource="http://www.genome.jp/kegg/compound/#C00112"></rdf:li>
					<rdf:li rdf:resource="http://bigg.ucsd.edu/#cdp"></rdf:li>
					<rdf:li rdf:resource="http://www.genoscope.cns.fr/acinetocyc/#CDP"></rdf:li>
				</rdf:Bag>
			</dc:relation>
		</rdf:Description>
	</rdf:RDF>
</annotation>
      </species>
      <species metaid="M_INOSINE_Extraorganism" id="M_INOSINE_Extraorganism" name="inosine" compartment="Extraorganism">
        <annotation>
	<rdf:RDF xmlns:rdf="http://www.w3.org/1999/02/22-rdf-syntax-ns#" xmlns:dc="http://purl.org/dc/elements/1.1/">
		<rdf:Description rdf:about="#M_INOSINE_Extraorganism">
			<dc:relation>
				<rdf:Bag>
					<rdf:li rdf:resource="http://www.genome.jp/kegg/compound/#C00294"></rdf:li>
					<rdf:li rdf:resource="http://bigg.ucsd.edu/#ins"></rdf:li>
					<rdf:li rdf:resource="http://www.genoscope.cns.fr/acinetocyc/#INOSINE"></rdf:li>
				</rdf:Bag>
			</dc:relation>
		</rdf:Description>
	</rdf:RDF>
</annotation>
      </species>
      <species metaid="M_GLUTARATE_Cytosol" id="M_GLUTARATE_Cytosol" name="glutarate" compartment="Cytosol">
        <annotation>
	<rdf:RDF xmlns:rdf="http://www.w3.org/1999/02/22-rdf-syntax-ns#" xmlns:dc="http://purl.org/dc/elements/1.1/">
		<rdf:Description rdf:about="#M_GLUTARATE_Cytosol">
			<dc:relation>
				<rdf:Bag>
					<rdf:li rdf:resource="http://www.genome.jp/kegg/compound/#C00489"></rdf:li>
					<rdf:li rdf:resource="http://www.genoscope.cns.fr/acinetocyc/#GLUTARATE"></rdf:li>
				</rdf:Bag>
			</dc:relation>
		</rdf:Description>
	</rdf:RDF>
</annotation>
      </species>
      <species metaid="M_C6_COLON_0_DASH_3OXOCOA_Cytosol" id="M_C6_COLON_0_DASH_3OXOCOA_Cytosol" name="3-oxoxyhexanoyl-coa" compartment="Cytosol">
        <annotation>
	<rdf:RDF xmlns:rdf="http://www.w3.org/1999/02/22-rdf-syntax-ns#" xmlns:dc="http://purl.org/dc/elements/1.1/">
		<rdf:Description rdf:about="#M_C6_COLON_0_DASH_3OXOCOA_Cytosol">
			<dc:relation>
				<rdf:Bag>
					<rdf:li rdf:resource="http://www.genome.jp/kegg/compound/#C05269"></rdf:li>
					<rdf:li rdf:resource="http://bigg.ucsd.edu/#3ohcoa"></rdf:li>
				</rdf:Bag>
			</dc:relation>
		</rdf:Description>
	</rdf:RDF>
</annotation>
      </species>
      <species metaid="M_TDP_Cytosol" id="M_TDP_Cytosol" name="dtdp" compartment="Cytosol">
        <annotation>
	<rdf:RDF xmlns:rdf="http://www.w3.org/1999/02/22-rdf-syntax-ns#" xmlns:dc="http://purl.org/dc/elements/1.1/">
		<rdf:Description rdf:about="#M_TDP_Cytosol">
			<dc:relation>
				<rdf:Bag>
					<rdf:li rdf:resource="http://www.genome.jp/kegg/compound/#C00363"></rdf:li>
					<rdf:li rdf:resource="http://bigg.ucsd.edu/#dtdp"></rdf:li>
					<rdf:li rdf:resource="http://www.genoscope.cns.fr/acinetocyc/#TDP"></rdf:li>
				</rdf:Bag>
			</dc:relation>
		</rdf:Description>
	</rdf:RDF>
</annotation>
      </species>
      <species metaid="M_CHARGED_DASH_VAL_DASH_TRNAS_Cytosol" id="M_CHARGED_DASH_VAL_DASH_TRNAS_Cytosol" name="charged valine trna" compartment="Cytosol">
        <annotation>
	<rdf:RDF xmlns:rdf="http://www.w3.org/1999/02/22-rdf-syntax-ns#" xmlns:dc="http://purl.org/dc/elements/1.1/">
		<rdf:Description rdf:about="#M_CHARGED_DASH_VAL_DASH_TRNAS_Cytosol">
			<dc:relation>
				<rdf:Bag>
					<rdf:li rdf:resource="http://www.genome.jp/kegg/compound/#C02554"></rdf:li>
					<rdf:li rdf:resource="http://bigg.ucsd.edu/#valtrna"></rdf:li>
					<rdf:li rdf:resource="http://www.genoscope.cns.fr/acinetocyc/#CHARGED-VAL-TRNAS"></rdf:li>
				</rdf:Bag>
			</dc:relation>
		</rdf:Description>
	</rdf:RDF>
</annotation>
      </species>
      <species metaid="M_UDP_DASH_AAGM_DASH_DIAMINOHEPTANEDIOATE_Cytosol" id="M_UDP_DASH_AAGM_DASH_DIAMINOHEPTANEDIOATE_Cytosol" name="udp-n-acetylmuramoyl-l-alanyl-d-glutamyl-meso-2,6-diaminoheptanedioate" compartment="Cytosol">
        <annotation>
	<rdf:RDF xmlns:rdf="http://www.w3.org/1999/02/22-rdf-syntax-ns#" xmlns:dc="http://purl.org/dc/elements/1.1/">
		<rdf:Description rdf:about="#M_UDP_DASH_AAGM_DASH_DIAMINOHEPTANEDIOATE_Cytosol">
			<dc:relation>
				<rdf:Bag>
					<rdf:li rdf:resource="http://www.genome.jp/kegg/compound/#C04877"></rdf:li>
					<rdf:li rdf:resource="http://bigg.ucsd.edu/#ugmd"></rdf:li>
					<rdf:li rdf:resource="http://www.genoscope.cns.fr/acinetocyc/#UDP-AAGM-DIAMINOHEPTANEDIOATE"></rdf:li>
				</rdf:Bag>
			</dc:relation>
		</rdf:Description>
	</rdf:RDF>
</annotation>
      </species>
      <species metaid="M_DIAMINO_DASH_OH_DASH_PHOSPHORIBOSYLAMINO_DASH_PYR_Cytosol" id="M_DIAMINO_DASH_OH_DASH_PHOSPHORIBOSYLAMINO_DASH_PYR_Cytosol" name="2,5-diamino-6-(ribosylamino)-4-(3h)-pyrimidinone 5'-phosphate" compartment="Cytosol">
        <annotation>
	<rdf:RDF xmlns:rdf="http://www.w3.org/1999/02/22-rdf-syntax-ns#" xmlns:dc="http://purl.org/dc/elements/1.1/">
		<rdf:Description rdf:about="#M_DIAMINO_DASH_OH_DASH_PHOSPHORIBOSYLAMINO_DASH_PYR_Cytosol">
			<dc:relation>
				<rdf:Bag>
					<rdf:li rdf:resource="http://bigg.ucsd.edu/#25drapp"></rdf:li>
					<rdf:li rdf:resource="http://www.genoscope.cns.fr/acinetocyc/#DIAMINO-OH-PHOSPHORIBOSYLAMINO-PYR"></rdf:li>
				</rdf:Bag>
			</dc:relation>
		</rdf:Description>
	</rdf:RDF>
</annotation>
      </species>
      <species metaid="M_BENZYL_DASH_ALCOHOL_Extraorganism" id="M_BENZYL_DASH_ALCOHOL_Extraorganism" name="benzyl alcohol" compartment="Extraorganism">
        <annotation>
	<rdf:RDF xmlns:rdf="http://www.w3.org/1999/02/22-rdf-syntax-ns#" xmlns:dc="http://purl.org/dc/elements/1.1/">
		<rdf:Description rdf:about="#M_BENZYL_DASH_ALCOHOL_Extraorganism">
			<dc:relation>
				<rdf:Bag>
					<rdf:li rdf:resource="http://www.genome.jp/kegg/compound/#C00556"></rdf:li>
					<rdf:li rdf:resource="http://www.genoscope.cns.fr/acinetocyc/#BENZYL-ALCOHOL"></rdf:li>
				</rdf:Bag>
			</dc:relation>
		</rdf:Description>
	</rdf:RDF>
</annotation>
      </species>
      <species metaid="M_DTDP_DASH_RHAMNOSE_Cytosol" id="M_DTDP_DASH_RHAMNOSE_Cytosol" name="dtdp-rhamnose" compartment="Cytosol">
        <annotation>
	<rdf:RDF xmlns:rdf="http://www.w3.org/1999/02/22-rdf-syntax-ns#" xmlns:dc="http://purl.org/dc/elements/1.1/">
		<rdf:Description rdf:about="#M_DTDP_DASH_RHAMNOSE_Cytosol">
			<dc:relation>
				<rdf:Bag>
					<rdf:li rdf:resource="http://www.genome.jp/kegg/compound/#C03319"></rdf:li>
					<rdf:li rdf:resource="http://bigg.ucsd.edu/#dtdprmn"></rdf:li>
					<rdf:li rdf:resource="http://www.genoscope.cns.fr/acinetocyc/#DTDP-RHAMNOSE"></rdf:li>
				</rdf:Bag>
			</dc:relation>
		</rdf:Description>
	</rdf:RDF>
</annotation>
      </species>
      <species metaid="M_C10_COLON_0_Extraorganism" id="M_C10_COLON_0_Extraorganism" name="decanoate" compartment="Extraorganism">
        <annotation>
	<rdf:RDF xmlns:rdf="http://www.w3.org/1999/02/22-rdf-syntax-ns#" xmlns:dc="http://purl.org/dc/elements/1.1/">
		<rdf:Description rdf:about="#M_C10_COLON_0_Extraorganism">
			<dc:relation>
				<rdf:Bag>
					<rdf:li rdf:resource="http://www.genome.jp/kegg/compound/#C01571"></rdf:li>
					<rdf:li rdf:resource="http://bigg.ucsd.edu/#dca"></rdf:li>
					<rdf:li rdf:resource="http://www.genoscope.cns.fr/acinetocyc/#CPD-3617"></rdf:li>
				</rdf:Bag>
			</dc:relation>
		</rdf:Description>
	</rdf:RDF>
</annotation>
      </species>
      <species metaid="M_SHIKIMATE_Cytosol" id="M_SHIKIMATE_Cytosol" name="shikimate" compartment="Cytosol">
        <annotation>
	<rdf:RDF xmlns:rdf="http://www.w3.org/1999/02/22-rdf-syntax-ns#" xmlns:dc="http://purl.org/dc/elements/1.1/">
		<rdf:Description rdf:about="#M_SHIKIMATE_Cytosol">
			<dc:relation>
				<rdf:Bag>
					<rdf:li rdf:resource="http://www.genome.jp/kegg/compound/#C00493"></rdf:li>
					<rdf:li rdf:resource="http://bigg.ucsd.edu/#skm"></rdf:li>
					<rdf:li rdf:resource="http://www.genoscope.cns.fr/acinetocyc/#SHIKIMATE"></rdf:li>
				</rdf:Bag>
			</dc:relation>
		</rdf:Description>
	</rdf:RDF>
</annotation>
      </species>
      <species metaid="M_CPD_DASH_302_Cytosol" id="M_CPD_DASH_302_Cytosol" name="d-aspartate" compartment="Cytosol">
        <annotation>
	<rdf:RDF xmlns:rdf="http://www.w3.org/1999/02/22-rdf-syntax-ns#" xmlns:dc="http://purl.org/dc/elements/1.1/">
		<rdf:Description rdf:about="#M_CPD_DASH_302_Cytosol">
			<dc:relation>
				<rdf:Bag>
					<rdf:li rdf:resource="http://www.genome.jp/kegg/compound/#C00402"></rdf:li>
					<rdf:li rdf:resource="http://bigg.ucsd.edu/#asp-D"></rdf:li>
					<rdf:li rdf:resource="http://www.genoscope.cns.fr/acinetocyc/#CPD-302"></rdf:li>
				</rdf:Bag>
			</dc:relation>
		</rdf:Description>
	</rdf:RDF>
</annotation>
      </species>
      <species metaid="M_C4_COLON_0_DASH_2ENOYLACP_Cytosol" id="M_C4_COLON_0_DASH_2ENOYLACP_Cytosol" name="trans-but-2-enoyl-acp" compartment="Cytosol">
        <annotation>
	<rdf:RDF xmlns:rdf="http://www.w3.org/1999/02/22-rdf-syntax-ns#" xmlns:dc="http://purl.org/dc/elements/1.1/">
		<rdf:Description rdf:about="#M_C4_COLON_0_DASH_2ENOYLACP_Cytosol">
			<dc:relation>
				<rdf:Bag>
					<rdf:li rdf:resource="http://www.genome.jp/kegg/compound/#C04246"></rdf:li>
					<rdf:li rdf:resource="http://bigg.ucsd.edu/#but2eACP"></rdf:li>
				</rdf:Bag>
			</dc:relation>
		</rdf:Description>
	</rdf:RDF>
</annotation>
      </species>
      <species metaid="M_DEOXYGUANOSINE_Cytosol" id="M_DEOXYGUANOSINE_Cytosol" name="deoxyguanosine" compartment="Cytosol">
        <annotation>
	<rdf:RDF xmlns:rdf="http://www.w3.org/1999/02/22-rdf-syntax-ns#" xmlns:dc="http://purl.org/dc/elements/1.1/">
		<rdf:Description rdf:about="#M_DEOXYGUANOSINE_Cytosol">
			<dc:relation>
				<rdf:Bag>
					<rdf:li rdf:resource="http://www.genome.jp/kegg/compound/#C00330"></rdf:li>
					<rdf:li rdf:resource="http://bigg.ucsd.edu/#dgsn"></rdf:li>
					<rdf:li rdf:resource="http://www.genoscope.cns.fr/acinetocyc/#DEOXYGUANOSINE"></rdf:li>
				</rdf:Bag>
			</dc:relation>
		</rdf:Description>
	</rdf:RDF>
</annotation>
      </species>
      <species metaid="M_L_DASH_ORNITHINE_Cytosol" id="M_L_DASH_ORNITHINE_Cytosol" name="l-ornithine" compartment="Cytosol">
        <annotation>
	<rdf:RDF xmlns:rdf="http://www.w3.org/1999/02/22-rdf-syntax-ns#" xmlns:dc="http://purl.org/dc/elements/1.1/">
		<rdf:Description rdf:about="#M_L_DASH_ORNITHINE_Cytosol">
			<dc:relation>
				<rdf:Bag>
					<rdf:li rdf:resource="http://www.genome.jp/kegg/compound/#C01602"></rdf:li>
					<rdf:li rdf:resource="http://bigg.ucsd.edu/#orn"></rdf:li>
					<rdf:li rdf:resource="http://www.genoscope.cns.fr/acinetocyc/#L-ORNITHINE"></rdf:li>
				</rdf:Bag>
			</dc:relation>
		</rdf:Description>
	</rdf:RDF>
</annotation>
      </species>
      <species metaid="M_DEHYDROQUINATE_Cytosol" id="M_DEHYDROQUINATE_Cytosol" name="3-dehydroquinate" compartment="Cytosol">
        <annotation>
	<rdf:RDF xmlns:rdf="http://www.w3.org/1999/02/22-rdf-syntax-ns#" xmlns:dc="http://purl.org/dc/elements/1.1/">
		<rdf:Description rdf:about="#M_DEHYDROQUINATE_Cytosol">
			<dc:relation>
				<rdf:Bag>
					<rdf:li rdf:resource="http://www.genome.jp/kegg/compound/#C00944"></rdf:li>
					<rdf:li rdf:resource="http://bigg.ucsd.edu/#3dhq"></rdf:li>
					<rdf:li rdf:resource="http://www.genoscope.cns.fr/acinetocyc/#DEHYDROQUINATE"></rdf:li>
				</rdf:Bag>
			</dc:relation>
		</rdf:Description>
	</rdf:RDF>
</annotation>
      </species>
      <species metaid="M_CYS_DASH_TRNAS_Cytosol" id="M_CYS_DASH_TRNAS_Cytosol" name="cysteine trna" compartment="Cytosol">
        <annotation>
	<rdf:RDF xmlns:rdf="http://www.w3.org/1999/02/22-rdf-syntax-ns#" xmlns:dc="http://purl.org/dc/elements/1.1/">
		<rdf:Description rdf:about="#M_CYS_DASH_TRNAS_Cytosol">
			<dc:relation>
				<rdf:Bag>
					<rdf:li rdf:resource="http://www.genome.jp/kegg/compound/#C01639"></rdf:li>
					<rdf:li rdf:resource="http://bigg.ucsd.edu/#trnacys"></rdf:li>
					<rdf:li rdf:resource="http://www.genoscope.cns.fr/acinetocyc/#CYS-TRNAS"></rdf:li>
				</rdf:Bag>
			</dc:relation>
		</rdf:Description>
	</rdf:RDF>
</annotation>
      </species>
      <species metaid="M_CIS_DASH_CIS_DASH_MUCONATE_Cytosol" id="M_CIS_DASH_CIS_DASH_MUCONATE_Cytosol" name="cis,cis-muconate" compartment="Cytosol">
        <annotation>
	<rdf:RDF xmlns:rdf="http://www.w3.org/1999/02/22-rdf-syntax-ns#" xmlns:dc="http://purl.org/dc/elements/1.1/">
		<rdf:Description rdf:about="#M_CIS_DASH_CIS_DASH_MUCONATE_Cytosol">
			<dc:relation>
				<rdf:Bag>
					<rdf:li rdf:resource="http://www.genome.jp/kegg/compound/#C02480"></rdf:li>
					<rdf:li rdf:resource="http://www.genoscope.cns.fr/acinetocyc/#CIS-CIS-MUCONATE"></rdf:li>
				</rdf:Bag>
			</dc:relation>
		</rdf:Description>
	</rdf:RDF>
</annotation>
      </species>
      <species metaid="M_L_DASH_HISTIDINOL_DASH_P_Cytosol" id="M_L_DASH_HISTIDINOL_DASH_P_Cytosol" name="l-histidinol-phosphate" compartment="Cytosol">
        <annotation>
	<rdf:RDF xmlns:rdf="http://www.w3.org/1999/02/22-rdf-syntax-ns#" xmlns:dc="http://purl.org/dc/elements/1.1/">
		<rdf:Description rdf:about="#M_L_DASH_HISTIDINOL_DASH_P_Cytosol">
			<dc:relation>
				<rdf:Bag>
					<rdf:li rdf:resource="http://www.genome.jp/kegg/compound/#C01100"></rdf:li>
					<rdf:li rdf:resource="http://bigg.ucsd.edu/#hisp"></rdf:li>
					<rdf:li rdf:resource="http://www.genoscope.cns.fr/acinetocyc/#L-HISTIDINOL-P"></rdf:li>
				</rdf:Bag>
			</dc:relation>
		</rdf:Description>
	</rdf:RDF>
</annotation>
      </species>
      <species id="M_C5_COLON_0_DASH_CARBOXY3OXOCOA_Cytosol" name="4-carboxy-3-oxobutanoyl-coa" compartment="Cytosol"/>
      <species metaid="M_COUMARATE_Extraorganism" id="M_COUMARATE_Extraorganism" name="4-coumarate" compartment="Extraorganism">
        <annotation>
	<rdf:RDF xmlns:rdf="http://www.w3.org/1999/02/22-rdf-syntax-ns#" xmlns:dc="http://purl.org/dc/elements/1.1/">
		<rdf:Description rdf:about="#M_COUMARATE_Extraorganism">
			<dc:relation>
				<rdf:Bag>
					<rdf:li rdf:resource="http://www.genome.jp/kegg/compound/#C00811"></rdf:li>
					<rdf:li rdf:resource="http://www.genoscope.cns.fr/acinetocyc/#COUMARATE"></rdf:li>
				</rdf:Bag>
			</dc:relation>
		</rdf:Description>
	</rdf:RDF>
</annotation>
      </species>
      <species metaid="M_3_DASH_DEHYDRO_DASH_SHIKIMATE_Periplasm" id="M_3_DASH_DEHYDRO_DASH_SHIKIMATE_Periplasm" name="3-dehydro-shikimate" compartment="Periplasm">
        <annotation>
	<rdf:RDF xmlns:rdf="http://www.w3.org/1999/02/22-rdf-syntax-ns#" xmlns:dc="http://purl.org/dc/elements/1.1/">
		<rdf:Description rdf:about="#M_3_DASH_DEHYDRO_DASH_SHIKIMATE_Periplasm">
			<dc:relation>
				<rdf:Bag>
					<rdf:li rdf:resource="http://www.genome.jp/kegg/compound/#C02637"></rdf:li>
					<rdf:li rdf:resource="http://bigg.ucsd.edu/#3dhsk"></rdf:li>
					<rdf:li rdf:resource="http://www.genoscope.cns.fr/acinetocyc/#3-DEHYDRO-SHIKIMATE"></rdf:li>
				</rdf:Bag>
			</dc:relation>
		</rdf:Description>
	</rdf:RDF>
</annotation>
      </species>
      <species metaid="M_PROPIONYL_DASH_COA_Cytosol" id="M_PROPIONYL_DASH_COA_Cytosol" name="propionyl-coa" compartment="Cytosol">
        <annotation>
	<rdf:RDF xmlns:rdf="http://www.w3.org/1999/02/22-rdf-syntax-ns#" xmlns:dc="http://purl.org/dc/elements/1.1/">
		<rdf:Description rdf:about="#M_PROPIONYL_DASH_COA_Cytosol">
			<dc:relation>
				<rdf:Bag>
					<rdf:li rdf:resource="http://www.genome.jp/kegg/compound/#C00100"></rdf:li>
					<rdf:li rdf:resource="http://bigg.ucsd.edu/#ppcoa"></rdf:li>
					<rdf:li rdf:resource="http://www.genoscope.cns.fr/acinetocyc/#PROPIONYL-COA"></rdf:li>
				</rdf:Bag>
			</dc:relation>
		</rdf:Description>
	</rdf:RDF>
</annotation>
      </species>
      <species metaid="M_L_DASH_1_DASH_PHOSPHATIDYL_DASH_GLYCEROL_Cytosol" id="M_L_DASH_1_DASH_PHOSPHATIDYL_DASH_GLYCEROL_Cytosol" name="generic l-1-phosphatidyl-glycerol" compartment="Cytosol">
        <annotation>
	<rdf:RDF xmlns:rdf="http://www.w3.org/1999/02/22-rdf-syntax-ns#" xmlns:dc="http://purl.org/dc/elements/1.1/">
		<rdf:Description rdf:about="#M_L_DASH_1_DASH_PHOSPHATIDYL_DASH_GLYCEROL_Cytosol">
			<dc:relation>
				<rdf:Bag>
					<rdf:li rdf:resource="http://www.genome.jp/kegg/compound/#C00344"></rdf:li>
					<rdf:li rdf:resource="http://www.genoscope.cns.fr/acinetocyc/#L-1-PHOSPHATIDYL-GLYCEROL"></rdf:li>
				</rdf:Bag>
			</dc:relation>
		</rdf:Description>
	</rdf:RDF>
</annotation>
      </species>
      <species metaid="M_PPI_Cytosol" id="M_PPI_Cytosol" name="pyrophosphate" compartment="Cytosol">
        <annotation>
	<rdf:RDF xmlns:rdf="http://www.w3.org/1999/02/22-rdf-syntax-ns#" xmlns:dc="http://purl.org/dc/elements/1.1/">
		<rdf:Description rdf:about="#M_PPI_Cytosol">
			<dc:relation>
				<rdf:Bag>
					<rdf:li rdf:resource="http://www.genome.jp/kegg/compound/#C00013"></rdf:li>
					<rdf:li rdf:resource="http://bigg.ucsd.edu/#ppi"></rdf:li>
					<rdf:li rdf:resource="http://www.genoscope.cns.fr/acinetocyc/#PPI"></rdf:li>
				</rdf:Bag>
			</dc:relation>
		</rdf:Description>
	</rdf:RDF>
</annotation>
      </species>
      <species metaid="M_ACETOACETYL_DASH_S_DASH_ACP_Cytosol" id="M_ACETOACETYL_DASH_S_DASH_ACP_Cytosol" name="acetoacetyl-acp" compartment="Cytosol">
        <annotation>
	<rdf:RDF xmlns:rdf="http://www.w3.org/1999/02/22-rdf-syntax-ns#" xmlns:dc="http://purl.org/dc/elements/1.1/">
		<rdf:Description rdf:about="#M_ACETOACETYL_DASH_S_DASH_ACP_Cytosol">
			<dc:relation>
				<rdf:Bag>
					<rdf:li rdf:resource="http://www.genome.jp/kegg/compound/#C05744"></rdf:li>
					<rdf:li rdf:resource="http://bigg.ucsd.edu/#actACP"></rdf:li>
					<rdf:li rdf:resource="http://www.genoscope.cns.fr/acinetocyc/#ACETOACETYL-S-ACP"></rdf:li>
				</rdf:Bag>
			</dc:relation>
		</rdf:Description>
	</rdf:RDF>
</annotation>
      </species>
      <species metaid="M_GAP_Cytosol" id="M_GAP_Cytosol" name="glyceraldehyde-3-phosphate" compartment="Cytosol">
        <annotation>
	<rdf:RDF xmlns:rdf="http://www.w3.org/1999/02/22-rdf-syntax-ns#" xmlns:dc="http://purl.org/dc/elements/1.1/">
		<rdf:Description rdf:about="#M_GAP_Cytosol">
			<dc:relation>
				<rdf:Bag>
					<rdf:li rdf:resource="http://www.genome.jp/kegg/compound/#C00661"></rdf:li>
					<rdf:li rdf:resource="http://bigg.ucsd.edu/#g3p"></rdf:li>
					<rdf:li rdf:resource="http://www.genoscope.cns.fr/acinetocyc/#GAP"></rdf:li>
				</rdf:Bag>
			</dc:relation>
		</rdf:Description>
	</rdf:RDF>
</annotation>
      </species>
      <species metaid="M_NIACINE_Cytosol" id="M_NIACINE_Cytosol" name="niacine" compartment="Cytosol">
        <annotation>
	<rdf:RDF xmlns:rdf="http://www.w3.org/1999/02/22-rdf-syntax-ns#" xmlns:dc="http://purl.org/dc/elements/1.1/">
		<rdf:Description rdf:about="#M_NIACINE_Cytosol">
			<dc:relation>
				<rdf:Bag>
					<rdf:li rdf:resource="http://www.genome.jp/kegg/compound/#C00253"></rdf:li>
					<rdf:li rdf:resource="http://bigg.ucsd.edu/#nac"></rdf:li>
					<rdf:li rdf:resource="http://www.genoscope.cns.fr/acinetocyc/#NIACINE"></rdf:li>
				</rdf:Bag>
			</dc:relation>
		</rdf:Description>
	</rdf:RDF>
</annotation>
      </species>
      <species metaid="M_GLC_Extraorganism" id="M_GLC_Extraorganism" name="beta-d-glucose" compartment="Extraorganism">
        <annotation>
	<rdf:RDF xmlns:rdf="http://www.w3.org/1999/02/22-rdf-syntax-ns#" xmlns:dc="http://purl.org/dc/elements/1.1/">
		<rdf:Description rdf:about="#M_GLC_Extraorganism">
			<dc:relation>
				<rdf:Bag>
					<rdf:li rdf:resource="http://www.genome.jp/kegg/compound/#C00031"></rdf:li>
					<rdf:li rdf:resource="http://bigg.ucsd.edu/#glc-D"></rdf:li>
					<rdf:li rdf:resource="http://www.genoscope.cns.fr/acinetocyc/#GLC"></rdf:li>
				</rdf:Bag>
			</dc:relation>
		</rdf:Description>
	</rdf:RDF>
</annotation>
      </species>
      <species metaid="M_FAD_Cytosol" id="M_FAD_Cytosol" name="fad" compartment="Cytosol">
        <annotation>
	<rdf:RDF xmlns:rdf="http://www.w3.org/1999/02/22-rdf-syntax-ns#" xmlns:dc="http://purl.org/dc/elements/1.1/">
		<rdf:Description rdf:about="#M_FAD_Cytosol">
			<dc:relation>
				<rdf:Bag>
					<rdf:li rdf:resource="http://www.genome.jp/kegg/compound/#C00016"></rdf:li>
					<rdf:li rdf:resource="http://bigg.ucsd.edu/#fad"></rdf:li>
					<rdf:li rdf:resource="http://www.genoscope.cns.fr/acinetocyc/#FAD"></rdf:li>
				</rdf:Bag>
			</dc:relation>
		</rdf:Description>
	</rdf:RDF>
</annotation>
      </species>
      <species id="M_AFATTYACID_WAX_Cytosol" name="generic fatty acid chain coming from ester degradation" compartment="Cytosol"/>
      <species metaid="M_L_DASH_ASPARTATE_Cytosol" id="M_L_DASH_ASPARTATE_Cytosol" name="l-aspartate" compartment="Cytosol">
        <annotation>
	<rdf:RDF xmlns:rdf="http://www.w3.org/1999/02/22-rdf-syntax-ns#" xmlns:dc="http://purl.org/dc/elements/1.1/">
		<rdf:Description rdf:about="#M_L_DASH_ASPARTATE_Cytosol">
			<dc:relation>
				<rdf:Bag>
					<rdf:li rdf:resource="http://www.genome.jp/kegg/compound/#C00049"></rdf:li>
					<rdf:li rdf:resource="http://bigg.ucsd.edu/#asp-L"></rdf:li>
					<rdf:li rdf:resource="http://www.genoscope.cns.fr/acinetocyc/#L-ASPARTATE"></rdf:li>
				</rdf:Bag>
			</dc:relation>
		</rdf:Description>
	</rdf:RDF>
</annotation>
      </species>
      <species metaid="M_C14_COLON_0_DASH_ACP_Cytosol" id="M_C14_COLON_0_DASH_ACP_Cytosol" name="tetradecanoyl-acp" compartment="Cytosol">
        <annotation>
	<rdf:RDF xmlns:rdf="http://www.w3.org/1999/02/22-rdf-syntax-ns#" xmlns:dc="http://purl.org/dc/elements/1.1/">
		<rdf:Description rdf:about="#M_C14_COLON_0_DASH_ACP_Cytosol">
			<dc:relation>
				<rdf:Bag>
					<rdf:li rdf:resource="http://www.genome.jp/kegg/compound/#C05761"></rdf:li>
					<rdf:li rdf:resource="http://bigg.ucsd.edu/#myrsACP"></rdf:li>
					<rdf:li rdf:resource="http://www.genoscope.cns.fr/acinetocyc/#MYRISTOYL-ACP"></rdf:li>
				</rdf:Bag>
			</dc:relation>
		</rdf:Description>
	</rdf:RDF>
</annotation>
      </species>
      <species metaid="M_GLYCEROL_DASH_3P_Cytosol" id="M_GLYCEROL_DASH_3P_Cytosol" name="glycerol-3-phosphate" compartment="Cytosol">
        <annotation>
	<rdf:RDF xmlns:rdf="http://www.w3.org/1999/02/22-rdf-syntax-ns#" xmlns:dc="http://purl.org/dc/elements/1.1/">
		<rdf:Description rdf:about="#M_GLYCEROL_DASH_3P_Cytosol">
			<dc:relation>
				<rdf:Bag>
					<rdf:li rdf:resource="http://www.genome.jp/kegg/compound/#C00093"></rdf:li>
					<rdf:li rdf:resource="http://bigg.ucsd.edu/#glyc3p"></rdf:li>
					<rdf:li rdf:resource="http://www.genoscope.cns.fr/acinetocyc/#GLYCEROL-3P"></rdf:li>
				</rdf:Bag>
			</dc:relation>
		</rdf:Description>
	</rdf:RDF>
</annotation>
      </species>
      <species metaid="M_SHIKIMATE_Extraorganism" id="M_SHIKIMATE_Extraorganism" name="shikimate" compartment="Extraorganism">
        <annotation>
	<rdf:RDF xmlns:rdf="http://www.w3.org/1999/02/22-rdf-syntax-ns#" xmlns:dc="http://purl.org/dc/elements/1.1/">
		<rdf:Description rdf:about="#M_SHIKIMATE_Extraorganism">
			<dc:relation>
				<rdf:Bag>
					<rdf:li rdf:resource="http://www.genome.jp/kegg/compound/#C00493"></rdf:li>
					<rdf:li rdf:resource="http://bigg.ucsd.edu/#skm"></rdf:li>
					<rdf:li rdf:resource="http://www.genoscope.cns.fr/acinetocyc/#SHIKIMATE"></rdf:li>
				</rdf:Bag>
			</dc:relation>
		</rdf:Description>
	</rdf:RDF>
</annotation>
      </species>
      <species metaid="M_5_DASH_PHOSPHORIBOSYL_DASH_N_DASH_FORMYLGLYCINEAMIDINE_Cytosol" id="M_5_DASH_PHOSPHORIBOSYL_DASH_N_DASH_FORMYLGLYCINEAMIDINE_Cytosol" name="5-phosphoribosyl-n-formylglycineamidine" compartment="Cytosol">
        <annotation>
	<rdf:RDF xmlns:rdf="http://www.w3.org/1999/02/22-rdf-syntax-ns#" xmlns:dc="http://purl.org/dc/elements/1.1/">
		<rdf:Description rdf:about="#M_5_DASH_PHOSPHORIBOSYL_DASH_N_DASH_FORMYLGLYCINEAMIDINE_Cytosol">
			<dc:relation>
				<rdf:Bag>
					<rdf:li rdf:resource="http://www.genome.jp/kegg/compound/#C04640"></rdf:li>
					<rdf:li rdf:resource="http://bigg.ucsd.edu/#fpram"></rdf:li>
					<rdf:li rdf:resource="http://www.genoscope.cns.fr/acinetocyc/#5-PHOSPHORIBOSYL-N-FORMYLGLYCINEAMIDINE"></rdf:li>
				</rdf:Bag>
			</dc:relation>
		</rdf:Description>
	</rdf:RDF>
</annotation>
      </species>
      <species metaid="M_C8_COLON_0_Cytosol" id="M_C8_COLON_0_Cytosol" name="octanoate" compartment="Cytosol">
        <annotation>
	<rdf:RDF xmlns:rdf="http://www.w3.org/1999/02/22-rdf-syntax-ns#" xmlns:dc="http://purl.org/dc/elements/1.1/">
		<rdf:Description rdf:about="#M_C8_COLON_0_Cytosol">
			<dc:relation>
				<rdf:Bag>
					<rdf:li rdf:resource="http://www.genome.jp/kegg/compound/#C06423"></rdf:li>
					<rdf:li rdf:resource="http://bigg.ucsd.edu/#octa"></rdf:li>
					<rdf:li rdf:resource="http://www.genoscope.cns.fr/acinetocyc/#CPD-195"></rdf:li>
				</rdf:Bag>
			</dc:relation>
		</rdf:Description>
	</rdf:RDF>
</annotation>
      </species>
      <species metaid="M_L_DASH_ARGININO_DASH_SUCCINATE_Cytosol" id="M_L_DASH_ARGININO_DASH_SUCCINATE_Cytosol" name="l-arginino-succinate" compartment="Cytosol">
        <annotation>
	<rdf:RDF xmlns:rdf="http://www.w3.org/1999/02/22-rdf-syntax-ns#" xmlns:dc="http://purl.org/dc/elements/1.1/">
		<rdf:Description rdf:about="#M_L_DASH_ARGININO_DASH_SUCCINATE_Cytosol">
			<dc:relation>
				<rdf:Bag>
					<rdf:li rdf:resource="http://www.genome.jp/kegg/compound/#C03406"></rdf:li>
					<rdf:li rdf:resource="http://bigg.ucsd.edu/#argsuc"></rdf:li>
					<rdf:li rdf:resource="http://www.genoscope.cns.fr/acinetocyc/#L-ARGININO-SUCCINATE"></rdf:li>
				</rdf:Bag>
			</dc:relation>
		</rdf:Description>
	</rdf:RDF>
</annotation>
      </species>
      <species metaid="M_UTP_Cytosol" id="M_UTP_Cytosol" name="utp" compartment="Cytosol">
        <annotation>
	<rdf:RDF xmlns:rdf="http://www.w3.org/1999/02/22-rdf-syntax-ns#" xmlns:dc="http://purl.org/dc/elements/1.1/">
		<rdf:Description rdf:about="#M_UTP_Cytosol">
			<dc:relation>
				<rdf:Bag>
					<rdf:li rdf:resource="http://www.genome.jp/kegg/compound/#C00075"></rdf:li>
					<rdf:li rdf:resource="http://bigg.ucsd.edu/#utp"></rdf:li>
					<rdf:li rdf:resource="http://www.genoscope.cns.fr/acinetocyc/#UTP"></rdf:li>
				</rdf:Bag>
			</dc:relation>
		</rdf:Description>
	</rdf:RDF>
</annotation>
      </species>
      <species metaid="M_P_DASH_HYDROXY_DASH_PHENYLPYRUVATE_Cytosol" id="M_P_DASH_HYDROXY_DASH_PHENYLPYRUVATE_Cytosol" name="p-hydroxyphenylpyruvate" compartment="Cytosol">
        <annotation>
	<rdf:RDF xmlns:rdf="http://www.w3.org/1999/02/22-rdf-syntax-ns#" xmlns:dc="http://purl.org/dc/elements/1.1/">
		<rdf:Description rdf:about="#M_P_DASH_HYDROXY_DASH_PHENYLPYRUVATE_Cytosol">
			<dc:relation>
				<rdf:Bag>
					<rdf:li rdf:resource="http://www.genome.jp/kegg/compound/#C01179"></rdf:li>
					<rdf:li rdf:resource="http://bigg.ucsd.edu/#34hpp"></rdf:li>
					<rdf:li rdf:resource="http://www.genoscope.cns.fr/acinetocyc/#P-HYDROXY-PHENYLPYRUVATE"></rdf:li>
				</rdf:Bag>
			</dc:relation>
		</rdf:Description>
	</rdf:RDF>
</annotation>
      </species>
      <species metaid="M_PREPHENATE_Cytosol" id="M_PREPHENATE_Cytosol" name="prephenate" compartment="Cytosol">
        <annotation>
	<rdf:RDF xmlns:rdf="http://www.w3.org/1999/02/22-rdf-syntax-ns#" xmlns:dc="http://purl.org/dc/elements/1.1/">
		<rdf:Description rdf:about="#M_PREPHENATE_Cytosol">
			<dc:relation>
				<rdf:Bag>
					<rdf:li rdf:resource="http://www.genome.jp/kegg/compound/#C00254"></rdf:li>
					<rdf:li rdf:resource="http://bigg.ucsd.edu/#pphn"></rdf:li>
					<rdf:li rdf:resource="http://www.genoscope.cns.fr/acinetocyc/#PREPHENATE"></rdf:li>
				</rdf:Bag>
			</dc:relation>
		</rdf:Description>
	</rdf:RDF>
</annotation>
      </species>
      <species metaid="M_C10_COLON_0_DASH_3HYDROXYACP_Cytosol" id="M_C10_COLON_0_DASH_3HYDROXYACP_Cytosol" name="3-hydroxydecanoyl-acp" compartment="Cytosol">
        <annotation>
	<rdf:RDF xmlns:rdf="http://www.w3.org/1999/02/22-rdf-syntax-ns#" xmlns:dc="http://purl.org/dc/elements/1.1/">
		<rdf:Description rdf:about="#M_C10_COLON_0_DASH_3HYDROXYACP_Cytosol">
			<dc:relation>
				<rdf:Bag>
					<rdf:li rdf:resource="http://www.genome.jp/kegg/compound/#C04619"></rdf:li>
					<rdf:li rdf:resource="http://bigg.ucsd.edu/#3hdecACP"></rdf:li>
					<rdf:li rdf:resource="http://www.genoscope.cns.fr/acinetocyc/#BETA-HYDROXYDECANOYL-ACP"></rdf:li>
				</rdf:Bag>
			</dc:relation>
		</rdf:Description>
	</rdf:RDF>
</annotation>
      </species>
      <species metaid="M_CHARGED_DASH_LEU_DASH_TRNAS_Cytosol" id="M_CHARGED_DASH_LEU_DASH_TRNAS_Cytosol" name="charged leucine trna" compartment="Cytosol">
        <annotation>
	<rdf:RDF xmlns:rdf="http://www.w3.org/1999/02/22-rdf-syntax-ns#" xmlns:dc="http://purl.org/dc/elements/1.1/">
		<rdf:Description rdf:about="#M_CHARGED_DASH_LEU_DASH_TRNAS_Cytosol">
			<dc:relation>
				<rdf:Bag>
					<rdf:li rdf:resource="http://www.genome.jp/kegg/compound/#C02047"></rdf:li>
					<rdf:li rdf:resource="http://bigg.ucsd.edu/#leutrna"></rdf:li>
					<rdf:li rdf:resource="http://www.genoscope.cns.fr/acinetocyc/#CHARGED-LEU-TRNAS"></rdf:li>
				</rdf:Bag>
			</dc:relation>
		</rdf:Description>
	</rdf:RDF>
</annotation>
      </species>
      <species metaid="M_BENZOATE_Periplasm" id="M_BENZOATE_Periplasm" name="benzoate" compartment="Periplasm">
        <annotation>
	<rdf:RDF xmlns:rdf="http://www.w3.org/1999/02/22-rdf-syntax-ns#" xmlns:dc="http://purl.org/dc/elements/1.1/">
		<rdf:Description rdf:about="#M_BENZOATE_Periplasm">
			<dc:relation>
				<rdf:Bag>
					<rdf:li rdf:resource="http://www.genome.jp/kegg/compound/#C00180"></rdf:li>
					<rdf:li rdf:resource="http://bigg.ucsd.edu/#bz"></rdf:li>
					<rdf:li rdf:resource="http://www.genoscope.cns.fr/acinetocyc/#BENZOATE"></rdf:li>
				</rdf:Bag>
			</dc:relation>
		</rdf:Description>
	</rdf:RDF>
</annotation>
      </species>
      <species metaid="M_C14_COLON_0_DASH_3HYDROXYCOA_Cytosol" id="M_C14_COLON_0_DASH_3HYDROXYCOA_Cytosol" name="3-hydroxytetradecanoyl-coa" compartment="Cytosol">
        <annotation>
	<rdf:RDF xmlns:rdf="http://www.w3.org/1999/02/22-rdf-syntax-ns#" xmlns:dc="http://purl.org/dc/elements/1.1/">
		<rdf:Description rdf:about="#M_C14_COLON_0_DASH_3HYDROXYCOA_Cytosol">
			<dc:relation>
				<rdf:Bag>
					<rdf:li rdf:resource="http://www.genome.jp/kegg/compound/#C05260"></rdf:li>
					<rdf:li rdf:resource="http://bigg.ucsd.edu/#3htdcoa"></rdf:li>
				</rdf:Bag>
			</dc:relation>
		</rdf:Description>
	</rdf:RDF>
</annotation>
      </species>
      <species metaid="M_DGDP_Cytosol" id="M_DGDP_Cytosol" name="dgdp" compartment="Cytosol">
        <annotation>
	<rdf:RDF xmlns:rdf="http://www.w3.org/1999/02/22-rdf-syntax-ns#" xmlns:dc="http://purl.org/dc/elements/1.1/">
		<rdf:Description rdf:about="#M_DGDP_Cytosol">
			<dc:relation>
				<rdf:Bag>
					<rdf:li rdf:resource="http://www.genome.jp/kegg/compound/#C00361"></rdf:li>
					<rdf:li rdf:resource="http://bigg.ucsd.edu/#dgdp"></rdf:li>
					<rdf:li rdf:resource="http://www.genoscope.cns.fr/acinetocyc/#DGDP"></rdf:li>
				</rdf:Bag>
			</dc:relation>
		</rdf:Description>
	</rdf:RDF>
</annotation>
      </species>
      <species metaid="M_UDP_DASH_ACETYL_DASH_CARBOXYVINYL_DASH_GLUCOSAMINE_Cytosol" id="M_UDP_DASH_ACETYL_DASH_CARBOXYVINYL_DASH_GLUCOSAMINE_Cytosol" name="udp-n-acetyl-3-(1-carboxyvinyl)-d-glucosamine" compartment="Cytosol">
        <annotation>
	<rdf:RDF xmlns:rdf="http://www.w3.org/1999/02/22-rdf-syntax-ns#" xmlns:dc="http://purl.org/dc/elements/1.1/">
		<rdf:Description rdf:about="#M_UDP_DASH_ACETYL_DASH_CARBOXYVINYL_DASH_GLUCOSAMINE_Cytosol">
			<dc:relation>
				<rdf:Bag>
					<rdf:li rdf:resource="http://www.genome.jp/kegg/compound/#C04631"></rdf:li>
					<rdf:li rdf:resource="http://bigg.ucsd.edu/#uaccg"></rdf:li>
					<rdf:li rdf:resource="http://www.genoscope.cns.fr/acinetocyc/#UDP-ACETYL-CARBOXYVINYL-GLUCOSAMINE"></rdf:li>
				</rdf:Bag>
			</dc:relation>
		</rdf:Description>
	</rdf:RDF>
</annotation>
      </species>
      <species metaid="M_SIROHEME_Cytosol" id="M_SIROHEME_Cytosol" name="siroheme" compartment="Cytosol">
        <annotation>
	<rdf:RDF xmlns:rdf="http://www.w3.org/1999/02/22-rdf-syntax-ns#" xmlns:dc="http://purl.org/dc/elements/1.1/">
		<rdf:Description rdf:about="#M_SIROHEME_Cytosol">
			<dc:relation>
				<rdf:Bag>
					<rdf:li rdf:resource="http://www.genome.jp/kegg/compound/#C00748"></rdf:li>
					<rdf:li rdf:resource="http://bigg.ucsd.edu/#sheme"></rdf:li>
					<rdf:li rdf:resource="http://www.genoscope.cns.fr/acinetocyc/#SIROHEME"></rdf:li>
				</rdf:Bag>
			</dc:relation>
		</rdf:Description>
	</rdf:RDF>
</annotation>
      </species>
      <species metaid="M_C8_COLON_0_DASH_COA_Cytosol" id="M_C8_COLON_0_DASH_COA_Cytosol" name="octanoyl-coa" compartment="Cytosol">
        <annotation>
	<rdf:RDF xmlns:rdf="http://www.w3.org/1999/02/22-rdf-syntax-ns#" xmlns:dc="http://purl.org/dc/elements/1.1/">
		<rdf:Description rdf:about="#M_C8_COLON_0_DASH_COA_Cytosol">
			<dc:relation>
				<rdf:Bag>
					<rdf:li rdf:resource="http://www.genome.jp/kegg/compound/#C01944"></rdf:li>
					<rdf:li rdf:resource="http://bigg.ucsd.edu/#occoa"></rdf:li>
					<rdf:li rdf:resource="http://www.genoscope.cns.fr/acinetocyc/#CPD-196"></rdf:li>
				</rdf:Bag>
			</dc:relation>
		</rdf:Description>
	</rdf:RDF>
</annotation>
      </species>
      <species metaid="M_C18_COLON_0_DASH_2ENOYLACP_Cytosol" id="M_C18_COLON_0_DASH_2ENOYLACP_Cytosol" name="trans-octadec-2-enoyl-acp" compartment="Cytosol">
        <annotation>
	<rdf:RDF xmlns:rdf="http://www.w3.org/1999/02/22-rdf-syntax-ns#" xmlns:dc="http://purl.org/dc/elements/1.1/">
		<rdf:Description rdf:about="#M_C18_COLON_0_DASH_2ENOYLACP_Cytosol">
			<dc:relation>
				<rdf:Bag>
					<rdf:li rdf:resource="http://bigg.ucsd.edu/#toctd2eACP"></rdf:li>
				</rdf:Bag>
			</dc:relation>
		</rdf:Description>
	</rdf:RDF>
</annotation>
      </species>
      <species id="M_C6_COLON_1_LPAREN_C4_RPAREN__DASH_3OXOCOA_Cytosol" name="trans-3-oxohex-4-enoyl-coa" compartment="Cytosol"/>
      <species metaid="M_L_DASH_GLUTAMATE_GAMMA_DASH_SEMIALDEHYDE_Cytosol" id="M_L_DASH_GLUTAMATE_GAMMA_DASH_SEMIALDEHYDE_Cytosol" name="l-glutamate gamma-semialdehyde" compartment="Cytosol">
        <annotation>
	<rdf:RDF xmlns:rdf="http://www.w3.org/1999/02/22-rdf-syntax-ns#" xmlns:dc="http://purl.org/dc/elements/1.1/">
		<rdf:Description rdf:about="#M_L_DASH_GLUTAMATE_GAMMA_DASH_SEMIALDEHYDE_Cytosol">
			<dc:relation>
				<rdf:Bag>
					<rdf:li rdf:resource="http://www.genome.jp/kegg/compound/#C01165"></rdf:li>
					<rdf:li rdf:resource="http://bigg.ucsd.edu/#glu5sa"></rdf:li>
					<rdf:li rdf:resource="http://www.genoscope.cns.fr/acinetocyc/#L-GLUTAMATE_GAMMA-SEMIALDEHYDE"></rdf:li>
				</rdf:Bag>
			</dc:relation>
		</rdf:Description>
	</rdf:RDF>
</annotation>
      </species>
      <species metaid="M_DIHYDRO_DASH_DIOH_DASH_BENZOATE_Cytosol" id="M_DIHYDRO_DASH_DIOH_DASH_BENZOATE_Cytosol" name="2,3-dihydro-2,3-dihydroxybenzoate" compartment="Cytosol">
        <annotation>
	<rdf:RDF xmlns:rdf="http://www.w3.org/1999/02/22-rdf-syntax-ns#" xmlns:dc="http://purl.org/dc/elements/1.1/">
		<rdf:Description rdf:about="#M_DIHYDRO_DASH_DIOH_DASH_BENZOATE_Cytosol">
			<dc:relation>
				<rdf:Bag>
					<rdf:li rdf:resource="http://www.genome.jp/kegg/compound/#C04171"></rdf:li>
					<rdf:li rdf:resource="http://bigg.ucsd.edu/#23ddhb"></rdf:li>
					<rdf:li rdf:resource="http://www.genoscope.cns.fr/acinetocyc/#DIHYDRO-DIOH-BENZOATE"></rdf:li>
				</rdf:Bag>
			</dc:relation>
		</rdf:Description>
	</rdf:RDF>
</annotation>
      </species>
      <species metaid="M_ARG_Cytosol" id="M_ARG_Cytosol" name="l-arginine" compartment="Cytosol">
        <annotation>
	<rdf:RDF xmlns:rdf="http://www.w3.org/1999/02/22-rdf-syntax-ns#" xmlns:dc="http://purl.org/dc/elements/1.1/">
		<rdf:Description rdf:about="#M_ARG_Cytosol">
			<dc:relation>
				<rdf:Bag>
					<rdf:li rdf:resource="http://www.genome.jp/kegg/compound/#C00062"></rdf:li>
					<rdf:li rdf:resource="http://bigg.ucsd.edu/#arg-L"></rdf:li>
					<rdf:li rdf:resource="http://www.genoscope.cns.fr/acinetocyc/#ARG"></rdf:li>
				</rdf:Bag>
			</dc:relation>
		</rdf:Description>
	</rdf:RDF>
</annotation>
      </species>
      <species metaid="M_3_DASH_KETOBUTYRATE_Extraorganism" id="M_3_DASH_KETOBUTYRATE_Extraorganism" name="acetoacetate" compartment="Extraorganism">
        <annotation>
	<rdf:RDF xmlns:rdf="http://www.w3.org/1999/02/22-rdf-syntax-ns#" xmlns:dc="http://purl.org/dc/elements/1.1/">
		<rdf:Description rdf:about="#M_3_DASH_KETOBUTYRATE_Extraorganism">
			<dc:relation>
				<rdf:Bag>
					<rdf:li rdf:resource="http://www.genome.jp/kegg/compound/#C00164"></rdf:li>
					<rdf:li rdf:resource="http://bigg.ucsd.edu/#acac"></rdf:li>
					<rdf:li rdf:resource="http://www.genoscope.cns.fr/acinetocyc/#3-KETOBUTYRATE"></rdf:li>
				</rdf:Bag>
			</dc:relation>
		</rdf:Description>
	</rdf:RDF>
</annotation>
      </species>
      <species metaid="M_DADP_Cytosol" id="M_DADP_Cytosol" name="dadp" compartment="Cytosol">
        <annotation>
	<rdf:RDF xmlns:rdf="http://www.w3.org/1999/02/22-rdf-syntax-ns#" xmlns:dc="http://purl.org/dc/elements/1.1/">
		<rdf:Description rdf:about="#M_DADP_Cytosol">
			<dc:relation>
				<rdf:Bag>
					<rdf:li rdf:resource="http://www.genome.jp/kegg/compound/#C00206"></rdf:li>
					<rdf:li rdf:resource="http://bigg.ucsd.edu/#dadp"></rdf:li>
					<rdf:li rdf:resource="http://www.genoscope.cns.fr/acinetocyc/#DADP"></rdf:li>
				</rdf:Bag>
			</dc:relation>
		</rdf:Description>
	</rdf:RDF>
</annotation>
      </species>
      <species metaid="M_FE_PLUS_2_Extraorganism" id="M_FE_PLUS_2_Extraorganism" name="fe+2" compartment="Extraorganism">
        <annotation>
	<rdf:RDF xmlns:rdf="http://www.w3.org/1999/02/22-rdf-syntax-ns#" xmlns:dc="http://purl.org/dc/elements/1.1/">
		<rdf:Description rdf:about="#M_FE_PLUS_2_Extraorganism">
			<dc:relation>
				<rdf:Bag>
					<rdf:li rdf:resource="http://www.genome.jp/kegg/compound/#C00023"></rdf:li>
					<rdf:li rdf:resource="http://bigg.ucsd.edu/#fe2"></rdf:li>
					<rdf:li rdf:resource="http://www.genoscope.cns.fr/acinetocyc/#FE+2"></rdf:li>
				</rdf:Bag>
			</dc:relation>
		</rdf:Description>
	</rdf:RDF>
</annotation>
      </species>
      <species metaid="M_FORMATE_Cytosol" id="M_FORMATE_Cytosol" name="formate" compartment="Cytosol">
        <annotation>
	<rdf:RDF xmlns:rdf="http://www.w3.org/1999/02/22-rdf-syntax-ns#" xmlns:dc="http://purl.org/dc/elements/1.1/">
		<rdf:Description rdf:about="#M_FORMATE_Cytosol">
			<dc:relation>
				<rdf:Bag>
					<rdf:li rdf:resource="http://www.genome.jp/kegg/compound/#C00058"></rdf:li>
					<rdf:li rdf:resource="http://bigg.ucsd.edu/#for"></rdf:li>
					<rdf:li rdf:resource="http://www.genoscope.cns.fr/acinetocyc/#FORMATE"></rdf:li>
				</rdf:Bag>
			</dc:relation>
		</rdf:Description>
	</rdf:RDF>
</annotation>
      </species>
      <species metaid="M_GLY_DASH_TRNAS_Cytosol" id="M_GLY_DASH_TRNAS_Cytosol" name="glycine trna" compartment="Cytosol">
        <annotation>
	<rdf:RDF xmlns:rdf="http://www.w3.org/1999/02/22-rdf-syntax-ns#" xmlns:dc="http://purl.org/dc/elements/1.1/">
		<rdf:Description rdf:about="#M_GLY_DASH_TRNAS_Cytosol">
			<dc:relation>
				<rdf:Bag>
					<rdf:li rdf:resource="http://www.genome.jp/kegg/compound/#C01642"></rdf:li>
					<rdf:li rdf:resource="http://bigg.ucsd.edu/#trnagly"></rdf:li>
					<rdf:li rdf:resource="http://www.genoscope.cns.fr/acinetocyc/#GLY-TRNAS"></rdf:li>
				</rdf:Bag>
			</dc:relation>
		</rdf:Description>
	</rdf:RDF>
</annotation>
      </species>
      <species metaid="M_NAD_Cytosol" id="M_NAD_Cytosol" name="nad" compartment="Cytosol">
        <annotation>
	<rdf:RDF xmlns:rdf="http://www.w3.org/1999/02/22-rdf-syntax-ns#" xmlns:dc="http://purl.org/dc/elements/1.1/">
		<rdf:Description rdf:about="#M_NAD_Cytosol">
			<dc:relation>
				<rdf:Bag>
					<rdf:li rdf:resource="http://www.genome.jp/kegg/compound/#C00003"></rdf:li>
					<rdf:li rdf:resource="http://bigg.ucsd.edu/#nad"></rdf:li>
					<rdf:li rdf:resource="http://www.genoscope.cns.fr/acinetocyc/#NAD"></rdf:li>
				</rdf:Bag>
			</dc:relation>
		</rdf:Description>
	</rdf:RDF>
</annotation>
      </species>
      <species metaid="M_CIS_DASH_CIS_DASH_MUCONATE_Extraorganism" id="M_CIS_DASH_CIS_DASH_MUCONATE_Extraorganism" name="cis,cis-muconate" compartment="Extraorganism">
        <annotation>
	<rdf:RDF xmlns:rdf="http://www.w3.org/1999/02/22-rdf-syntax-ns#" xmlns:dc="http://purl.org/dc/elements/1.1/">
		<rdf:Description rdf:about="#M_CIS_DASH_CIS_DASH_MUCONATE_Extraorganism">
			<dc:relation>
				<rdf:Bag>
					<rdf:li rdf:resource="http://www.genome.jp/kegg/compound/#C02480"></rdf:li>
					<rdf:li rdf:resource="http://www.genoscope.cns.fr/acinetocyc/#CIS-CIS-MUCONATE"></rdf:li>
				</rdf:Bag>
			</dc:relation>
		</rdf:Description>
	</rdf:RDF>
</annotation>
      </species>
      <species metaid="M_DTDP_DASH_DEOH_DASH_DEOXY_DASH_MANNOSE_Cytosol" id="M_DTDP_DASH_DEOH_DASH_DEOXY_DASH_MANNOSE_Cytosol" name="dtdp-4-dehydro-6-deoxy-l-mannose" compartment="Cytosol">
        <annotation>
	<rdf:RDF xmlns:rdf="http://www.w3.org/1999/02/22-rdf-syntax-ns#" xmlns:dc="http://purl.org/dc/elements/1.1/">
		<rdf:Description rdf:about="#M_DTDP_DASH_DEOH_DASH_DEOXY_DASH_MANNOSE_Cytosol">
			<dc:relation>
				<rdf:Bag>
					<rdf:li rdf:resource="http://www.genome.jp/kegg/compound/#C00688"></rdf:li>
					<rdf:li rdf:resource="http://bigg.ucsd.edu/#dtdp4d6dm"></rdf:li>
					<rdf:li rdf:resource="http://www.genoscope.cns.fr/acinetocyc/#DTDP-DEOH-DEOXY-MANNOSE"></rdf:li>
				</rdf:Bag>
			</dc:relation>
		</rdf:Description>
	</rdf:RDF>
</annotation>
      </species>
      <species metaid="M_2_DASH_DEHYDROPANTOATE_Cytosol" id="M_2_DASH_DEHYDROPANTOATE_Cytosol" name="2-dehydropantoate" compartment="Cytosol">
        <annotation>
	<rdf:RDF xmlns:rdf="http://www.w3.org/1999/02/22-rdf-syntax-ns#" xmlns:dc="http://purl.org/dc/elements/1.1/">
		<rdf:Description rdf:about="#M_2_DASH_DEHYDROPANTOATE_Cytosol">
			<dc:relation>
				<rdf:Bag>
					<rdf:li rdf:resource="http://www.genome.jp/kegg/compound/#C00966"></rdf:li>
					<rdf:li rdf:resource="http://bigg.ucsd.edu/#2dhp"></rdf:li>
					<rdf:li rdf:resource="http://www.genoscope.cns.fr/acinetocyc/#2-DEHYDROPANTOATE"></rdf:li>
				</rdf:Bag>
			</dc:relation>
		</rdf:Description>
	</rdf:RDF>
</annotation>
      </species>
      <species metaid="M_ILE_Cytosol" id="M_ILE_Cytosol" name="l-iso-leucine" compartment="Cytosol">
        <annotation>
	<rdf:RDF xmlns:rdf="http://www.w3.org/1999/02/22-rdf-syntax-ns#" xmlns:dc="http://purl.org/dc/elements/1.1/">
		<rdf:Description rdf:about="#M_ILE_Cytosol">
			<dc:relation>
				<rdf:Bag>
					<rdf:li rdf:resource="http://www.genome.jp/kegg/compound/#C00407"></rdf:li>
					<rdf:li rdf:resource="http://bigg.ucsd.edu/#ile-L"></rdf:li>
					<rdf:li rdf:resource="http://www.genoscope.cns.fr/acinetocyc/#ILE"></rdf:li>
				</rdf:Bag>
			</dc:relation>
		</rdf:Description>
	</rdf:RDF>
</annotation>
      </species>
      <species metaid="M_GLYCEROL_Cytosol" id="M_GLYCEROL_Cytosol" name="glycerol" compartment="Cytosol">
        <annotation>
	<rdf:RDF xmlns:rdf="http://www.w3.org/1999/02/22-rdf-syntax-ns#" xmlns:dc="http://purl.org/dc/elements/1.1/">
		<rdf:Description rdf:about="#M_GLYCEROL_Cytosol">
			<dc:relation>
				<rdf:Bag>
					<rdf:li rdf:resource="http://www.genome.jp/kegg/compound/#C00116"></rdf:li>
					<rdf:li rdf:resource="http://bigg.ucsd.edu/#glyc"></rdf:li>
					<rdf:li rdf:resource="http://www.genoscope.cns.fr/acinetocyc/#GLYCEROL"></rdf:li>
				</rdf:Bag>
			</dc:relation>
		</rdf:Description>
	</rdf:RDF>
</annotation>
      </species>
      <species metaid="M_3_DASH_HYDROXYADIPYL_DASH_COA_Cytosol" id="M_3_DASH_HYDROXYADIPYL_DASH_COA_Cytosol" name="3-hydroxyadipyl-coa" compartment="Cytosol">
        <annotation>
	<rdf:RDF xmlns:rdf="http://www.w3.org/1999/02/22-rdf-syntax-ns#" xmlns:dc="http://purl.org/dc/elements/1.1/">
		<rdf:Description rdf:about="#M_3_DASH_HYDROXYADIPYL_DASH_COA_Cytosol">
			<dc:relation>
				<rdf:Bag>
					<rdf:li rdf:resource="http://www.genome.jp/kegg/compound/#C14145"></rdf:li>
					<rdf:li rdf:resource="http://www.genoscope.cns.fr/acinetocyc/#3-HYDROXYADIPYL-COA"></rdf:li>
				</rdf:Bag>
			</dc:relation>
		</rdf:Description>
	</rdf:RDF>
</annotation>
      </species>
      <species metaid="M_ACETYL_DASH_GLU_Cytosol" id="M_ACETYL_DASH_GLU_Cytosol" name="n-acetyl-l-glutamate" compartment="Cytosol">
        <annotation>
	<rdf:RDF xmlns:rdf="http://www.w3.org/1999/02/22-rdf-syntax-ns#" xmlns:dc="http://purl.org/dc/elements/1.1/">
		<rdf:Description rdf:about="#M_ACETYL_DASH_GLU_Cytosol">
			<dc:relation>
				<rdf:Bag>
					<rdf:li rdf:resource="http://www.genome.jp/kegg/compound/#C00624"></rdf:li>
					<rdf:li rdf:resource="http://bigg.ucsd.edu/#acglu"></rdf:li>
					<rdf:li rdf:resource="http://www.genoscope.cns.fr/acinetocyc/#ACETYL-GLU"></rdf:li>
				</rdf:Bag>
			</dc:relation>
		</rdf:Description>
	</rdf:RDF>
</annotation>
      </species>
      <species metaid="M_CARNITINE_Extraorganism" id="M_CARNITINE_Extraorganism" name="l-carnitine" compartment="Extraorganism">
        <annotation>
	<rdf:RDF xmlns:rdf="http://www.w3.org/1999/02/22-rdf-syntax-ns#" xmlns:dc="http://purl.org/dc/elements/1.1/">
		<rdf:Description rdf:about="#M_CARNITINE_Extraorganism">
			<dc:relation>
				<rdf:Bag>
					<rdf:li rdf:resource="http://www.genome.jp/kegg/compound/#C00318"></rdf:li>
					<rdf:li rdf:resource="http://bigg.ucsd.edu/#crn"></rdf:li>
					<rdf:li rdf:resource="http://www.genoscope.cns.fr/acinetocyc/#CARNITINE"></rdf:li>
				</rdf:Bag>
			</dc:relation>
		</rdf:Description>
	</rdf:RDF>
</annotation>
      </species>
      <species metaid="M_4_DASH_PHOSPHOPANTOTHENOYLCYSTEINE_Cytosol" id="M_4_DASH_PHOSPHOPANTOTHENOYLCYSTEINE_Cytosol" name="4'-phospho-n-pantothenoylcysteine" compartment="Cytosol">
        <annotation>
	<rdf:RDF xmlns:rdf="http://www.w3.org/1999/02/22-rdf-syntax-ns#" xmlns:dc="http://purl.org/dc/elements/1.1/">
		<rdf:Description rdf:about="#M_4_DASH_PHOSPHOPANTOTHENOYLCYSTEINE_Cytosol">
			<dc:relation>
				<rdf:Bag>
					<rdf:li rdf:resource="http://www.genome.jp/kegg/compound/#C04352"></rdf:li>
					<rdf:li rdf:resource="http://bigg.ucsd.edu/#4ppcys"></rdf:li>
					<rdf:li rdf:resource="http://www.genoscope.cns.fr/acinetocyc/#4-PHOSPHOPANTOTHENOYLCYSTEINE"></rdf:li>
				</rdf:Bag>
			</dc:relation>
		</rdf:Description>
	</rdf:RDF>
</annotation>
      </species>
      <species metaid="M_C12_COLON_0_DASH_2ENOYLCOA_Cytosol" id="M_C12_COLON_0_DASH_2ENOYLCOA_Cytosol" name="trans-dodec-2-enoyl-coa" compartment="Cytosol">
        <annotation>
	<rdf:RDF xmlns:rdf="http://www.w3.org/1999/02/22-rdf-syntax-ns#" xmlns:dc="http://purl.org/dc/elements/1.1/">
		<rdf:Description rdf:about="#M_C12_COLON_0_DASH_2ENOYLCOA_Cytosol">
			<dc:relation>
				<rdf:Bag>
					<rdf:li rdf:resource="http://www.genome.jp/kegg/compound/#C03221"></rdf:li>
					<rdf:li rdf:resource="http://bigg.ucsd.edu/#dd2coa"></rdf:li>
				</rdf:Bag>
			</dc:relation>
		</rdf:Description>
	</rdf:RDF>
</annotation>
      </species>
      <species metaid="M_ERYTHRONATE_DASH_4P_Cytosol" id="M_ERYTHRONATE_DASH_4P_Cytosol" name="erythronate-4-phosphate" compartment="Cytosol">
        <annotation>
	<rdf:RDF xmlns:rdf="http://www.w3.org/1999/02/22-rdf-syntax-ns#" xmlns:dc="http://purl.org/dc/elements/1.1/">
		<rdf:Description rdf:about="#M_ERYTHRONATE_DASH_4P_Cytosol">
			<dc:relation>
				<rdf:Bag>
					<rdf:li rdf:resource="http://www.genome.jp/kegg/compound/#C03393"></rdf:li>
					<rdf:li rdf:resource="http://bigg.ucsd.edu/#4per"></rdf:li>
					<rdf:li rdf:resource="http://www.genoscope.cns.fr/acinetocyc/#ERYTHRONATE-4P"></rdf:li>
				</rdf:Bag>
			</dc:relation>
		</rdf:Description>
	</rdf:RDF>
</annotation>
      </species>
      <species metaid="M_ADIPATE_Extraorganism" id="M_ADIPATE_Extraorganism" name="adipate" compartment="Extraorganism">
        <annotation>
	<rdf:RDF xmlns:rdf="http://www.w3.org/1999/02/22-rdf-syntax-ns#" xmlns:dc="http://purl.org/dc/elements/1.1/">
		<rdf:Description rdf:about="#M_ADIPATE_Extraorganism">
			<dc:relation>
				<rdf:Bag>
					<rdf:li rdf:resource="http://www.genome.jp/kegg/compound/#C06104"></rdf:li>
					<rdf:li rdf:resource="http://www.genoscope.cns.fr/acinetocyc/#ADIPATE"></rdf:li>
				</rdf:Bag>
			</dc:relation>
		</rdf:Description>
	</rdf:RDF>
</annotation>
      </species>
      <species metaid="M_CHARGED_DASH_PHE_DASH_TRNAS_Cytosol" id="M_CHARGED_DASH_PHE_DASH_TRNAS_Cytosol" name="charged phenylalanine trna" compartment="Cytosol">
        <annotation>
	<rdf:RDF xmlns:rdf="http://www.w3.org/1999/02/22-rdf-syntax-ns#" xmlns:dc="http://purl.org/dc/elements/1.1/">
		<rdf:Description rdf:about="#M_CHARGED_DASH_PHE_DASH_TRNAS_Cytosol">
			<dc:relation>
				<rdf:Bag>
					<rdf:li rdf:resource="http://www.genome.jp/kegg/compound/#C03511"></rdf:li>
					<rdf:li rdf:resource="http://bigg.ucsd.edu/#phetrna"></rdf:li>
					<rdf:li rdf:resource="http://www.genoscope.cns.fr/acinetocyc/#CHARGED-PHE-TRNAS"></rdf:li>
				</rdf:Bag>
			</dc:relation>
		</rdf:Description>
	</rdf:RDF>
</annotation>
      </species>
      <species metaid="M_LYS_Cytosol" id="M_LYS_Cytosol" name="l-lysine" compartment="Cytosol">
        <annotation>
	<rdf:RDF xmlns:rdf="http://www.w3.org/1999/02/22-rdf-syntax-ns#" xmlns:dc="http://purl.org/dc/elements/1.1/">
		<rdf:Description rdf:about="#M_LYS_Cytosol">
			<dc:relation>
				<rdf:Bag>
					<rdf:li rdf:resource="http://www.genome.jp/kegg/compound/#C00047"></rdf:li>
					<rdf:li rdf:resource="http://bigg.ucsd.edu/#lys-L"></rdf:li>
					<rdf:li rdf:resource="http://www.genoscope.cns.fr/acinetocyc/#LYS"></rdf:li>
				</rdf:Bag>
			</dc:relation>
		</rdf:Description>
	</rdf:RDF>
</annotation>
      </species>
      <species id="M_PEPTIDO_W_Extraorganism" name="generic peptidoglycan (mass)" compartment="Extraorganism"/>
      <species metaid="M_HCO3_Cytosol" id="M_HCO3_Cytosol" name="hco3-" compartment="Cytosol">
        <annotation>
	<rdf:RDF xmlns:rdf="http://www.w3.org/1999/02/22-rdf-syntax-ns#" xmlns:dc="http://purl.org/dc/elements/1.1/">
		<rdf:Description rdf:about="#M_HCO3_Cytosol">
			<dc:relation>
				<rdf:Bag>
					<rdf:li rdf:resource="http://www.genome.jp/kegg/compound/#C00288"></rdf:li>
					<rdf:li rdf:resource="http://bigg.ucsd.edu/#hco3"></rdf:li>
					<rdf:li rdf:resource="http://www.genoscope.cns.fr/acinetocyc/#HCO3"></rdf:li>
				</rdf:Bag>
			</dc:relation>
		</rdf:Description>
	</rdf:RDF>
</annotation>
      </species>
      <species metaid="M_6_DASH_CARBOXYHEXANOYL_DASH_COA_Cytosol" id="M_6_DASH_CARBOXYHEXANOYL_DASH_COA_Cytosol" name="6-carboxyhexanoyl-coa" compartment="Cytosol">
        <annotation>
	<rdf:RDF xmlns:rdf="http://www.w3.org/1999/02/22-rdf-syntax-ns#" xmlns:dc="http://purl.org/dc/elements/1.1/">
		<rdf:Description rdf:about="#M_6_DASH_CARBOXYHEXANOYL_DASH_COA_Cytosol">
			<dc:relation>
				<rdf:Bag>
					<rdf:li rdf:resource="http://www.genome.jp/kegg/compound/#C01063"></rdf:li>
					<rdf:li rdf:resource="http://bigg.ucsd.edu/#pmcoa"></rdf:li>
					<rdf:li rdf:resource="http://www.genoscope.cns.fr/acinetocyc/#6-CARBOXYHEXANOYL-COA"></rdf:li>
				</rdf:Bag>
			</dc:relation>
		</rdf:Description>
	</rdf:RDF>
</annotation>
      </species>
      <species metaid="M_C6_COLON_0_DASH_3HYDROXYCOA_Cytosol" id="M_C6_COLON_0_DASH_3HYDROXYCOA_Cytosol" name="3-hydroxyhexanoyl-coa" compartment="Cytosol">
        <annotation>
	<rdf:RDF xmlns:rdf="http://www.w3.org/1999/02/22-rdf-syntax-ns#" xmlns:dc="http://purl.org/dc/elements/1.1/">
[truncated: 1,297,633 more chars]
